# Supplementary material for: Functional landscape of ubiquitin linkages couples K29-linked ubiquitylation to epigenome integrity
Source: EMBO J. 2025 Oct 22;44(23):6944–78. doi: 10.1038/s44318-025-00599-7 (PMC12669653; doi:10.1038/s44318-025-00599-7)
Supplement: Supplementary file 4 — Dataset EV2 [file 44318_2025_599_MOESM4_ESM.xlsx]

## Sheet: Description
Dataset EV2
MS analysis of whole proteome changes in U2OS/shUb/HA-Ub(K-to-R) cells relative to U2OS/shUb/HA-Ub(WT) cells

## Sheet: Whole proteome MS
Gene	log2.MaxLFQ.Intensity.normalized. K11R.R1	log2.MaxLFQ.Intensity.normalized. K11R.R2	log2.MaxLFQ.Intensity.normalized. K11R.R4	log2.MaxLFQ.Intensity.normalized. K27R.R2	log2.MaxLFQ.Intensity.normalized. K27R.R3	log2.MaxLFQ.Intensity.normalized. K27R.R4	log2.MaxLFQ.Intensity.normalized. K29R.R2	log2.MaxLFQ.Intensity.normalized. K29R.R3	log2.MaxLFQ.Intensity.normalized. K29R.R4	log2.MaxLFQ.Intensity.normalized. K33R.R1	log2.MaxLFQ.Intensity.normalized. K33R.R2	log2.MaxLFQ.Intensity.normalized. K33R.R4	log2.MaxLFQ.Intensity.normalized. K48R48.R1	log2.MaxLFQ.Intensity.normalized. K48R48.R2	log2.MaxLFQ.Intensity.normalized. K48R48.R3	log2.MaxLFQ.Intensity.normalized. K48R72.R1	log2.MaxLFQ.Intensity.normalized. K48R72.R2	log2.MaxLFQ.Intensity.normalized. K48R72.R3	log2.MaxLFQ.Intensity.normalized. K63R.R1	log2.MaxLFQ.Intensity.normalized. K63R.R2	log2.MaxLFQ.Intensity.normalized. K63R.R4	log2.MaxLFQ.Intensity.normalized. K6R.R2	log2.MaxLFQ.Intensity.normalized. K6R.R3	log2.MaxLFQ.Intensity.normalized. K6R.R4	log2.MaxLFQ.Intensity.normalized. WT.R1	log2.MaxLFQ.Intensity.normalized. WT.R2	log2.MaxLFQ.Intensity.normalized. WT.R3	mean.log2.intensity.K11R	mean.log2.intensity.K27R	mean.log2.intensity.K29R	mean.log2.intensity.K33R	mean.log2.intensity.K48R48	mean.log2.intensity.K48R72	mean.log2.intensity.K63R	mean.log2.intensity.K6R	mean.log2.intensity.WT	mean.log2.FoldChange.K11R_WT	mean.log2.FoldChange.K27R_WT	mean.log2.FoldChange.K29R_WT	mean.log2.FoldChange.K33R_WT	mean.log2.FoldChange.K48R48_WT	mean.log2.FoldChange.K48R72_WT	mean.log2.FoldChange.K63R_WT	mean.log2.FoldChange.K6R_WT	p.value,K11R-WT	p.value,K27R-WT	p.value,K29R-WT	p.value,K33R-WT	p.value,K48R48-WT
GATD3B 1	27.7857	28.0104	27.6389	27.9726	27.7969	27.8169	28.1849	28.0072	27.7192	28.1424	28.1977	28.028	28.0663	28.0899	27.8592	27.5995	27.5616	27.8636	28.5651	28.6382	28.454	27.9872	28.0338	28.0248	27.3878	27.206	27.2931	27.8117	27.8622	27.9704	28.1227	28.0051	27.6749	28.5525	28.0153	27.2956	0.516055	0.566522	0.674798	0.827068	0.709487	0.379279	1.25683	0.719655	0.000296163	0.000110276	1.39144e-05	8.94212e-07	7.30777e-06
PIGBOS1 2	24.237	24.123	24.2782	21.9104	22.5606	22.6735	24.5638	22.2581	24.6011	24.1816	23.57	23.9162	24.3515	22.3068	22.1086	23.3968	23.932	23.0227	23.1011	23.4994	23.4658	24.1589	23.6862	24.2406	24.0822	23.9198	24.0396	24.2127	22.3815	23.8077	23.8893	22.9223	23.4505	23.3554	24.0286	24.0139	0.198819	-1.63237	-0.20622	-0.124628	-1.09159	-0.563403	-0.658448	0.0147005	0.706932	0.00532643	0.696595	0.813477	0.0493845
CENPVL1 3	23.4977	21.2707	22.278	22.868	21.4609	22.017	22.7461	23.1907	22.5486	23.1033	22.9024	22.5159	22.8343	23.7595	23.0672	23.8327	21.8548	22.9359	23.7777	23.7644	23.2449	22.7963	22.9164	22.393	23.0253	22.92	22.9095	22.3488	22.1153	22.8285	22.8405	23.2203	22.8745	23.5957	22.7019	22.9516	-0.602777	-0.836277	-0.123104	-0.111039	0.268771	-0.0771049	0.64408	-0.249669	0.221758	0.0955889	0.799308	0.818588	0.580027
UBA6 4	27.554	27.3217	27.7186	27.9764	28.0818	28.0826	27.3898	27.4847	27.5919	27.5416	27.4664	27.5907	27.6455	27.4036	27.7533	28.0585	28.3037	28.3232	27.274	27.2652	27.2481	27.5611	27.5878	27.6422	27.7534	27.8156	28.0246	27.5314	28.0469	27.4888	27.5329	27.6008	28.2285	27.2624	27.5971	27.8645	-0.333078	0.182404	-0.375733	-0.331606	-0.263737	0.363945	-0.602077	-0.267468	0.00571319	0.105233	0.00231052	0.00589246	0.0235184
ESYT2 5	26.5432	26.4779	26.5776	26.2562	26.2032	26.1111	26.4172	26.6676	26.4609	26.1153	26.147	25.5918	26.0643	26.0351	25.8479	25.3924	25.3446	24.9585	25.4791	25.1358	24.559	26.4789	26.3107	26.2963	26.257	26.254	26.2693	26.5329	26.1902	26.5152	25.9514	25.9824	25.2318	25.058	26.362	26.2601	0.272821	-0.0699369	0.255137	-0.308733	-0.277659	-1.02827	-1.20212	0.10187	0.137011	0.695335	0.162868	0.0949354	0.130561
MED19 6	26.8862	27.1714	26.8426	26.6446	26.6689	26.4641	27.2475	27.1513	26.9704	26.426	26.5778	26.4947	26.5705	26.9346	26.7212	27.1408	27.0129	26.883	27.2624	27.2048	27.2156	26.7238	26.7613	26.4688	26.7061	26.6103	26.5391	26.9667	26.5925	27.123	26.4995	26.7421	27.0122	27.2276	26.6513	26.6185	0.348235	-0.0259761	0.504556	-0.119008	0.123611	0.393711	0.609127	0.0328251	0.00614912	0.821321	0.000257604	0.307069	0.289241
SHTN1 7	26.7345	26.5181	26.5135	26.4436	26.3052	26.3635	26.4791	26.3752	26.4088	26.8031	26.8932	26.6765	26.7008	26.7034	26.6539	26.4348	26.4017	26.3692	26.6518	26.512	26.2839	26.6733	26.7167	26.5724	27.4213	27.2194	27.0612	26.5887	26.3708	26.421	26.7909	26.686	26.4019	26.4825	26.6541	27.234	-0.645227	-0.863172	-0.812918	-0.443013	-0.547934	-0.832021	-0.751412	-0.579816	2.81425e-06	3.8359e-08	9.7611e-08	0.000257436	2.34408e-05
TMEM223 8	26.8071	26.6431	22.78	23.3996	26.3425	26.6339	22.8977	26.9863	26.7522	26.5457	26.7359	26.8904	26.6397	22.9998	22.7833	23.2145	23.3326	23.2128	24.6386	24.15	23.3266	27.0975	22.8296	26.7133	26.6346	26.452	26.9874	25.4101	25.4587	25.5454	26.724	24.141	23.2533	24.0384	25.5468	26.6913	-1.28127	-1.23265	-1.14595	0.0326806	-2.55038	-3.43803	-2.65293	-1.14453	0.332562	0.350802	0.384998	0.98004	0.0621815
ILVBL 9	27.8733	28.1056	27.9434	27.6723	27.7402	27.5019	28.0636	28.1934	27.9572	28.3528	28.2843	28.2029	27.766	27.7433	27.5177	26.9818	27.1239	27.0503	27.9292	28.0656	27.5063	28.1624	28.0317	27.9181	27.5873	27.8086	27.968	27.9741	27.6381	28.0714	28.28	27.6757	27.052	27.8337	28.0374	27.788	0.18614	-0.149827	0.283468	0.492058	-0.112265	-0.735966	0.045743	0.249455	0.16522	0.25987	0.0403492	0.00112404	0.39516
PLEKHG3 10	27.5251	27.6774	27.2154	27.1158	26.9679	26.7994	27.6608	27.4034	27.1885	27.227	27.4107	26.9461	27.5761	27.5964	27.4461	27.6296	27.485	27.6712	27.8192	27.8634	27.7476	26.9172	26.9479	26.8524	26.6884	26.3632	26.3392	27.4726	26.961	27.4176	27.1946	27.5395	27.5953	27.8101	26.9058	26.4636	1.00904	0.497446	0.953974	0.731016	1.07593	1.13167	1.34645	0.44225	6.04097e-07	0.00200152	1.34814e-06	4.26266e-05	2.34335e-07
SH3PXD2B 11	26.3182	23.2463	26.3	25.829	26.1098	25.8981	25.7632	25.7439	26.3094	25.4294	25.1727	25.9317	25.6372	26.0133	26.1434	26.3273	26.6237	26.5211	26.6888	26.6805	26.942	26.2708	26.3461	26.3119	26.2685	26.4905	26.2886	25.2882	25.9457	25.9388	25.5113	25.9313	26.4907	26.7704	26.3096	26.3492	-1.06102	-0.403521	-0.410351	-0.837887	-0.417869	0.141517	0.42124	-0.0395957	0.0435861	0.421888	0.414207	0.104276	0.405854
NBAS 12	25.1157	25.3986	25.452	25.0393	24.9555	24.7615	25.3662	25.6606	25.4993	25.7143	25.6202	25.6626	25.3418	25.091	24.8658	24.1419	24.272	24.3057	24.4129	25.0157	22.5419	25.3124	25.1617	25.0045	24.5536	24.8358	24.9943	25.3221	24.9188	25.5087	25.6657	25.0996	24.2399	23.9902	25.1595	24.7946	0.527552	0.124212	0.714153	0.871154	0.30501	-0.554674	-0.804386	0.364944	0.159094	0.73404	0.0617111	0.0255081	0.407606
FAM234B 13	25.3093	25.6181	25.0926	24.6934	25.0773	24.7216	25.5544	25.3851	25.1487	24.9817	24.9307	25.3218	24.4432	24.0557	24.8837	23.294	25.336	23.1631	26.0785	26.1363	23.9337	25.0171	25.0759	25.1249	25.2045	25.5805	24.4737	25.34	24.8308	25.3627	25.0781	24.4609	23.931	25.3829	25.0726	25.0863	0.253701	-0.255506	0.276429	-0.00822568	-0.625421	-1.15523	0.296579	-0.0136637	0.622413	0.619955	0.591798	0.987221	0.23199
VWA8 14	25.1769	25.4576	24.8733	24.4753	24.8435	24.3113	25.4231	25.3895	25.2337	25.0194	24.9881	24.9499	25.1702	24.8976	24.8274	25.0796	25.0978	25.1503	25.4416	25.1253	24.7273	24.9234	25.126	24.866	24.9121	25.0551	24.9988	25.1692	24.5434	25.3487	24.9858	24.9651	25.1092	25.0981	24.9718	24.9887	0.18058	-0.445314	0.360081	-0.00286437	-0.023588	0.120553	0.109403	-0.0168548	0.282528	0.0131817	0.0396806	0.986193	0.886709
SBNO1 15	23.6326	22.775	23.9628	24.5759	24.631	25.1711	23.2388	23.4644	24.015	22.5155	23.4879	23.9217	24.5557	24.4614	24.8663	24.9602	25.046	25.0935	24.1952	23.442	24.7643	24.2089	24.3753	24.5311	24.0378	23.3287	23.9454	23.4568	24.7927	23.5727	23.3084	24.6278	25.0333	24.1339	24.3717	23.7706	-0.313833	1.02201	-0.197921	-0.462269	0.857197	1.26262	0.363213	0.601102	0.387928	0.00946397	0.583918	0.208444	0.0257923
GTPBP10 16	27.3844	27.3511	27.4754	27.1268	27.0556	26.943	27.5459	27.4848	27.3635	27.7545	27.6951	27.4958	26.9178	26.7664	26.5807	25.6541	25.9366	26.2542	26.9437	26.5304	26.477	27.5234	27.627	27.3806	27.159	27.3558	27.5188	27.4036	27.0418	27.4647	27.6485	26.755	25.9483	26.6504	27.5103	27.3445	0.0591241	-0.302717	0.120235	0.303953	-0.589529	-1.39622	-0.694146	0.165819	0.686864	0.0493594	0.415394	0.048525	0.000602029
WDR91 17	24.0173	23.8286	23.9836	23.891	23.5032	23.5457	23.7688	23.3165	23.9727	23.0101	23.2077	22.6397	22.8553	23.346	24.1679	22.8882	23.4339	23.8869	24.9717	24.6144	24.2875	23.6639	23.7341	23.3215	21.534	23.047	22.4702	23.9432	23.6466	23.686	22.9525	23.4564	23.403	24.6245	23.5732	22.3504	1.59274	1.29617	1.33559	0.602076	1.10596	1.05256	2.27411	1.22274	0.000159475	0.00118563	0.000907883	0.094103	0.00425316
DENND11 18	25.6027	25.7566	25.3723	24.8128	24.55	24.7788	25.2264	25.5129	23.2756	24.3417	24.0306	22.2125	21.9082	22.1446	23.5784	23.5279	23.0586	23.8977	22.9746	24.3994	22.3755	24.8503	24.2021	24.9558	24.3728	25.0602	23.6469	25.5772	24.7139	24.6716	23.5283	22.5437	23.4947	23.2498	24.6694	24.36	1.21723	0.353893	0.311662	-0.831704	-1.81625	-0.865239	-1.11017	0.309403	0.063336	0.573693	0.619939	0.194038	0.0082629
POTEF 19	26.5295	26.1547	22.9585	26.4928	25.7679	23.0633	23.256	26.5507	22.5769	22.8449	24.9023	22.3481	27.1162	21.9512	26.7375	22.742	26.528	26.5	23.377	23.9644	24.6085	25.8746	22.2121	26.2344	22.9645	22.4743	21.9686	25.2143	25.108	24.1279	23.3651	25.2683	25.2567	23.9833	24.7737	22.4691	2.74512	2.63887	1.65873	0.895949	2.79917	2.78755	1.51417	2.30455	0.0779506	0.0892385	0.274651	0.550805	0.0727046
VPS37C 20	25.3549	25.6192	25.4054	25.3142	25.3886	25.1455	25.4491	25.1581	25.8028	23.9804	21.716	24.2079	24.2665	24.962	24.9891	25.5722	22.7605	25.2131	25.3906	26.1468	25.676	25.2745	25.4188	25.6555	25.3588	25.3552	25.0459	25.4599	25.2828	25.47	23.3014	24.7392	24.5153	25.7378	25.4496	25.2533	0.206579	0.0294734	0.21669	-1.95184	-0.514057	-0.73801	0.484522	0.196307	0.721153	0.959321	0.708162	0.00275823	0.378485
CNOT1 21	27.1313	26.9042	27.1903	27.2047	27.1702	27.3589	27.0318	27.1739	27.2383	26.9099	26.9047	26.9935	27.063	27.0767	27.2244	27.0829	27.1045	27.2257	27.0618	26.9762	26.966	26.9869	27.0893	27.0708	26.9702	27.0954	27.246	27.0753	27.2446	27.148	26.936	27.1214	27.1377	27.0013	27.049	27.1038	-0.0285812	0.140784	0.0441761	-0.167794	0.0175227	0.0338535	-0.102505	-0.0548144	0.756527	0.13741	0.632373	0.0800388	0.849128
BDP1 22	26.4225	26.1444	26.5292	26.1094	26.2104	26.4056	26.2728	26.4585	22.4026	26.2543	22.4128	26.5914	26.2449	26.1971	25.9991	25.7233	23.1756	27.1282	23.9227	22.8863	25.3854	26.3774	26.0225	26.3203	26.4489	26.201	26.8468	26.3654	26.2418	25.0446	25.0862	26.147	25.3424	24.0648	26.2401	26.4989	-0.133557	-0.257123	-1.45428	-1.41272	-0.351906	-1.15656	-2.43413	-0.258849	0.900768	0.810389	0.184484	0.196786	0.742796
MAP1LC3B2 23	27.7819	27.8692	27.5325	26.7311	26.3571	26.4114	27.9654	27.6448	27.5228	27.2035	27.2771	27.1372	27.3668	27.3945	27.3633	27.5242	27.626	27.9401	27.8436	27.9734	27.6908	26.8847	27.0297	26.826	27.3663	27.2756	27.1167	27.7278	26.4999	27.711	27.2059	27.3749	27.6967	27.8359	26.9135	27.2529	0.474983	-0.752982	0.458138	-0.0469388	0.122023	0.44388	0.583083	-0.339376	0.0019079	1.5781e-05	0.00255557	0.727166	0.368698
ANKRD33B 24	23.8827	24.5103	22.9567	23.2569	22.9509	22.7789	24.1063	21.7518	21.9577	21.5921	22.7772	21.9398	24.0156	23.7948	23.9412	22.7034	23.6283	23.5404	25.7831	25.6029	25.6368	23.2913	23.0698	21.6183	22.8572	23.6523	22.7511	23.7832	22.9956	22.6053	22.103	23.9172	23.2907	25.6742	22.6598	23.0869	0.696378	-0.091287	-0.481573	-0.983825	0.830329	0.203826	2.58739	-0.427071	0.203338	0.864806	0.373836	0.0780477	0.132593
FAM83G 25	25.2816	25.3511	24.8751	25.329	24.8804	25.1658	25.6293	24.7964	25.2729	25.6808	25.488	25.6298	25.5693	25.9436	26.015	26.2254	26.1634	26.1476	26.4863	26.3152	26.2622	25.1389	25.2911	25.3279	25.8984	25.6046	25.2858	25.1693	25.1251	25.2329	25.5995	25.8426	26.1788	26.3546	25.2526	25.5963	-0.427008	-0.471202	-0.363381	0.00325803	0.246362	0.582533	0.758293	-0.34363	0.0336595	0.020506	0.0664227	0.986274	0.202792
PGP 26	23.8781	23.1365	23.4262	24.3085	24.7063	24.2027	23.1215	23.4495	23.3678	23.5205	23.3467	23.3768	23.4976	23.4048	23.7325	23.1284	23.6995	23.5588	23.9009	23.0847	23.463	23.6414	24.112	24.4393	23.2043	23.9731	23.718	23.4802	24.4058	23.313	23.4147	23.545	23.4622	23.4829	24.0643	23.6318	-0.151576	0.773996	-0.318854	-0.217131	-0.0868472	-0.169579	-0.148942	0.432432	0.542712	0.00496437	0.207584	0.385591	0.726413
RIMOC1 27	26.7561	26.0173	26.561	27.0926	27.1546	27.0609	26.9004	27.2258	26.8579	27.3217	27.3117	27.443	26.8443	24.1916	27.4051	27.9553	28.0448	24.7827	24.208	23.2444	23.858	27.1365	27.4627	26.9123	23.7643	27.1717	27.2888	26.4448	27.1027	26.9947	27.3588	26.147	26.9276	23.7702	27.1705	26.0749	0.369878	1.02777	0.919772	1.28389	0.0720579	0.852648	-2.30478	1.09557	0.672501	0.247303	0.298861	0.152218	0.93422
ZNF316 28	25.1981	25.3045	25.0612	24.9379	24.827	25.077	25.3515	25.1345	25.0544	24.8308	24.9126	24.7227	24.8166	25.0636	25.1182	25.112	25.175	25.52	25.0517	24.8696	24.7721	24.8834	25.0892	25.2421	25.6131	25.4062	25.3322	25.1879	24.9473	25.1801	24.8221	24.9994	25.269	24.8978	25.0716	25.4505	-0.26255	-0.503205	-0.270361	-0.628442	-0.451066	-0.181538	-0.55271	-0.378919	0.0565521	0.000949502	0.0502002	0.000101773	0.00240541
SDHAF1 29	22.6826	24.5116	24.1518	21.7303	23.5571	22.5549	24.838	22.1013	22.1091	22.6919	24.3473	21.6092	22.0597	23.7746	21.3121	22.628	24.7422	24.7379	24.5645	23.9208	23.4611	23.112	22.8687	24.106	23.4413	23.344	24.3829	23.782	22.6141	23.0161	22.8828	22.3821	24.036	23.9821	23.3622	23.7227	0.0592446	-1.10865	-0.706605	-0.839926	-1.34059	0.313289	0.25936	-0.360503	0.944347	0.200987	0.409214	0.328334	0.125571
SMCHD1 30	27.4362	27.4895	27.581	28.3325	28.4098	28.4795	27.5268	27.5655	27.5227	28.103	28.1154	28.3549	28.0852	27.9694	28.1531	27.9397	27.7625	28.0831	28.0565	28.0438	27.7904	28.3225	28.2137	28.4055	27.3995	27.5437	27.6511	27.5022	28.4073	27.5383	28.1911	28.0692	27.9284	27.9636	28.3139	27.5314	-0.0292086	0.875837	0.00689904	0.659654	0.537772	0.396995	0.432131	0.782467	0.775306	3.73378e-08	0.946193	2.47901e-06	3.43597e-05
METTL15 31	26.3533	26.6322	26.5985	25.8918	25.8897	26.0754	26.7047	26.6006	26.5956	26.7155	26.5387	26.4299	26.0866	25.9762	25.8501	25.9305	25.9418	25.9885	26.3836	26.6079	25.8934	26.4455	26.5011	26.5249	26.3996	26.3241	26.3102	26.528	25.9523	26.6336	26.5613	25.971	25.9536	26.2949	26.4905	26.3446	0.183366	-0.392319	0.289011	0.216721	-0.373659	-0.391027	-0.0496845	0.145904	0.173139	0.00678984	0.0377366	0.110633	0.00935792
CCDC85C 32	23.7426	21.4911	22.4595	24.4942	24.274	24.1193	23.6899	23.2507	23.1387	23.1122	22.7182	22.6987	22.7078	23.1828	23.7029	23.5744	23.332	24.0735	23.3281	23.4303	24.3234	23.7429	23.8481	24.1044	23.7927	23.4003	23.3759	22.5644	24.2958	23.3598	22.843	23.1978	23.6599	23.6939	23.8985	23.5229	-0.958522	0.772909	-0.163151	-0.679912	-0.325091	0.137017	0.171014	0.375526	0.0240697	0.0629494	0.681854	0.0985768	0.417012
SAC3D1 33	26.1919	23.7553	25.6688	26.3302	25.1992	25.8187	23.577	24.0119	25.6975	25.4539	25.3662	25.3256	25.8031	25.4404	24.2389	23.7755	27.0138	22.9781	26.0464	23.3515	23.9606	26.0234	26.0211	25.2492	22.1833	22.1964	25.4231	25.2053	25.7827	24.4288	25.3819	25.1608	24.5891	24.4528	25.7646	23.2676	1.93771	2.51508	1.16121	2.11432	1.89322	1.32152	1.18518	2.49696	0.062402	0.0186547	0.250551	0.0436865	0.0681258
RFPL4A 34	22.6053	22.7383	24.8007	22.2313	22.7698	22.944	22.9213	23.1901	22.0925	23.3765	22.0585	21.6406	25.1041	24.3334	25.3082	26.7488	27.0484	27.0354	23.8555	23.0438	23.3262	23.1723	23.5506	23.0167	22.2685	22.2881	22.5781	23.3814	22.6483	22.7346	22.3585	24.9152	26.9442	23.4085	23.2465	22.3782	1.00321	0.270106	0.356421	-0.0196988	2.53699	4.56598	1.03026	0.868317	0.0501248	0.580523	0.467166	0.967725	3.84805e-05
TBKBP1 35	23.3123	22.7907	23.5956	23.8553	23.7949	23.7345	22.5064	22.5257	23.3751	23.1277	22.3652	22.2507	23.0584	23.6897	23.5781	24.5298	23.376	24.4725	23.6815	22.9783	23.7402	23.282	22.5461	22.5779	22.588	23.2414	22.4561	23.2329	23.7949	22.8024	22.5812	23.4421	24.1261	23.4667	22.802	22.7618	0.47105	1.03303	0.0405839	-0.18062	0.680251	1.36426	0.704822	0.0401818	0.186534	0.00714442	0.907326	0.60558	0.0622928
POM121C 36	26.8955	27.0451	26.6229	26.1381	25.9321	25.935	27.0762	26.7751	26.6168	26.5893	26.5599	26.2094	26.4238	26.6536	26.5193	26.6355	26.2967	26.3792	26.6863	26.6673	26.4961	26.4374	26.6336	26.4493	26.552	26.2709	25.8329	26.8545	26.0017	26.8227	26.4529	26.5322	26.4372	26.6166	26.5068	26.2186	0.635917	-0.216874	0.604087	0.234266	0.313625	0.218559	0.397968	0.288164	0.000939129	0.200073	0.00147374	0.167787	0.0698341
CENPX 37	25.4298	25.3419	25.6818	25.5704	25.0803	25.5453	25.4419	25.4188	25.5666	25.6315	25.6111	25.6824	25.7521	25.757	25.8101	25.6997	25.5	25.6104	25.4418	25.8353	25.4923	25.5921	25.5709	25.447	25.6753	25.3613	25.5182	25.4845	25.3987	25.4757	25.6417	25.7731	25.6034	25.5898	25.5367	25.5183	-0.0338199	-0.119632	-0.0425605	0.123375	0.254761	0.0850793	0.0714893	0.0183598	0.793372	0.359005	0.741808	0.3445	0.0594929
FAM171A2 38	21.8862	23.442	22.4847	21.4318	22.3386	22.0613	22.2522	22.4369	21.4888	21.1996	21.4391	22.9052	23.7193	22.4126	22.1881	24.321	23.1568	23.628	23.8375	24.2177	23.7799	22.549	22.7178	21.8355	23.4125	21.2298	22.8115	22.6043	21.9439	22.0593	21.848	22.7733	23.702	23.945	22.3674	22.4846	0.119706	-0.540724	-0.425316	-0.63664	0.288717	1.21736	1.46043	-0.117155	0.831574	0.342098	0.452904	0.265447	0.608984
PHF20L1 39	24.6396	24.8879	24.2687	23.7735	24.2011	23.5399	25.1193	24.0899	24.2883	23.33	24.2101	22.7526	23.9708	24.405	22.1486	24.5217	24.4313	23.9696	24.6734	24.5265	24.3931	23.8489	24.0299	23.7203	23.876	23.5159	22.0507	24.5987	23.8381	24.4992	23.4309	23.5081	24.3075	24.531	23.8664	23.1475	1.4512	0.690614	1.35165	0.283386	0.360572	1.15999	1.38345	0.718828	0.00812962	0.176827	0.0126998	0.571912	0.473148
NUDT19 40	26.6085	26.6238	26.3949	26.0416	25.8762	26.0871	26.4309	26.817	26.6052	26.6622	26.6873	26.4827	26.5108	26.1663	26.3398	27.0219	23.4577	26.5011	26.7432	26.6769	26.2226	26.6375	26.541	26.3905	26.5931	26.9043	26.9041	26.5424	26.0016	26.6177	26.6108	26.339	25.6603	26.5476	26.523	26.8005	-0.258059	-0.798862	-0.182795	-0.189749	-0.461551	-1.14025	-0.252915	-0.277512	0.624894	0.140069	0.728694	0.718835	0.385062
HACD1 41	23.7753	24.3463	23.2006	22.3362	22.0192	22.1505	24.2557	22.944	23.4187	21.4139	21.6656	22.3654	22.2072	23.6471	22.7161	22.8963	23.5071	22.3057	25.3517	24.7693	25.012	22.5606	23.0157	22.7371	23.1694	22.7809	23.7296	23.774	22.1686	23.5395	21.8149	22.8568	22.903	25.0443	22.7712	23.2266	0.54739	-1.05799	0.312812	-1.4117	-0.369848	-0.3236	1.81769	-0.45548	0.184375	0.0152096	0.441134	0.00206051	0.363888
GPR89A 42	22.9755	22.7374	24.0597	23.89	23.5933	23.1359	23.8133	22.367	23.0589	24.0738	24.3097	24.3975	23.6123	21.1733	22.9218	24.1279	22.6951	22.9079	23.0885	23.8584	23.3607	23.6532	21.6677	23.247	23.372	23.2413	24.1862	23.2575	23.5397	23.0797	24.2603	22.5691	23.2437	23.4359	22.856	23.5998	-0.342296	-0.0600859	-0.5201	0.660519	-1.03073	-0.35618	-0.163953	-0.743831	0.560339	0.918233	0.378956	0.266717	0.0898992
WASH3P 43	26.6021	26.5675	26.5582	26.6673	26.52	26.7747	26.0015	26.1713	26.5547	26.1492	26.0148	26.4016	26.5285	26.4483	26.7927	26.8153	26.5237	26.6568	26.3889	26.7121	26.6274	26.3671	26.4819	26.4515	26.8543	26.9297	26.476	26.5759	26.654	26.2425	26.1886	26.5898	26.6653	26.5761	26.4335	26.7533	-0.177432	-0.0993424	-0.510807	-0.564774	-0.163524	-0.0880751	-0.177191	-0.319834	0.240475	0.505861	0.00238386	0.00101852	0.278074
MCRIP1 44	26.0237	25.1339	26.0226	26.4762	26.7765	26.7264	25.6896	25.6257	26.1324	25.8279	26.0975	26.1757	26.0484	25.8035	26.0258	22.4899	25.1022	25.1535	24.9345	26.2445	26.223	25.9081	25.3927	25.988	26.2975	25.6414	26.1806	25.7267	26.6597	25.8159	26.0337	25.9592	24.2485	25.8007	25.763	26.0398	-0.313107	0.619847	-0.223947	-0.00615294	-0.0806148	-1.79131	-0.239186	-0.276882	0.531588	0.222179	0.653755	0.990141	0.871436
NACA 45	27.9053	27.8751	28.2378	28.4798	28.5479	28.8494	27.9179	28.2025	28.1464	28.5669	28.7009	28.5809	28.585	28.2889	28.5566	28.0387	28.1497	28.1307	27.9647	28.0151	28.1405	28.7011	28.5578	28.6438	28.8188	28.6451	28.805	28.006	28.6257	28.0889	28.6163	28.4768	28.1064	28.0401	28.6342	28.7563	-0.750251	-0.130586	-0.667389	-0.140045	-0.279467	-0.649918	-0.716168	-0.122059	2.71192e-06	0.272004	1.27025e-05	0.239863	0.0254161
C11orf98 46	28.7755	28.8663	28.6495	28.5087	28.3927	28.4472	28.9038	28.8489	28.6634	28.6966	28.7447	28.6929	28.6392	28.6886	28.5272	28.2174	28.177	28.3041	28.8511	28.713	28.6267	28.6985	28.8465	28.7511	28.7679	28.5709	28.3471	28.7638	28.4495	28.8054	28.7114	28.6183	28.2328	28.7303	28.7653	28.562	0.201808	-0.112431	0.243417	0.149458	0.0563803	-0.329142	0.168323	0.203387	0.053473	0.266136	0.0224244	0.144059	0.572506
SLC35A4 47	25.8958	25.873	26.1096	25.6517	25.8756	25.9306	25.9706	26.1445	26.1303	26.3513	26.2553	26.0608	25.722	25.5521	25.4667	24.8809	24.6026	24.6943	26.368	26.4544	26.0347	26.2595	26.0504	25.9651	25.7761	26.1744	25.9797	25.9595	25.8193	26.0818	26.2225	25.5803	24.7259	26.2857	26.0916	25.9767	-0.0172491	-0.15742	0.105092	0.245766	-0.396438	-1.25081	0.30898	0.114914	0.897054	0.245867	0.434098	0.0768242	0.00697512
ASDURF 48	23.8125	22.111	23.137	25.5097	25.699	25.7114	23.3504	23.1324	22.6416	24.5977	24.9938	25.157	25.1063	23.88	24.8806	23.5686	22.2311	23.1689	24.0522	23.6033	23.8568	25.2469	22.0125	25.0591	25.5119	25.174	22.0889	23.0202	25.64	23.0415	24.9162	24.6223	22.9895	23.8374	24.1062	24.2582	-1.23809	1.38179	-1.21678	0.657945	0.364059	-1.26872	-0.420833	-0.15204	0.12501	0.0891355	0.13125	0.404714	0.642691
MIEF1 49	25.8641	25.8557	25.8359	25.931	25.8977	25.9246	25.9966	26.2017	26.0081	26.1359	26.6469	26.3205	25.9812	25.814	25.7374	25.1808	25.1347	24.9916	25.3393	25.938	25.3537	26.0587	26.028	25.7818	26.1495	25.9627	26.4388	25.8519	25.9177	26.0688	26.3678	25.8442	25.1024	25.5437	25.9562	26.1837	-0.331789	-0.265936	-0.114892	0.184113	-0.339492	-1.08131	-0.639997	-0.2275	0.0411541	0.0954384	0.458187	0.239641	0.0371186
DNASE2 50	27.7677	28.2816	28.0573	27.0618	26.8107	27.0622	28.1204	27.8973	27.7269	27.5971	27.5267	27.37	27.2628	27.4102	27.3957	27.3301	26.9181	27.2124	27.5571	27.624	27.6251	27.8924	28.0593	27.8481	28.3336	28.1207	27.7741	28.0355	26.9783	27.9149	27.4979	27.3562	27.1535	27.6021	27.9333	28.0761	-0.0405821	-1.09787	-0.16124	-0.578201	-0.719906	-0.922572	-0.474069	-0.142813	0.786399	3.97672e-07	0.288248	0.000883616	9.63649e-05
AGPS 51	28.2922	28.4433	28.2257	28.2003	28.2115	28.0759	28.482	28.5214	28.2698	28.2991	28.5259	28.1825	28.1589	27.977	27.8931	27.3889	27.7251	27.7682	27.8769	27.9849	27.6705	28.3509	28.1674	28.1642	28.3274	28.3966	28.569	28.3204	28.1626	28.4244	28.3358	28.0097	27.6274	27.8441	28.2275	28.431	-0.11061	-0.268425	-0.00660863	-0.0951938	-0.421348	-0.803622	-0.586906	-0.203499	0.373454	0.039125	0.957153	0.442485	0.00246903
UBXN8 52	22.1688	22.9149	23.8351	23.5199	23.6083	23.0307	24.1263	22.9747	22.2773	23.7127	21.5367	21.4259	22.1995	23.3558	23.4227	24.3065	23.4502	23.5454	24.1164	23.5175	22.6386	23.3693	24.0111	23.5889	22.6607	21.6936	22.6394	22.973	23.3863	23.1261	22.2251	22.9927	23.7674	23.4242	23.6565	22.3312	0.641738	1.05508	0.79488	-0.106103	0.661468	1.43614	1.09293	1.32524	0.284831	0.0859817	0.188638	0.85761	0.270718
KIF2A 53	27.7472	27.6463	27.9856	27.4786	27.6761	27.7662	27.6067	27.8429	27.9141	27.6564	27.6819	27.7564	27.4814	27.2477	27.3951	26.9077	26.8414	27.0019	26.6571	26.5084	26.7247	27.6216	27.3397	27.5113	27.1241	27.2212	27.5385	27.793	27.6403	27.7879	27.6982	27.3747	26.917	26.6301	27.4909	27.2946	0.49842	0.345698	0.493299	0.403623	0.0800989	-0.377643	-0.664544	0.196245	0.000562813	0.0100193	0.000620721	0.00342028	0.516746
TK2 54	26.2147	26.1953	25.9511	24.6834	24.9504	24.8101	26.1811	26.2461	26.2194	25.5882	25.5478	25.4188	25.5831	23.2031	25.3545	23.9067	23.2968	25.2775	23.5374	21.9249	25.2095	25.9524	25.532	25.4033	25.3322	25.4765	25.2372	26.1204	24.8146	26.2156	25.5183	24.7136	24.1603	23.5573	25.6292	25.3487	0.77169	-0.534027	0.866886	0.169614	-0.635089	-1.18833	-1.79141	0.280572	0.226533	0.398034	0.176376	0.786638	0.316686
DDX39A 55	28.1742	28.2723	28.3382	27.7723	27.6736	27.7139	28.2884	28.448	28.479	28.1138	28.4111	28.1675	27.895	27.8278	27.9407	27.4027	27.3488	27.9098	28.3078	28.1746	27.8574	28.103	28.1572	28.0959	27.6858	27.8037	27.8111	28.2616	27.7199	28.4051	28.2308	27.8878	27.5538	28.1133	28.1187	27.7669	0.494693	-0.0469441	0.638222	0.46395	0.12097	-0.21309	0.346375	0.351813	0.000961891	0.716838	7.17771e-05	0.00168002	0.354547
ACOT7 56	28.0934	27.7984	27.7808	28.3303	28.4019	28.4649	27.8385	27.95	27.8439	27.8538	27.8037	27.7931	28.2533	28.3087	28.4062	28.6521	28.8181	28.8846	28.4197	28.0692	28.4259	27.7484	27.813	27.9381	28.1243	28.257	28.1825	27.8909	28.399	27.8774	27.8169	28.3227	28.7849	28.3049	27.8331	28.1879	-0.297075	0.211106	-0.310486	-0.371038	0.134807	0.597015	0.116997	-0.354786	0.00858201	0.0513783	0.00639168	0.00164242	0.200435
MYO1C 57	28.9498	28.6663	29.0113	28.9485	29.2107	29.1099	28.723	28.9304	29.0496	29.2973	29.3807	29.2953	29.021	28.9245	28.8752	28.0315	28.3533	28.4518	28.5102	28.416	28.43	28.7488	28.7638	28.766	28.5145	28.6486	28.7788	28.8758	29.0897	28.901	29.3244	28.9402	28.2789	28.4521	28.7595	28.6473	0.228494	0.442407	0.253717	0.677123	0.292934	-0.368431	-0.195225	0.112238	0.0589492	0.000952438	0.0378744	8.85096e-06	0.0184197
SNAP23 58	30.3425	30.3093	30.2224	29.5581	29.774	29.9448	30.5009	30.4096	30.3489	30.0324	30.1261	30.0563	29.8836	29.8168	29.7202	29.3284	29.1556	29.5394	30.0898	29.9527	29.7019	30.0326	30.0652	29.9854	29.9617	29.864	29.7853	30.2914	29.759	30.4198	30.0716	29.8069	29.3411	29.9148	30.0277	29.8703	0.421068	-0.111377	0.549475	0.201277	-0.063425	-0.52919	0.0444721	0.157398	0.00106794	0.323039	7.20116e-05	0.0821598	0.570313
HAX1 59	27.3807	27.5009	27.4046	26.922	26.5582	26.577	27.475	27.6394	27.3799	27.3505	27.3391	27.2999	27.3797	27.273	27.071	27.281	26.6072	27.0346	27.5471	27.1416	26.9246	27.63	27.5939	27.5936	27.5042	27.5812	27.5634	27.4287	26.6857	27.4981	27.3299	27.2413	26.9743	27.2044	27.6059	27.5496	-0.12085	-0.863871	-0.0515063	-0.219718	-0.308315	-0.575324	-0.345147	0.056273	0.437792	1.63415e-05	0.739267	0.165602	0.0571495
AIP 60	27.6889	27.5594	27.6824	27.9437	28.0339	28.2013	27.314	27.1349	27.6652	26.7185	26.9615	27.036	27.5037	27.5167	27.7864	28.3083	28.1168	28.0592	27.7498	27.7256	27.8154	27.5019	27.4614	27.5749	27.4781	27.3504	27.4452	27.6435	28.0596	27.3714	26.9054	27.6023	28.1614	27.7636	27.5127	27.4246	0.218974	0.635067	-0.0531858	-0.5192	0.177701	0.736875	0.339014	0.0881698	0.082814	3.65529e-05	0.661945	0.000334021	0.153875
GTPBP1 61	25.5728	25.4258	25.4505	25.7116	25.8293	25.5899	25.1877	25.1877	25.5626	25.4158	25.2229	25.3631	25.2338	25.1614	25.1008	24.6945	25.6943	25.8485	24.7892	25.2991	26.3901	25.3886	25.2135	25.1191	25.5159	25.348	25.7806	25.483	25.7103	25.3127	25.3339	25.1653	25.4124	25.4928	25.2404	25.5481	-0.0650821	0.162138	-0.235475	-0.21422	-0.382802	-0.135699	-0.0553405	-0.307701	0.825171	0.583335	0.427649	0.469908	0.203069
STXBP3 62	28.1491	28.2042	28.3643	28.193	28.2449	28.3327	28.2575	28.6044	28.4167	28.78	28.7337	28.6671	28.1208	27.8783	27.8669	27.5045	27.6458	27.6771	27.6685	27.6602	27.2558	28.3263	28.0465	28.2113	28.3193	28.4988	28.5379	28.2392	28.2569	28.4262	28.7269	27.9553	27.6091	27.5282	28.1947	28.452	-0.212785	-0.195093	-0.0257877	0.274946	-0.496644	-0.842869	-0.923819	-0.25728	0.0868311	0.1143	0.829337	0.0306523	0.000447967
ARVCF 63	24.9353	25.0756	24.3204	25.0416	24.7643	24.3319	25.295	24.7248	24.6447	25.5535	25.717	25.6031	23.6539	24.5414	24.3515	23.8542	23.8444	22.9829	26.5326	26.4384	26.0418	25.0027	24.7169	25.0016	25.6328	25.1442	25.6427	24.7771	24.7126	24.8881	25.6245	24.1822	23.5605	26.3376	24.9071	25.4732	-0.696088	-0.76061	-0.585071	0.151314	-1.29098	-1.91271	0.86441	-0.566129	0.0194686	0.0116747	0.0452187	0.586435	0.000137298
SMAP 64	26.6012	25.9121	26.6028	26.5705	26.855	26.9414	25.934	26.0093	26.5047	26.0064	26.3648	26.7104	26.6205	26.574	26.831	27.2966	26.9098	26.6804	26.6356	26.1318	26.791	26.4849	26.6936	26.8272	26.804	26.7414	26.8817	26.372	26.789	26.1493	26.3605	26.6752	26.9622	26.5195	26.6686	26.809	-0.437009	-0.0200564	-0.659723	-0.448496	-0.13385	0.153203	-0.289542	-0.140474	0.0625326	0.928709	0.00748343	0.0565005	0.552236
AP3B1 65	25.5603	25.157	25.4011	25.4518	25.5754	25.7913	25.2243	25.3654	25.6562	25.5411	25.2541	25.5298	25.7525	25.4855	25.7529	25.3837	25.8043	25.8036	25.3829	25.0181	24.7535	25.419	25.1836	25.6133	25.5178	25.8624	26.0219	25.3728	25.6062	25.4153	25.4417	25.6637	25.6639	25.0515	25.4053	25.8007	-0.427917	-0.194557	-0.385402	-0.359046	-0.137065	-0.136858	-0.749204	-0.39543	0.027698	0.292767	0.0449608	0.0600939	0.455346
APBB1 66	22.9801	24.0045	21.4121	25.1321	24.4607	24.9415	23.2609	23.4109	23.236	23.9106	23.4696	24.3665	24.3756	23.0124	25.2604	23.351	23.028	22.6371	23.7363	23.6758	25.507	23.9615	24.2587	24.5701	24.2269	24.3252	23.7988	22.7989	24.8447	23.3026	23.9156	24.2161	23.0053	24.3064	24.2635	24.117	-1.31808	0.727756	-0.814378	-0.201411	0.0991414	-1.11165	0.189413	0.146472	0.0308479	0.213994	0.166423	0.726062	0.862909
LGALS8 67	27.7636	27.6703	27.5961	27.135	27.1574	26.9851	27.8074	27.7959	27.62	27.4215	27.3464	27.1667	27.3541	27.3566	27.1982	26.8811	27.1749	27.2441	27.3552	27.0272	26.9503	27.1903	27.244	27.1307	26.813	26.6794	26.5839	27.6767	27.0925	27.7411	27.3116	27.303	27.1	27.1109	27.1883	26.6921	0.984573	0.4004	1.049	0.61945	0.610848	0.407941	0.418817	0.496209	3.55315e-08	0.00209818	1.29036e-08	2.46358e-05	2.91998e-05
NDUFS8 68	29.6522	29.7807	29.6279	29.5018	29.4792	29.524	29.7044	29.8492	29.6046	30.2671	30.0079	29.9094	29.4124	29.3297	29.368	28.7343	29.189	29.2856	29.3281	29.3079	29.341	29.8171	29.6805	29.5571	29.8311	29.8232	29.8582	29.6869	29.5017	29.7194	30.0615	29.37	29.0696	29.3257	29.6849	29.8375	-0.150531	-0.335789	-0.118079	0.223991	-0.467427	-0.767841	-0.511793	-0.152588	0.210073	0.00915396	0.321784	0.0684172	0.00068551
NFKBIE 69	25.1802	24.9157	25.372	25.6331	25.7034	25.8803	25.0653	25.1855	25.4479	24.681	24.5953	24.6566	24.7768	24.6478	25.1932	25.0978	25.2371	25.2331	25.3391	24.9808	25.4319	24.578	24.6775	24.6268	24.7617	24.8579	24.9529	25.156	25.7389	25.2329	24.6443	24.8726	25.1893	25.2506	24.6275	24.8575	0.298454	0.881416	0.375383	-0.213199	0.0150716	0.331827	0.393066	-0.230063	0.0500765	5.45287e-06	0.0163501	0.151778	0.917112
PSMD11 70	31.1108	30.884	31.4396	31.2339	31.283	31.3944	30.8681	31.2962	31.3482	31.1577	31.1204	31.4119	30.9604	30.6763	31.0153	30.8795	30.6645	30.939	30.7628	30.8569	30.8072	31.2766	31.1911	31.3587	31.3282	31.3958	31.6965	31.1448	31.3037	31.1708	31.23	30.884	30.8276	30.809	31.2755	31.4735	-0.328681	-0.169762	-0.302664	-0.243511	-0.589527	-0.645884	-0.66455	-0.198024	0.0368556	0.261263	0.0526534	0.112949	0.000696287
PSMD12 71	27.7149	27.4702	28.0397	28.0804	28.1604	28.1977	27.4016	27.9303	28.0192	28.1758	28.2107	28.5034	27.678	27.4404	27.6235	27.5272	27.5476	27.2325	28.3618	27.9992	28.6392	28.1952	27.7564	28.0446	27.6294	27.8993	28.6025	27.7416	28.1462	27.7837	28.2966	27.5806	27.4358	28.3334	27.9987	28.0437	-0.302146	0.102421	-0.26006	0.25289	-0.46311	-0.607971	0.289657	-0.0449946	0.186192	0.64751	0.25247	0.265352	0.0488921
PSMD9 72	26.3444	25.8802	25.9567	26.3771	26.508	26.7606	25.9393	25.8746	25.9424	26.2226	25.9425	26.2111	25.9392	25.926	26.382	26.3775	26.555	26.7159	26.0875	25.6855	26.0272	26.0693	26.0836	26.2308	26.7689	26.3885	26.3918	26.0604	26.5485	25.9187	26.1254	26.0824	26.5494	25.9334	26.1279	26.5164	-0.455942	0.0321465	-0.597635	-0.390995	-0.433987	0.0330635	-0.583003	-0.388477	0.0087644	0.839547	0.00111346	0.0216079	0.011943
ATOX1 73	27.6913	27.3091	27.5883	28.3776	28.4381	28.3003	27.3705	27.5222	27.5712	28.0243	28.1428	28.0672	28.1464	27.6182	27.9853	27.0159	27.6561	27.6594	27.0933	27.3362	27.0992	28.1104	27.9309	28.0366	28.3106	28.0517	28.2969	27.5295	28.372	27.488	28.0781	27.9166	27.4438	27.1763	28.026	28.2198	-0.690209	0.152279	-0.731797	-0.141664	-0.303116	-0.775955	-1.0435	-0.193791	0.00025327	0.337791	0.000136465	0.371786	0.0648649
MEN1 74	25.74	25.9475	25.4677	25.5284	25.1922	25.2322	25.8957	25.6723	25.1593	25.5554	25.323	25.0973	25.9356	26.0819	25.7402	27.2502	25.9329	26.198	25.2712	25.6579	24.3755	25.3516	25.4266	25.2237	25.0079	24.7391	24.7395	25.7184	25.3176	25.5758	25.3252	25.9193	26.4604	25.1015	25.334	24.8288	0.889574	0.488791	0.746951	0.496419	1.09043	1.63154	0.272696	0.50514	0.00733846	0.116345	0.0209368	0.111099	0.00157433
CBX4 75	24.8381	24.9792	25.2781	24.6984	24.5683	24.8566	25.2546	25.0958	25.1974	24.5564	24.1432	24.4283	25.1912	25.3954	25.3869	25.1866	25.1655	23.5732	23.2178	23.4463	24.9106	25.4368	25.4002	25.2858	24.9699	24.6761	24.2817	25.0318	24.7078	25.1826	24.376	25.3245	24.6418	23.8583	25.3743	24.6426	0.38925	0.0651863	0.540031	-0.266602	0.681911	-0.000779627	-0.784316	0.731701	0.303181	0.861267	0.15822	0.477487	0.0790617
PGRMC1 76	29.7678	29.7957	29.8461	29.6801	29.6221	29.9068	29.8233	30.1298	29.8498	30.3924	30.5826	30.4474	30.0536	29.9183	29.8172	28.9644	29.0514	29.2589	29.1366	29.2126	28.5097	30.4578	30.262	30.2717	30.3535	30.3291	30.4805	29.8032	29.7363	29.9343	30.4741	29.9297	29.0916	28.953	30.3305	30.3877	-0.58455	-0.651382	-0.453417	0.0864065	-0.458017	-1.29616	-1.43476	-0.0572513	0.000611783	0.000208141	0.00501312	0.554057	0.00466208
SUPT5H 77	27.1747	27.1799	27.621	27.0657	27.2237	27.4751	27.2234	27.4084	27.5398	27.3442	27.4799	27.6471	27.0565	26.9294	27.1233	26.7274	26.9458	27.246	26.8914	26.8594	26.9084	27.3173	27.2563	27.5741	27.1382	27.2764	27.5551	27.3252	27.2548	27.3905	27.4904	27.0364	26.9731	26.8864	27.3826	27.3232	0.00198021	-0.0684051	0.0673104	0.167192	-0.286842	-0.350163	-0.436809	0.0593367	0.989799	0.659527	0.664615	0.287463	0.0756176
TAF4 78	27.8512	27.984	27.5982	27.1998	27.3364	26.9376	28.0786	27.8996	27.626	27.4288	27.5212	27.4123	27.5456	27.6315	27.4902	27.1285	27.4423	27.2219	27.8859	27.6776	27.469	27.6383	27.7936	27.5325	27.2414	27.1109	26.8703	27.8111	27.158	27.868	27.4541	27.5557	27.2642	27.6775	27.6548	27.0742	0.736866	0.0837182	0.793787	0.37987	0.481508	0.189997	0.603267	0.580577	4.82199e-05	0.563046	1.96787e-05	0.0148747	0.00300661
DFFA 79	28.1071	27.2421	28.0231	28.0053	28.1623	28.2584	27.3577	27.5765	28.0406	27.768	27.5564	27.8177	27.8259	27.7955	28.041	27.6096	28.0314	27.9164	27.2466	27.0437	27.5088	27.7655	27.7356	27.8292	28.0313	27.8427	28.0652	27.7908	28.142	27.6583	27.714	27.8875	27.8525	27.2664	27.7768	27.9797	-0.188954	0.162242	-0.321451	-0.265707	-0.0922758	-0.127255	-0.713357	-0.202974	0.343117	0.414225	0.11428	0.18734	0.640429
HIP1 80	26.374	26.3668	26.1075	25.9868	25.9758	25.763	26.2268	26.3751	26.2541	25.7298	25.8551	25.8204	26.0268	26.2914	26.0474	25.9446	25.7754	25.7106	26.3703	26.5713	26.5872	25.8984	26.0763	25.9745	25.8816	25.735	25.6594	26.2828	25.9086	26.2853	25.8017	26.1219	25.8102	26.5096	25.9831	25.7587	0.524097	0.149895	0.526664	0.0430818	0.363206	0.0515297	0.750941	0.224405	6.14828e-05	0.162766	5.81128e-05	0.681331	0.00222833
CLIC1 81	31.0085	30.6142	30.9138	31.76	31.647	31.5742	30.6261	30.8745	30.8992	31.0183	30.8873	30.9465	31.2614	31.2673	31.263	30.9852	31.5891	31.469	30.657	30.8274	30.7285	31.2499	31.2194	31.21	31.2879	31.2632	31.196	30.8455	31.6604	30.8	30.9507	31.2639	31.3477	30.7376	31.2264	31.2491	-0.403536	0.411332	-0.449087	-0.298374	0.0148275	0.0986871	-0.511427	-0.0226208	0.00405936	0.00351783	0.00174919	0.0261851	0.9061
EIF3F 82	29.2285	28.9965	29.4121	29.5413	29.6775	29.7134	29.0679	29.4027	29.4067	29.5998	29.6166	29.5411	29.4198	29.1419	29.3771	29.3267	29.3748	29.2428	29.0986	29.0356	29.0792	29.5979	29.3201	29.4838	29.25	29.4872	29.8979	29.2124	29.6441	29.2924	29.5859	29.3129	29.3148	29.0711	29.4673	29.545	-0.332652	0.0990392	-0.252579	0.0408495	-0.23212	-0.230243	-0.473883	-0.0777666	0.0262203	0.482598	0.0832023	0.770942	0.1093
WWP2 83	25.429	25.6771	24.9432	24.0964	24.642	23.7886	25.5691	25.2908	25.1094	24.7054	25.1196	24.2492	25.0546	25.5175	25.3683	24.8883	25.3024	25.432	24.9055	24.9748	25.4439	25.229	25.4935	25.0022	25.1309	25.0711	24.8427	25.3498	24.1757	25.3231	24.6914	25.3135	25.2076	25.1081	25.2416	25.0149	0.334864	-0.83923	0.308222	-0.323524	0.298577	0.192655	0.0931975	0.226658	0.193453	0.00306801	0.22979	0.208325	0.244168
CDC7 84	25.2547	22.1317	21.771	25.3147	25.3812	24.9847	22.2768	25.4062	25.2441	24.1337	21.8575	24.2942	25.2726	25.5005	25.5769	23.3131	23.5563	25.1451	22.3591	24.0266	23.5417	24.9436	22.332	24.9327	22.9625	22.5409	23.6359	23.0524	25.2269	24.309	23.4285	25.45	24.0048	23.3091	24.0694	23.0465	0.00598706	2.18044	1.26255	0.381996	2.40358	0.95836	0.262675	1.02297	0.994984	0.0312933	0.194643	0.688931	0.0189776
PDHX 85	28.1144	28.2268	27.9876	27.9326	27.8198	27.7333	28.2498	28.1532	28.0916	28.0282	28.0244	27.8929	27.845	27.8998	27.723	27.944	27.8403	27.9223	28.392	28.2451	28.3259	27.9959	28.1021	27.9189	28.0657	27.8702	27.7957	28.1096	27.8286	28.1649	27.9818	27.8226	27.9022	28.321	28.0057	27.9105	0.19908	-0.0819831	0.254335	0.0712909	-0.0879353	-0.00832861	0.410489	0.0951186	0.0376566	0.369789	0.0100637	0.434291	0.336805
QSOX1 86	22.9769	23.6802	22.9519	22.901	22.1014	20.7613	22.977	22.6641	23.8181	23.2795	23.8864	21.4384	21.2936	22.2256	23.5197	23.6969	23.6846	23.1997	24.2835	24.0832	23.4178	22.8334	23.4456	23.6513	24.3661	24.3	22.5985	23.203	21.9212	23.153	22.8681	22.3463	23.5271	23.9282	23.3101	23.7549	-0.551885	-1.83364	-0.601833	-0.886785	-1.40858	-0.227814	0.173317	-0.444778	0.40044	0.00988792	0.359999	0.182771	0.0404638
DCTN6 87	26.0147	26.1876	26.0223	26.6735	26.6318	26.8614	26.2583	26.124	26.303	26.3422	25.9448	25.8156	26.2764	26.4965	26.5055	27.3192	27.1952	27.2547	26.8682	26.7319	27.5729	25.8723	26.0394	26.0925	26.199	25.8997	25.2813	26.0749	26.7222	26.2284	26.0342	26.4261	27.2564	27.0577	26.0014	25.7933	0.281538	0.928892	0.435062	0.240868	0.632767	1.46302	1.26433	0.208081	0.179009	0.000181399	0.0438859	0.247358	0.00532749
WASL 88	25.912	25.7846	25.3904	25.6608	25.3903	25.5447	25.72	25.3059	25.3092	25.2834	25.1687	25.577	25.4003	25.6951	25.7944	25.9064	25.5782	25.6679	26.0427	26.48	25.9659	25.0884	25.522	25.4906	25.5454	25.2436	25.045	25.6957	25.532	25.445	25.343	25.6299	25.7175	26.1628	25.367	25.278	0.41767	0.253954	0.167046	0.065009	0.351934	0.4395	0.884847	0.0890095	0.0347049	0.183228	0.375176	0.727742	0.070596
IPO5 89	26.2861	25.9035	26.705	26.9787	26.9455	27.0482	25.8767	26.5616	26.6143	27.1777	27.2325	27.5007	27.123	26.509	26.7289	25.1947	25.9863	26.1865	25.3135	25.3601	24.9574	27.1864	26.7969	26.9541	26.5571	26.6969	27.3666	26.2982	26.9908	26.3509	27.3036	26.787	25.7892	25.2103	26.9791	26.8735	-0.57532	0.117288	-0.522622	0.43014	-0.0865536	-1.08432	-1.66316	0.105624	0.043248	0.664382	0.0639772	0.122144	0.748562
POLRMT 90	26.4921	26.4724	26.5889	26.5316	26.675	26.5412	26.5593	26.627	26.3782	26.6609	26.8203	26.7531	26.0616	26.0062	26.0248	24.8749	25.1739	24.8956	25.7842	25.5913	25.3678	27.2295	27.1878	27.0219	26.1579	26.4348	26.485	26.5178	26.5826	26.5215	26.7448	26.0308	24.9815	25.5811	27.1464	26.3592	0.158579	0.223371	0.162279	0.38554	-0.328377	-1.37774	-0.778126	0.787167	0.172491	0.0601842	0.163158	0.00262886	0.0083512
SAP18 91	27.915	27.9208	28.0861	27.8134	27.687	28.1128	27.9419	27.9436	28.0483	28.8503	28.5126	28.419	28.0139	27.6188	27.8607	26.6485	27.0057	26.9914	27.0962	27.2177	26.5605	28.1318	27.9585	28.0568	28.031	28.054	28.1092	27.974	27.8711	27.9779	28.594	27.8311	26.8819	26.9581	28.0491	28.0647	-0.090756	-0.193676	-0.0867967	0.529229	-0.233613	-1.18286	-1.10662	-0.0156924	0.568494	0.230385	0.58535	0.00301508	0.151314
DNM1L 92	27.4711	27.1338	27.6048	28.0626	28.0789	28.1867	27.2406	27.411	27.6887	27.6711	27.6906	27.9739	27.8176	27.7206	27.9457	28.1786	28.2739	28.403	27.7369	27.6662	27.9509	27.8397	27.7459	27.9484	27.8974	27.7988	28.1019	27.4032	28.1094	27.4468	27.7785	27.828	28.2852	27.7846	27.8447	27.9327	-0.529463	0.176698	-0.485927	-0.154146	-0.104715	0.352474	-0.14805	-0.0880191	0.000765665	0.19976	0.0016325	0.260931	0.44105
RTCA 93	25.1193	24.8926	25.1782	25.2909	25.3049	25.421	23.8509	25.4304	25.3411	25.0867	24.9108	25.0424	25.4461	25.3441	25.6305	25.8852	26.4858	26.2168	25.6389	25.6572	26.6743	24.9568	25.0862	25.1522	25.0455	25.3722	25.4709	25.0633	25.3389	24.8741	25.0133	25.4735	26.1959	25.9901	25.0651	25.2962	-0.232855	0.0427447	-0.422039	-0.282885	0.177351	0.899762	0.693953	-0.23112	0.455992	0.890396	0.183586	0.366753	0.569026
PIK3C2A 94	25.0482	24.7873	24.3408	24.9294	24.7793	24.9598	25.1187	24.7405	24.4257	24.5901	24.2307	24.7083	24.6246	24.6712	24.6325	25.3226	24.5837	24.2757	24.8694	24.8514	24.9309	24.7096	25.0212	24.9949	24.8243	24.9084	24.7812	24.7255	24.8895	24.7616	24.5097	24.6428	24.7273	24.8839	24.9086	24.8379	-0.112477	0.051576	-0.0763424	-0.328243	-0.19517	-0.110613	0.0459643	0.0706439	0.606849	0.812968	0.726406	0.142903	0.375167
IFRD1 95	22.8154	23.0628	22.8141	23.1646	22.2407	21.8072	23.306	23.062	23.002	22.8594	22.7793	22.5629	23.9545	24.3282	24.5882	24.7288	24.9869	25.0278	23.3052	23.3057	23.3288	22.0604	22.5632	22.5958	22.7515	23.2794	22.3274	22.8974	22.4042	23.1233	22.7339	24.2903	24.9145	23.3132	22.4064	22.7861	0.111321	-0.381901	0.337217	-0.052209	1.5042	2.12838	0.527136	-0.379656	0.678606	0.164785	0.217483	0.845648	1.55799e-05
PIK3R2 96	23.3577	23.4579	22.7592	23.6509	21.0079	22.2991	22.8086	23.7425	23.0803	22.6684	22.0338	23.5911	22.5651	22.4222	22.6711	23.6019	22.515	24.0213	23.3886	24.0605	22.7624	21.9006	22.6536	22.3512	22.6681	21.9501	21.2041	23.1916	22.3193	23.2105	22.7644	22.5528	23.3794	23.4038	22.3018	21.9408	1.25085	0.378554	1.2697	0.823663	0.612038	1.43863	1.46305	0.361027	0.034885	0.5008	0.0325157	0.151486	0.280852
GOLIM4 97	25.8411	22.7995	25.4286	23.0169	25.4094	23.3501	21.9182	23.3154	22.7655	25.4264	26.1227	21.7013	26.0713	25.9951	25.4434	22.956	26.6237	24.067	25.6968	26.6926	26.4	25.8906	25.2782	25.6612	26.1986	25.5431	22.4137	24.6897	23.9255	22.6664	24.4168	25.8366	24.5489	26.2631	25.61	24.7185	-0.0287229	-0.792997	-2.0521	-0.30162	1.11814	-0.169581	1.54468	0.891565	0.979905	0.489506	0.0836183	0.79158	0.332739
AGRN 98	25.3027	25.1395	24.7531	25.1092	24.8766	24.9196	25.54	25.2344	24.7283	24.7092	24.7205	24.5113	23.9614	23.5841	23.3254	24.7516	24.5395	24.0081	25.908	25.6084	25.2863	24.7884	24.9184	24.6886	24.8996	24.7784	24.4648	25.0651	24.9685	25.1676	24.647	23.6236	24.4331	25.6009	24.7985	24.7142	0.350832	0.254224	0.453324	-0.067234	-1.09061	-0.281159	0.886657	0.0842343	0.129046	0.264686	0.0542263	0.764586	8.55429e-05
PLOD2 99	27.2494	27.3114	27.4571	26.942	26.9461	26.9522	27.4182	27.5368	27.5303	27.7934	27.9635	27.8264	26.771	26.7373	26.798	25.96	26.0204	26.3648	27.5029	27.6139	26.9767	27.5126	27.4179	27.411	28.0083	28.0621	27.9772	27.3393	26.9467	27.4951	27.8611	26.7688	26.1151	27.3645	27.4472	28.0158	-0.676541	-1.0691	-0.520772	-0.15477	-1.24709	-1.90078	-0.651349	-0.568674	2.82297e-05	4.64227e-08	0.00048925	0.229945	3.86691e-09
EXOC5 100	25.1326	25.0202	25.1854	25.1857	25.1933	25.1742	25.2296	24.8875	25.2017	24.6933	24.6949	24.8026	24.9011	24.9687	25.2174	25.7919	25.7179	25.8047	25.8713	25.5648	26.1565	24.6061	24.9311	25.1222	24.9307	24.9731	24.7898	25.1127	25.1844	25.1063	24.7303	25.0291	25.7715	25.8642	24.8865	24.8979	0.21488	0.286552	0.208387	-0.16761	0.131202	0.873664	0.966313	-0.0114142	0.133928	0.0503505	0.145409	0.237109	0.351396
HMGN4 101	24.9326	25.1692	25.0341	23.9184	23.9154	24.2709	25.2521	24.8346	25.07	25.4484	25.1483	25.164	24.5694	24.2786	24.3187	23.2017	23.7065	24.0566	24.3897	24.4389	24.2498	24.8648	24.9498	24.9658	24.8886	24.6612	24.8414	25.0453	24.0349	25.0522	25.2535	24.3889	23.6549	24.3595	24.9268	24.7971	0.24822	-0.762166	0.255129	0.456458	-0.408181	-1.14214	-0.437598	0.129707	0.148349	0.000172513	0.13796	0.0120272	0.0226126
NDUFA4 102	27.3473	27.3875	27.0001	26.9594	26.0327	25.849	27.4843	27.1828	26.8827	27.216	27.1626	27.3966	27.2511	27.1987	27.0583	25.6685	26.5523	26.5301	25.6727	26.2163	25.2177	27.0899	26.9799	27.0812	26.7358	27.189	26.9692	27.245	26.2804	27.1832	27.2584	27.1694	26.2503	25.7023	27.0503	26.9647	0.280299	-0.684287	0.218582	0.293727	0.204705	-0.714358	-1.2624	0.0856649	0.319586	0.0217263	0.435362	0.297551	0.464638
PSMD14 103	27.7462	27.4726	28.1289	27.9866	28.1603	28.3876	27.5217	27.9575	28.1025	28.076	27.9661	28.3378	27.8361	27.4043	27.69	27.0102	27.4969	27.7453	26.8762	27.0939	26.7229	28.1168	27.6595	27.9728	27.6574	28.0478	28.6005	27.7825	28.1782	27.8606	28.1266	27.6435	27.4174	26.8977	27.9164	28.1019	-0.319363	0.0762916	-0.241319	0.0247232	-0.458421	-0.684451	-1.20424	-0.185535	0.18991	0.74909	0.317356	0.917351	0.0657087
ZNF593 104	28.147	28.1945	28.1017	27.7889	27.84	27.9078	28.1718	28.2332	27.9826	27.7392	28.088	27.9892	28.3637	28.3147	28.256	28.4587	28.2263	28.3587	28.3653	28.336	28.1489	28.3391	28.438	28.284	28.1648	28.1232	28.051	28.1477	27.8456	28.1292	27.9388	28.3114	28.3479	28.2834	28.3537	28.113	0.034708	-0.267465	0.0161752	-0.174208	0.198416	0.234858	0.170345	0.240655	0.716978	0.01037	0.865667	0.0800218	0.0486138
BIN1 105	22.821	23.9163	22.5183	26.8316	26.9492	26.6716	24.4296	22.7495	21.8232	25.5241	25.3585	23.7745	26.8044	26.9235	26.4327	26.7178	27.1582	23.1255	26.8911	23.1073	23.4843	25.8286	26.0665	25.9718	25.5143	25.3816	25.366	23.0852	26.8175	23.0007	24.8857	26.7202	25.6672	24.4942	25.9557	25.4206	-2.33539	1.39688	-2.41987	-0.534917	1.29961	0.24658	-0.926376	0.535056	0.0202444	0.146712	0.0166401	0.569431	0.175415
KPNA3 106	26.4275	26.1162	26.3216	26.7568	26.0195	26.5836	26.5523	26.63	26.4706	27.0525	26.6994	26.766	26.5224	26.9995	27.0265	26.8048	26.565	27.0075	26.5835	26.327	26.2359	26.8197	26.6635	26.97	26.9425	26.834	26.5685	26.2884	26.4533	26.551	26.8393	26.8494	26.7924	26.3822	26.8177	26.7817	-0.493231	-0.328358	-0.230695	0.0576628	0.0677757	0.0107962	-0.399502	0.0360821	0.0124719	0.0823297	0.213288	0.751217	0.709556
BCL9 107	22.2453	22.9144	22.4866	23.5364	23.8381	23.7726	22.7941	23.0165	25.2489	21.8474	22.6691	22.959	23.8504	24.6355	25.0173	23.0045	22.4832	24.3785	24.0235	22.72	23.8138	22.6168	22.7864	25.3607	23.5066	22.0849	21.6029	22.5488	23.7157	23.6865	22.4918	24.5011	23.2887	23.5191	23.5879	22.3982	0.150641	1.31753	1.28837	0.0936694	2.10294	0.890557	1.12095	1.18977	0.834892	0.0798058	0.0861818	0.896844	0.00804296
PES1 108	28.7136	28.6237	28.6282	28.6205	28.613	28.8168	28.6909	28.6853	28.634	28.7673	28.8264	28.7588	28.8238	28.6706	28.7178	28.6035	28.6158	28.7191	28.1786	28.0064	28.0837	28.8074	28.642	28.7857	28.5964	28.6487	28.8742	28.6552	28.6834	28.67	28.7841	28.7374	28.6461	28.0896	28.745	28.7064	-0.0512651	-0.0230007	-0.0363953	0.0777076	0.0309477	-0.0602872	-0.616875	0.0386034	0.545273	0.785308	0.666886	0.362138	0.714184
SDCBP 109	29.0483	29.0995	28.7441	28.7516	28.5895	28.5842	29.0176	28.9424	28.6053	28.6757	28.6467	28.5858	27.6812	28.1675	27.8748	28.4903	28.4746	28.3989	29.0312	28.93	28.4983	28.5077	28.6828	28.4543	29.293	29.1179	28.6769	28.9639	28.6418	28.8551	28.6361	27.9078	28.4546	28.8198	28.5482	29.0293	-0.065331	-0.387476	-0.174166	-0.3932	-1.12144	-0.574677	-0.209438	-0.481043	0.692384	0.0274902	0.297426	0.0255358	1.18276e-06
MPHOSPH10 110	28.5939	28.6612	28.4549	28.4129	28.4	28.3356	28.7116	28.6502	28.4289	28.7709	28.8648	28.6822	28.5522	28.5468	28.4803	28.1592	28.14	28.2159	27.7854	27.8414	27.6934	28.5087	28.4011	28.4284	28.4164	28.2082	28.3371	28.57	28.3828	28.5969	28.7727	28.5264	28.1717	27.7734	28.4461	28.3206	0.249387	0.0622213	0.276279	0.452058	0.205843	-0.148898	-0.547205	0.125457	0.00735741	0.464722	0.0035506	2.81511e-05	0.0229691
NOP56 111	28.8356	28.8985	29.0632	28.4835	28.3867	28.4692	28.9129	29.1592	29.0314	29.5243	29.5381	29.4773	29.0502	28.6265	28.6257	27.8243	28.0276	28.2622	27.6913	27.8502	27.2978	29.2505	28.9643	29.0124	28.5425	28.689	28.937	28.9324	28.4465	29.0345	29.5133	28.7675	28.038	27.6131	29.0757	28.7228	0.209596	-0.276369	0.311652	0.79042	0.0446239	-0.684825	-1.10975	0.352888	0.171393	0.0761862	0.0478065	3.24672e-05	0.765647
DDX3X 112	29.7589	29.7508	29.8383	30.0322	30.1286	30.2747	29.7946	29.8853	29.8028	30.4298	30.3285	30.1763	30.2501	29.917	30.104	29.6455	29.6344	29.6845	29.4837	29.4585	29.2802	30.3069	30.1164	30.1486	30.059	30.0958	30.3978	29.7827	30.1452	29.8276	30.3115	30.0903	29.6548	29.4074	30.1906	30.1842	-0.401549	-0.0390415	-0.356619	0.127322	-0.093864	-0.529442	-0.77676	0.00643372	0.000969493	0.710456	0.00263759	0.233805	0.37612
RNASET2 113	26.9037	27.1403	26.8763	26.5789	26.2534	26.334	27.3864	27.3976	26.9978	27.4895	27.331	27.2222	27.0238	27.2314	27.1075	26.5763	26.5805	26.7458	27.605	27.7366	27.4463	26.7814	27.0432	27.1483	27.3448	27.3857	27.0945	26.9734	26.3888	27.2606	27.3475	27.1209	26.6342	27.596	26.991	27.275	-0.301541	-0.886223	-0.0143948	0.0725538	-0.15408	-0.640775	0.321006	-0.284027	0.0340023	1.7685e-06	0.914477	0.589658	0.258197
PODXL 114	27.5221	27.1556	27.5736	27.5887	27.6792	27.7206	27.1938	27.659	27.5773	27.8489	28.2662	28.0299	27.4735	27.1234	27.0973	24.0532	25.5816	25.7783	25.9218	26.1178	25.9847	28.201	27.9004	28.0361	27.9053	27.8702	28.4028	27.4171	27.6629	27.4767	28.0483	27.2314	25.1377	26.0081	28.0458	28.0594	-0.642334	-0.396579	-0.582767	-0.0110898	-0.828051	-2.92177	-2.05135	-0.0135943	0.039882	0.189609	0.0598962	0.970074	0.0103009
CCN1 115	26.9327	26.9324	26.1233	26.2866	26.2563	26.1432	26.8713	26.5851	25.9806	26.6828	26.8939	26.7733	25.6166	25.8826	25.8293	26.7916	27.0007	27.3134	25.6908	25.7231	25.4522	26.5614	26.7769	26.4389	25.8992	26.0268	25.7331	26.6628	26.2287	26.479	26.7833	25.7762	27.0352	25.622	26.5924	25.8864	0.776443	0.342335	0.592616	0.896977	-0.110159	1.14889	-0.264315	0.706049	0.00136604	0.116322	0.0101475	0.00035734	0.602974
PIR 116	22.7878	22.238	23.7167	23.3462	23.2728	23.005	22.9938	22.8689	23.3808	22.8334	22.9525	22.9946	22.4332	23.1361	22.8344	28.4598	26.6812	26.4519	28.064	27.9244	28.3629	23.5005	22.5114	22.1412	23.5472	21.4669	22.5157	22.9142	23.208	23.0812	22.9268	22.8012	27.1976	28.1171	22.7177	22.5099	0.404276	0.698067	0.571255	0.416919	0.291299	4.68772	5.60719	0.207771	0.427104	0.177018	0.265596	0.413031	0.565647
KPNA4 117	27.0346	26.8387	26.85	26.8591	26.8247	26.9578	26.9481	26.7864	26.8272	26.7124	26.8158	26.8954	26.9584	27.147	27.1416	27.1054	27.2005	27.2866	27.1098	26.9483	27.1119	26.7793	26.8439	26.9425	27.1334	26.9094	26.8355	26.9078	26.8805	26.8539	26.8079	27.0823	27.1975	27.0567	26.8552	26.9594	-0.0516423	-0.0788797	-0.105494	-0.151543	0.122909	0.238093	0.0972731	-0.104182	0.586027	0.407878	0.27163	0.120129	0.20272
E2F3 118	22.7204	23.3032	22.8167	21.8322	21.6901	22.6223	23.6902	23.3271	22.5348	23.1989	23.6301	23.2687	22.6012	22.8203	22.6637	23.6445	24.121	23.8664	24.7824	22.7642	23.9388	23.5653	22.3919	24.03	22.1574	21.6543	22.2716	22.9468	22.0482	23.184	23.3659	22.6951	23.8773	23.8285	23.3291	22.0278	0.918987	0.0204467	1.15627	1.33814	0.667291	1.84953	1.80069	1.30131	0.0446644	0.962422	0.0139599	0.00543856	0.135349
PPP6C 119	27.2279	27.0203	27.151	27.414	27.4142	27.4991	27.0526	27.0955	27.2258	26.9296	26.8889	27.0822	27.4336	27.5164	27.6921	28.3571	28.1612	28.1421	27.3971	27.3923	27.5719	26.8939	27.0569	27.0204	26.8105	27.1913	27.1686	27.133	27.4424	27.1246	26.9669	27.5474	28.2201	27.4538	26.9904	27.0568	0.0762291	0.385594	0.067789	-0.0899177	0.490555	1.16332	0.396956	-0.0664071	0.477644	0.00158465	0.527168	0.40344	0.000157713
MAN2B1 120	26.4956	26.4614	26.2392	26.2136	26.1832	25.8364	26.3434	26.4971	26.1711	26.6036	26.6627	26.4892	26.2332	26.4899	26.206	26.6122	25.9044	26.0178	26.9834	27.0314	26.7326	26.2234	26.1016	25.8844	26.1474	26.1633	26.0844	26.3987	26.0777	26.3372	26.5851	26.3097	26.1781	26.9158	26.0698	26.1317	0.267045	-0.0539792	0.205523	0.453442	0.178014	0.046441	0.78409	-0.0619163	0.103306	0.733515	0.203705	0.00894409	0.268462
UBE2C 121	27.1391	27.3413	27.0531	27.9337	27.8437	27.7652	27.3672	26.9442	26.9407	26.9662	26.7412	26.7451	27.8484	27.9553	28.0348	27.9839	27.9293	28.128	27.1004	26.9075	27.4305	27.0662	27.0883	27.0376	27.3545	27.2113	27.1925	27.1778	27.8475	27.084	26.8175	27.9462	28.0138	27.1461	27.0641	27.2527	-0.0749066	0.594803	-0.168691	-0.4352	0.693452	0.761042	-0.106603	-0.188674	0.563811	0.000156475	0.201285	0.00282253	2.7036e-05
PDXK 122	27.4631	27.1583	27.3602	28.4171	28.4278	28.6422	27.216	27.2253	27.4731	28.0646	27.7854	27.888	28.2788	28.3126	28.5586	28.5715	28.7486	28.7289	27.8474	27.7179	27.7306	28.1027	28.0501	28.2287	27.5363	27.5003	27.7892	27.3272	28.4957	27.3048	27.9127	28.3833	28.683	27.7653	28.1272	27.6086	-0.281363	0.887105	-0.303767	0.304097	0.774764	1.07443	0.156709	0.518609	0.0220719	1.80381e-07	0.0144264	0.0143352	1.30519e-06
PLPP3 123	23.4906	22.5885	22.4147	23.5058	23.7014	23.4801	24.1364	22.7506	22.3052	23.6254	22.6294	23.3298	22.7287	23.2189	22.347	23.5351	23.3098	24.2531	24.1222	25.5422	25.6913	22.6016	22.2791	22.8977	23.0889	23.4519	22.6385	22.8312	23.5624	23.0641	23.1949	22.7649	23.6993	25.1185	22.5928	23.0598	-0.228509	0.502669	0.00432672	0.135107	-0.294884	0.639554	2.0588	-0.466939	0.618336	0.2789	0.992449	0.767851	0.521159
ARID1A 124	28.1957	28.3368	27.9815	27.6721	27.5317	27.4728	28.3966	28.2493	28.0257	27.5868	27.8273	27.6664	27.6824	27.9961	27.7774	27.9059	27.6131	27.6808	28.2826	28.1299	28.0596	28.0363	28.1556	28.0684	27.7416	27.5822	27.3691	28.1713	27.5588	28.2239	27.6935	27.8186	27.7333	28.1574	28.0868	27.5643	0.607028	-0.00544939	0.659586	0.129201	0.254355	0.168963	0.593082	0.522469	9.94496e-05	0.965643	3.82665e-05	0.313543	0.0554254
BHLHE40 125	24.7483	23.5734	24.7225	22.7368	23.7037	23.7031	23.8419	24.5125	24.6565	25.4565	25.4525	25.5619	23.9819	23.5084	22.6487	23.5542	24.0451	24.3448	23.4173	23.4705	23.9064	22.4051	24.5716	23.6227	24.895	24.4291	25.1883	24.3481	23.3812	24.337	25.4903	23.3797	23.9814	23.5981	23.5331	24.8375	-0.489414	-1.45629	-0.500513	0.652816	-1.45779	-0.856092	-1.2394	-1.30433	0.291496	0.00431178	0.281004	0.163969	0.00427936
ADGRB1 126	24.5189	24.5231	23.1839	24.1617	24.0007	23.4481	24.2658	23.5966	23.5727	24.2115	24.0374	23.7694	23.4519	23.9419	23.9901	24.09	22.9472	23.4438	24.5669	24.6256	24.7071	23.5888	24.3331	23.5851	23.5224	23.561	22.8344	24.0753	23.8702	23.8117	24.0061	23.7946	23.4936	24.6332	23.8357	23.3059	0.769381	0.564244	0.505777	0.700189	0.488719	0.187708	1.32727	0.529735	0.0374294	0.117572	0.158129	0.0559764	0.17192
CDK2AP1 127	25.4678	25.9608	25.4378	25.7701	25.4624	25.5409	26.0726	25.7743	25.2584	25.1347	24.9511	24.9502	24.787	25.5789	25.307	24.1163	24.0529	23.8413	26.1467	25.9612	26.1594	25.3317	25.7998	25.7489	25.1655	25.4447	24.6142	25.6221	25.5911	25.7018	25.012	25.2243	24.0035	26.0891	25.6268	25.0748	0.547315	0.516326	0.626958	-0.0628089	0.149482	-1.07129	1.01428	0.552008	0.0266147	0.035266	0.0125984	0.786151	0.520316
NEMP1 128	22.5039	22.2984	24.8062	23.2359	24.3834	24.6497	24.0099	22.4717	24.8276	25.5218	22.2675	25.147	24.9127	24.5251	24.5342	23.0669	24.1761	23.4731	23.5998	23.7846	23.4625	25.0924	24.7875	23.3049	24.9302	24.8517	25.1987	23.2028	24.0897	23.7697	24.3121	24.6573	23.572	23.6156	24.3949	24.9936	-1.79071	-0.903868	-1.22382	-0.681443	-0.336216	-1.42151	-1.37791	-0.598619	0.0286624	0.247506	0.122519	0.379758	0.662358
TXNDC9 129	25.3556	25.1536	25.2286	26.4426	26.5231	26.6191	25.057	25.1653	25.298	25.786	25.7215	25.8543	26.5396	26.639	26.8716	26.9273	26.9142	27.1236	26.0249	25.8819	26.5621	25.7226	25.9501	25.8187	26.0719	26.0216	25.9048	25.2459	26.5283	25.1734	25.7873	26.6834	26.9884	26.1563	25.8305	25.9995	-0.753512	0.528829	-0.826044	-0.212184	0.683968	0.988908	0.156841	-0.168966	1.81488e-05	0.000831629	5.57515e-06	0.129845	5.80177e-05
TRAFD1 130	24.7218	23.2063	24.5894	24.8151	25.4559	25.6918	22.1893	23.5345	22.9762	24.8991	24.5665	25.2328	25.2484	24.9598	25.7218	25.5448	25.6954	23.6896	23.4088	23.2469	22.8977	24.4256	22.3621	25.1147	25.4504	25.8776	25.6507	24.1725	25.3209	22.9	24.8995	25.31	24.9766	23.1845	23.9675	25.6596	-1.48705	-0.33864	-2.75958	-0.760108	-0.349558	-0.68297	-2.47508	-1.69209	0.0199003	0.570432	0.000142511	0.210215	0.558178
COX7A2L 131	25.8694	26.0493	25.9544	25.6687	25.7298	25.5249	26.1705	26.0568	26.0205	26.2011	26.3893	26.4024	25.447	25.0587	25.1517	24.2552	24.6889	24.8322	25.0422	25.4101	24.5425	25.8916	25.9599	25.8727	25.537	25.901	25.6501	25.9577	25.6411	26.0826	26.3309	25.2191	24.5921	24.9983	25.908	25.6961	0.26163	-0.0549189	0.386554	0.634879	-0.476924	-1.10396	-0.697783	0.211979	0.142469	0.751805	0.0355263	0.00142539	0.0115479
CYB561D2 132	23.5696	23.9657	24.1765	23.2929	23.7524	22.7839	22.4392	23.7973	23.7012	21.7135	22.4037	20.7882	24.4284	24.2428	23.6349	21.8692	23.7666	23.7439	23.3741	23.1484	23.3286	24.1599	24.0654	22.4746	22.961	23.5176	23.6728	23.9039	23.2764	23.3126	21.6351	24.102	23.1266	23.2837	23.5666	23.3838	0.520097	-0.107378	-0.0712389	-1.74867	0.718216	-0.257223	-0.100102	0.182815	0.330594	0.838938	0.892702	0.00321548	0.183805
CIT 133	27.1259	27.1154	26.9259	27.1047	27.0476	27.0524	27.0562	27.066	26.8733	26.7629	26.6272	26.5154	26.9726	27.1017	27.0333	26.4228	26.2561	26.3208	26.9984	26.9467	26.5713	26.8767	26.7878	26.8446	26.8173	26.6692	26.6149	27.0558	27.0682	26.9985	26.6352	27.0358	26.3333	26.8388	26.8364	26.7005	0.355309	0.367753	0.298044	-0.0652963	0.335386	-0.367198	0.138324	0.135907	0.00255139	0.00193138	0.00899659	0.532781	0.00397359
COPE 134	28.3238	28.1554	27.9877	28.1595	28.22	27.9812	28.2118	28.3062	28.0919	28.4485	28.7343	28.3534	28.4308	28.183	28.1733	28.1575	28.0047	28.3527	28.7065	28.5661	28.2908	28.1596	27.9778	27.9301	28.364	28.4392	28.6779	28.1556	28.1202	28.2033	28.5121	28.2623	28.1716	28.5212	28.0225	28.4937	-0.33807	-0.373445	-0.290376	0.0183888	-0.231341	-0.322047	0.0274658	-0.471212	0.0212783	0.0120824	0.044226	0.893102	0.102517
EIF1AY 135	27.5514	27.3388	27.5074	27.894	28.034	28.0099	27.4636	27.5719	27.6517	27.4528	27.6264	27.6389	27.596	27.3461	27.5778	27.9585	27.6356	27.6985	27.1064	27.0792	27.1403	27.5851	27.5075	27.5867	27.563	27.4984	27.7834	27.4659	27.9793	27.5624	27.5727	27.5066	27.7642	27.1086	27.5598	27.6149	-0.14903	0.364423	-0.0525175	-0.0421995	-0.108267	0.14929	-0.506271	-0.0551269	0.153407	0.00170064	0.606613	0.678687	0.293734
CDC42EP2 136	26.7853	26.855	27.1236	26.4685	26.6613	27.0462	27.013	26.9929	27.19	26.9308	26.7606	27.32	26.6613	27.0172	27.0067	26.3042	26.4312	26.6323	26.1496	25.744	26.3611	26.5785	26.8915	27.05	26.8004	26.7432	26.6517	26.9213	26.7254	27.0653	27.0038	26.895	26.4559	26.0849	26.84	26.7318	0.18955	-0.00640775	0.333515	0.272015	0.163277	-0.275894	-0.646861	0.108205	0.305675	0.971996	0.0793221	0.147125	0.375924
AP3D1 137	26.5866	26.5289	26.7364	26.6435	26.5981	26.7498	26.3268	26.4645	26.8413	26.1952	26.0847	26.2527	26.1961	26.1931	26.2947	26.2266	26.5369	26.5804	26.7348	26.5749	26.4816	26.4122	26.4722	26.4869	26.4615	26.5464	26.246	26.6173	26.6638	26.5442	26.1775	26.228	26.448	26.5971	26.4571	26.418	0.19933	0.245854	0.126253	-0.240448	-0.189979	0.0300232	0.179151	0.0391603	0.114555	0.0553692	0.308283	0.0604488	0.131474
CCS 138	25.3653	25.3229	21.9055	25.4605	25.2645	25.1116	24.948	24.8446	21.9502	25.1792	24.45	24.6602	25.3067	25.4638	22.3676	26.2939	25.89	25.7144	26.4737	25.8383	26.4655	24.9286	22.2044	23.0448	25.601	25.2548	25.4311	24.1979	25.2789	23.9143	24.7631	24.3794	25.9661	26.2592	23.3926	25.429	-1.23106	-0.15011	-1.5147	-0.665834	-1.04961	0.537148	0.830201	-2.03634	0.192803	0.871064	0.112927	0.47436	0.26402
ABLIM1 139	25.3165	25.6003	25.3138	25.2123	25.1533	24.9652	25.4113	25.4269	25.0069	26.5331	26.7316	26.441	25.8478	26.1333	26.3393	26.6361	25.7989	25.8971	26.7536	26.9536	27.0586	25.9747	25.8349	25.8705	26.7067	26.4048	26.2837	25.4102	25.1103	25.2817	26.5686	26.1068	26.1107	26.9219	25.8934	26.4651	-1.05487	-1.35479	-1.18338	0.10351	-0.35826	-0.354362	0.456856	-0.571708	1.52421e-05	5.04889e-07	3.39564e-06	0.582704	0.0676974
DVL1 140	23.15	23.2906	23.2423	22.0732	21.9687	22.754	23.2021	23.313	22.483	23.9808	22.8581	23.2825	21.9585	21.9445	23.1871	24.0611	23.252	22.9599	23.6098	23.8882	22.7726	23.0575	22.9084	23.8822	23.9015	23.8877	23.9882	23.2276	22.2653	22.9994	23.3738	22.3634	23.4243	23.4236	23.2827	23.9258	-0.698198	-1.66055	-0.926459	-0.552029	-1.56248	-0.50153	-0.502279	-0.643165	0.0858719	0.000360272	0.0264555	0.168478	0.000649286
DVL2 141	23.4944	22.6554	22.6837	22.0272	24.351	24.7631	22.9601	22.6644	23.8694	24.5643	22.2363	24.0509	21.9796	21.9404	23.0024	23.4863	22.9179	23.7715	23.4284	23.9649	24.0359	21.4377	24.3439	22.6057	24.6976	22.4878	23.2526	22.9445	23.7138	23.1646	23.6172	22.3075	23.3919	23.8098	22.7958	23.4793	-0.534824	0.234422	-0.314698	0.137835	-1.17186	-0.0874644	0.330429	-0.683568	0.486673	0.759263	0.68108	0.856894	0.136278
CHD1 142	26.7531	26.9517	26.7069	26.536	26.54	26.4439	26.9497	26.7769	26.6025	26.5657	26.4506	26.3662	26.527	26.455	26.4807	27.0409	26.3647	26.5365	26.5402	26.2452	26.592	26.4412	26.5686	26.4942	26.3322	26.3043	26.3142	26.8039	26.5066	26.7764	26.4608	26.4876	26.6474	26.4591	26.5013	26.3169	0.487014	0.189721	0.459483	0.143924	0.170651	0.330467	0.142238	0.184431	0.00158446	0.169408	0.00255266	0.292273	0.214368
CHD2 143	24.3199	24.1958	24.1172	24.0427	23.9399	23.8554	24.2047	23.8516	24.1295	23.9477	24.2831	24.3365	23.7193	23.1003	23.1365	24.1297	23.5275	23.2643	24.4531	24.7851	24.2709	24.139	24.5811	24.4205	24.0147	24.012	24.2969	24.211	23.946	24.062	24.1891	23.3187	23.6405	24.503	24.3802	24.1079	0.103109	-0.161833	-0.0459112	0.0812292	-0.789158	-0.467395	0.395139	0.272332	0.614136	0.430954	0.821909	0.690859	0.000869361
GOSR2 144	27.2481	27.1896	27.2371	27.1328	26.9907	26.9962	27.0524	27.1839	27.1207	27.5052	27.4877	27.3387	27.2549	27.1627	26.9553	26.0092	26.5594	26.5982	26.7592	26.9204	26.5943	27.3886	27.1505	27.1726	27.0626	27.2801	27.3001	27.2249	27.0399	27.119	27.4438	27.1243	26.3889	26.758	27.2372	27.2143	0.0106727	-0.174377	-0.0952525	0.229564	-0.0899983	-0.825355	-0.45632	0.0229617	0.935507	0.195813	0.473113	0.0934556	0.497561
TOR1A 145	25.0447	24.9177	24.3994	24.7141	24.7248	24.4473	25.2917	25.0528	24.6331	24.8862	25.1161	24.9407	24.0713	23.4175	23.3001	23.2886	23.1547	23.19	24.1016	24.1364	23.5418	25.4122	25.0556	25.0726	24.4241	25.2343	25.0928	24.7873	24.6287	24.9925	24.981	23.5963	23.2111	23.9266	25.1801	24.9171	-0.129821	-0.28836	0.0754566	0.0639365	-1.32078	-1.70597	-0.9905	0.263066	0.588266	0.235978	0.752423	0.789173	1.87593e-05
TOR1B 146	23.9062	24.4657	24.8712	24.3959	24.5142	24.7029	24.9165	24.9701	24.9143	24.9238	25.3764	24.977	24.4156	23.7549	24.2631	23.3313	23.3621	23.6352	23.56	23.5984	23.3245	24.7975	21.801	22.0617	24.3291	24.5545	24.469	24.4144	24.5377	24.9336	25.0924	24.1445	23.4429	23.4943	22.8867	24.4509	-0.0364942	0.086831	0.482776	0.641523	-0.306337	-1.00799	-0.956532	-1.56411	0.939254	0.856166	0.319607	0.190201	0.524529
STX16 147	27.7955	27.9801	27.6178	27.6112	27.4728	27.5243	27.9865	27.7162	27.5861	27.3623	27.2683	27.0312	27.2653	27.6051	27.4784	27.7105	27.7499	27.8018	28.3242	28.0543	28.3749	27.4505	27.6478	27.7105	27.6063	27.5118	27.4922	27.7978	27.5361	27.7629	27.2206	27.4496	27.754	28.2511	27.6029	27.5368	0.261053	-0.000687664	0.226184	-0.316163	-0.0871601	0.217283	0.714384	0.0661796	0.0491421	0.995648	0.0845129	0.0196657	0.492043
ADAM10 148	24.6675	24.9801	24.8592	24.6141	24.7155	24.8415	24.9258	24.8505	24.5514	25.0188	25.0626	24.6438	24.2673	23.7715	23.9306	22.4454	24.2457	23.4462	24.7761	24.8892	24.7925	25.0638	24.9497	25.0235	24.6775	24.5846	24.8885	24.8356	24.7237	24.7759	24.9084	23.9898	23.3791	24.8193	25.0123	24.7169	0.118748	0.00681098	0.0590389	0.191525	-0.727073	-1.33776	0.102397	0.295444	0.665015	0.980138	0.829242	0.486627	0.0141691
ABCD4 149	22.8387	23.0224	24.7777	21.8291	27.6373	22.2699	26.6846	27.0043	23.4771	27.2261	26.8204	26.9947	26.8872	26.9191	22.9598	22.9239	23.551	23.7637	23.5126	23.4832	23.3521	24.9507	23.9152	24.6996	21.7765	27.4458	25.1913	23.5463	23.9121	25.722	27.0137	25.5887	23.4129	23.4493	24.5218	24.8045	-1.25826	-0.89245	0.917479	2.20919	0.784151	-1.39164	-1.35524	-0.282712	0.382964	0.534051	0.522763	0.133106	0.58438
EI24 150	28.1505	28.2779	27.9885	28.3001	28.0127	27.9787	28.3283	28.3691	28.1354	28.0025	27.9509	27.7059	28.0427	28.1643	28.0069	27.0214	27.2524	27.3842	28.2683	28.2114	27.9045	27.9561	28.1544	28.0564	28.2232	28.6536	27.7194	28.139	28.0971	28.2776	27.8864	28.0713	27.2193	28.1281	28.0557	28.1987	-0.0597708	-0.101601	0.078843	-0.312341	-0.12745	-0.979402	-0.0706653	-0.143095	0.732089	0.561727	0.65193	0.0848719	0.467774
TP53I11 151	25.1533	24.7272	24.7746	24.1644	24.2455	24.3569	24.8161	24.5158	24.7035	24.9418	24.5077	24.6287	23.4007	23.5213	23.7126	23.9548	23.1227	22.8184	25.2308	25.0559	24.3276	24.3989	25.2024	24.9067	24.8346	24.7432	24.9155	24.885	24.2556	24.6785	24.6927	23.5448	23.2986	24.8714	24.836	24.8311	0.0539519	-0.575487	-0.152611	-0.138359	-1.28624	-1.53246	0.0403409	0.00488252	0.833572	0.0345322	0.553853	0.591166	6.06786e-05
KMT2D 152	24.7605	24.8228	24.7543	24.3013	24.1582	23.7813	25.0973	24.9549	24.605	23.9131	24.4655	23.9145	24.5841	24.8603	24.7469	25.2681	25.0512	24.8023	25.2564	25.1969	24.7695	24.6416	24.8145	24.5233	24.5157	24.244	23.9826	24.7792	24.0803	24.8857	24.0977	24.7304	25.0405	25.0742	24.6598	24.2474	0.531775	-0.167138	0.638301	-0.14968	0.483015	0.793109	0.826823	0.412373	0.00995921	0.380834	0.00274169	0.431656	0.0176238
MAP2K7 153	22.8203	25.0099	24.8872	23.4671	23.3191	26.3417	24.9913	24.5908	23.8317	23.5675	24.5523	22.6011	24.2885	25.2935	23.8801	26.5489	26.1477	25.2265	25.5323	25.7171	26.013	23.3323	21.7317	22.7078	23.3629	22.1516	22.9052	24.2392	24.376	24.4713	23.5737	24.4874	25.9744	25.7541	22.5906	22.8066	1.43261	1.56943	1.66473	0.767109	1.68083	3.16781	2.94757	-0.215957	0.0635384	0.0438261	0.0335734	0.305153	0.0320772
ACOT8 154	25.7852	25.8077	25.9373	25.8713	25.5681	25.4878	25.8124	25.581	25.6038	25.4243	25.6183	25.44	25.8748	26.1085	25.5616	25.2703	25.8078	25.7872	25.8711	25.8915	25.7064	25.446	25.562	25.4796	25.1798	25.7549	25.573	25.8434	25.6424	25.6657	25.4942	25.8483	25.6218	25.823	25.4959	25.5026	0.340804	0.139816	0.16312	-0.00842703	0.345714	0.119172	0.320371	-0.00672498	0.0467733	0.394562	0.32219	0.958689	0.0439893
PDCD5 155	29.5509	29.2355	29.6575	30.1596	30.1373	30.4061	29.408	29.3019	29.6106	29.5219	29.417	29.6508	30.0115	30.0551	30.3472	29.5897	30.2651	30.0268	29.434	29.3852	29.5395	29.6177	29.8194	29.9536	30.0313	29.9292	29.7553	29.4813	30.2344	29.4402	29.5299	30.1379	29.9605	29.4529	29.7969	29.9053	-0.423952	0.329091	-0.465094	-0.375351	0.232637	0.0552782	-0.45235	-0.108376	0.0124509	0.0455128	0.00688939	0.024531	0.147077
PRMT5 156	29.8314	29.54	30.1295	30.0195	30.2142	30.2355	29.634	29.8258	30.1256	29.6889	29.6999	29.8412	29.828	29.6671	29.9644	29.7779	29.8832	30.0749	29.1157	29.192	29.3333	29.8827	29.7339	30.0133	29.9037	29.9446	30.159	29.8336	30.1564	29.8618	29.7433	29.8198	29.912	29.2136	29.8766	30.0024	-0.168816	0.153943	-0.140615	-0.259105	-0.182635	-0.090456	-0.788806	-0.125826	0.25195	0.294801	0.337472	0.0853508	0.216493
NHERF1 157	30.3741	30.4381	30.4956	30.2484	30.3494	30.4559	30.4568	30.5178	30.4758	30.7135	30.8366	30.8435	30.3275	30.1213	30.2009	29.8198	29.4849	29.5363	30.0455	30.0624	30.1358	30.5594	30.435	30.6306	30.5169	30.2602	30.4581	30.4359	30.3512	30.4835	30.7979	30.2166	29.6137	30.0812	30.5417	30.4118	0.0241568	-0.0605194	0.0717389	0.38612	-0.195187	-0.798083	-0.330514	0.129899	0.80029	0.528032	0.455399	0.000575932	0.0516576
CHEK1 158	22.0296	23.5683	23.9916	24.669	24.5708	24.8921	22.1447	22.3594	24.0025	24.6228	24.4612	24.2847	24.9878	24.4317	24.9821	24.3954	25.026	25.2792	23.6502	23.1983	23.8976	23.0141	23.2998	23.525	21.3985	23.543	22.1521	23.1965	24.7106	22.8356	24.4563	24.8006	24.9002	23.582	23.2797	22.3645	0.831966	2.34612	0.471032	2.09175	2.43604	2.53568	1.2175	0.915129	0.120577	0.000190739	0.36937	0.000601475	0.000127417
TNFRSF10B 159	25.6355	25.8068	25.7509	26.0116	26.1433	25.9597	25.4931	26.0576	25.7084	25.2346	25.4578	25.043	26.1789	25.7476	25.698	23.4706	23.8321	23.9482	26.3994	26.3381	25.991	25.352	24.9142	24.4796	25.4223	25.4327	25.7056	25.7311	26.0382	25.753	25.2452	25.8749	23.7503	26.2428	24.9153	25.5202	0.210853	0.517976	0.232808	-0.275053	0.354649	-1.7699	0.722591	-0.604914	0.298197	0.0163687	0.252136	0.178888	0.0876608
TPP1 160	29.0436	29.1102	28.8717	28.3398	28.0858	28.0447	29.1811	29.2011	28.9168	29.3997	29.5221	29.4229	28.8136	28.679	28.6102	28.4654	28.4387	28.4803	29.1578	29.198	29.0378	28.6977	28.6837	28.6024	29.0967	29.2772	29.4892	29.0085	28.1568	29.0997	29.4483	28.7009	28.4615	29.1312	28.6613	29.2877	-0.279176	-1.13093	-0.188004	0.160544	-0.586778	-0.826222	-0.156515	-0.626415	0.0161563	1.29362e-09	0.091918	0.146175	2.18764e-05
TCERG1 161	28.5921	28.5883	29.0325	28.603	28.7613	29.1	28.5845	28.9449	29.018	29.1235	29.1527	29.3469	28.7644	28.3978	28.6192	27.8412	27.878	28.08	28.1772	28.3042	28.1929	28.9968	28.7591	29.1434	28.7321	28.7039	29.101	28.7376	28.8214	28.8491	29.2077	28.5938	27.9331	28.2247	28.9664	28.8457	-0.108024	-0.0242328	0.00344857	0.362038	-0.251831	-0.912608	-0.620928	0.12074	0.507135	0.881073	0.983009	0.0350232	0.131191
NDC80 162	25.9994	25.9915	25.9263	27.3232	27.3341	27.2502	25.9734	25.803	26.0257	26.2913	26.2126	26.2559	27.1885	27.0507	27.0926	26.5662	26.5157	26.4496	26.3419	26.2154	26.4089	26.417	26.5802	26.547	26.1906	26.1004	26.0928	25.9724	27.3025	25.934	26.2532	27.1106	26.5105	26.3221	26.5148	26.128	-0.15556	1.17454	-0.193929	0.125287	0.982641	0.382513	0.194116	0.38679	0.0525345	1.60074e-12	0.0183381	0.112412	3.96632e-11
NRP1 163	28.3467	28.5613	27.9529	26.9297	26.8325	26.6254	28.5144	28.3749	28.1605	27.0345	27.2647	27.1127	26.9921	27.1425	26.6956	25.9409	25.5974	23.8181	28.3507	28.6665	28.3678	27.1683	27.3685	27.3787	27.0333	26.8523	26.6849	28.287	26.7959	28.3499	27.1373	26.9434	25.1188	28.4617	27.3052	26.8568	1.43018	-0.0609139	1.49311	0.280511	0.0865859	-1.73801	1.60486	0.448377	0.000357337	0.856413	0.000230567	0.40868	0.797111
APOL1 164	25.6121	25.8876	25.6459	25.6847	25.8465	25.8284	25.9714	25.8525	25.7319	25.1006	25.2917	24.8856	26.6633	26.671	26.4819	25.8704	25.5975	26.2046	25.4115	26.0445	26.0471	24.4484	23.5516	24.364	26.5502	26.3147	26.4537	25.7152	25.7865	25.8519	25.0926	26.6054	25.8908	25.8344	24.1213	26.4395	-0.724369	-0.653008	-0.587614	-1.34693	0.165853	-0.548709	-0.605168	-2.31823	0.00213527	0.00473128	0.00967127	2.31438e-06	0.428304
POLR3A 165	26.3433	26.2487	26.3535	26.0857	26.0337	25.8384	26.1946	26.1409	26.332	25.8815	25.9561	25.9863	26.0408	26.1095	26.0881	25.9132	26.3071	26.2309	26.4311	26.3867	26.3443	26.0718	26.0858	26.0456	25.9807	26.0849	26.2425	26.3151	25.9859	26.2225	25.9413	26.0795	26.1504	26.3874	26.0677	26.1027	0.21242	-0.116763	0.11978	-0.161424	-0.0232419	0.0476711	0.28469	-0.0350058	0.0377556	0.23523	0.223784	0.106266	0.809955
PSMA7 166	28.6772	28.5532	28.8469	29.0655	29.1014	29.3089	28.6587	28.8491	28.8894	28.6034	28.6688	28.9006	29.0377	29.0496	29.1904	29.1497	29.4192	29.5389	29.0341	29.1005	29.0407	28.8836	28.8588	29.0537	29.0925	28.9874	28.9113	28.6924	29.1586	28.7991	28.7243	29.0926	29.3692	29.0584	28.932	28.9971	-0.304619	0.161513	-0.198001	-0.272783	0.0955059	0.372182	0.0613663	-0.0650435	0.0128951	0.162811	0.0909378	0.0238417	0.401529
SCAMP3 167	29.5091	29.6017	29.5081	29.3136	29.1617	29.1583	29.534	29.6478	29.2524	29.3097	29.3689	29.0446	29.264	29.2	28.9377	29.0374	28.6611	28.7142	29.7526	29.5962	29.7605	29.489	29.4433	29.4322	29.529	29.6125	29.8173	29.5396	29.2112	29.4781	29.2411	29.1339	28.8042	29.7031	29.4548	29.6529	-0.11332	-0.441749	-0.174849	-0.411875	-0.519071	-0.848708	0.0501625	-0.198122	0.366297	0.00180687	0.169304	0.00316402	0.000418794
BACH1 168	22.6575	22.7851	23.0103	23.2767	21.761	22.9753	23.6967	22.2759	21.8475	21.1817	23.4744	23.325	22.9827	23.963	24.2115	23.5384	24.9574	23.7003	22.4504	23.397	22.9589	22.5383	21.7857	22.8725	22.351	22.336	22.0812	22.8176	22.671	22.6067	22.6604	23.7191	24.0654	22.9354	22.3988	22.2561	0.56158	0.414939	0.350621	0.404299	1.46301	1.8093	0.67934	0.142762	0.340768	0.479167	0.549133	0.490369	0.019507
BCKDK 169	27.1259	27.2705	26.6484	26.36	26.3142	26.1558	27.3343	26.9354	26.7381	26.7258	26.9999	26.7366	25.9034	26.3947	25.7448	26.1109	25.908	22.2281	26.8582	26.9726	27.2021	26.8058	26.9086	26.55	26.3955	26.6657	26.5087	27.0149	26.2767	27.0026	26.8207	26.0143	24.749	27.011	26.7548	26.5233	0.49159	-0.246637	0.479303	0.297419	-0.509004	-1.77428	0.487659	0.231476	0.419733	0.68372	0.431257	0.623572	0.403737
IFIT3 170	23.6685	23.8145	23.7467	25.7034	25.4838	25.1323	22.4663	22.5524	23.2126	22.5109	22.0031	23.2399	24.69	25.1896	25.1137	26.1635	25.9778	26.5856	28.0247	27.8133	28.0935	24.0234	23.8911	23.6433	26.2156	25.6614	26.3184	23.7432	25.4398	22.7437	22.5846	24.9978	26.2423	27.9772	23.8526	26.0652	-2.3219	-0.625343	-3.32141	-3.48053	-1.06739	0.177156	1.91201	-2.21255	3.10156e-08	0.028457	7.62687e-11	3.33741e-11	0.00066549
GEMIN2 171	26.2433	25.983	26.5924	26.3266	26.5178	26.454	26.4329	26.4635	26.3199	25.9569	26.1401	26.4781	26.6133	26.7136	26.8863	25.8827	26.714	26.3848	26.6042	26.6915	26.3488	26.4107	26.6594	26.866	26.4255	26.3648	26.1508	26.2729	26.4328	26.4055	26.1917	26.7377	26.3272	26.5482	26.6454	26.3137	-0.0408347	0.119113	0.0917615	-0.122011	0.424003	0.01346	0.234457	0.33166	0.829147	0.530895	0.628568	0.521052	0.0345707
TAX1BP3 172	26.229	25.3397	23.8775	25.3116	23.897	24.954	24.8777	25.6279	24.5761	23.5278	25.1664	21.2283	21.5572	22.472	25.7475	23.613	23.9958	24.0346	26.1034	24.1641	27.2429	25.9844	26.3874	26.3066	26.998	27.0849	26.616	25.1487	24.7209	25.0272	23.3075	23.2589	23.8811	25.8368	26.2261	26.8996	-1.75089	-2.17877	-1.8724	-3.59212	-3.64073	-3.01849	-1.06287	-0.673485	0.0839152	0.0349364	0.0659617	0.00133708	0.00118945
GIPC1 173	25.6014	25.4978	25.5599	26.2673	26.2049	26.3646	25.6162	25.6059	25.5464	25.7725	25.7377	25.8589	25.9784	26.203	26.4066	26.6481	26.5015	26.8364	26.504	25.9121	26.0216	25.4153	25.6509	25.6993	26.2203	26.0916	25.8553	25.553	26.2789	25.5895	25.7897	26.196	26.662	26.1459	25.5885	26.0557	-0.502681	0.223199	-0.466207	-0.266003	0.140284	0.606299	0.090184	-0.467227	0.00167837	0.122277	0.00307927	0.0688821	0.322451
IKBKB 174	24.8543	23.9483	25.3155	25.1259	25.1326	25.366	25.3223	25.0613	25.1681	24.4519	24.3134	24.4894	25.0571	25.2676	24.9941	25.1291	25.8253	25.7114	23.3562	24.9381	25.1498	24.7604	24.8929	24.5658	25.0448	24.6984	24.874	24.7061	25.2082	25.1839	24.4183	25.1063	25.5553	24.4814	24.7397	24.8724	-0.166357	0.335766	0.311478	-0.45416	0.23384	0.682844	-0.391042	-0.132702	0.633831	0.340635	0.375932	0.201689	0.504348
RGS12 175	23.6092	23.1811	22.8816	23.2769	22.0475	23.0569	23.8615	23.3557	23.2043	22.4935	22.7029	22.8309	23.1825	23.259	23.3505	24.3533	23.7072	22.2773	24.4572	24.6718	23.3621	21.9642	24.0966	23.1462	22.4806	21.9616	21.2928	23.224	22.7938	23.4738	22.6758	23.264	23.4459	24.1637	23.069	21.9117	1.31229	0.882116	1.56216	0.764097	1.35236	1.53428	2.25204	1.15733	0.0188129	0.100937	0.00643963	0.15188	0.0158982
TIMM23 176	27.4667	27.6798	27.5704	27.265	27.1707	27.0705	27.4754	27.7216	27.4699	27.7499	27.7901	27.8424	27.5229	27.2624	27.0591	25.8508	26.4645	26.6446	26.9528	27.2337	26.8536	27.8642	27.699	27.5445	27.1961	27.5938	27.9824	27.5723	27.1688	27.5556	27.7941	27.2815	26.32	27.0134	27.7026	27.5908	-0.0184719	-0.422004	-0.0351443	0.203373	-0.309267	-1.27078	-0.577404	0.111795	0.92312	0.0373338	0.854366	0.294858	0.117623
HAT1 177	27.2877	26.8407	27.8909	28.0116	28.3645	28.7585	26.8441	27.4509	27.7838	28.1065	27.912	28.3441	28.1047	27.4105	27.969	27.0071	27.6986	27.8912	27.7376	26.6827	27.278	27.7688	27.4386	27.6769	27.3641	27.7672	28.612	27.3398	28.3782	27.3596	28.1209	27.8281	27.5323	27.2327	27.6281	27.9145	-0.574689	0.463703	-0.554873	0.206405	-0.0863744	-0.382193	-0.681725	-0.286373	0.115325	0.198934	0.127609	0.560759	0.806987
UBE2L6 178	22.8244	22.2975	22.4617	23.6971	22.5047	24.1729	22.9864	23.3295	23.7125	23.4338	23.6676	24.2475	23.8462	22.2794	24.3758	22.3675	24.4427	24.655	24.0282	24.0939	24.1752	22.1462	22.278	21.658	24.7207	24.5008	21.4891	22.5279	23.4582	23.3428	23.783	23.5005	23.8217	24.0991	22.0274	23.5702	-1.04233	-0.111979	-0.227384	0.21277	-0.0697458	0.251512	0.528906	-1.54281	0.154761	0.875303	0.750232	0.765762	0.922123
CASK 179	23.2514	23.9523	24.1341	23.7641	23.6542	23.7408	23.4801	23.8882	24.0004	24.4944	24.0747	24.0817	23.7746	23.3461	23.9307	24.1815	23.2279	22.521	23.3793	24.3763	24.0714	24.0027	24.1482	24.0485	23.7337	23.7793	24.1354	23.7793	23.7197	23.7896	24.2169	23.6838	23.3101	23.9423	24.0665	23.8828	-0.1035	-0.163088	-0.0932277	0.334167	-0.198985	-0.572673	0.0595542	0.183698	0.748263	0.613767	0.772466	0.306081	0.538685
PLD2 180	24.0512	23.0947	22.5419	22.4899	22.5374	22.3242	22.5406	23.0499	22.9743	23.2016	21.4068	23.3367	22.5022	24.2682	22.8916	24.4856	23.4548	24.5601	23.4704	23.3929	23.3896	22.87	22.9465	22.4603	22.8886	22.464	21.7929	23.2293	22.4505	22.8549	22.6484	23.2206	24.1668	23.4176	22.7589	22.3818	0.847435	0.0686676	0.473106	0.266544	0.838794	1.78499	1.03579	0.377087	0.097028	0.889147	0.342444	0.589794	0.100248
UQCRQ 181	27.8747	28.1633	28.0695	27.736	27.3792	27.6954	28.275	28.2272	28.0118	28.4904	28.3596	28.333	27.7706	27.588	27.5921	26.9953	27.1037	27.2563	27.8036	27.723	27.4875	28.2021	28.072	28.1522	28.0205	28.1092	28.1685	28.0358	27.6035	28.1713	28.3943	27.6502	27.1184	27.6713	28.1421	28.0994	-0.0635847	-0.495884	0.0719055	0.294888	-0.449216	-0.98099	-0.428093	0.0426498	0.57977	0.000292413	0.531648	0.0168652	0.000762183
MYL12B 182	31.9148	32.2503	31.9483	31.85	31.9092	31.9204	32.1754	31.9727	31.9698	32.8475	33.1729	32.8646	32.5475	32.2413	31.8916	32.902	32.0459	31.9595	32.46	32.4089	32.2344	32.4351	32.0414	32.0107	32.5804	32.3665	32.7004	32.0378	31.8932	32.0393	32.9617	32.2268	32.3025	32.3677	32.1624	32.5491	-0.51134	-0.655926	-0.509815	0.412534	-0.322337	-0.246644	-0.18138	-0.386713	0.0196415	0.00399912	0.019962	0.0540067	0.125255
UQCR11 183	25.5743	25.6788	25.4134	25.3414	24.4605	24.3964	25.9605	25.7156	25.3329	23.1273	24.5189	24.8128	24.4845	25.224	24.651	23.816	24.9951	25.3227	25.5937	25.4422	25.1728	25.0424	25.5919	24.8365	25.0319	24.6573	24.5503	25.5555	24.7328	25.6696	24.153	24.7865	24.7112	25.4029	25.1569	24.7465	0.809015	-0.0137236	0.923132	-0.593482	0.0400143	-0.0352644	0.656367	0.410411	0.0533909	0.97254	0.0296435	0.147543	0.920063
HGS 184	28.1309	27.9571	28.2327	28.3617	28.4612	28.5549	27.97	28.128	28.1928	28.5282	28.4818	28.4263	28.3931	28.2376	28.4841	28.361	28.3116	28.5305	28.1846	28.1659	28.1366	28.2055	28.1677	28.3487	28.5038	28.3164	28.3423	28.1069	28.4593	28.0969	28.4788	28.3716	28.401	28.1624	28.2406	28.3875	-0.280621	0.0717361	-0.290609	0.0912978	-0.015931	0.0135314	-0.225128	-0.146877	0.00730967	0.453533	0.00575516	0.342266	0.866884
AURKA 185	26.7027	26.5048	26.2651	26.6518	26.6817	26.7552	26.4809	26.1758	26.3936	25.7558	26.1582	25.7308	26.4668	26.7915	26.6817	25.6031	25.5785	25.7993	25.4773	24.8076	25.0255	25.7179	26.1581	26.1996	25.6415	25.512	25.3972	26.4909	26.6962	26.3501	25.8816	26.6467	25.6603	25.1035	26.0252	25.5169	0.973942	1.1793	0.833161	0.364702	1.12974	0.143377	-0.413452	0.508274	1.18071e-05	8.84084e-07	7.73598e-05	0.0419901	1.62305e-06
RAB29 186	26.1499	26.1944	25.8219	25.7407	25.729	25.6931	26.056	26.0925	25.8602	25.5216	25.9541	25.5544	25.4375	25.5807	25.2746	25.3787	25.4404	25.2858	26.304	25.7187	26.076	25.1696	25.8133	25.6424	25.5586	25.8552	25.9366	26.0554	25.7209	26.0029	25.6767	25.4309	25.3683	26.0329	25.5417	25.7835	0.271947	-0.0625352	0.219462	-0.106754	-0.352539	-0.415153	0.249446	-0.241706	0.122852	0.714797	0.208278	0.5341	0.049829
PPP1R12A 187	28.3389	28.351	28.1557	28.1475	28.114	28.0609	28.3326	28.2214	28.1607	28.3092	28.4049	28.2558	28.3649	28.3419	28.2587	28.4187	28.2863	28.2298	28.9236	28.9399	28.7961	28.2347	28.2206	28.2494	28.5723	28.3339	28.3539	28.2818	28.1075	28.2382	28.3233	28.3218	28.3116	28.8865	28.2349	28.42	-0.138179	-0.312522	-0.181793	-0.0967338	-0.0981744	-0.108413	0.466498	-0.185124	0.109407	0.00117119	0.0394534	0.254468	0.247696
GAK 188	24.7253	24.7067	24.5375	22.376	24.4454	24.6207	24.155	24.2676	24.2406	23.4414	21.7323	23.3133	24.2071	22.7257	24.0382	23.6079	22.852	24.0993	24.4068	24.7348	23.1267	23.9803	24.3594	24.4944	25.0148	25.2179	24.8915	24.6565	23.814	24.221	22.829	23.657	23.5197	24.0895	24.278	25.0414	-0.384856	-1.22732	-0.820338	-2.21236	-1.38437	-1.52166	-0.951916	-0.763339	0.488834	0.0361049	0.148581	0.000637181	0.0197607
AZIN1 189	22.7719	22.481	22.6679	22.8861	22.2184	22.0422	24.5004	22.4143	22.8793	23.171	22.0173	22.9857	23.6903	22.5828	22.8674	25.2707	25.5969	25.9916	23.5441	23.744	23.4182	23.2765	23.2089	21.6084	21.5446	21.9559	21.9394	22.6403	22.3822	23.2647	22.7247	23.0468	25.6197	23.5688	22.6979	21.8133	0.826962	0.568913	1.45135	0.911388	1.23353	3.80642	1.75545	0.884618	0.0948384	0.241627	0.00599065	0.0676231	0.0166289
HNRNPDL 190	29.7472	29.8506	29.676	29.4455	29.511	29.6196	29.7365	29.9818	29.7041	30.4804	30.6534	30.2637	29.907	29.644	29.5049	28.7491	28.8218	28.6776	29.0767	29.134	28.9997	30.1563	29.8238	29.9105	29.9883	29.7009	29.8493	29.7579	29.5254	29.8075	30.4659	29.6853	28.7495	29.0701	29.9635	29.8462	-0.0882478	-0.320822	-0.038695	0.619675	-0.160885	-1.0967	-0.776053	0.117342	0.473517	0.0152824	0.752011	5.35237e-05	0.197989
XPO1 191	28.1784	27.8466	28.4601	28.5475	28.504	28.7949	27.9834	28.3244	28.3825	28.44	28.4669	28.4921	28.4736	28.2138	28.368	27.4625	28.0637	27.9265	27.3304	27.2426	27.502	28.4082	28.1079	28.4045	28.0805	28.3516	28.8917	28.1617	28.6155	28.2301	28.4663	28.3518	27.8175	27.3583	28.3069	28.4413	-0.279544	0.174219	-0.211196	0.0250435	-0.0894667	-0.623724	-1.08292	-0.134415	0.158673	0.37222	0.281666	0.8969	0.644273
BTAF1 192	24.8817	24.3687	25.1216	25.3704	25.4005	25.6113	24.3247	24.547	25.0073	23.9363	23.8003	24.3265	24.4746	24.5884	24.9776	25.9052	25.8603	25.9876	24.9848	25.2404	25.7885	24.5289	24.7118	25.0302	24.7929	24.9414	24.813	24.7907	25.4607	24.6263	24.021	24.6802	25.9177	25.3379	24.757	24.8491	-0.0584286	0.611617	-0.222799	-0.828102	-0.168927	1.06858	0.488784	-0.0921582	0.792925	0.0115383	0.322563	0.00122946	0.45082
ZNF609 193	27.3081	27.3298	27.4702	27.2259	27.1565	27.2784	27.1578	27.1543	27.4636	26.869	26.9865	27.1407	26.9325	26.8934	26.9654	25.8509	26.2184	25.1859	27.3726	27.2811	27.0585	27.2551	27.2876	27.5787	27.3727	27.1515	27.0324	27.3694	27.2202	27.2586	26.9987	26.9304	25.7517	27.2374	27.3738	27.1855	0.183855	0.0347171	0.0730567	-0.186792	-0.255077	-1.43378	0.0518813	0.18827	0.311046	0.846354	0.683945	0.303585	0.164874
ZNF646 194	22.3926	21.2817	21.9762	23.1652	22.8746	23.4635	23.0008	23.7625	23.0884	23.3103	23.2855	22.8993	22.3502	22.7329	22.6732	23.1622	23.3655	22.6474	23.0855	23.7705	23.6966	23.6209	23.6831	23.5542	23.7381	22.635	21.9936	21.8835	23.1677	23.2839	23.165	22.5855	23.0583	23.5175	23.6194	22.7889	-0.905411	0.378853	0.494997	0.376124	-0.203425	0.269458	0.728619	0.830483	0.0167608	0.287251	0.168657	0.290638	0.563665
SPTBN2 195	25.8518	25.9803	25.6615	25.7705	25.3263	25.6439	26.0296	26.0179	25.7811	25.6886	25.8667	25.6808	25.6976	25.7405	25.6751	25.1859	25.8029	25.6488	26.4873	26.3728	26.2802	25.5509	25.7778	25.7379	25.6895	25.7283	25.696	25.8312	25.5802	25.9428	25.7454	25.7044	25.5459	26.3801	25.6889	25.7046	0.126597	-0.124386	0.238242	0.0407719	-0.000180783	-0.15874	0.675495	-0.0157238	0.365585	0.373844	0.0969626	0.768615	0.998958
MAST4 196	22.7818	23.2397	23.1518	23.0965	22.6904	22.8253	23.8727	23.4148	23.0654	22.2176	22.0178	23.5749	23.1091	23.8208	22.5018	25.0211	24.4303	24.832	22.1722	23.6259	23.5517	22.9057	23.4875	23.6532	23.9396	22.3856	23.5177	23.0578	22.8708	23.451	22.6034	23.1439	24.7611	23.1166	23.3488	23.281	-0.223216	-0.410227	0.169987	-0.677586	-0.137066	1.48015	-0.164367	0.0678005	0.627192	0.375502	0.711129	0.15008	0.765089
SEC16A 197	26.2161	25.9518	26.1481	26.2014	26.2073	26.3186	26.2063	26.1493	26.3625	25.8817	25.9098	25.612	26.1205	26.4188	26.3379	26.9181	27.0227	26.6118	27.4236	26.9947	27.345	26.0036	26.2679	26.2007	26.5376	26.5361	26.3526	26.1054	26.2424	26.2394	25.8012	26.2924	26.8509	27.2545	26.1574	26.4754	-0.370087	-0.232993	-0.236065	-0.674273	-0.183062	0.375419	0.779016	-0.318036	0.0102756	0.0893984	0.0855505	4.89704e-05	0.175948
PLXNB2 198	27.7654	27.8291	27.7959	27.586	27.5727	27.5142	27.8396	27.9826	27.7706	27.766	27.8537	27.7219	27.2958	27.2595	27.1152	26.4575	26.6815	26.6123	27.3875	27.5451	27.0387	27.7152	27.5432	27.5849	27.2015	27.1496	27.1547	27.7968	27.5576	27.8643	27.7805	27.2235	26.5837	27.3238	27.6144	27.1686	0.628188	0.389023	0.695652	0.611922	0.054871	-0.584874	0.155176	0.445833	5.54995e-06	0.00111743	1.37699e-06	7.83231e-06	0.596759
U2SURP 199	27.3372	27.2661	27.278	27.0211	27.0798	27.0889	27.2804	27.3551	27.2757	27.7546	27.6408	27.5646	27.3795	27.2229	27.1757	27.0086	26.9903	27.061	27.5056	27.5251	27.4398	27.4058	27.1493	27.3095	26.885	26.7127	27.3208	27.2938	27.0632	27.3037	27.6533	27.2593	27.02	27.4902	27.2882	26.9728	0.32095	0.0904197	0.330899	0.680499	0.286519	0.0471223	0.517338	0.315351	0.00890212	0.423249	0.00728386	5.57087e-06	0.0175953
SETD1A 200	26.165	26.4351	25.7625	25.8868	25.7621	25.4598	26.5428	26.1745	25.9569	25.5786	25.5209	25.3635	25.4204	26.046	25.6562	25.8889	25.9163	25.8638	26.7244	26.6059	25.8295	25.6333	25.9191	25.8477	25.6533	25.5425	25.2005	26.1209	25.7029	26.2247	25.4877	25.7075	25.8897	26.3866	25.8	25.4654	0.655432	0.237488	0.759278	0.022225	0.242082	0.424251	0.921173	0.3346	0.00753008	0.293614	0.00258162	0.920586	0.284639
KDM6B 201	22.4472	24.0688	24.0018	24.0949	21.8179	22.7009	22.4744	25.019	22.8477	22.7568	22.8997	22.723	23.3456	24.7092	23.4962	23.7653	23.1882	24.05	23.42	23.482	24.2371	23.0769	22.4168	22.0169	21.9017	22.3554	23.2736	23.5059	22.8712	23.447	22.7932	23.8503	23.6678	23.713	22.5035	22.5103	0.995686	0.360978	0.936767	0.282916	1.34008	1.15758	1.20278	-0.00672044	0.129221	0.572375	0.152102	0.657638	0.0458703
SYNJ2 202	24.1613	24.7203	25.081	24.9586	24.911	25.1132	24.9149	24.5097	24.978	24.1284	24.5901	24.4932	25.2368	25.7887	25.8185	25.4243	25.5499	25.2576	25.6077	25.6867	25.4976	24.7893	24.8332	25.162	25.074	24.7402	24.3091	24.6542	24.9943	24.8009	24.4039	25.6147	25.4106	25.5973	24.9282	24.7077	-0.0535748	0.286513	0.0931071	-0.303844	0.906936	0.702839	0.889597	0.220406	0.810012	0.207592	0.676549	0.182493	0.00054181
ZBTB5 203	22.7499	22.8451	22.5737	23.0874	23.1648	23.5733	22.455	23.0447	23.236	23.0475	23.6974	23.7116	23.9	24.3758	24.0295	24.7822	24.7708	24.7999	23.7934	22.8643	23.9478	24.0113	23.8985	23.4082	22.5492	22.8461	21.4039	22.7229	23.2751	22.9119	23.4855	24.1018	24.7843	23.5352	23.7727	22.2664	0.456456	1.00873	0.645475	1.21911	1.83537	2.51789	1.26875	1.50625	0.17088	0.00521964	0.0583614	0.0011612	1.45215e-05
KIF3B 204	26.8618	27.2885	27.1403	27.5314	27.4511	27.6053	27.2849	26.9304	27.5334	26.6484	26.8655	26.9766	27.2267	27.1627	27.1941	28.2809	28.4184	28.2788	27.3908	27.7968	27.8465	27.0914	27.1471	27.3522	27.3053	27.2558	27.488	27.0969	27.5293	27.2496	26.8302	27.1945	28.326	27.678	27.1969	27.3497	-0.252825	0.179591	-0.100135	-0.519523	-0.155159	0.976333	0.328311	-0.15279	0.0982966	0.232184	0.499869	0.00197539	0.299739
PFAS 205	27.367	27.0526	27.3869	27.6447	27.6763	27.7141	27.0556	27.0472	27.3134	27.1819	26.9824	27.084	27.2733	27.1167	27.4686	27.5988	27.7277	27.879	27.2805	27.2684	27.4238	27.1955	27.1955	27.208	27.2409	27.316	27.4325	27.2688	27.6784	27.1387	27.0828	27.2862	27.7352	27.3242	27.1997	27.3298	-0.0610084	0.348542	-0.191083	-0.247054	-0.0436484	0.405341	-0.00558456	-0.130123	0.580062	0.00442331	0.0935925	0.0340382	0.691647
CEP290 206	26.0136	25.9769	25.8952	25.7608	25.4608	25.2982	25.9192	25.8714	25.8542	24.8183	24.8854	23.97	25.48	25.9101	25.7777	25.9703	25.7505	26.1135	25.9935	25.8191	25.7536	25.5027	25.8588	25.6339	25.2901	25.1301	24.4028	25.9619	25.5066	25.8816	24.5579	25.7226	25.9448	25.8554	25.6651	24.941	1.0209	0.565596	0.940584	-0.383082	0.7816	1.00377	0.914423	0.72414	0.000160396	0.0181594	0.000373524	0.09654	0.00199971
ANKRD28 207	25.0669	24.9163	25.1152	24.4866	24.64	24.6565	24.8144	25.2263	25.0525	25.6665	25.0136	25.0277	25.1319	25.2687	24.9713	25.088	25.4626	25.6613	23.9027	23.5972	24.8299	25.0963	25.123	25.0724	25.1687	25.0173	25.2351	25.0328	24.5944	25.0311	25.236	25.124	25.404	24.1099	25.0972	25.1404	-0.107596	-0.546034	-0.109324	0.0955607	-0.0164265	0.263568	-1.03047	-0.0431618	0.642973	0.0270393	0.637678	0.680386	0.943428
ARHGEF11 208	23.5266	23.2245	24.177	24.3862	23.9217	23.4772	22.9824	23.5945	23.3567	23.6216	23.7334	23.693	24.3784	24.7265	23.9854	25.0343	24.7505	25.2499	24.3129	24.2524	24.2724	23.7976	23.5293	24.0498	24.0646	23.8923	22.5031	23.6427	23.9283	23.3112	23.6827	24.3634	25.0116	24.2792	23.7922	23.4867	0.156041	0.441671	-0.17549	0.195983	0.876759	1.5249	0.792539	0.305569	0.638914	0.192687	0.597984	0.556292	0.0146025
PRORP 209	25.3001	25.4063	25.4892	24.9116	25.1321	24.8066	25.5127	25.609	25.4164	25.4979	25.8485	25.8473	24.9993	24.6598	24.4657	25.134	23.6833	23.6769	23.7029	23.7112	22.9409	25.5185	25.4173	25.3843	24.6982	24.9015	25.2955	25.3985	24.9501	25.5127	25.7312	24.7083	24.1647	23.4517	25.44	24.9651	0.433457	-0.0150047	0.547617	0.766128	-0.256827	-0.800362	-1.51342	0.474955	0.143591	0.958476	0.0688782	0.0141419	0.377659
LSM1 210	26.6784	26.4474	26.8028	27.3282	27.2439	27.4405	26.5637	26.608	26.6989	27.0279	26.766	26.9733	26.7964	26.8922	26.8457	26.455	26.9713	26.8803	26.4937	26.617	26.4741	26.8386	26.8515	26.9985	27.3611	27.0159	27.2816	26.6429	27.3375	26.6235	26.9224	26.8448	26.7689	26.5283	26.8962	27.2195	-0.576681	0.118008	-0.596024	-0.297139	-0.374775	-0.450687	-0.691258	-0.323359	0.000163497	0.353598	0.000114331	0.0268623	0.00689666
NPC1 211	25.6507	23.8144	26.8732	26.678	26.841	27.2392	26.9093	27.0462	26.9099	27.4419	27.3618	27.2024	26.1967	22.7838	22.3027	22.7589	25.6375	22.9006	25.9732	23.1917	23.0683	27.4417	26.2894	26.8975	27.1655	27.4811	27.6791	25.4461	26.9194	26.9551	27.3354	23.7611	23.7657	24.0777	26.8762	27.4419	-1.99576	-0.522505	-0.486774	-0.106545	-3.68083	-3.67624	-3.36418	-0.565691	0.0445442	0.580564	0.606522	0.909948	0.000797977
TBX3 212	22.6763	23.0975	22.2135	22.5257	22.7991	23.2055	23.1505	21.9453	22.5205	22.3468	23.1895	23.3794	23.6373	23.5672	24.0538	22.717	24.3713	22.9743	23.1657	23.7467	23.5194	22.0023	23.4773	22.8468	24.1488	22.185	22.1336	22.6624	22.8434	22.5388	22.9719	23.7528	23.3542	23.4773	22.7755	22.8225	-0.160055	0.0209354	-0.283706	0.149389	0.930273	0.531724	0.65479	-0.0470078	0.756807	0.96765	0.584059	0.772516	0.0832053
AGPAT2 213	25.4631	26.1686	25.959	24.8351	24.6417	22.0288	26.2127	26.0133	24.5519	26.7143	26.786	22.6537	25.9382	25.7071	25.4017	23.5491	22.6561	22.4314	23.1419	23.6402	23.8985	22.2403	26.2146	23.4996	26.8474	26.4559	26.6625	25.8636	23.8352	25.5926	25.3847	25.6824	22.8788	23.5602	23.9848	26.6552	-0.791682	-2.82005	-1.06263	-1.27059	-0.972893	-3.7764	-3.09507	-2.67044	0.42261	0.00862285	0.284924	0.203837	0.326427
DEGS1 214	28.1854	28.2701	27.8872	28.3018	28.4007	28.2847	28.3986	28.4529	28.1372	28.2686	28.3254	28.1375	28.2477	27.9839	27.9732	27.6961	27.6657	27.5379	28.2663	27.773	27.6477	28.4008	28.3138	28.1196	27.4887	27.9417	27.7505	28.1142	28.3291	28.3296	28.2439	28.0683	27.6332	27.8956	28.2781	27.727	0.387268	0.602096	0.6026	0.5169	0.341323	-0.0937202	0.16868	0.55113	0.0176113	0.000677637	0.000672356	0.00253157	0.0336586
SCAMP1 215	27.1978	27.167	26.8175	26.6916	26.6714	26.5994	27.1527	27.0937	26.9422	26.9055	26.7075	26.7962	26.9062	26.7712	26.8025	26.7553	26.519	26.6322	23.4529	27.2432	27.1122	26.8869	26.8925	26.87	26.7058	27.0224	26.7958	27.0608	26.6541	27.0629	26.8031	26.8266	26.6355	25.9361	26.8831	26.8414	0.219427	-0.18722	0.221496	-0.0382767	-0.0147105	-0.205869	-0.905265	0.0417618	0.704116	0.745792	0.70147	0.947085	0.97965
SCAMP2 216	27.433	27.6276	27.3522	27.0592	26.6463	26.511	27.5476	27.5321	27.285	27.3603	27.3332	27.406	27.2474	27.1863	27.0056	26.966	26.6684	26.8272	27.6997	27.5088	27.4661	27.3921	27.4006	27.3914	27.4151	27.4501	27.3787	27.4709	26.7388	27.4549	27.3665	27.1464	26.8205	27.5582	27.3947	27.4146	0.056273	-0.675813	0.0402472	-0.0481465	-0.268214	-0.594123	0.143522	-0.0199257	0.647033	1.93862e-05	0.74297	0.695022	0.0386364
ARPC1B 217	27.615	27.4133	27.7048	27.5535	27.7254	27.646	27.351	27.5395	27.6686	28.1417	28.3142	28.2551	27.7887	27.4565	27.3429	27.2895	27.1094	27.1036	27.4858	27.7485	27.5195	27.839	27.4156	27.7136	28.2426	27.9853	28.4252	27.5777	27.6417	27.5197	28.237	27.5293	27.1675	27.5846	27.6561	28.2177	-0.639984	-0.576025	-0.697979	0.0193114	-0.688342	-1.05019	-0.633069	-0.561618	0.000165767	0.000484032	6.33871e-05	0.890147	7.4297e-05
ARPC2 218	26.7892	26.743	27.0417	26.7764	27.0421	26.7703	26.7036	26.7434	26.9909	27.3955	27.3713	27.5139	27.1631	26.5538	26.6232	26.562	26.6554	26.784	26.7192	26.7208	26.7913	27.1493	26.7251	26.7029	26.8133	27.1224	27.6765	26.8579	26.863	26.8126	27.4269	26.78	26.6671	26.7437	26.8591	27.204	-0.346093	-0.341082	-0.391413	0.222833	-0.424018	-0.536921	-0.460302	-0.344926	0.0741602	0.0781102	0.045732	0.239018	0.0318399
ARPC3 219	28.1284	28.0731	28.2195	27.7656	27.7629	28.1197	27.8317	28.1626	28.2147	28.5669	28.7079	28.5433	28.4485	28.0837	28.2084	27.1394	27.7187	27.8246	27.0484	26.9453	27.2242	28.465	28.1966	28.2912	28.331	28.327	28.8718	28.1403	27.8827	28.0696	28.606	28.2469	27.5609	27.0727	28.3176	28.5099	-0.369609	-0.627192	-0.44029	0.096107	-0.263056	-0.949049	-1.43727	-0.192333	0.0456353	0.00174036	0.0195637	0.585225	0.144731
BET1 220	25.0514	24.9339	24.6729	25.0465	24.9806	24.5932	25.1973	25.433	24.9558	25.2674	25.7563	25.3461	25.2083	24.8406	24.6633	23.9094	24.377	23.7227	24.7505	25.0053	24.5203	25.1069	24.7666	24.9723	25.279	25.286	25.5849	24.8861	24.8735	25.1954	25.4566	24.9041	24.003	24.7587	24.9486	25.3833	-0.49724	-0.509852	-0.187933	0.0732719	-0.479217	-1.38029	-0.624586	-0.434714	0.0200832	0.0175029	0.350603	0.713293	0.0243962
ZBTB7B 221	21.533	21.5378	21.7647	23.132	21.3438	21.8873	21.5118	23.772	21.1968	21.7476	21.3064	21.4171	21.589	22.3032	21.9214	22.5297	21.6431	24.3642	21.5413	23.2487	24.3807	21.7316	21.9874	21.9983	22.0625	22.0671	21.8711	21.6118	22.121	22.1602	21.4904	21.9379	22.8457	23.0569	21.9058	22.0002	-0.388368	0.120827	0.159994	-0.509817	-0.062322	0.845448	1.05668	-0.0944492	0.580802	0.863109	0.819458	0.469775	0.929116
POLR1C 222	29.3969	29.4295	29.4568	29.3009	29.3409	29.4016	29.4692	29.472	29.4713	29.268	29.1033	29.3724	29.4585	29.5571	29.7262	29.8023	29.7357	29.9544	29.4576	29.2859	29.2446	29.4303	29.5865	29.5814	29.3489	29.6525	29.4324	29.4277	29.3478	29.4708	29.2479	29.5806	29.8308	29.3294	29.5327	29.4779	-0.0501926	-0.130107	-0.007089	-0.230031	0.10267	0.352873	-0.148557	0.0548059	0.605132	0.188572	0.941589	0.025981	0.295453
TRIM24 223	25.4228	25.2622	25.2864	25.3454	25.4884	25.4436	25.6669	25.4798	25.6005	24.4424	24.7208	24.7929	24.7523	24.911	24.9047	25.4479	25.3634	25.3144	25.4397	25.2247	25.255	25.0099	25.2282	25.3961	24.6219	24.8213	25.4358	25.3238	25.4258	25.5824	24.652	24.856	25.3752	25.3065	25.2114	24.9597	0.364137	0.466123	0.62272	-0.307642	-0.103725	0.415551	0.346777	0.251718	0.0258267	0.0059064	0.00054396	0.0553441	0.500232
PGRMC2 224	27.785	27.4611	27.9137	28.1089	28.0241	28.2207	27.4799	28.1443	28.2093	28.3893	28.1967	28.2956	27.8963	27.5165	27.616	26.6804	27.0019	27.3204	26.6581	26.7266	26.2574	28.3523	28.0651	27.9961	27.9468	28.4235	28.482	27.7199	28.1179	27.9445	28.2939	27.6762	27.0009	26.5474	28.1378	28.2841	-0.56417	-0.166188	-0.339627	0.00976058	-0.607857	-1.28318	-1.73674	-0.146256	0.011271	0.419997	0.108128	0.961904	0.00696801
CETN3 225	22.6827	21.817	22.7696	23.2323	22.684	22.3382	22.6323	22.8534	21.6333	23.1207	21.8856	20.7685	22.918	24.0365	23.7402	23.1377	21.544	24.1134	23.0907	23.2658	24.5283	23.4325	21.6278	22.598	22.1276	23.1377	22.0818	22.4231	22.7515	22.373	21.9249	23.5649	22.9317	23.6283	22.5528	22.449	-0.0259396	0.302432	-0.0760421	-0.524112	1.11586	0.482686	1.17922	0.103718	0.968317	0.644218	0.907322	0.426067	0.0992125
PFDN6 226	27.964	27.732	27.9886	28.3521	28.4483	28.5248	27.6541	27.8487	28.0141	27.7658	27.8638	27.925	28.2188	28.0749	28.3166	28.1077	28.2573	28.2211	28.1298	28.0737	28.1597	28.1998	28.1354	28.2817	28.455	28.2204	28.3369	27.8949	28.4417	27.839	27.8516	28.2034	28.1953	28.1211	28.2057	28.3374	-0.442594	0.104297	-0.498489	-0.485897	-0.134041	-0.142107	-0.21639	-0.131792	0.000246918	0.305565	6.77311e-05	9.04703e-05	0.191727
WDR46 227	27.4711	27.5692	27.2283	27.3859	27.1837	27.1527	27.4683	27.383	27.148	27.7788	27.9472	27.6966	27.5893	27.4247	27.3666	27.3611	27.142	27.3874	26.5529	26.6177	26.3572	27.5223	27.4929	27.4585	27.3054	27.2464	27.2734	27.4229	27.2407	27.3331	27.8075	27.4602	27.2968	26.5093	27.4912	27.275	0.147839	-0.0342888	0.058075	0.532494	0.185179	0.0218008	-0.765785	0.216178	0.194947	0.758913	0.604018	0.00010567	0.108635
NKRF 228	28.7617	28.8254	28.6747	28.5007	28.4835	28.3633	28.7932	28.8298	28.6593	28.7681	29.095	28.7844	28.7453	28.4574	28.4032	28.119	28.0696	28.2758	27.8964	27.9688	27.6295	28.6702	28.6038	28.5388	28.4253	28.3733	28.4481	28.7539	28.4491	28.7608	28.8825	28.5353	28.1548	27.8315	28.6042	28.4156	0.338363	0.0335923	0.34521	0.466948	0.119778	-0.260738	-0.584014	0.188691	0.00542577	0.759714	0.00470266	0.000351841	0.282135
GNPAT 229	23.7892	24.2673	24.3956	24.3364	24.4022	24.4517	24.2445	24.7605	24.6884	25.1279	24.7982	24.8811	24.2955	24.4736	22.7033	22.8827	23.7575	24.7799	22.8504	24.5551	24.2532	24.9631	24.5912	24.6518	24.7548	25.0042	24.829	24.1507	24.3967	24.5645	24.9357	23.8241	23.8067	23.8862	24.7354	24.8627	-0.71196	-0.465918	-0.298214	0.0730791	-1.03853	-1.05599	-0.976434	-0.127299	0.129559	0.313042	0.5152	0.872644	0.0320177
LAMA5 230	23.0615	23.3084	21.2349	23.4042	22.8555	23.4042	24.1119	23.0124	23.4338	27.9808	27.7292	26.7231	21.6341	23.6694	23.008	22.9771	23.4821	23.861	23.8123	23.5673	23.8055	28.65	28.6457	28.8312	29.0359	28.4978	28.6733	22.5349	23.2213	23.5194	27.4777	22.7705	23.4401	23.7284	28.709	28.7357	-6.20072	-5.51435	-5.21631	-1.25796	-5.96516	-5.2956	-5.0073	-0.0266993	6.87115e-11	5.27297e-10	1.35635e-09	0.0186999	1.35469e-10
ZNF185 231	27.9987	28.1293	27.9634	27.884	27.9104	27.8766	28.1257	28.0115	27.9114	28.2899	28.431	28.3305	28.1207	28.0224	27.9871	27.3305	27.0464	27.2169	28.3926	28.2584	28.154	28.098	28.081	28.0507	28.5022	28.2622	28.2768	28.0304	27.8903	28.0162	28.3505	28.0434	27.1979	28.2683	28.0766	28.3471	-0.316641	-0.456761	-0.330904	0.00338496	-0.303669	-1.14913	-0.0787852	-0.270506	0.00221015	6.09891e-05	0.00153357	0.970383	0.00307652
CASC3 232	23.9648	24.0213	23.8139	24.2714	24.3952	24.4474	23.9548	23.8829	23.791	23.7507	24.1107	23.7704	24.1709	24.2326	24.4198	24.4218	24.2235	24.7419	24.3717	24.0349	24.1494	23.6536	23.7857	23.919	24.3825	24.0941	23.8743	23.9333	24.3713	23.8762	23.8773	24.2744	24.4624	24.1854	23.7861	24.117	-0.183619	0.254373	-0.240763	-0.239691	0.157475	0.345425	0.0683988	-0.330848	0.213717	0.0905089	0.107812	0.109287	0.283746
MRPS12 233	25.9895	25.971	26.1531	25.569	25.8202	25.7484	25.993	26.1481	26.0184	26.6811	26.7328	26.5482	26.0684	25.3354	25.5988	23.8195	23.9348	24.0683	25.7185	24.3136	25.7563	25.9019	25.6956	25.6798	25.6909	26.0517	26.261	26.0379	25.7125	26.0532	26.654	25.6675	23.9409	25.2628	25.7591	26.0012	0.0366666	-0.288682	0.051966	0.652816	-0.333684	-2.06033	-0.738375	-0.242078	0.889872	0.28276	0.844459	0.0215188	0.216638
NDUFA1 234	26.7798	27.1271	26.695	26.3524	25.4893	25.7523	27.0776	26.8771	26.601	26.3838	26.1989	26.1262	26.3291	26.572	26.2016	27.1698	25.9532	26.5818	26.7181	27.1811	27.0295	26.5255	26.6636	26.5389	26.1238	26.1104	26.2519	26.8673	25.8647	26.8519	26.2363	26.3676	26.5683	26.9763	26.576	26.1621	0.705241	-0.2974	0.689836	0.0742534	0.205526	0.406217	0.814211	0.413949	0.00771535	0.225519	0.00891337	0.758016	0.397617
VGF 235	26.8386	26.9568	26.7808	25.4641	25.4714	25.308	27.0481	26.8336	26.7062	26.402	26.3957	26.2488	24.0905	24.5883	23.5018	24.7695	24.4185	24.3002	27.2647	27.2959	27.1328	26.3308	26.2679	26.3502	26.3271	26.1144	25.9921	26.8587	25.4145	26.8627	26.3488	24.0602	24.4961	27.2311	26.3163	26.1445	0.714206	-0.730037	0.718143	0.204275	-2.08433	-1.64843	1.08661	0.17177	0.000828577	0.000676559	0.000787859	0.273136	3.51848e-10
ACOX3 236	25.8488	25.7873	25.7846	24.1384	24.8557	23.9658	25.7787	25.9801	25.5666	24.8445	24.5889	24.5993	24.9743	24.5166	24.1877	22.9197	24.1225	22.9055	24.7724	23.8125	22.7129	24.7487	24.9029	24.7711	24.8592	25.0555	25.0044	25.8069	24.32	25.7751	24.6775	24.5595	23.3159	23.7659	24.8076	24.9731	0.833829	-0.653081	0.802083	-0.295505	-0.413521	-1.65713	-1.20711	-0.165494	0.0370178	0.0952956	0.0440001	0.437296	0.280572
RER1 237	23.3635	22.9518	22.8973	22.245	23.0268	23.0274	22.5815	22.7225	21.5953	22.9257	21.6012	23.1638	21.7997	23.7921	22.8128	23.4645	22.2775	23.6787	24.0586	23.5269	23.5634	22.8846	22.6078	22.8484	22.4726	21.5922	22.9446	23.0709	22.7664	22.2998	22.5636	22.8015	23.1402	23.7163	22.7803	22.3365	0.734373	0.429879	-0.0367431	0.227071	0.465035	0.803716	1.3798	0.443788	0.149617	0.390656	0.940951	0.647976	0.353852
SURF4 238	28.161	28.1638	28.5605	28.2225	28.4699	28.5054	28.2368	28.6782	28.4297	28.8004	28.7636	28.8014	28.388	27.9938	27.9336	26.8044	27.3051	27.5604	27.2074	26.8196	26.7713	28.6717	28.3186	28.3118	28.1139	28.841	29.1093	28.2951	28.3993	28.4482	28.7885	28.1051	27.2233	26.9328	28.434	28.6881	-0.392936	-0.288788	-0.239837	0.100413	-0.582936	-1.46476	-1.7553	-0.254037	0.0942408	0.211229	0.296147	0.658094	0.0169599
ATXN7 239	22.005	24.4109	21.8079	21.6923	21.4119	21.1639	22.3234	22.1749	23.2211	21.9193	21.5065	21.4032	22.3046	22.1138	22.4429	21.7131	23.4882	21.2264	24.0118	21.6684	23.5617	21.9705	22.0091	22.62	21.6212	21.314	24.0716	22.7413	21.4227	22.5732	21.6097	22.2871	22.1426	23.0806	22.1999	22.3356	0.405656	-0.912915	0.237541	-0.725937	-0.0484843	-0.193025	0.745017	-0.135752	0.588288	0.230113	0.750656	0.336667	0.94822
SPTLC1 240	25.9738	26.1202	26.1958	26.409	26.593	26.568	25.9685	26.3171	26.1989	26.7662	26.9581	26.8461	26.4227	26.1668	26.0898	26.5521	25.318	25.0001	26.2078	25.7577	25.7384	26.6301	26.3166	26.4521	26.454	26.6756	26.92	26.0966	26.5233	26.1615	26.8568	26.2264	25.6234	25.9013	26.4663	26.6832	-0.586606	-0.159866	-0.521696	0.173619	-0.456775	-1.05975	-0.781869	-0.216934	0.0319941	0.536542	0.0536362	0.502456	0.0876499
SPTLC2 241	26.8923	26.9012	26.702	27.073	26.8662	26.8356	26.956	26.7399	26.628	27.1148	27.0783	26.9962	27.0144	27.0595	26.9214	27.0853	26.976	26.9543	27.5196	27.4057	27.2243	27.1102	27.2604	27.0304	27.2331	27.3933	27.3158	26.8318	26.925	26.7746	27.0631	26.9984	27.0052	27.3832	27.1337	27.314	-0.482209	-0.389086	-0.53945	-0.250946	-0.315624	-0.308865	0.0691883	-0.180391	0.000116958	0.000992511	3.21958e-05	0.0217628	0.00529925
OGT 242	25.7899	26.0777	26.4454	26.514	26.3478	26.8357	26.0647	26.1082	26.4426	25.7372	25.7647	25.9049	26.3188	26.408	26.6351	26.8676	26.5793	26.8697	26.6241	26.3405	26.6261	26.0688	26.0223	26.4185	25.6258	25.9754	26.1184	26.1043	26.5658	26.2051	25.8023	26.454	26.7722	26.5302	26.1699	25.9065	0.197801	0.659275	0.29858	-0.104249	0.547431	0.865668	0.623678	0.263329	0.270906	0.00121739	0.102998	0.557282	0.00528922
PPM1D 243	26.4001	26.703	26.1485	26.0575	25.8863	25.8203	26.4598	26.2823	26.285	25.9122	26.3994	26.0338	26.7629	26.8423	27.0289	25.8951	26.1082	25.3406	25.7053	25.6662	25.2023	26.4828	26.2638	26.4083	25.6634	25.6795	25.703	26.4172	25.9213	26.3424	26.1151	26.878	25.7813	25.5246	26.385	25.682	0.735239	0.239388	0.660413	0.43319	1.19606	0.0993574	-0.157374	0.702998	0.000550978	0.19531	0.00145541	0.0250242	1.7642e-06
PMM2 244	26.0469	25.9292	26.1684	26.5656	26.4548	26.3789	26.192	25.789	25.9668	25.8518	25.894	25.8125	26.2918	26.2537	26.5562	26.8172	26.9221	26.6092	25.9349	26.034	26.4673	26.1739	26.2345	26.3428	26.4103	26.3544	26.4313	26.0482	26.4664	25.9826	25.8528	26.3672	26.7828	26.1454	26.2504	26.3987	-0.350481	0.0677471	-0.416056	-0.545887	-0.0314408	0.384179	-0.253287	-0.148259	0.0131417	0.604115	0.00420705	0.00040906	0.809332
POLR3G 245	25.719	25.286	25.6858	25.7159	25.4721	25.5309	25.5372	25.5901	25.7054	25.1061	25.1749	25.553	26.1225	26.2211	26.153	26.7937	26.9199	26.6795	26.2442	26.4601	26.5984	25.1751	25.7586	25.6578	22.411	25.6578	24.6302	25.5636	25.573	25.6109	25.278	26.1655	26.7977	26.4342	25.5305	24.233	1.3306	1.33995	1.3779	1.04497	1.9325	2.56466	2.20122	1.29749	0.00870675	0.00831898	0.00690981	0.0333868	0.000423979
TM9SF1 246	22.9247	23.2345	23.1426	21.7582	23.2277	24.277	22.6293	25.0136	22.6801	23.1695	24.8568	24.7187	22.906	22.5804	22.3984	23.7194	23.4421	23.5761	23.6663	23.6402	24.0019	24.1168	22.1119	22.5841	23.6672	24.6183	24.5044	23.1006	23.0876	23.441	24.2484	22.6283	23.5792	23.7694	22.9376	24.2633	-1.1627	-1.17571	-0.822318	-0.0149591	-1.63503	-0.684123	-0.493864	-1.32571	0.081009	0.0779157	0.208328	0.981358	0.0177822
HMGB3 247	23.1012	24.1664	24.9951	25.2247	25.4342	25.9163	24.2691	22.6351	24.937	24.9508	25.2053	25.5473	25.4799	23.0353	24.1064	23.0422	23.688	22.7958	24.4328	23.1109	23.596	25.1554	25.0027	25.631	25.3047	24.7161	24.8149	24.0876	25.5251	23.9471	25.2345	24.2072	23.1753	23.7132	25.263	24.9452	-0.857658	0.57987	-0.998142	0.289282	-0.738027	-1.76992	-1.23201	0.317823	0.153657	0.327873	0.0998268	0.622241	0.216468
PPM1G 248	28.8951	28.6728	29.3058	29.2264	29.2894	29.8097	28.7157	28.7567	29.3157	28.8816	28.6597	29.1015	29.1577	29.038	29.4105	29.2106	29.3219	29.4953	28.7714	28.6622	29.1256	28.9493	28.9901	29.3066	29.244	29.1088	29.2929	28.9579	29.4418	28.9294	28.881	29.2021	29.3426	28.8531	29.082	29.2153	-0.257375	0.226568	-0.285878	-0.334286	-0.0131901	0.127328	-0.36221	-0.133266	0.204173	0.261463	0.160401	0.103782	0.947015
INPPL1 249	25.1591	25.0884	25.5136	25.3122	25.0213	25.4059	25.5111	25.4488	25.6666	25.6823	24.9075	25.6775	24.835	25.1384	25.4609	25.6716	25.5021	25.9701	26.6039	26.5771	26.7629	25.1188	25.3247	25.6639	25.8839	25.6949	25.4799	25.2537	25.2465	25.5422	25.4224	25.1448	25.7146	26.648	25.3691	25.6862	-0.432513	-0.43974	-0.144057	-0.263786	-0.541478	0.0283827	0.961721	-0.317091	0.0481352	0.0448573	0.490967	0.213636	0.0159081
FANCA 250	24.6024	24.6852	23.9821	24.3871	23.635	23.8419	24.3511	24.1133	24.3864	23.7231	23.8438	23.9889	24.2004	24.6112	24.2388	23.9504	24.0837	23.9836	24.8654	24.3732	24.3072	24.5561	24.8423	24.809	23.9926	23.9243	23.7689	24.4232	23.9547	24.2836	23.8519	24.3502	24.0059	24.5152	24.7358	23.8953	0.527947	0.0593864	0.388335	-0.0433789	0.454877	0.110648	0.619955	0.840543	0.0137889	0.764189	0.0607948	0.82646	0.030596
EIF3D 251	30.016	29.8769	29.9891	30.0914	30.1838	30.2349	29.8935	29.9164	29.9885	29.7979	29.8294	29.8064	30.0379	29.9496	30.107	30.1185	30.1375	30.2691	29.7415	29.6711	29.6098	29.9823	29.9504	30.0953	29.9615	30.0789	30.1355	29.9607	30.1701	29.9328	29.8113	30.0315	30.175	29.6741	30.0094	30.0586	-0.0979892	0.111403	-0.125848	-0.247396	-0.0271053	0.116394	-0.384536	-0.0492952	0.201217	0.148626	0.105215	0.00333099	0.718425
EIF3H 252	30.0982	29.6777	30.3037	30.4388	30.6936	30.7273	29.8587	30.389	30.241	30.4413	30.4639	30.442	30.4849	30.0796	30.3738	29.3897	29.9351	29.7673	29.7347	29.824	29.6155	30.6735	30.2505	30.5002	30.5553	30.461	30.8026	30.0265	30.6199	30.1629	30.4491	30.3128	29.6974	29.7247	30.4747	30.6063	-0.579765	0.0135818	-0.443377	-0.157248	-0.293554	-0.908934	-0.881579	-0.131572	0.00341464	0.938648	0.0194446	0.377666	0.107801
HDAC3 253	23.0569	24.0256	24.2506	23.5295	23.7065	24.153	23.6285	24.1095	24.1378	24.2036	23.1561	24.2038	24.3176	23.232	24.3945	23.4487	23.4522	23.7899	23.4828	23.4941	24.1964	23.8215	23.9616	24.5918	23.7841	24.4534	24.2135	23.7777	23.7963	23.9586	23.8545	23.9814	23.5636	23.7244	24.125	24.1504	-0.372654	-0.354012	-0.191743	-0.295869	-0.168987	-0.586746	-0.425939	-0.0253973	0.312031	0.336239	0.599395	0.419913	0.643148
NVL 254	26.977	26.9519	26.7747	26.4968	26.5334	26.3472	27.1129	26.9475	26.8261	26.597	26.6918	26.3442	26.5116	26.5871	26.4383	26.1999	26.3752	26.7037	26.1738	26.7286	26.5971	26.5895	26.711	26.4777	26.5367	26.592	26.4192	26.9012	26.4591	26.9621	26.5444	26.5123	26.4263	26.4998	26.5927	26.516	0.385244	-0.0568464	0.446193	0.0284014	-0.00360763	-0.0896829	-0.0161515	0.0767711	0.0122825	0.688524	0.00463806	0.841019	0.979662
BCAT2 255	26.8241	26.9539	26.7135	26.9741	26.8203	26.5725	26.9374	26.9971	26.8889	27.2317	27.0132	27.0119	26.8341	26.7514	26.5008	25.2508	26.0823	25.8207	26.2968	26.3854	26.1441	27.1374	26.8784	26.902	26.5018	27.0215	26.8362	26.8305	26.7889	26.9411	27.0856	26.6954	25.7179	26.2755	26.9726	26.7865	0.0440082	0.00242713	0.154612	0.299089	-0.091082	-1.06859	-0.511039	0.18609	0.79857	0.988761	0.374458	0.0943003	0.59839
BIRC5 256	28.6898	28.9592	28.5273	28.2871	28.0965	28.0256	29.0437	28.7185	28.4354	27.5023	27.6031	27.4709	28.5031	28.8554	28.6583	28.0043	27.9192	28.0196	28.1555	27.6917	27.9701	28.2227	28.5238	28.1751	27.7119	27.7518	27.1239	28.7255	28.1364	28.7326	27.5254	28.6723	27.981	27.9391	28.3072	27.5292	1.19626	0.607223	1.20335	-0.00377001	1.14305	0.451823	0.409888	0.778003	1.25242e-06	0.00238629	1.15199e-06	0.982959	2.36249e-06
IPO8 257	24.283	24.2435	25.0758	25.3462	25.4536	25.6671	24.0592	24.9475	25.0496	25.2102	24.9619	25.3025	25.115	24.4564	24.6861	24.4517	25.0861	25.0927	23.6024	23.4357	22.9826	25.1066	24.272	24.2787	24.6879	25.2582	25.5277	24.5341	25.489	24.6854	25.1582	24.7525	24.8768	23.3402	24.5525	25.158	-0.623864	0.330995	-0.472531	0.000274621	-0.405465	-0.281117	-1.81774	-0.605492	0.0547816	0.291701	0.13786	0.999292	0.199632
STX7 258	26.7404	26.7832	27.0303	27.0522	27.1524	27.2633	26.6047	27.2902	27.2747	27.7055	27.5291	27.5676	26.8077	26.6179	26.8554	23.7884	24.8914	24.7811	26.8331	26.3282	25.9992	27.6387	27.4148	27.3714	27.8734	27.8896	27.8884	26.8513	27.156	27.0566	27.6007	26.7603	24.487	26.3868	27.475	27.8838	-1.03251	-0.727851	-0.827245	-0.28307	-1.12346	-3.39684	-1.49696	-0.408818	0.000293776	0.00580538	0.00221541	0.243154	0.000120521
TNRC18 259	25.9003	25.4427	25.3543	25.2929	25.257	25.0115	26.06	25.6179	25.6699	25.1225	25.2299	25.0056	25.3052	25.7795	25.254	22.6404	25.0665	25.5131	25.7712	26.4343	25.6072	25.1361	25.5026	25.3073	25.5314	25.6007	25.073	25.5658	25.1871	25.7826	25.1193	25.4462	24.4067	25.9375	25.3153	25.4017	0.16407	-0.214584	0.380856	-0.282403	0.0445125	-0.995038	0.535824	-0.0863729	0.719881	0.639444	0.408539	0.538382	0.922373
ABCC4 260	25.9928	25.9442	25.7648	25.8124	25.8449	25.7845	26.2344	25.8173	25.8411	26.2295	26.2578	25.5833	25.4806	25.7749	25.4794	25.5748	25.5779	24.5035	26.1081	26.6202	25.4495	26.1653	25.9966	25.979	25.6875	25.7005	25.9459	25.9006	25.814	25.9643	26.0235	25.5783	25.2187	26.0593	26.047	25.7779	0.122646	0.0360075	0.186359	0.245589	-0.199675	-0.559217	0.281313	0.269033	0.6495	0.893599	0.491361	0.366621	0.461335
ABCC5 261	23.4047	21.8668	24.5582	24.8081	25.3493	25.3598	23.9214	24.0972	21.6534	25.0886	24.9168	24.8243	24.8976	24.7424	24.9329	23.5234	23.3049	22.893	23.5744	22.887	24.1814	25.8043	24.944	25.1431	25.11	25.4338	25.2669	23.2765	25.1724	23.224	24.9433	24.8576	23.2404	23.5476	25.2972	25.2702	-1.9937	-0.0978299	-2.04624	-0.326984	-0.412629	-2.02982	-1.72266	0.026908	0.00195628	0.862711	0.00157441	0.564808	0.468652
POLR1G 262	28.4895	28.6957	28.4978	27.9512	27.9088	27.9066	28.6294	28.4646	28.5306	28.4679	28.7943	28.3805	28.3871	28.2148	28.0886	28.4435	27.8622	27.7445	28.4307	28.3327	28.2559	28.4257	28.3876	28.4036	28.4461	28.2552	28.1322	28.561	27.9222	28.5415	28.5476	28.2302	28.0168	28.3398	28.4056	28.2778	0.28319	-0.355623	0.263691	0.269757	-0.0476655	-0.261073	0.0619512	0.127801	0.061578	0.0218815	0.0800109	0.0738144	0.74215
P4HA2 263	27.8881	28.0398	28.0756	28.6905	28.699	28.6081	28.1438	28.2086	28.0801	28.5368	28.7402	28.4725	29.5535	29.4236	29.3709	29.0454	28.9784	29.1681	27.7394	27.9309	27.6991	28.1529	27.9288	27.9639	28.3783	28.4677	28.7426	28.0012	28.6659	28.1442	28.5832	29.4493	29.064	27.7898	28.0152	28.5296	-0.528365	0.136313	-0.385386	0.0536021	0.919767	0.534419	-0.739729	-0.514368	5.41888e-05	0.201173	0.00132546	0.608832	2.39716e-08
MAGEB2 264	28.7549	28.812	29.1153	29.1403	29.0485	29.1936	28.6749	29.1037	29.0658	29.3436	29.4875	29.3998	28.7255	28.2291	28.3068	27.599	27.8926	28.2457	27.9122	28.0866	27.6237	29.4477	29.0834	29.1715	29.1158	29.1186	29.7468	28.8941	29.1275	28.9481	29.4103	28.4205	27.9124	27.8742	29.2342	29.327	-0.43298	-0.199581	-0.37892	0.083265	-0.906594	-1.4146	-1.45286	-0.0928486	0.035188	0.309734	0.061916	0.668286	0.000131852
CAPN5 265	23.1751	23.7566	23.5124	23.5617	24.2875	24.1051	23.7547	24.3068	23.494	24.4639	24.0287	23.9069	22.2059	22.6955	21.8164	24.245	24.5068	23.6	22.9004	23.1085	23.532	23.8155	22.4153	23.2034	22.5681	22.9198	22.9097	23.4814	23.9848	23.8518	24.1332	22.2392	24.1173	23.1803	23.1447	22.7992	0.682175	1.18558	1.05261	1.33395	-0.559967	1.31805	0.381118	0.345504	0.049829	0.00169629	0.00431657	0.000591761	0.101955
YKT6 266	23.8925	24.2741	24.5365	25.2349	25.773	25.3104	22.5428	22.7908	24.7261	24.6855	25.288	25.5739	25.247	23.294	24.9255	23.8517	24.0252	23.6867	23.7309	23.3749	23.232	24.9413	24.5804	24.4715	24.9541	25.2898	25.5842	24.2343	25.4394	23.3532	25.1825	24.4888	23.8545	23.446	24.6644	25.276	-1.04169	0.163386	-1.92281	-0.0935794	-0.787191	-1.42152	-1.83008	-0.611593	0.0374533	0.730043	0.000548954	0.843167	0.107523
NUP42 267	27.226	27.48	27.0088	26.6659	26.5448	26.5475	27.4925	27.2486	27.0506	26.7603	26.5496	26.4973	26.8494	26.9021	26.8896	26.3391	23.0037	26.5911	27.2424	27.5795	27.1726	26.8539	27.0462	26.837	27.2091	27.0102	26.7399	27.2383	26.5861	27.2639	26.6024	26.8804	25.3113	27.3315	26.9124	26.9864	0.251903	-0.400297	0.277523	-0.384005	-0.106039	-1.67508	0.345085	-0.0740079	0.645739	0.466939	0.612754	0.485028	0.846219
ARPC5 268	28.6352	28.0675	28.388	28.2527	28.1677	28.0093	27.8943	28.2973	28.4317	28.619	28.7818	28.7238	28.6951	28.6767	28.447	27.7452	28.0582	28.0453	28.1368	28.6426	28.0481	28.5992	28.5367	28.5285	29.1024	28.7618	28.7624	28.3636	28.1432	28.2077	28.7082	28.6063	27.9495	28.2758	28.5548	28.8755	-0.511976	-0.732306	-0.6678	-0.167314	-0.269268	-0.925995	-0.599708	-0.320747	0.0061929	0.000296917	0.000726918	0.32864	0.122867
POLR2D 269	26.7379	26.8372	26.6036	26.7589	26.6366	26.8627	26.9165	26.6839	26.7011	27.1899	26.8238	26.8676	26.7192	26.9491	26.89	27.4697	26.7319	26.483	26.4775	26.6749	26.514	26.5795	26.7251	26.9608	26.7746	26.8057	26.7481	26.7262	26.7527	26.7672	26.9604	26.8527	26.8948	26.5554	26.7551	26.7761	-0.0499175	-0.0233907	-0.00894535	0.184299	0.0766192	0.118705	-0.22067	-0.0209915	0.777195	0.894425	0.959516	0.302333	0.66448
CLOCK 270	23.1961	23.2114	23.1005	21.7304	21.5438	22.8028	22.643	23.4587	22.7055	21.5474	22.8954	23.4046	22.8068	22.8984	22.3883	23.5285	23.9225	24.0834	22.9376	22.5445	23.9542	22.9002	22.7019	22.599	21.7451	22.0793	21.4267	23.1693	22.0256	22.9357	22.6158	22.6978	23.8448	23.1454	22.7337	21.7503	1.41899	0.275301	1.18538	0.865455	0.947468	2.09447	1.39506	0.983375	0.00237976	0.506786	0.00873317	0.0463955	0.030765
MAFG 271	24.874	24.7785	24.9968	25.8025	25.8537	25.3104	24.886	23.3219	25.1251	22.6456	22.3833	24.638	25.2747	24.8273	24.7399	22.8928	22.7984	23.3852	23.6894	24.7705	23.8173	25.1271	22.3525	25.1732	25.1969	25.1379	25.1548	24.8831	25.6556	24.4443	23.2223	24.9473	23.0254	24.0924	24.2176	25.1632	-0.280039	0.492385	-0.718847	-1.94086	-0.215876	-2.13772	-1.07078	-0.945571	0.65902	0.44022	0.263899	0.00566001	0.733472
TAPBP 272	26.7546	27.0246	27.1109	26.5347	26.3102	26.6821	27.2108	27.4051	27.1559	27.2533	27.3071	26.9528	27.04	26.692	26.6377	26.0136	26.1698	26.5427	26.1634	26.5812	26.2101	26.8002	26.5875	26.5191	27.2128	27.1091	27.1345	26.9634	26.509	27.2573	27.1711	26.7899	26.242	26.3182	26.6356	27.1521	-0.18878	-0.643144	0.105111	0.0189239	-0.362246	-0.91014	-0.833922	-0.516524	0.240175	0.000539969	0.507916	0.904594	0.0309611
RNF113A 273	25.4688	25.3791	25.5072	25.3194	25.0183	25.3303	25.5947	25.2175	25.6418	24.9302	24.8163	25.0179	24.5802	25.2038	25.4178	26.6151	26.0016	25.5024	25.9657	26.0733	26.4255	24.5076	25.4818	25.7339	25.8272	25.1632	24.9935	25.4517	25.2227	25.4846	24.9214	25.0672	26.0397	26.1548	25.2411	25.328	0.12376	-0.105297	0.156688	-0.406515	-0.26072	0.711751	0.82688	-0.0868489	0.68228	0.727468	0.604743	0.187742	0.391977
KCNN4 274	25.1836	25.1374	24.5023	24.8953	24.4418	24.4077	25.0231	25.2254	24.5214	24.0461	22.4343	23.3272	25.071	25.355	24.8329	23.0428	22.661	23.4394	25.306	25.2906	25.1375	24.1096	24.1349	23.0919	24.3492	24.7881	24.2667	24.9411	24.5816	24.9233	23.2692	25.0863	23.0477	25.2447	23.7788	24.468	0.473134	0.113603	0.455274	-1.1988	0.618263	-1.42027	0.776745	-0.689189	0.179101	0.741522	0.195321	0.00214708	0.0839253
DHX15 275	30.2619	30.2277	30.54	30.0793	30.1997	30.2873	30.3068	30.5791	30.5325	30.672	30.6506	30.5928	30.3765	29.9384	30.0491	29.315	29.4712	29.7417	29.1998	29.1991	29.0604	30.432	30.1879	30.3	29.7716	30.1036	30.4535	30.3432	30.1888	30.4728	30.6385	30.1213	29.5093	29.1531	30.3066	30.1096	0.233589	0.0791785	0.363204	0.528862	0.0117184	-0.600298	-0.956493	0.197027	0.137623	0.605696	0.0260681	0.00227857	0.938893
RNMT 276	28.6865	28.6104	28.9087	28.6027	28.7754	28.901	28.7288	28.9089	28.8816	28.9883	29.216	29.2141	28.6164	28.3226	28.4441	28.238	28.0583	28.3962	28.003	28.0516	27.88	29.0163	28.7469	28.9131	28.6251	28.5434	28.9189	28.7352	28.7597	28.8398	29.1395	28.461	28.2308	27.9782	28.8921	28.6958	0.0394319	0.0638846	0.143979	0.443694	-0.234753	-0.464955	-0.717592	0.196292	0.75307	0.611016	0.258011	0.00187144	0.0723015
TTI1 277	24.5867	24.1102	24.2192	24.3936	24.4247	24.6427	24.185	24.1145	24.2022	23.9861	23.5554	24.055	24.0384	24.0805	24.2373	25.0628	24.5242	24.8941	24.0459	24.008	23.5391	24.0443	24.151	24.2104	23.7312	23.6126	24.1052	24.3054	24.487	24.1672	23.8655	24.1187	24.8271	23.8643	24.1352	23.8163	0.489039	0.670676	0.350902	0.049177	0.302413	1.01073	0.0480029	0.318906	0.0098987	0.000880662	0.0540883	0.777036	0.0930019
RRP8 278	28.8145	28.9488	28.772	28.3259	28.2174	28.1336	28.9657	29.0098	28.8017	28.794	28.9477	28.8152	28.4862	28.4511	28.3065	27.6266	27.9136	28.095	28.0304	28.1396	27.9456	28.5523	28.6701	28.5286	28.4658	28.4546	28.4584	28.8451	28.2256	28.9257	28.8523	28.4146	27.8784	28.0386	28.5837	28.4596	0.385542	-0.233978	0.466152	0.392692	-0.0450114	-0.581212	-0.42103	0.124068	0.00120639	0.0329639	0.000193412	0.00102557	0.663827
PJA2 279	22.9454	23.4147	22.5202	23.332	23.0448	22.5619	21.9709	23.2074	22.4499	22.5975	23.4557	23.2732	22.5682	22.5223	22.7056	23.2915	22.5088	23.9237	23.3215	22.7227	23.6967	23.1081	22.6453	21.8103	23.9943	24.1122	24.1447	22.9601	22.9796	22.5428	23.1088	22.5987	23.2413	23.2469	22.5213	24.0837	-1.12362	-1.10414	-1.54095	-0.974914	-1.48502	-0.84239	-0.836768	-1.56246	0.00844507	0.00945211	0.000701294	0.0196792	0.000983195
SIPA1L1 280	27.134	27.4379	26.9195	26.6253	26.6257	26.3824	27.3835	27.1135	26.9515	27.0818	27.1634	26.8287	26.1189	26.4235	26.1636	26.0113	25.9103	26.1012	27.7674	27.6683	27.5117	26.4046	26.4556	26.2878	26.7085	26.6215	26.4658	27.1638	26.5445	27.1495	27.0246	26.2353	26.0076	27.6491	26.3827	26.5986	0.565218	-0.0541456	0.550879	0.426026	-0.363297	-0.590983	1.05054	-0.215914	0.000548304	0.697343	0.000698761	0.00566011	0.0155768
CYB5B 281	29.0224	29.3475	29.0909	28.2987	28.1648	28.3429	29.3293	29.4738	28.9289	29.5067	29.8122	29.3642	29.0246	28.8934	28.6918	28.7332	28.596	28.8204	28.7562	28.7631	28.7547	29.7604	29.471	29.5048	29.3903	29.2954	29.5938	29.1536	28.2688	29.244	29.561	28.8699	28.7165	28.758	29.5787	29.4265	-0.27289	-1.1577	-0.182479	0.134538	-0.556558	-0.709966	-0.668488	0.152231	0.068619	9.49694e-08	0.212613	0.353739	0.000853215
PRPF4 282	27.9922	28.0384	28.0522	28.0223	27.9918	28.286	27.957	28.3158	27.9981	28.5753	28.5961	28.4977	28.0982	27.8267	27.925	27.2403	27.3257	27.5707	27.3115	27.785	27.9534	28.1523	27.8949	28.188	27.8722	27.8058	28.2982	28.0276	28.1	28.0903	28.5564	27.95	27.3789	27.6833	28.0784	27.9921	0.0355557	0.107975	0.0982571	0.564303	-0.0420741	-0.61314	-0.308767	0.086364	0.822607	0.498269	0.537304	0.00180246	0.790836
PHGDH 283	29.9725	29.8621	29.972	29.7516	29.6078	29.7125	29.8822	29.8106	29.9355	29.6371	29.428	29.6211	29.7936	29.702	29.9828	30.5938	30.4499	30.7209	29.9542	29.9754	30.0712	30.001	29.9381	30.0191	30.236	30.1615	30.2012	29.9355	29.6906	29.8761	29.562	29.8261	30.5882	30.0003	29.9861	30.1996	-0.264065	-0.50896	-0.323514	-0.637545	-0.373485	0.388594	-0.199326	-0.213519	0.00621691	9.58225e-06	0.00128254	4.26605e-07	0.000334458
NDUFS4 284	27.8985	27.8355	27.5987	27.5986	27.4845	27.3023	27.8965	27.8813	27.67	27.611	27.832	27.4608	27.5629	27.5354	27.3502	27.1112	27.126	27.3912	27.5564	27.6705	27.6296	27.4706	27.501	27.3734	27.6606	27.4537	27.1672	27.7776	27.4618	27.8159	27.6346	27.4829	27.2095	27.6188	27.4483	27.4272	0.350409	0.0346163	0.388743	0.20742	0.0556886	-0.217698	0.191635	0.021142	0.0129106	0.789885	0.00665253	0.121481	0.668622
GPR39 285	25.3949	25.5358	25.2282	21.0813	25.0787	24.8731	25.495	25.6047	25.3463	25.5655	25.6261	25.2692	25.2543	25.1924	25.3505	22.675	23.7649	23.8996	22.8108	24.9094	23.7736	25.0356	22.8738	24.8296	25.0648	24.9473	24.411	25.3863	23.6777	25.482	25.4869	25.2657	23.4465	23.8312	24.2463	24.8077	0.578582	-1.12999	0.674274	0.679234	0.457989	-1.36121	-0.976475	-0.561365	0.449441	0.147649	0.379331	0.375904	0.548268
DYNC1LI2 286	23.2134	22.6917	23.999	24.9895	25.5325	25.9853	23.5249	22.0931	22.2022	25.0256	25.4284	25.2928	25.5543	24.6261	25.5644	24.8468	25.3282	25.4505	23.7163	23.52	24.0349	25.3914	25.0636	25.4902	26.0244	25.299	25.744	23.3014	25.5024	22.6068	25.2489	25.2483	25.2085	23.7571	25.3151	25.6891	-2.38771	-0.186678	-3.08235	-0.440181	-0.440831	-0.480586	-1.93204	-0.374009	3.1609e-06	0.621255	7.64894e-08	0.250663	0.249988
PSMD3 287	28.1313	28.0057	28.2906	28.4176	28.4202	28.4889	28.0019	28.1404	28.2634	28.0876	28.1686	28.2653	28.1285	27.9318	28.1297	28.2161	28.322	28.4679	27.7936	27.7719	27.7231	28.2196	28.0591	28.2483	27.963	28.1995	28.5363	28.1425	28.4422	28.1352	28.1738	28.0633	28.3353	27.7628	28.1757	28.2329	-0.0904087	0.209296	-0.0977069	-0.0590994	-0.169591	0.10239	-0.470097	-0.0572555	0.454801	0.0930546	0.419782	0.623695	0.168318
RBFOX2 288	26.9443	27.2136	27.0726	26.7377	26.745	26.8521	27.3962	27.3791	27.1071	27.2167	27.1356	26.8666	26.4249	26.7194	26.6934	25.0903	25.8769	23.3154	26.5006	26.718	26.1564	27.0726	27.2471	27.2303	27.2316	27.0028	26.7346	27.0768	26.7783	27.2941	27.073	26.6126	24.7609	26.4583	27.1833	26.9897	0.0871589	-0.211383	0.30446	0.0833374	-0.377104	-2.22878	-0.53136	0.193673	0.816214	0.574282	0.420472	0.824127	0.320507
PAPSS1 289	25.7259	25.5361	25.892	26.2054	26.3345	26.7765	25.4401	25.515	26.0214	25.9235	25.8799	26.187	26.3814	26.1867	26.5675	26.5881	26.5211	26.8404	25.978	26.2525	26.857	25.9872	25.9029	26.1671	26.5263	26.615	26.5587	25.718	26.4388	25.6588	25.9968	26.3785	26.6499	26.3625	26.0191	26.5666	-0.848636	-0.12786	-0.907802	-0.569853	-0.188132	0.083212	-0.20416	-0.547567	0.000355968	0.523986	0.000177877	0.00913146	0.351366
ZW10 290	27.4139	27.4101	27.4628	27.3784	27.4759	27.5194	27.4309	27.388	27.4742	27.3082	27.2394	27.3031	27.1984	27.1789	27.2844	27.423	27.1491	27.2108	27.0069	27.0006	27.1051	27.2394	27.3203	27.1651	27.1934	27.269	27.2543	27.4289	27.4579	27.431	27.2836	27.2206	27.261	27.0375	27.2416	27.2389	0.190069	0.219069	0.192157	0.0447048	-0.0182972	0.0220809	-0.201349	0.00272377	0.0185191	0.00784942	0.0174301	0.55279	0.807327
SPINT1 291	23.976	22.6912	27.4455	22.3058	22.4941	22.6308	23.9668	23.2053	27.2111	27.8846	27.213	27.8708	22.0145	23.078	27.1756	23.8785	23.5105	22.8916	28.5894	28.5789	23.8698	26.9787	27.6703	23.2489	22.94	27.9729	22.2139	24.7042	22.4769	24.7944	27.6561	24.0894	23.4269	27.0127	25.966	24.3756	0.328647	-1.89869	0.418815	3.28052	-0.286239	-0.948717	2.63708	1.59036	0.846466	0.270632	0.805156	0.0645175	0.866061
SART1 292	29.1076	29.1787	29.0482	28.7793	28.7441	28.7632	29.1796	29.177	29.0602	29.0303	29.1635	29.0743	29.124	29.0539	29.0676	28.609	28.529	28.6032	28.358	28.2885	27.9869	28.9864	29.0003	29.0055	28.7991	28.6832	28.7331	29.1115	28.7622	29.1389	29.0894	29.0818	28.5804	28.2112	28.9974	28.7385	0.373032	0.023729	0.400483	0.350942	0.343393	-0.158061	-0.527295	0.258956	0.000172421	0.771934	7.9101e-05	0.000324352	0.000402785
GPAA1 293	26.6781	26.8842	26.5808	26.3811	26.6298	26.6056	26.7673	26.7447	26.5222	26.8088	26.7809	26.5973	26.4054	26.5549	26.4048	25.9564	25.9754	25.9937	26.846	26.6955	26.1638	26.5156	26.5951	26.4073	26.4606	26.8896	26.4624	26.7144	26.5388	26.6781	26.729	26.455	25.9751	26.5684	26.506	26.6042	0.11015	-0.0653836	0.073852	0.124799	-0.149173	-0.629066	-0.0357639	-0.0981916	0.461521	0.660605	0.620172	0.405054	0.321451
DAPK3 294	27.0344	27.1945	26.9859	26.9512	26.7393	26.4641	27.1221	27.0894	26.9546	26.7482	26.8961	26.4243	26.9303	26.993	26.8292	27.0912	27.0229	26.9574	26.6472	27.1073	26.8212	26.6166	26.9414	26.8125	26.4741	26.662	26.6986	27.0716	26.7182	27.0554	26.6895	26.9175	27.0239	26.8586	26.7902	26.6116	0.460024	0.106588	0.443785	0.0779602	0.305908	0.412279	0.246982	0.178587	0.00336998	0.449064	0.00440601	0.578502	0.0386049
ZBTB43 295	25.0494	21.4247	22.8021	22.3575	24.0793	23.9164	25.1741	25.4067	24.9952	22.6933	24.2644	24.6582	25.1304	25.227	25.1752	23.5389	23.0437	23.1445	23.2785	22.9767	23.0144	25.0475	25.3872	25.4557	24.2429	24.0156	23.9156	23.0921	23.4511	25.192	23.872	25.1776	23.2424	23.0899	25.2968	24.0581	-0.965982	-0.60699	1.13393	-0.18608	1.1195	-0.81571	-0.968194	1.23874	0.132508	0.336034	0.0805731	0.765583	0.0842061
AP5Z1 296	25.2628	25.4024	25.2617	24.4781	24.5306	24.7033	25.4575	25.1103	25.4374	24.567	24.2634	24.0942	24.8813	25.2258	24.9237	26.1489	25.4883	25.2553	25.9667	26.0077	26.3654	24.0493	24.6686	24.2395	25.3258	25.5049	24.856	25.3089	24.5707	25.335	24.3082	25.0103	25.6308	26.1133	24.3191	25.2289	0.0800493	-0.658233	0.106161	-0.920687	-0.218628	0.401946	0.884388	-0.90979	0.709991	0.00569521	0.622365	0.000329452	0.3153
HSPA12A 297	24.7165	24.4023	24.7322	24.5723	24.5545	24.4694	24.6629	24.4498	24.8352	24.4287	24.575	24.8788	24.1929	24.2759	24.15	24.9784	24.9117	23.1752	25.0608	25.4726	25.6075	24.3429	24.5062	24.5104	24.1558	23.5276	24.1194	24.617	24.5321	24.6493	24.6275	24.2063	24.3551	25.3803	24.4532	23.9343	0.6827	0.597768	0.715001	0.693211	0.271969	0.420814	1.44602	0.518891	0.0404757	0.069407	0.0327316	0.0377886	0.392762
MAP3K7 298	25.4797	25.3999	25.464	25.8504	25.7903	25.7156	25.4192	25.1008	25.641	24.6479	24.763	24.6153	25.2903	25.7565	25.6654	26.3621	26.3166	26.0922	25.964	25.2753	25.9157	24.9638	25.5665	25.2668	25.303	25.1033	24.9159	25.4479	25.7855	25.387	24.6754	25.5708	26.257	25.7183	25.2657	25.1074	0.34048	0.678046	0.279598	-0.432004	0.463357	1.14956	0.610903	0.158297	0.0742026	0.00127673	0.137449	0.0268469	0.0185788
EEF1E1 299	30.5812	30.4059	30.3608	30.3718	30.2302	30.4473	30.4782	30.4379	30.4956	29.8007	29.813	29.9148	29.8794	30.0984	30.1488	30.2293	30.1843	30.2643	30.0568	30.0169	29.9612	30.252	30.6751	30.6992	30.2819	30.22	29.8156	30.4493	30.3498	30.4706	29.8429	30.0422	30.226	30.0116	30.5421	30.1058	0.343434	0.243919	0.364744	-0.262971	-0.063666	0.120137	-0.0942313	0.436274	0.0107288	0.05929	0.00727484	0.0434644	0.607147
LYRM1 300	24.992	24.1006	25.0254	23.9945	21.6952	22.3999	22.6711	21.8253	24.3372	24.4078	24.7289	24.2557	24.3533	25.1476	24.7383	25.3012	25.0883	23.7958	25.1229	25.5024	25.384	24.5826	24.4774	24.4537	25.0759	25.2106	24.0173	24.706	22.6965	22.9445	24.4641	24.7464	24.7284	25.3364	24.5046	24.7679	-0.061899	-2.07136	-1.8234	-0.30378	-0.0214976	-0.039461	0.568509	-0.26334	0.913655	0.0015356	0.0042148	0.595919	0.969956
RIPK2 301	22.7069	23.9841	24.4978	25.425	25.4592	25.6148	22.1644	24.1279	22.2802	23.9521	22.3437	22.459	25.1535	25.7042	25.8817	26.4621	26.5356	26.588	22.7699	23.4599	26.1069	25.462	25.297	25.5519	25.3618	24.7493	24.8134	23.7296	25.4997	22.8575	22.9183	25.5798	26.5286	24.1122	25.437	24.9749	-1.24525	0.524825	-2.11734	-2.05659	0.604935	1.55373	-0.862637	0.462126	0.0714786	0.431578	0.00417527	0.00515497	0.365894
RASA4 302	23.3721	22.8775	23.7116	24.0953	24.0167	23.9592	23.4356	22.6973	23.0596	24.0947	23.5635	22.0106	22.8586	23.1398	23.4996	22.8928	23.7489	23.7179	23.3164	23.6049	23.6825	23.1452	23.4687	23.1392	23.855	23.9001	23.6411	23.3204	24.0237	23.0642	23.2229	23.166	23.4532	23.5346	23.2511	23.7987	-0.478337	0.225007	-0.734536	-0.575786	-0.632729	-0.345516	-0.264081	-0.547663	0.204382	0.54398	0.0576873	0.130016	0.0981254
WDR62 303	22.9603	22.9846	23.3469	23.8549	23.2791	23.9073	22.93	23.3573	23.3621	23.0007	22.6166	23.7277	23.2802	21.4603	24.374	24.6799	23.2511	24.5442	23.5346	23.5684	23.7753	24.0154	22.6619	24.149	23.6377	23.2008	23.4291	23.0973	23.6805	23.2165	23.115	23.0382	24.1584	23.6261	23.6088	23.4225	-0.325233	0.257952	-0.206049	-0.307506	-0.384344	0.735856	0.203574	0.186237	0.545229	0.630782	0.70073	0.56716	0.475515
HNRNPR 304	31.6461	31.6551	31.7054	31.4794	31.5683	31.603	31.7608	31.8578	31.7081	32.3062	32.3495	32.1496	31.6852	31.364	31.3756	30.9886	30.7769	30.9019	30.7794	30.8876	30.5911	31.9146	31.6724	31.7225	31.5313	31.5417	31.7572	31.6689	31.5502	31.7756	32.2684	31.475	30.8891	30.7527	31.7698	31.6101	0.0588092	-0.0598326	0.165499	0.658382	-0.135108	-0.720945	-0.857345	0.159783	0.576513	0.569951	0.125938	3.60939e-06	0.207046
PRPF3 305	28.7417	28.8041	28.5171	28.4194	28.3874	28.3146	28.928	28.6194	28.5269	28.4722	28.5006	28.3607	28.5083	28.6875	28.6113	28.7001	28.3755	28.4984	28.7661	28.5949	28.5477	28.3338	28.5064	28.4653	28.3513	28.166	28.0539	28.6876	28.3738	28.6915	28.4445	28.6024	28.5247	28.6362	28.4352	28.1904	0.497263	0.183437	0.501099	0.254149	0.41199	0.33428	0.445861	0.244788	0.000304886	0.122645	0.000281989	0.0371944	0.00173281
TXNL1 306	28.1941	28.172	28.3463	28.8322	28.9146	28.9726	28.1325	28.2202	28.3023	28.1697	28.2896	28.4688	28.4853	28.5032	28.6207	29.4508	29.0004	29.0081	28.6725	28.7923	29.0005	28.4431	28.4194	28.5059	28.6353	28.4935	28.6816	28.2375	28.9065	28.2183	28.3094	28.5364	29.1531	28.8218	28.4561	28.6035	-0.365968	0.303026	-0.385127	-0.294097	-0.0670713	0.549637	0.218331	-0.147308	0.00444862	0.0152004	0.00303197	0.0180014	0.562827
TPD52L2 307	27.7736	27.2979	27.4757	27.3607	27.3676	27.1364	27.418	27.4145	27.5998	26.8706	26.966	27.1665	27.4582	27.6804	27.8344	28.0667	28.1914	27.9612	28.112	28.0039	28.1333	27.8169	28.0394	27.9756	28.2895	27.9691	28.0318	27.5157	27.2882	27.4774	27.001	27.6577	28.0731	28.083	27.9439	28.0968	-0.581085	-0.808537	-0.619342	-1.09573	-0.439115	-0.0237044	-0.0137415	-0.152835	0.000207052	3.93311e-06	0.000104151	4.61394e-08	0.0026955
EMC8 308	27.5927	27.9662	27.8049	27.4315	26.9933	26.6087	27.5356	27.771	27.8313	27.7557	27.7339	27.7359	27.5641	27.4851	27.2732	27.3909	27.0152	27.3685	26.88	27.5193	27.3174	27.5991	27.6782	27.5647	27.4037	27.6505	27.934	27.7879	27.0111	27.7126	27.7418	27.4408	27.2582	27.2389	27.614	27.6627	0.125193	-0.651592	0.049898	0.0790875	-0.221963	-0.404517	-0.423844	-0.0487609	0.510098	0.0023451	0.79195	0.6763	0.248425
THAP12 309	24.703	24.7377	25.2466	24.7369	25.1313	25.3232	24.6324	24.9319	25.2521	25.151	25.0498	25.4608	25.167	24.7837	25.0644	24.5149	25.0731	25.4839	23.9371	24.0082	23.8059	24.7088	24.4979	25.1496	25.0975	24.9887	25.4214	24.8958	25.0638	24.9388	25.2205	25.005	25.024	23.9171	24.7854	25.1692	-0.273452	-0.1054	-0.230385	0.0513132	-0.164175	-0.145247	-1.25212	-0.383794	0.256796	0.657506	0.337068	0.82878	0.491387
SYNJ1 310	23.0373	22.7074	22.1026	22.6978	22.7648	21.9303	23.3588	22.4232	23.1349	22.0109	21.8407	23.0408	22.6964	21.9674	22.9155	23.7128	22.7284	23.4144	23.6743	22.2628	24.3886	22.5929	21.9831	23.7694	23.9656	23.1772	23.2945	22.6157	22.4643	22.9723	22.2975	22.5265	23.2852	23.4419	22.7818	23.4791	-0.863342	-1.01477	-0.50678	-1.18163	-0.952635	-0.193889	-0.0371978	-0.697307	0.105382	0.0600683	0.331155	0.031017	0.0760112
FIBP 311	23.1591	23.0878	23.4127	23.02	22.5931	22.5556	23.091	23.3378	21.9178	22.8544	22.9566	23.1732	23.2952	23.0583	24.122	23.9716	21.609	23.4631	24.3649	23.5689	22.928	22.5821	23.0158	23.2845	24.3073	23.1893	22.078	23.2199	22.7229	22.7822	22.9947	23.4918	23.0146	23.6206	22.9608	23.1915	0.0283579	-0.468629	-0.409346	-0.196793	0.300279	-0.176977	0.42905	-0.230729	0.959487	0.405442	0.466469	0.72487	0.592028
EIF4G3 312	22.6692	23.1265	22.1951	23.1041	23.7909	21.3494	21.9564	23.8867	23.3664	21.8897	22.2091	21.7895	24.1689	24.2896	21.5454	23.7631	24.8921	24.0121	25.101	23.1947	23.5259	22.7762	23.6571	23.3878	21.6369	22.4364	22.7559	22.6636	22.7481	23.0698	21.9628	23.3346	24.2224	23.9405	23.2737	22.2764	0.387179	0.471718	0.793412	-0.313645	1.05823	1.94603	1.6641	0.997316	0.58618	0.507961	0.270361	0.658799	0.146259
PPIH 313	28.7041	28.7166	28.6613	28.7693	28.7488	28.7157	28.6029	28.6008	28.5711	28.4622	28.498	28.3611	28.5823	28.6288	28.7084	28.4289	28.8638	28.7804	28.6837	28.5654	28.3053	28.4795	28.5762	28.4863	28.5541	28.426	28.3297	28.694	28.7446	28.5916	28.4404	28.6398	28.691	28.5181	28.514	28.4366	0.257369	0.307998	0.154992	0.0038448	0.203221	0.254421	0.0815155	0.0774066	0.0205292	0.00693061	0.145106	0.970355	0.0607477
SUV39H1 314	28.7041	28.3407	28.9824	28.5612	28.4228	28.3357	28.5889	29.0415	28.7329	28.113	27.6896	27.949	29.5971	29.1621	29.2874	22.287	28.7194	28.3842	23.3768	23.4026	24.354	28.9146	28.8349	28.6683	26.2485	28.2787	28.216	28.6757	28.4399	28.7878	27.9172	29.3488	26.4636	23.7111	28.8059	27.5811	1.09467	0.858834	1.20668	0.336136	1.76777	-1.11752	-3.86994	1.22484	0.292073	0.405889	0.246911	0.743075	0.0960082
HTRA2 315	29.8837	30.0111	29.7953	29.1985	29.0734	28.9334	30.0531	29.891	29.6997	29.5646	29.5543	29.5408	28.6868	29.1416	28.5984	29.1496	29.1378	28.885	30.1591	30.0998	29.9867	29.7477	29.8126	29.6602	29.6593	29.6211	29.3923	29.8967	29.0685	29.8813	29.5532	28.8089	29.0575	30.0819	29.7402	29.5576	0.339144	-0.489117	0.323692	-0.00436693	-0.74866	-0.50009	0.524274	0.182571	0.0150466	0.00104424	0.0195422	0.972982	1.00977e-05
OIP5 316	24.7555	25.3876	25.1323	24.7867	25.0031	25.1226	25.1802	25.2992	25.4153	21.7035	24.5441	24.637	25.6261	23.2845	25.5364	24.8433	24.7515	24.7471	24.3394	24.7316	23.6029	24.6701	24.7114	24.9595	21.7734	21.1285	23.2154	25.0918	24.9708	25.2982	23.6282	24.8157	24.7807	24.2247	24.7803	22.0391	3.05265	2.93168	3.25911	1.58909	2.77653	2.74154	2.18553	2.74122	0.000143414	0.000220251	6.93187e-05	0.023965	0.00038275
AKR7A2 317	26.2827	26.2717	26.4397	26.6368	26.6046	26.8577	26.4591	26.2631	26.4503	26.6471	26.1744	26.3993	26.4798	26.5136	26.6947	26.4966	26.6353	26.4983	26.6928	26.4549	26.648	26.2864	26.2905	26.392	26.861	26.8269	26.6769	26.3314	26.6997	26.3909	26.407	26.5627	26.5434	26.5986	26.323	26.7883	-0.456896	-0.0885862	-0.39742	-0.381316	-0.225552	-0.244857	-0.1897	-0.465285	0.00054813	0.433951	0.00189812	0.00265094	0.0556877
EPB41L2 318	28.9957	28.9727	28.921	28.2711	28.2331	28.2273	28.9953	29.0219	28.8695	28.7415	28.9287	28.758	28.3784	28.3706	28.2919	28.0624	27.6696	27.9411	28.6325	28.7076	28.6107	28.7801	28.7553	28.7462	28.5752	28.2973	28.432	28.9631	28.2438	28.9622	28.8094	28.347	27.8911	28.6503	28.7605	28.4348	0.52831	-0.190994	0.52741	0.374583	-0.0878638	-0.543768	0.215463	0.325706	1.11643e-05	0.0479397	1.14101e-05	0.000526787	0.343635
RAD51C 319	23.1998	22.4291	23.1822	21.5536	26.5689	27.1298	22.3799	22.6353	22.1765	21.6811	22.1794	25.3356	25.8331	22.9698	22.2261	22.7932	27.7311	27.7422	24.3588	24.297	26.165	22.8005	26.5047	21.7998	22.387	22.1059	21.7345	22.937	25.0841	22.3972	23.0654	23.6763	26.0889	24.9403	23.7017	22.0758	0.861236	3.0083	0.321443	0.989561	1.60049	4.01305	2.86448	1.62588	0.570161	0.0575403	0.831566	0.51469	0.296181
LAMTOR5 320	27.6384	27.6791	27.6383	27.501	27.5707	27.4583	27.6098	27.9488	27.707	28.214	28.3963	28.1807	27.7527	27.3351	27.3848	26.5484	26.1739	26.0887	26.4238	27.4854	26.9284	27.8628	27.4941	27.5967	27.9558	27.7305	28.2688	27.6519	27.51	27.7552	28.2637	27.4909	26.2703	26.9459	27.6512	27.985	-0.333105	-0.475067	-0.22986	0.278627	-0.494164	-1.71472	-1.03917	-0.333835	0.110997	0.0275587	0.263302	0.178307	0.0225316
WIPF1 321	24.8186	24.8463	22.0424	23.68	23.0497	23.2406	22.776	22.3478	24.8307	21.9712	23.3735	23.0092	23.5698	23.9057	23.7614	25.6655	25.5983	25.2441	26.2751	25.824	26.5046	21.6252	22.9557	23.8095	25.2159	24.9353	24.1891	23.9024	23.3234	23.3182	22.7846	23.7456	25.5026	26.2012	22.7968	24.7801	-0.877666	-1.45667	-1.46193	-1.99547	-1.0345	0.722513	1.42113	-1.98334	0.208663	0.0435312	0.0428531	0.00791963	0.141407
AKAP10 322	23.0388	22.523	23.2215	24.1886	22.1408	23.6675	23.3727	22.4284	22.5943	21.7384	22.3388	21.8075	22.5228	22.5074	22.4696	25.2223	24.8993	24.2505	24.8407	23.8051	24.6965	23.5332	22.7114	22.7452	24.0453	24.6488	23.4503	22.9277	23.3323	22.7985	21.9616	22.5	24.7907	24.4474	22.9966	24.0482	-1.12041	-0.715853	-1.24968	-2.08659	-1.5482	0.742505	0.399291	-1.05155	0.0183634	0.116263	0.00961211	0.000116799	0.00203421
DENR 323	25.1117	25.0644	25.3999	25.4207	25.7736	25.7718	24.2041	24.7183	25.324	25.4754	25.2772	25.5379	25.6909	25.3238	25.7917	25.7269	25.7446	26.0451	25.4417	25.369	25.2848	25.5736	25.2044	25.6478	25.8975	25.7183	25.8425	25.192	25.6554	24.7488	25.4302	25.6021	25.8389	25.3652	25.4753	25.8194	-0.627461	-0.164084	-1.07065	-0.389283	-0.217324	0.0194304	-0.454265	-0.34418	0.00583295	0.428453	3.86598e-05	0.0697228	0.29719
XPOT 324	26.978	26.4567	26.8933	27.0836	26.868	27.0646	26.3039	26.3392	26.8854	26.4805	26.4011	26.6698	26.5628	26.7389	26.6406	26.5545	26.8601	27.0797	26.9957	26.401	26.5905	27.0262	27.1059	27.0211	26.4302	26.6712	26.551	26.776	27.0054	26.5095	26.5171	26.6474	26.8315	26.6624	27.0511	26.5508	0.225164	0.454586	-0.0413261	-0.0336891	0.0965949	0.28064	0.111541	0.500242	0.207936	0.0162377	0.813592	0.847533	0.582746
DNPH1 325	23.6724	24.1601	23.9703	24.7613	24.515	24.411	24.4544	23.6864	24.2848	23.8623	23.627	23.7498	23.9573	24.2657	24.6838	24.5654	25.1138	23.8246	22.8915	24.7971	23.8417	24.5439	24.7028	24.816	25.155	25.2876	24.9121	23.9342	24.5624	24.1419	23.7464	24.3023	24.5013	23.8434	24.6876	25.1182	-1.18402	-0.55583	-0.976375	-1.37189	-0.815978	-0.616958	-1.2748	-0.430683	0.00310405	0.129649	0.011716	0.000904112	0.0310899
TIMM44 326	28.4621	28.4584	28.4233	28.1368	28.0326	28.0039	28.5031	28.5095	28.4154	28.5967	28.6787	28.5466	28.0808	27.9359	27.9086	27.7024	27.684	27.9837	28.0164	27.9149	27.9121	28.5162	28.4492	28.415	28.2936	28.2312	28.3458	28.4479	28.0577	28.476	28.6073	27.9751	27.79	27.9478	28.4601	28.2902	0.15773	-0.232433	0.185788	0.317157	-0.315074	-0.500149	-0.342374	0.169949	0.0641419	0.00915293	0.0318553	0.000824258	0.000875305
TRAPPC3 327	26.3103	26.3251	25.9471	27.2786	26.7782	27.0946	26.6563	26.3446	26.4765	26.3753	26.2373	26.4364	26.7267	26.7941	27.0168	27.1057	26.8311	27.1425	26.3299	26.4273	26.4881	26.3329	26.4716	26.3456	26.58	26.7728	26.7142	26.1942	27.0505	26.4925	26.3497	26.8459	27.0264	26.4151	26.3833	26.689	-0.494813	0.361473	-0.196503	-0.339333	0.156854	0.337432	-0.273877	-0.305657	0.00126418	0.0125729	0.151313	0.0181078	0.247548
CHMP2A 328	24.8681	23.495	24.587	24.7703	25.2163	24.9301	24.365	24.8784	24.3233	24.9682	25.0506	25.1257	24.8789	24.8772	24.7766	24.9067	24.1317	25.2377	23.8511	23.6441	22.6175	24.6015	23.9247	24.485	24.7229	24.6997	25.0928	24.3167	24.9722	24.5223	25.0482	24.8442	24.7587	23.3709	24.337	24.8385	-0.521816	0.133753	-0.316217	0.209693	0.00574269	-0.0797896	-1.46757	-0.501454	0.135578	0.694246	0.357057	0.538887	0.986507
PLRG1 329	28.4099	28.5752	28.2121	28.0953	27.9309	27.8688	28.5098	28.3422	28.1893	28.4472	28.3516	28.0598	28.2778	28.3381	28.1735	28.0758	28.197	28.2101	28.7112	28.6093	28.4823	28.1272	28.2091	28.0178	28.0507	27.8445	27.978	28.3991	27.965	28.3471	28.2862	28.2632	28.161	28.6009	28.118	27.9578	0.441309	0.00724046	0.389361	0.328451	0.30541	0.20324	0.64317	0.160267	0.00106551	0.950487	0.00301609	0.00994441	0.0154136
PRC1 330	26.5544	26.4541	26.3693	26.4107	26.5199	26.3879	26.6427	26.5707	26.6406	25.7084	26.1358	26.1685	27.0161	27.0749	27.1398	26.4522	26.5293	26.7055	26.5246	26.5456	26.8352	26.3934	26.5076	26.402	26.1933	26.125	25.8139	26.4592	26.4395	26.618	26.0042	27.0769	26.5623	26.6351	26.4344	26.0441	0.415193	0.395439	0.573928	-0.0398268	1.03287	0.518269	0.591086	0.390299	0.00257701	0.00375184	0.000122097	0.744141	4.42692e-08
RGS10 331	24.7548	24.4321	24.6902	25.5646	25.4779	25.5955	24.5485	24.756	24.7892	24.9815	24.8609	24.7751	24.9948	25.0182	25.0879	24.4391	25.4042	24.9478	24.7363	24.2102	23.6409	24.9162	24.9391	24.7852	24.9788	24.9768	25.1293	24.6257	25.546	24.6979	24.8725	25.0336	24.9304	24.1958	24.8802	25.0283	-0.402576	0.517719	-0.330391	-0.155786	0.00535398	-0.0979126	-0.832473	-0.14813	0.0693177	0.0227696	0.130804	0.465982	0.979873
ZNF207 332	28.4831	28.3897	28.6041	28.0778	28.3164	28.5244	28.4565	28.5175	28.374	27.9791	28.2524	28.4795	28.2632	28.3936	28.3352	28.1468	28.1012	28.4127	28.076	28.0841	27.8685	28.125	28.3118	28.4771	28.016	28.0255	28.2577	28.4923	28.3062	28.4493	28.237	28.3307	28.2202	28.0095	28.3046	28.0997	0.392546	0.206441	0.349595	0.137237	0.230909	0.120471	-0.0902009	0.204877	0.0082412	0.138312	0.0166844	0.316879	0.0996602
NDUFB5 333	27.0506	27.0904	27.0473	26.9094	26.8973	26.7501	27.1338	27.3003	27.0782	27.3368	27.3439	27.2413	27.0487	26.5688	26.7002	26.159	26.231	26.3895	26.3427	26.507	26.0339	27.1448	26.873	26.8768	26.8602	27.1624	27.2661	27.0628	26.8523	27.1708	27.3073	26.7726	26.2598	26.2945	26.9649	27.0963	-0.0334622	-0.243975	0.0745275	0.211069	-0.323662	-0.836424	-0.801708	-0.131372	0.804943	0.0832298	0.583479	0.130319	0.0252856
NDUFB3 334	26.4672	26.2152	26.2199	26.0572	25.8418	25.8402	26.0414	26.3877	26.0647	26.4777	26.5673	26.4021	26.0463	25.7061	25.6881	25.1985	25.7678	25.2459	25.9339	25.8447	24.868	26.2243	25.9314	26.0681	26.3364	26.3484	26.5644	26.3008	25.9131	26.1646	26.4824	25.8135	25.4041	25.5489	26.0746	26.4164	-0.115643	-0.503339	-0.251789	0.0659632	-0.602889	-1.01233	-0.867547	-0.341814	0.586667	0.0261107	0.243079	0.755864	0.00933305
NDUFA2 335	29.5578	29.7224	29.1986	29.0576	28.8948	28.7271	29.7882	29.4349	29.2857	29.1175	29.1609	28.9847	29.0251	29.163	28.9839	29.4991	29.1144	29.24	29.8023	29.3692	29.2221	29.0873	29.211	28.9912	29.0815	28.9461	28.8315	29.493	28.8932	29.5029	29.0877	29.0574	29.2845	29.4645	29.0965	28.953	0.539912	-0.0598912	0.549886	0.134643	0.104317	0.33145	0.511469	0.143469	0.0030455	0.711895	0.00263965	0.409713	0.521545
GET3 336	28.0859	28.1283	28.244	28.1702	28.0755	28.1116	28.0547	28.1791	28.1603	27.8989	27.7921	28.0226	27.9532	27.9036	28.0623	28.7441	28.5353	28.5127	27.9019	27.9124	28.3751	28.1035	28.0815	28.195	28.1391	28.1598	28.3683	28.1527	28.1191	28.1314	27.9045	27.973	28.5974	28.0631	28.1267	28.2224	-0.069673	-0.103328	-0.0910334	-0.317865	-0.249381	0.374954	-0.159262	-0.0957287	0.534361	0.35963	0.418503	0.00925383	0.0350636
BUB1 337	24.3923	22.5199	24.4615	25.0213	24.5788	24.8198	24.1275	23.7409	24.3487	22.739	22.148	22.1155	25.8874	26.099	26.264	27.0209	26.711	26.5507	23.728	24.454	22.9744	24.2758	23.875	24.4806	23.668	23.5881	23.5892	23.7913	24.8066	24.0724	22.3342	26.0835	26.7609	23.7188	24.2105	23.6151	0.17616	1.19154	0.457256	-1.28092	2.46839	3.1458	0.103699	0.595379	0.657266	0.00644887	0.256225	0.0038442	3.97482e-06
BUB3 338	28.6796	28.5142	29.0681	28.9171	29.1513	29.4576	28.5483	28.9087	29.0518	29.2127	29.0669	29.3585	28.8934	28.4927	28.8095	28.0255	28.4013	28.7755	27.4566	27.8019	27.6679	28.9297	28.6988	29.0087	28.5025	28.8805	29.3104	28.754	29.1753	28.8363	29.2127	28.7319	28.4007	27.6421	28.8791	28.8978	-0.143826	0.277521	-0.0615346	0.314899	-0.165928	-0.49705	-1.25565	-0.0187153	0.512158	0.212651	0.778156	0.159642	0.450352
ACTN4 339	30.1776	30.1047	30.3163	29.9018	29.9558	29.8857	30.1695	30.4964	30.3111	30.5213	30.6364	30.5925	30.6933	30.3817	30.3094	29.578	29.6091	29.7036	29.9869	29.982	29.6265	30.4157	30.1477	30.2015	30.6791	30.4705	30.8691	30.1996	29.9144	30.3257	30.5834	30.4615	29.6303	29.8651	30.255	30.6729	-0.473345	-0.758494	-0.347236	-0.0895221	-0.211439	-1.04264	-0.807774	-0.417929	0.00113687	6.3034e-06	0.0113883	0.480182	0.104935
GSTZ1 340	28.0531	28.1261	28.073	28.3427	28.3474	28.1786	28.1563	28.2009	28.0889	28.6453	28.644	28.4988	28.0981	27.9994	27.9468	27.8657	27.7822	27.935	28.6062	28.6086	28.0677	28.3217	28.1891	28.069	28.2645	28.4875	28.6114	28.0841	28.2895	28.1487	28.5961	28.0147	27.861	28.4275	28.1932	28.4545	-0.370393	-0.164917	-0.30578	0.141602	-0.43973	-0.593483	-0.0269919	-0.261218	0.00598908	0.185689	0.0195328	0.253035	0.00160323
BUD23 341	27.8003	27.778	27.9894	27.7718	27.7551	28.1343	27.9921	27.9343	28.0918	27.9379	27.7457	28.0839	28.6011	28.423	28.7374	28.4689	28.5138	28.8336	26.8235	26.6124	26.8767	27.628	27.72	27.9458	28.2174	28.2097	28.2707	27.8559	27.8871	28.0061	27.9225	28.5872	28.6055	26.7709	27.7646	28.2326	-0.376713	-0.345566	-0.226535	-0.310124	0.35456	0.372844	-1.46177	-0.46803	0.00829055	0.0141487	0.0931064	0.0255501	0.0121408
GATC 342	27.8092	27.871	27.5961	27.3904	27.2112	27.142	27.9587	27.8685	27.6909	27.8387	27.939	27.7485	27.5263	27.5226	27.4839	27.0455	26.9084	26.7876	28.1943	28.0549	27.9291	27.7465	27.9261	27.8085	27.5531	27.4226	27.1043	27.7587	27.2479	27.8393	27.8421	27.511	26.9138	28.0595	27.827	27.36	0.398743	-0.11212	0.47934	0.482072	0.150956	-0.44617	0.699454	0.467041	0.00262747	0.344846	0.000525539	0.00049756	0.207573
HTATSF1 343	27.0542	27.0185	26.9445	26.7239	26.8097	26.8086	26.8972	27.0703	27.0283	27.0215	26.8583	26.8845	26.7707	26.6686	26.6873	26.565	26.29	26.3206	26.6961	26.3356	26.5875	26.8563	26.756	26.8763	26.7056	26.61	26.8599	27.0057	26.7807	26.9986	26.9214	26.7088	26.3918	26.5398	26.8296	26.7251	0.280593	0.0555849	0.273503	0.196304	-0.0162836	-0.333283	-0.18537	0.104422	0.00892472	0.571914	0.0104976	0.0560952	0.867987
CYTH3 344	24.2761	23.839	24.1999	24.6498	25.0625	24.9918	23.7323	23.6793	24.1179	25.1054	25.6159	25.1872	25.3262	24.8406	25.2591	24.8673	25.4783	25.146	23.7156	23.14	22.7446	23.7078	22.3475	24.1228	25.0089	24.5291	25.239	24.105	24.9013	23.8432	25.3028	25.142	25.1639	23.2001	23.3927	24.9257	-0.820682	-0.0243383	-1.08252	0.377152	0.216295	0.238208	-1.7256	-1.53295	0.0242757	0.943034	0.00437413	0.275569	0.527524
AP1G1 345	26.2244	26.2235	26.2211	26.2281	26.3691	26.4387	26.1952	26.1848	26.3499	26.9815	26.9104	26.9962	26.517	26.0239	26.2869	26.3615	26.0729	26.58	26.1026	26.4715	26.4549	26.528	26.2903	26.2498	26.4029	26.5685	27.2656	26.223	26.3453	26.2433	26.9627	26.2759	26.3381	26.343	26.356	26.7457	-0.522681	-0.400382	-0.502377	0.217055	-0.469748	-0.407534	-0.402702	-0.389631	0.00785324	0.0348463	0.0101372	0.233613	0.0151907
STX6 346	27.3054	27.5845	27.4464	27.0466	26.9456	27.0118	27.3292	27.247	26.9363	26.991	26.7929	26.6768	26.5385	26.6948	26.2228	26.9375	26.1409	23.2492	27.8054	27.1695	27.9765	27.1153	27.1349	27.1788	26.7499	26.7628	26.9841	27.4454	27.0013	27.1708	26.8202	26.4854	25.4425	27.6505	27.143	26.8323	0.613125	0.169033	0.338514	-0.0120645	-0.346949	-1.38978	0.818188	0.310688	0.261725	0.753412	0.530846	0.982089	0.520764
SYNGR1 347	24.2302	23.8966	24.9078	23.7988	22.6869	22.9372	25.1106	22.8592	24.8602	25.161	24.6593	24.9599	24.0016	24.0915	23.9895	22.3838	22.9792	23.6712	23.2842	23.3742	22.4251	25.0018	24.7501	22.9144	24.9947	22.2965	25.3933	24.3449	23.141	24.2767	24.9268	24.0275	23.0114	23.0278	24.2221	24.2282	0.116706	-1.08716	0.0485102	0.698603	-0.200621	-1.21674	-1.20033	-0.00607972	0.867781	0.132094	0.944815	0.324931	0.774894
SYNGR2 348	28.139	28.3619	28.6684	27.8265	28.2781	28.8941	28.3237	28.4671	28.6375	28.9139	28.2464	28.5938	22.12	28.0448	28.2231	26.8751	23.9683	27.5537	27.4714	27.3284	24.0876	28.5032	28.3872	28.7438	28.1272	28.5164	28.4713	28.3897	28.3329	28.4761	28.5847	26.1293	26.1324	26.2958	28.5447	28.3717	0.0180822	-0.0387697	0.104465	0.213023	-2.24233	-2.23927	-2.07585	0.17307	0.987759	0.973758	0.929377	0.856625	0.0685676
SYNGR3 349	23.119	22.0803	25.4283	26.9229	21.7424	22.8125	24.2279	23.687	26.2447	23.0521	22.7064	22.4839	21.2198	22.5433	22.5039	23.7703	24.8799	23.9386	22.9727	23.4663	23.7648	23.7924	25.2951	25.4395	26.4794	21.6884	26.4057	23.5425	23.8259	24.7199	22.7475	22.089	24.1963	23.4013	24.8423	24.8578	-1.31526	-1.03185	-0.137912	-2.11032	-2.76879	-0.661542	-1.45652	-0.0154834	0.292575	0.406403	0.910865	0.098353	0.0341524
SGTA 350	26.3742	26.1879	26.6325	27.0047	27.0254	27.0855	25.9401	26.3883	26.642	25.9227	26.2148	26.6831	26.5843	26.5506	26.6838	26.3794	26.7231	26.8469	25.7955	25.7231	26.0696	26.4649	26.365	26.6068	26.6105	26.6074	26.6453	26.3982	27.0385	26.3235	26.2735	26.6062	26.6498	25.8627	26.4789	26.621	-0.222838	0.417482	-0.297575	-0.347524	-0.0148153	0.028725	-0.758315	-0.142137	0.228454	0.0306573	0.112781	0.0670369	0.934968
LIAS 351	25.2296	25.7042	25.3124	24.5654	24.1993	24.1732	25.7626	26.0143	25.682	25.6822	25.8439	25.6315	23.7627	24.0221	24.4145	24.6363	22.9118	23.6267	25.3842	24.5932	25.0132	24.5902	24.6463	24.8356	25.2766	24.9638	24.729	25.4154	24.3126	25.8196	25.7192	24.0665	23.7249	24.9969	24.6907	24.9898	0.425608	-0.677169	0.82985	0.729408	-0.923333	-1.26486	0.00707606	-0.299091	0.167235	0.0337865	0.0112675	0.0233984	0.00558204
ENSA 352	22.2798	24.2373	23.6213	22.7071	24.7659	22.6932	23.2543	22.4733	22.4336	23.0497	22.3243	23.3608	24.2124	25.163	23.024	25.838	25.7881	23.3974	25.2698	25.5809	25.1596	24.213	23.0239	22.6577	23.2651	24.202	23.6219	23.3795	23.3887	22.7204	22.9116	24.1331	25.0079	25.3368	23.2982	23.6963	-0.316877	-0.307634	-0.975971	-0.78478	0.436797	1.31151	1.64042	-0.398152	0.650311	0.65981	0.171882	0.267935	0.53302
NARS1 353	28.2267	28.1575	28.655	28.352	28.4773	28.7535	28.0484	28.3954	28.681	28.5854	28.5188	28.7652	28.5787	28.1364	28.4918	27.981	28.2763	28.4394	27.4104	27.4038	27.5243	28.6556	28.426	28.7605	28.525	28.7662	29.1458	28.3464	28.5276	28.375	28.6231	28.4023	28.2322	27.4462	28.614	28.8124	-0.465972	-0.28477	-0.437409	-0.189222	-0.410086	-0.580146	-1.3662	-0.198346	0.0210107	0.141184	0.0290465	0.320711	0.0393182
MYO1B 354	28.0112	27.7683	28.1921	27.9015	28.1895	28.2271	27.9228	28.3094	28.2463	28.7592	28.7035	28.7938	28.1315	27.8999	27.9711	27.0552	27.3041	27.384	27.8122	27.726	27.3652	28.2192	28.0465	28.0962	27.7482	28.0279	28.3167	27.9905	28.106	28.1595	28.7522	28.0008	27.2478	27.6345	28.1206	28.0309	-0.040428	0.0750802	0.128561	0.721221	-0.030127	-0.783165	-0.396442	0.0897029	0.794899	0.629992	0.412124	0.000143081	0.846337
SSNA1 355	24.5775	22.4364	24.3864	25.2029	25.2704	25.1867	22.1802	24.0417	23.1133	24.0779	24.0396	24.4091	24.691	23.5887	23.3853	23.1786	23.3566	23.4272	23.2646	22.6202	22.8359	24.4722	24.203	23.8362	25.2527	25.1691	25.4032	23.8001	25.22	23.1117	24.1756	23.8883	23.3208	22.9069	24.1705	25.275	-1.4749	-0.0550022	-2.16327	-1.09945	-1.38667	-1.95421	-2.36809	-1.10454	0.00431735	0.905496	0.000133851	0.0262159	0.00667498
NUDT21 356	29.5015	29.5952	29.6342	29.4953	29.4749	29.5737	29.5617	29.6903	29.6829	29.8418	29.7957	29.8507	29.6179	29.3858	29.6432	29.5115	29.3465	29.3488	29.2149	29.7277	29.6139	29.6614	29.5353	29.6888	29.4488	29.617	30.0562	29.577	29.5146	29.645	29.8294	29.549	29.4023	29.5188	29.6285	29.7073	-0.130363	-0.192686	-0.0623573	0.122089	-0.158331	-0.305038	-0.188482	-0.0787875	0.335102	0.15995	0.641667	0.36598	0.244362
LANCL1 357	23.2477	23.2512	23.9741	24.2265	24.7911	25.3248	23.1682	22.27	24.7699	25.4414	25.5524	25.966	24.8991	24.3904	24.6972	23.7608	23.3106	23.3353	23.8618	22.8042	24.1634	24.5017	22.5766	22.4905	24.6994	25.1451	26.1622	23.491	24.7808	23.4027	25.6533	24.6622	23.4689	23.6098	23.1896	25.3356	-1.84454	-0.554771	-1.93285	0.31774	-0.673324	-1.86669	-1.72573	-2.14597	0.00388686	0.337163	0.00271725	0.579487	0.246669
STRN 358	26.9133	26.8845	26.8847	26.8005	26.7702	26.889	26.8093	26.8365	26.821	26.4226	26.4922	26.7177	26.8084	26.846	26.8821	27.048	27.1556	27.0639	27.0543	27.2093	27.1652	26.6945	26.8966	26.8938	26.6991	26.7033	26.654	26.8942	26.8199	26.8223	26.5442	26.8455	27.0892	27.143	26.8283	26.6855	0.208697	0.134412	0.136798	-0.14132	0.160038	0.403698	0.457484	0.142808	0.0147527	0.100842	0.0953316	0.0855973	0.0539607
RRP9 359	28.4717	28.5445	28.7692	27.932	27.9282	28.1479	28.4946	28.5705	28.608	29.3692	29.0762	29.1343	28.5592	28.3839	28.5091	28.0381	28.1217	28.2974	27.9276	28.387	28.0693	28.6481	28.5322	28.7088	28.5025	28.4342	28.9333	28.5951	28.0027	28.5577	29.1932	28.4841	28.1524	28.128	28.6297	28.6233	-0.0281948	-0.620647	-0.0656556	0.569913	-0.139273	-0.47094	-0.495366	0.00635293	0.835932	0.000172475	0.63046	0.000412903	0.312477
SCO2 360	25.4763	25.6224	25.6709	24.8493	24.9811	24.9659	25.513	25.4076	25.4108	25.5306	25.1205	25.2431	24.7391	24.8498	24.8669	24.6467	24.3869	24.7852	25.5334	25.2393	24.8557	25.614	25.6915	25.3668	24.7645	24.6644	24.6082	25.5898	24.9321	25.4438	25.2981	24.8186	24.6062	25.2095	25.5574	24.679	0.910816	0.253091	0.76477	0.619065	0.139589	-0.0727903	0.530434	0.87841	3.12019e-06	0.0895646	2.94984e-05	0.00030834	0.336618
AKAP8 361	28.9374	29.0586	28.5922	28.1477	28.0847	27.8722	29.0403	28.7572	28.5259	28.4729	28.6249	28.2976	28.5009	28.6644	28.4476	28.6724	28.356	28.4691	28.9433	28.9136	28.7283	28.5839	28.7521	28.5954	28.5586	28.3376	28.126	28.8627	28.0349	28.7745	28.4651	28.5377	28.4992	28.8617	28.6438	28.3407	0.522003	-0.305844	0.433749	0.124392	0.196919	0.158434	0.520976	0.303068	0.00199933	0.050184	0.00785814	0.406319	0.194455
GTPBP6 362	25.0934	25.5603	24.7441	24.6766	24.1072	24.2096	25.2454	25.0733	24.9816	24.678	24.7189	24.4874	24.5232	24.5843	24.1472	24.0521	23.9894	23.6684	23.2139	23.6364	23.408	25.0537	24.887	24.9901	24.1451	24.5703	24.5198	25.1326	24.3311	25.1001	24.6281	24.4182	23.9033	23.4194	24.9769	24.4118	0.720848	-0.0806047	0.688365	0.21635	0.00647611	-0.508455	-0.992333	0.565199	0.00118211	0.676435	0.00175424	0.269187	0.973192
ZBTB14 363	22.0837	22.4984	22.7425	23.7599	22.6295	22.8582	22.7385	22.9003	21.8186	21.8364	22.4074	22.7045	23.6404	23.3102	22.6555	23.236	23.3334	23.8705	24.296	24.1061	23.2563	22.3826	22.1411	23.9003	22.8477	21.8988	21.9487	22.4415	23.0825	22.4858	22.3161	23.202	23.4799	23.8861	22.808	22.2317	0.209793	0.850788	0.254071	0.0843481	0.970284	1.24819	1.65437	0.576246	0.641921	0.0701175	0.573826	0.851346	0.0412356
IDH3B 364	28.4868	28.471	28.2983	27.7793	27.7062	27.6062	28.5977	28.6003	28.3289	28.3684	28.6225	28.3981	28.1272	28.0246	27.8458	27.679	27.7777	27.7581	28.3689	28.3729	28.0059	28.3298	28.1952	28.045	28.1748	28.3138	28.5244	28.4187	27.6972	28.509	28.463	27.9992	27.7383	28.2493	28.19	28.3377	0.0810513	-0.640429	0.171324	0.125327	-0.338476	-0.599394	-0.0884064	-0.147628	0.512178	3.87543e-05	0.173857	0.3145	0.0114831
NRDC 365	24.6501	25.2531	25.401	26.6157	26.3377	26.2732	24.5994	25.151	22.3853	25.6111	25.9609	26.1822	26.4392	26.1682	26.3462	26.2821	26.6024	22.9057	23.5349	24.7899	25.7288	25.6797	25.81	25.5236	25.1905	26.3112	26.3727	25.1014	26.4089	24.0452	25.9181	26.3178	25.2634	24.6845	25.6711	25.9581	-0.856733	0.450753	-1.9129	-0.0400686	0.359715	-0.694743	-1.2736	-0.287055	0.268436	0.555878	0.0195305	0.958058	0.637792
CALU 366	30.8158	30.8578	30.9356	30.3839	30.5491	30.64	30.8651	31.0191	30.9438	30.9664	31.1731	31.0178	30.5949	30.3513	30.2403	30.3268	29.7409	29.9407	29.8211	29.6306	29.6393	30.8358	30.5795	30.659	30.9712	30.7381	31.1443	30.8697	30.5244	30.9427	31.0524	30.3955	30.0028	29.697	30.6914	30.9512	-0.0814716	-0.426835	-0.00852533	0.101237	-0.555702	-0.948395	-1.25421	-0.259751	0.551507	0.00484098	0.950085	0.460428	0.00053201
AHCYL1 367	26.6518	26.466	27.0202	26.9682	27.0685	27.1589	26.464	26.9018	27.0857	26.6764	26.7112	26.8882	26.7758	26.61	26.9493	26.7087	26.9888	27.1646	26.8649	26.8173	26.8244	26.659	26.4491	26.7411	26.8864	27.2201	27.4317	26.7127	27.0652	26.8172	26.7586	26.7784	26.9541	26.8355	26.6164	27.1794	-0.466743	-0.114193	-0.362259	-0.420809	-0.401016	-0.225359	-0.343883	-0.563014	0.0121164	0.506873	0.0446648	0.0217979	0.0279008
KIF1C 368	23.6919	22.5858	25.1234	23.3294	23.7792	24.0583	23.1784	23.042	23.5443	22.8234	22.4294	21.2811	22.8876	23.764	23.3371	23.0587	24.1569	23.6697	23.3658	23.8219	24.5765	23.138	23.0466	23.1533	22.6034	23.4886	21.4729	23.8003	23.7223	23.2549	22.1779	23.3295	23.6284	23.9214	23.1126	22.5216	1.2787	1.20066	0.733261	-0.343694	0.807901	1.10679	1.39976	0.590968	0.0298085	0.0399868	0.194494	0.5362	0.154726
PRICKLE3 369	24.1069	25.2934	24.1014	24.2274	23.8962	22.8352	25.1581	24.4271	23.4641	23.5256	23.5748	20.2028	24.1565	24.795	22.7543	25.1942	25.7659	25.7837	25.4983	23.1053	25.8207	22.6135	22.2431	23.0423	24.3794	22.2123	23.0466	24.5006	23.6529	24.3498	22.4344	23.9019	25.5813	24.8081	22.6329	23.2128	1.28781	0.440181	1.13699	-0.778371	0.689179	2.3685	1.59535	-0.579836	0.138474	0.60352	0.188168	0.361952	0.418485
EXTL3 370	22.1859	22.0726	22.6658	22.9036	23.0623	23.421	23.8233	22.5349	22.6289	22.8874	22.3355	22.4726	23.268	22.7309	22.7197	22.7074	23.4749	23.845	24.1494	24.49	23.7552	23.5254	23.7956	23.0022	22.1942	22.2921	22.0665	22.3081	23.129	22.9957	22.5652	22.9062	23.3424	24.1316	23.4411	22.1843	0.123815	0.944711	0.811411	0.380884	0.721901	1.15815	1.94726	1.25678	0.706684	0.00869928	0.021298	0.254191	0.0378676
ORC5 371	25.1031	25.2441	25.0692	24.9456	24.5331	25.0111	25.0127	24.7323	25.0154	25.3461	22.2396	24.9938	24.9173	25.1259	25.1917	22.8178	23.0628	25.8561	23.0388	24.1519	24.336	24.9171	24.7509	25.2109	25.0102	24.5212	25.0057	25.1388	24.8299	24.9202	24.1932	25.0783	23.9122	23.8422	24.9596	24.8457	0.293062	-0.0157937	0.0744391	-0.652536	0.232596	-0.933492	-1.00347	0.113933	0.664435	0.981303	0.912061	0.33868	0.730391
NDUFS5 372	28.2105	28.696	28.4595	28.1903	28.2852	28.258	28.7175	28.6834	28.4843	28.7602	28.7959	28.4827	28.1892	28.3138	28.1519	28.0997	27.9763	28.265	28.1885	27.9036	27.6639	28.4693	28.4255	28.2824	28.7663	28.5587	28.7027	28.4553	28.2445	28.6284	28.6796	28.2183	28.1137	27.9187	28.3924	28.6759	-0.220571	-0.431419	-0.0474992	0.00370389	-0.457595	-0.562234	-0.75722	-0.283481	0.113343	0.00415757	0.724981	0.978079	0.00265266
ORC4 373	24.8551	24.0111	24.7838	24.8745	24.9267	25.0559	24.9235	24.9368	24.9767	24.4681	24.319	24.8523	24.867	24.7373	24.8698	23.5569	24.7018	24.3732	23.2841	23.4272	23.9137	24.6605	24.2488	25.0693	23.9508	25.0885	25.2356	24.55	24.9523	24.9457	24.5465	24.8247	24.2106	23.5416	24.6595	24.7583	-0.208285	0.194051	0.187377	-0.211825	0.0664028	-0.547654	-1.21665	-0.0987781	0.516572	0.545349	0.559131	0.509549	0.835378
RAD21 374	28.6985	28.7511	28.5242	28.5289	28.2553	28.2362	28.7302	28.6329	28.4955	28.2169	28.2388	28.2304	28.4692	28.6594	28.6268	28.4811	28.4764	28.5762	28.7443	28.7413	28.4976	28.417	28.5584	28.5515	28.3081	28.1537	28.0639	28.658	28.3401	28.6195	28.2287	28.5852	28.5112	28.6611	28.509	28.1752	0.482727	0.164905	0.444289	0.0534988	0.409939	0.336004	0.485836	0.333736	0.000104004	0.11413	0.00025245	0.5977	0.00056063
TIMM8A 375	30.3647	30.3776	30.4546	30.024	29.952	29.9203	30.5599	30.6328	30.2013	30.1244	29.998	29.9749	29.6076	29.2657	29.6897	28.874	29.5695	29.446	30.2898	30.1592	29.9185	30.442	30.6014	30.4934	30.1163	30.2616	30.2294	30.399	29.9654	30.4646	30.0324	29.521	29.2965	30.1225	30.5123	30.2024	0.196551	-0.237003	0.262222	-0.169994	-0.681416	-0.905915	-0.0799173	0.309839	0.209127	0.133352	0.0988615	0.274926	0.000226327
DHX16 376	26.9905	27.1325	27.0461	26.736	26.7283	26.4809	27.1346	27.1106	27.017	26.5714	26.7169	26.7597	26.5746	26.6713	26.6103	26.6756	26.7391	26.6047	27.1052	27.1885	26.9316	26.8344	26.9097	26.9336	26.8994	26.8939	26.9022	27.0563	26.6484	27.0874	26.6827	26.6187	26.6732	27.0751	26.8926	26.8985	0.157818	-0.250155	0.188888	-0.215831	-0.279815	-0.225362	0.176591	-0.00595136	0.0739693	0.00730622	0.0354197	0.0179943	0.00327347
ZNRD2 377	28.555	28.6183	28.2139	28.7309	29.0057	29.176	28.2024	28.4604	28.4301	29.1263	28.7728	29.239	29.0379	29.1871	29.2048	28.9712	29.3455	28.9863	29.3883	29.0977	29.2648	28.4741	28.5029	28.8768	29.0999	28.6621	28.749	28.4624	28.9709	28.3643	29.046	29.1433	29.101	29.2503	28.6179	28.837	-0.374641	0.133828	-0.472715	0.208994	0.306276	0.264013	0.413227	-0.219092	0.0327312	0.4217	0.00898789	0.214914	0.0752882
BNIP3L 378	22.829	23.6703	23.6972	23.1892	22.7467	22.2706	24.1572	22.3477	22.3474	23.1914	22.9084	21.6937	22.9482	23.2093	23.7266	23.0117	22.3624	23.8181	22.7425	22.5542	22.7545	22.589	22.5678	22.7917	22.89	22.2854	23	23.3989	22.7355	22.9508	22.5978	23.2947	23.0641	22.6838	22.6495	22.7251	0.673749	0.0103688	0.225636	-0.127303	0.569583	0.33895	-0.041359	-0.0756548	0.156369	0.982133	0.627078	0.783558	0.227431
MED14 379	25.9866	26.1054	25.7981	25.512	25.4028	25.3768	25.824	25.9826	25.7123	25.6616	25.6019	25.6892	25.4412	25.6063	25.2517	26.3942	25.7062	26.0053	26.406	25.9226	26.3228	25.673	25.5262	25.0804	25.5719	25.5647	25.7679	25.9634	25.4305	25.8396	25.6509	25.4331	26.0352	26.2171	25.4265	25.6348	0.32852	-0.204337	0.204785	0.0160569	-0.201737	0.40037	0.582311	-0.208338	0.0636691	0.23601	0.235021	0.924448	0.241812
PRPSAP2 380	26.4255	26.0705	26.3313	26.6763	26.5903	26.6177	26.2268	26.0768	26.2941	26.2586	26.0288	26.1881	26.1201	26.22	26.3177	27.2829	26.8857	26.6512	26.6544	26.7531	27.1157	26.1502	26.0916	26.2276	26.3258	26.2714	26.4656	26.2758	26.6281	26.1992	26.1585	26.2193	26.9399	26.8411	26.1565	26.3543	-0.0784875	0.273848	-0.155038	-0.195789	-0.134976	0.585655	0.486832	-0.197797	0.578094	0.0626929	0.277396	0.173935	0.342571
GNG7 381	22.5084	22.7833	21.9667	22.3632	22.2431	22.3689	23.4168	22.4305	23.5306	25.2659	24.4406	24.5326	22.865	23.6131	24.0837	24.0376	24.067	22.8131	23.2553	22.7747	23.5103	23.5307	22.5707	24.248	23.5754	22.9677	22.9668	22.4195	22.3251	23.1259	24.7463	23.5206	23.6393	23.1801	23.4498	23.17	-0.750464	-0.844896	-0.0440131	1.57638	0.350641	0.469292	0.010113	0.279868	0.09198	0.0601621	0.918305	0.00138165	0.417772
SMARCA5 382	28.4267	28.4027	28.5718	28.4213	28.4463	28.4973	28.4585	28.7544	28.5577	29.1037	29.1272	29.0265	28.6298	28.2111	28.2907	27.6398	27.7284	27.8393	27.4688	27.5386	27.3655	28.8819	28.5894	28.6344	28.2675	28.5206	28.8207	28.467	28.455	28.5902	29.0858	28.3772	27.7358	27.4576	28.7019	28.5362	-0.0691971	-0.0812849	0.0539367	0.549546	-0.159009	-0.800403	-1.07863	0.165663	0.593943	0.531716	0.677295	0.000357697	0.227642
ADCY3 383	21.8735	23.9421	22.6616	23.9196	22.3371	23.2103	23.0747	23.4167	23.0764	23.0507	23.6519	21.8123	23.6553	21.7905	22.8653	23.0358	22.594	22.8838	24.6905	24.9171	23.2257	22.4851	22.5572	23.3118	23.4156	24.5768	24.2178	22.8257	23.1557	23.1892	22.8383	22.7704	22.8379	24.2778	22.7847	24.0701	-1.24433	-0.914412	-0.880841	-1.23176	-1.29969	-1.23219	0.207688	-1.28538	0.0455147	0.132563	0.146553	0.0475243	0.0375522
SPAG9 384	27.0024	26.6935	26.7778	27.3821	27.4606	27.4437	26.781	26.4658	26.669	26.6611	26.6544	26.7489	27.0947	27.2776	27.4138	27.8108	27.9989	27.9553	27.7639	27.6955	27.924	26.3125	26.5679	26.5701	26.8844	26.7432	26.343	26.8246	27.4288	26.6386	26.6882	27.262	27.9217	27.7945	26.4835	26.6568	0.167716	0.771935	-0.0182627	0.0313086	0.605174	1.26481	1.13761	-0.173359	0.205554	7.36331e-06	0.888086	0.809452	0.00013566
SUSD5 385	23.417	22.2592	23.4091	21.5581	22.5794	22.2683	22.1648	24.0963	23.2177	22.4254	22.7693	22.7482	23.2581	23.0645	22.7567	22.693	23.6267	23.1882	23.0451	23.7254	23.7911	24.5308	22.7516	24.3653	20.9817	22.6193	22.2448	23.0284	22.1352	23.1596	22.6476	23.0265	23.1693	23.5205	23.8826	21.9486	1.07983	0.186634	1.21097	0.699022	1.07785	1.22069	1.57193	1.93396	0.0484287	0.719961	0.0287447	0.188533	0.0488022
ZNF292 386	24.1332	24.7372	23.266	22.5632	23.0316	23.8149	23.758	22.538	24.0201	25.044	23.6021	23.5874	24.2497	23.4327	24.3474	23.1972	23.5927	23.4881	24.4968	22.7848	23.1497	22.343	24.8062	23.6063	22.7977	23.6898	22.2763	24.0455	23.1366	23.4387	24.0778	24.0099	23.426	23.4771	23.5852	22.9213	1.12423	0.215285	0.517436	1.15657	1.08865	0.50471	0.555808	0.663889	0.0794207	0.726924	0.404783	0.071774	0.0886473
KIF5C 387	23.8591	22.9831	23.9739	24.2714	24.3034	23.4173	23.7889	22.4813	23.717	22.1418	23.3402	24.0692	23.3908	23.8588	23.9382	23.101	23.2515	23.374	23.9248	23.1937	23.6758	21.9817	22.3256	23.9557	23.3286	22.3248	23.9494	23.6053	23.9974	23.3291	23.1838	23.7293	23.2422	23.5981	22.7543	23.2009	0.404401	0.796438	0.128135	-0.0171595	0.528334	0.0412728	0.397182	-0.4466	0.45222	0.146833	0.810515	0.974367	0.328519
URB1 388	27.981	28.1262	27.8809	27.4951	27.2823	27.2326	28.1733	28.1203	27.8625	28.0247	27.9394	27.8011	28.01	27.9172	27.7957	27.229	27.7776	27.825	27.289	27.3764	27.2039	27.7832	27.7515	27.59	27.4604	27.6148	27.5845	27.996	27.3367	28.052	27.9217	27.9076	27.6105	27.2898	27.7082	27.5532	0.442782	-0.216575	0.4988	0.368503	0.35439	0.0572666	-0.263452	0.154988	0.00325349	0.117316	0.00122623	0.0114978	0.014519
ZFC3H1 389	25.9712	26.0517	25.7024	26.0586	25.9535	25.7062	26.124	25.8333	25.7594	25.5754	25.7675	25.4957	25.691	25.8114	25.8302	25.9873	25.4706	25.8451	26.1438	26.2053	26.1787	25.7504	25.849	25.7669	25.7611	25.4885	25.3954	25.9084	25.9061	25.9056	25.6129	25.7775	25.7677	26.1759	25.7888	25.5483	0.360108	0.357785	0.357219	0.0645482	0.229191	0.219346	0.627561	0.240446	0.0161619	0.0167652	0.0169153	0.642409	0.109872
LZTS3 390	24.4493	24.6613	24.187	23.3731	23.7133	22.6296	24.8595	22.1298	21.9447	24.0216	23.7309	23.2189	22.9191	23.2962	23.1664	22.8174	22.7203	24.6588	25.8585	25.714	25.4537	23.5174	22.1794	23.064	24.4271	24.5151	23.9683	24.4325	23.2387	22.978	23.6571	23.1272	23.3988	25.6754	22.9203	24.3035	0.12902	-1.06484	-1.32547	-0.64637	-1.17625	-0.904698	1.3719	-1.38322	0.827802	0.0841243	0.0350059	0.282771	0.0583906
AQR 391	27.3608	27.2416	27.5535	27.2871	27.564	27.3718	27.3324	27.7096	27.4874	27.6456	27.7456	27.6448	27.321	26.986	26.8755	26.4193	26.5431	26.7653	25.9583	26.2333	25.6525	27.5009	27.2775	27.2938	26.8644	27.2222	27.6773	27.3853	27.4076	27.5098	27.6786	27.0608	26.5759	25.948	27.3574	27.2546	0.130659	0.153	0.255143	0.424004	-0.193805	-0.678754	-1.30664	0.102783	0.473507	0.402425	0.16924	0.0280501	0.291469
MAST3 392	24.0952	22.7898	23.3466	23.6158	27.534	22.0003	22.8998	22.0448	22.9938	22.5465	21.0064	22.4912	27.8156	27.7769	23.0882	28.2371	28.2621	28.5595	28.3283	22.0113	23.8953	21.4976	23.1786	22.1106	23.2834	22.8758	22.5692	23.4106	24.3834	22.6461	22.0147	26.2269	28.3529	24.7449	22.2623	22.9095	0.501106	1.47394	-0.263308	-0.89475	3.31743	5.44345	1.8355	-0.647154	0.721882	0.301063	0.85146	0.526543	0.0269641
OPA1 393	27.9608	28.0549	28.0579	27.9238	27.8854	27.7036	28.0632	28.2055	27.9864	28.0945	28.2565	27.9291	27.9715	27.7887	27.6989	27.4333	27.3659	27.2531	27.7881	27.7802	27.4042	28.0827	27.9423	27.8391	27.8763	27.9973	28.1288	28.0245	27.8376	28.085	28.0934	27.8197	27.3508	27.6575	27.9547	28.0008	0.0237243	-0.163224	0.084222	0.0925599	-0.181083	-0.650034	-0.343324	-0.0460984	0.840374	0.175858	0.477258	0.435375	0.135223
MCM3AP 394	26.2325	26.3559	26.1818	25.7815	25.7365	25.5858	26.6054	26.3603	26.1111	26.5515	26.0899	26.2788	26.162	26.2484	26.1506	26.021	25.8724	26.333	26	26.7306	26.1909	26.1071	26.1371	26.0975	25.214	25.0482	25.7923	26.2567	25.7013	26.3589	26.3067	26.187	26.0755	26.3071	26.1139	25.3515	0.905263	0.349803	1.00745	0.955228	0.835526	0.724002	0.955655	0.762403	0.000114403	0.0787846	3.34615e-05	6.25168e-05	0.000268003
KIF1B 395	23.9372	24.6167	24.3909	24.9434	24.6761	25.3827	24.5762	24.3049	24.4401	24.9061	24.6492	24.527	24.8248	24.6359	25.0814	25.3441	25.277	25.0804	24.0623	25.1383	24.7747	24.958	24.8883	24.794	25.291	24.905	25.0452	24.3149	25.0007	24.4404	24.6941	24.8473	25.2338	24.6585	24.8801	25.0804	-0.765468	-0.0796578	-0.640031	-0.386334	-0.233057	0.153431	-0.421937	-0.200277	0.00297918	0.728202	0.0104084	0.103066	0.314892
KDM1A 396	27.9545	28.0486	28.0128	28.1226	28.035	28.0957	28.139	28.0061	27.8897	27.7685	27.743	27.8142	27.7111	27.8473	27.8671	27.6413	27.8024	27.7523	27.7974	27.7434	27.5354	28.1283	28.2025	28.3007	28.0781	28.1086	27.9307	28.0053	28.0844	28.0116	27.7752	27.8085	27.732	27.6921	28.2105	28.0391	-0.033861	0.0452965	-0.0275385	-0.263935	-0.230648	-0.307154	-0.347062	0.171382	0.695752	0.601452	0.750291	0.00581431	0.0138176
TBC1D4 397	26.195	25.7447	26.1618	27.0347	27.0997	27.1265	25.7267	26.0492	26.2476	26.1028	25.9376	26.0458	26.5678	26.7824	26.974	27.7123	27.5944	27.4128	26.1274	26.1615	26.2654	25.9017	25.9542	26.0609	26.6099	26.6508	26.447	26.0338	27.087	26.0078	26.0287	26.7747	27.5731	26.1848	25.9723	26.5692	-0.535412	0.517742	-0.561404	-0.540522	0.205501	1.00391	-0.38446	-0.596964	0.00073908	0.00100311	0.000471508	0.000676569	0.141493
FZD6 398	23.4585	23.4286	25.1172	25.4233	25.7836	25.3185	24.2395	21.8394	22.1727	24.0288	23.6523	23.3721	25.4329	23.1793	23.2109	23.931	22.4028	23.3459	22.9033	23.8047	22.8929	22.7051	21.7954	22.3967	23.3096	22.7603	21.8003	24.0014	25.5085	22.7505	23.6844	23.941	23.2266	23.2003	22.299	22.6234	1.37804	2.88507	0.127155	1.06101	1.31765	0.603168	0.576922	-0.324347	0.045913	0.000248488	0.846134	0.116754	0.0552769
FADS1 399	26.3672	26.6428	26.2101	25.4402	25.4804	25.167	26.7438	26.6032	26.193	25.6095	25.7251	25.7593	25.2473	25.4624	24.82	24.4007	24.682	23.3286	25.7581	25.8253	25.5207	26.1448	26.3673	26.0642	26.2734	26.1201	25.9883	26.4067	25.3626	26.5133	25.698	25.1766	24.1371	25.7014	26.1921	26.1273	0.279414	-0.764721	0.386064	-0.429305	-0.950723	-1.99021	-0.42592	0.064803	0.268921	0.00555245	0.131918	0.0960627	0.000976215
GSDME 400	24.2187	24.5995	25.6016	23.7504	23.9676	21.8224	23.2832	22.7944	23.8521	24.1159	24.1541	21.7959	21.8003	23.9024	23.7327	24.6277	22.1648	23.0567	22.9948	23.659	22.5596	22.7423	23.9087	22.842	22.56	24.5786	24.9265	24.8066	23.1801	23.3099	23.3553	23.1451	23.2831	23.0712	23.1644	24.0217	0.784921	-0.841571	-0.711808	-0.666378	-0.876571	-0.738604	-0.950533	-0.857331	0.335586	0.302729	0.381532	0.412089	0.283618
EVI5 401	22.2542	24.5562	22.6989	22.23	23.1139	22.8719	23.1595	22.3192	22.08	22.8502	22.2851	23.8826	22.4757	21.9146	22.7198	22.363	23.503	23.836	23.3094	23.5213	23.9585	22.7234	22.381	22.8144	22.4968	23.152	22.2887	23.1697	22.7386	22.5196	23.006	22.3701	23.234	23.5964	22.6396	22.6458	0.523892	0.0927687	-0.126263	0.360124	-0.275775	0.58816	0.950554	-0.00626134	0.317488	0.857735	0.807313	0.489037	0.595311
MAN1A2 402	29.9746	29.8176	29.6975	29.6923	29.4065	29.5726	29.6753	29.8359	29.4732	29.9209	30.0003	29.6635	29.2474	28.6417	28.4663	28.777	29.2025	23.8418	23.2455	23.4194	29.3375	22.9905	30.1155	30.0372	29.5131	29.7913	29.5313	29.8299	29.5571	29.6615	29.8616	28.7851	27.2738	25.3341	27.7144	29.6119	0.218045	-0.0547577	0.0496006	0.249714	-0.826754	-2.33812	-4.27776	-1.89748	0.893321	0.973129	0.975658	0.87795	0.612228
GPR137B 403	22.7841	24.5139	22.8056	22.9193	22.3536	22.5529	22.7877	21.5937	22.8729	21.8231	22.761	21.6528	22.8009	23.1622	23.7332	23.2879	23.6277	23.3978	23.6476	23.4365	23.5961	23.1955	23.3735	23.3782	23.2858	22.7241	22.4024	23.3679	22.6086	22.4181	22.079	23.2321	23.4378	23.5601	23.3157	22.8041	0.56376	-0.195547	-0.386062	-0.725161	0.427969	0.633701	0.755951	0.511605	0.181821	0.636444	0.3547	0.0904652	0.306111
ACSL4 404	26.5896	26.5763	26.6442	26.7042	26.7924	26.8576	26.5936	26.6979	26.6152	26.7568	26.7824	26.8314	26.6787	26.4422	26.605	26.6722	26.6711	26.9325	26.1036	26.1911	26.0298	26.5673	26.261	26.4338	26.5353	26.581	26.8369	26.6034	26.7847	26.6355	26.7902	26.5753	26.7586	26.1082	26.4207	26.6511	-0.04771	0.133671	-0.0155248	0.139151	-0.0757935	0.107539	-0.542898	-0.230376	0.632331	0.188704	0.875954	0.171993	0.449242
SNX3 405	26.629	26.856	27.0415	27.2418	27.2504	27.4591	26.8786	26.888	27.119	27.4841	27.0832	27.3322	27.319	27.3409	27.5652	27.7212	27.3345	27.5241	26.7232	26.5217	26.8338	26.9849	27.019	27.2789	27.6845	27.4986	27.4173	26.8422	27.3171	26.9619	27.2998	27.4084	27.5266	26.6929	27.0942	27.5334	-0.691282	-0.21635	-0.571553	-0.233619	-0.125084	-0.00684987	-0.840569	-0.439203	6.88443e-05	0.132055	0.000509751	0.105515	0.374621
STX10 406	25.0016	24.4616	26.0729	26.1004	25.8081	22.3307	26.05	25.6788	26.6915	26.0507	26.7917	24.6092	26.8583	26.4153	25.9037	25.1919	23.2824	23.7236	25.5667	26.0543	24.0372	26.4793	26.3595	24.4452	25.7171	26.704	25.1061	25.1787	24.7464	26.1401	25.8172	26.3924	24.066	25.2194	25.7613	25.8424	-0.663658	-1.09595	0.297749	-0.0251492	0.550059	-1.77637	-0.622949	-0.0810362	0.449193	0.21712	0.732695	0.976951	0.529559
OGA 407	26.3707	26.187	26.4008	26.7865	26.7369	26.7002	26.1295	26.2164	26.4237	25.6421	25.7812	25.6271	26.273	26.2174	26.5177	27.5267	27.5136	27.6529	26.3615	26.3481	26.4293	26.4784	26.3613	26.5275	26.3237	26.4819	26.1609	26.3195	26.7412	26.2565	25.6834	26.336	27.5644	26.3796	26.4558	26.3222	-0.00267031	0.419024	-0.065629	-0.638728	0.0138657	1.24222	0.0574419	0.133596	0.979025	0.00047847	0.520403	3.52353e-06	0.891434
SORBS3 408	22.7534	23.8803	22.6258	21.688	24.5408	24.7757	23.0052	23.0298	22.9487	22.9247	20.4725	21.9471	22.0647	22.7588	24.3754	22.4105	23.8399	22.9822	23.6339	22.7666	24.1311	22.1014	22.6652	21.5036	21.5833	20.9493	24.8366	23.0865	23.6682	22.9945	21.7814	23.0663	23.0775	23.5105	22.0901	22.4564	0.630101	1.21177	0.538136	-0.674991	0.609881	0.62112	1.05413	-0.36633	0.494543	0.195977	0.558983	0.464707	0.508336
SYNCRIP 409	29.5125	29.3869	29.5542	29.5411	29.6297	29.7537	29.3807	29.7133	29.4477	30.1358	30.2761	30.0888	29.6945	29.32	29.2311	28.9392	28.8922	29.1441	28.4725	28.6211	28.2614	30.1871	29.7414	29.9048	29.6572	29.5582	30.0353	29.4845	29.6415	29.5139	30.1669	29.4152	28.9918	28.4517	29.9444	29.7502	-0.265673	-0.108733	-0.236323	0.416701	-0.334996	-0.758395	-1.29856	0.194229	0.0872993	0.470116	0.125379	0.0106362	0.0346847
TPST1 410	23.7194	24.463	24.0397	23.8132	24.0994	23.5576	24.3011	23.7019	23.6976	22.713	24.0604	23.3817	23.8499	23.9296	23.7306	22.5422	23.7306	23.8824	24.8456	25.2702	23.8747	23.9639	24.4641	23.7442	23.7425	24.0908	23.4195	24.074	23.8234	23.9002	23.385	23.8367	23.3851	24.6635	24.0574	23.7509	0.323126	0.0724986	0.149292	-0.365887	0.0857766	-0.365841	0.912593	0.306485	0.405806	0.850786	0.698905	0.347749	0.823903
CDC40 411	26.8092	27.1137	26.5934	26.4698	26.3043	25.9407	27.1536	26.8609	26.5862	26.3489	26.5843	26.2123	26.6022	26.881	26.5239	27.0662	26.8039	26.3454	27.3641	27.2775	27.1884	26.4882	26.814	26.4578	26.3333	26.3252	25.953	26.8387	26.2382	26.8669	26.3818	26.669	26.7385	27.2766	26.5867	26.2038	0.634922	0.034418	0.663087	0.178016	0.465198	0.53468	1.07282	0.382828	0.00390855	0.861176	0.00280623	0.370548	0.0267199
B4GALT3 412	23.9533	23.7973	23.4847	22.836	23.2832	22.6713	23.4205	23.915	23.5735	24.0929	23.8955	23.2164	23.5283	22.9885	22.8235	24.3781	22.2752	23.4342	23.7133	24.8778	24.0534	23.755	24.0408	24.0363	23.7121	23.8989	23.6351	23.7451	22.9302	23.6363	23.7349	23.1134	23.3625	24.2148	23.944	23.7487	-0.00357096	-0.8185	-0.112332	-0.0137377	-0.635234	-0.386204	0.466151	0.195356	0.992579	0.0433786	0.770081	0.971456	0.109617
RANBP6 413	26.5767	26.7168	26.8549	26.3917	26.5433	26.481	26.6945	27.0776	26.8624	26.7979	26.961	26.773	25.8272	25.5527	25.8517	24.8769	25.5941	25.6018	25.997	25.5748	23.8785	26.8744	26.9208	26.7779	26.6033	26.8734	26.8298	26.7161	26.472	26.8782	26.844	25.7438	25.3576	25.1501	26.8577	26.7689	-0.0527318	-0.296857	0.109314	0.0751088	-1.02502	-1.41124	-1.61873	0.0888321	0.874213	0.377507	0.743042	0.821658	0.00550394
NEMF 414	26.5835	26.3339	26.5413	26.8133	26.884	26.9143	26.3573	26.3521	26.5634	26.0061	25.8856	25.9842	26.3041	26.2532	26.3795	26.4851	26.5811	26.8323	26.0965	26.1352	26.0686	26.3649	26.4194	26.5228	26.5397	26.505	26.6024	26.4862	26.8705	26.4243	25.9586	26.3123	26.6328	26.1001	26.4357	26.549	-0.0628251	0.321496	-0.124769	-0.590395	-0.236777	0.0837911	-0.44891	-0.11332	0.497649	0.00211811	0.185428	2.70973e-06	0.0171221
GMDS 415	25.2143	25.4496	25.4387	22.1887	24.7021	25.6179	25.4961	25.3196	25.4129	25.6344	25.3511	25.3698	25.9529	25.7216	25.6505	27.4622	26.2133	26.3842	24.9431	25.2858	26.2449	22.6217	25.1086	23.8887	25.7303	26.1426	23.008	25.3675	24.1696	25.4095	25.4518	25.775	26.6866	25.4913	23.873	24.9603	0.407203	-0.790744	0.449214	0.491474	0.814693	1.72627	0.530979	-1.08732	0.600466	0.313818	0.563723	0.527977	0.299771
CCNT1 416	27.9349	27.9244	27.7621	27.424	27.204	27.3745	27.9832	27.8524	27.7463	27.5233	27.6772	27.4429	27.4571	27.4531	27.4392	27.258	26.966	27.0753	27.4942	27.4399	27.3885	27.6598	27.6781	27.6406	27.2109	27.077	27.2026	27.8738	27.3342	27.8606	27.5478	27.4498	27.0997	27.4409	27.6595	27.1635	0.710292	0.17067	0.697129	0.384327	0.286294	-0.0637428	0.277376	0.495998	1.49006e-07	0.0712633	1.97737e-07	0.000366122	0.00458175
BUB1B 417	25.131	24.8585	24.5736	25.9815	25.9522	25.9364	24.9973	24.7898	24.8253	24.882	25.0678	25.0974	25.9115	26.1155	26.2266	26.5633	26.3642	26.2257	25.5321	25.0389	25.5815	24.8719	25.1517	24.9882	24.765	24.3077	24.1816	24.8544	25.9567	24.8708	25.0157	26.0845	26.3844	25.3842	25.0039	24.4181	0.436254	1.53861	0.452715	0.597616	1.66643	1.9663	0.966048	0.585812	0.0154538	1.12791e-08	0.0124274	0.00169572	3.03981e-09
PLOD3 418	26.8487	26.933	26.8318	26.8681	26.9639	26.7331	26.8401	26.9021	26.7023	27.0315	27.1602	26.6808	26.9573	26.794	26.6838	25.6514	26.271	26.7521	27.2313	26.6703	26.9812	27.035	26.8687	26.9357	26.6282	27.0237	27.2864	26.8711	26.8551	26.8149	26.9575	26.8117	26.2248	26.9609	26.9465	26.9794	-0.108285	-0.124378	-0.164579	-0.0219385	-0.167776	-0.754603	-0.0185282	-0.0329802	0.610214	0.558612	0.440468	0.917476	0.431777
EIF4E2 419	25.96	25.5062	25.047	26.0082	26.242	26.4785	25.9245	26.3777	22.6441	26.4113	26.3869	26.016	26.2907	26.1973	26.0787	22.3738	24.7027	23.9141	25.8153	26.1764	26.2026	26.3695	26.478	26.6473	25.9829	26.0297	26.1992	25.5044	26.2429	24.9821	26.2714	26.1889	23.6636	26.0648	26.4983	26.0706	-0.5662	0.17226	-1.08848	0.200758	0.118314	-2.40704	-0.00584774	0.427648	0.385307	0.789863	0.103569	0.756201	0.854702
CCNT2 420	23.5221	22.6362	22.3265	21.9379	23.0333	22.1801	24.2523	23.1452	22.889	24.0062	24.3084	24.2866	21.4447	22.2635	22.1514	24.1538	22.1482	22.9411	24.4114	23.6618	23.459	23.1468	23.602	23.2559	23.613	21.8361	23.0441	22.8283	22.3838	23.4288	24.2004	21.9532	23.081	23.844	23.3349	22.831	-0.00276382	-0.447255	0.597792	1.36935	-0.877849	0.249975	1.013	0.503841	0.995627	0.379939	0.244197	0.012473	0.0934447
DIAPH1 421	26.1209	25.8374	26.633	27.0834	27.2869	27.325	25.9346	26.3109	26.6276	26.9166	26.9573	27.1454	27.0962	26.931	27.2168	26.9359	27.1011	27.0338	26.5629	26.7704	26.6975	27.0792	26.7338	26.9759	27.1055	27.1649	27.3812	26.1971	27.2317	26.291	27.0064	27.0813	27.0236	26.6769	26.9296	27.2172	-1.02012	0.0145241	-0.926205	-0.210817	-0.135885	-0.193626	-0.540283	-0.287598	9.91403e-06	0.934025	3.29439e-05	0.237997	0.44212
SELENOF 422	25.4	25.5254	24.9227	25.5524	24.8768	24.9142	25.5081	25.1716	24.6007	25.9916	25.5376	24.9321	23.8178	24.5087	24.8436	22.3205	24.4975	24.5263	25.6864	26.6286	24.1136	25.3738	25.2077	25.1938	25.9269	25.9784	25.3594	25.2827	25.1145	25.0935	25.4871	24.39	23.7814	25.4762	25.2584	25.7549	-0.472153	-0.640396	-0.661406	-0.267762	-1.36486	-1.97345	-0.278686	-0.496451	0.397453	0.254706	0.239967	0.629162	0.0213751
EXOC3 423	25.4116	25.2426	24.9662	24.9046	24.9959	24.7167	25.337	25.1615	25.1226	24.4991	24.5023	24.4871	24.4802	24.9532	24.7131	25.6	24.9232	25.195	25.6081	25.7967	26.0245	24.6156	24.8992	24.9108	24.9269	25.0354	24.7835	25.2068	24.8724	25.207	24.4962	24.7155	25.2394	25.8098	24.8085	24.9153	0.291556	-0.0428657	0.291783	-0.419077	-0.199757	0.32413	0.894518	-0.106718	0.0845739	0.792196	0.0843492	0.0168732	0.227926
PLIN3 424	28.2525	27.6611	28.3102	29.1356	29.0291	29.2784	27.8436	28.0661	28.3871	28.9401	29.0562	29.0937	28.897	28.6043	28.8494	28.984	28.8423	28.687	28.3106	27.8622	28.3234	28.9721	28.6856	28.9989	29.3868	29.0343	29.6019	28.0746	29.1477	28.0989	29.03	28.7836	28.8378	28.1654	28.8855	29.341	-1.26644	-0.193314	-1.24212	-0.311046	-0.557455	-0.503238	-1.17561	-0.455508	1.06125e-06	0.301964	1.39616e-06	0.10382	0.00631096
MAFK 425	27.0492	26.9556	26.6708	26.9583	26.9179	26.6773	27.102	26.9433	26.7044	25.8242	25.9246	25.611	27.1219	27.1389	27.2216	26.7148	26.8666	26.9715	26.9394	27.0193	26.523	26.7384	26.7868	26.62	27.6659	27.4675	27.2021	26.8919	26.8512	26.9166	25.7866	27.1608	26.851	26.8272	26.715	27.4452	-0.553319	-0.593976	-0.528616	-1.65855	-0.284397	-0.594224	-0.617943	-0.730129	0.00121082	0.00063612	0.00178823	4.6069e-10	0.0666175
PRMT3 426	23.782	22.6675	24.3489	25.4604	25.8067	25.4441	22.3584	23.9776	24.175	24.7257	24.9207	24.8401	24.5741	23.8339	23.6214	23.1421	23.9141	23.7602	23.9202	23.9465	23.0072	24.3164	23.5763	23.9374	23.5447	24.682	24.8105	23.5995	25.5704	23.5037	24.8288	24.0098	23.6055	23.6246	23.9434	24.3458	-0.746324	1.22465	-0.842119	0.48306	-0.335984	-0.740299	-0.721135	-0.402403	0.121723	0.015375	0.0832335	0.307859	0.475114
KPNA6 427	27.7809	27.6074	27.716	27.9461	28.0058	27.9326	27.7311	27.4454	27.7964	27.211	27.0645	27.3635	27.7866	27.8241	28.0094	28.6678	28.5224	28.5671	28.1656	28.0107	28.1552	27.5567	27.7048	27.7382	27.6666	27.6617	27.7773	27.7014	27.9615	27.6576	27.213	27.8734	28.5858	28.1105	27.6666	27.7019	-0.000421983	0.259613	-0.0442587	-0.488898	0.171527	0.883897	0.408629	-0.0352935	0.996634	0.0162401	0.658947	8.08223e-05	0.0980653
UGDH 428	27.6827	27.4522	27.9139	27.5312	27.715	27.9669	27.5894	27.5858	27.9478	27.2658	26.994	27.3723	27.4665	27.2495	27.4995	28.189	28.1097	28.2922	27.6247	27.6495	27.9907	27.0739	27.1037	27.2265	27.6471	27.8357	28.175	27.6829	27.7377	27.7077	27.2107	27.4052	28.197	27.7549	27.1347	27.8859	-0.202984	-0.148197	-0.178253	-0.675208	-0.480724	0.311061	-0.130972	-0.751245	0.212443	0.358166	0.271359	0.000372129	0.00637859
TPST2 429	22.2739	25.9964	22.955	21.6729	26.5898	26.8841	22.6164	26.3825	25.6772	26.567	26.6196	26.2613	22.2412	23.4885	21.8563	23.7819	22.3133	23.2653	24.1091	27.4604	23.411	26.6821	25.8801	26.6031	23.0359	26.6343	26.8283	23.7418	25.049	24.892	26.4827	22.5287	23.1202	24.9935	26.3884	25.4995	-1.75773	-0.450539	-0.607471	0.983153	-2.97082	-2.37931	-0.505992	0.888922	0.211507	0.744118	0.660225	0.478566	0.0413593
CTNND1 430	27.2988	27.3595	27.1312	27.2515	27.177	27.1356	27.3686	27.2294	27.1805	27.7161	27.8764	27.7408	27.7901	27.7464	27.6029	27.3488	27.237	27.227	27.503	27.5055	27.5821	27.5565	27.6107	27.5433	27.9174	27.6188	27.614	27.2632	27.188	27.2595	27.7778	27.7131	27.2709	27.5302	27.5702	27.7167	-0.45354	-0.528697	-0.457185	0.061051	-0.00358214	-0.445801	-0.186498	-0.146573	6.34149e-05	9.78955e-06	5.78275e-05	0.50399	0.968543
SNX2 431	27.7096	27.7066	27.9016	27.7996	27.9409	28.021	27.6622	27.6487	27.9136	27.7633	27.7953	27.9601	27.7812	27.7445	27.9389	28.2872	28.2188	28.3761	27.9352	27.7577	28.2718	27.7307	27.7898	27.9785	28.0453	27.7763	27.8607	27.7726	27.9205	27.7415	27.8396	27.8215	28.294	27.9882	27.833	27.8941	-0.121493	0.0264046	-0.152595	-0.0544885	-0.0725671	0.399964	0.0941628	-0.0610873	0.327389	0.829452	0.221885	0.657304	0.55541
DPM1 432	27.6173	27.7528	27.9009	27.3804	27.3683	27.4617	27.7336	28.0769	27.8732	28.2314	28.332	28.2378	27.7883	27.3171	27.3693	26.5027	26.4379	26.7445	26.3537	26.459	26.3963	28.0261	27.7094	27.7741	27.6445	27.922	28.1222	27.757	27.4035	27.8946	28.2671	27.4915	26.5617	26.403	27.8366	27.8963	-0.139234	-0.492799	-0.00166713	0.370823	-0.404726	-1.33458	-1.49328	-0.0596979	0.318987	0.00175014	0.990356	0.0132308	0.0076326
USO1 433	26.4605	26.4622	26.8814	26.6324	26.7877	27.0385	26.4078	26.8139	26.9612	26.8769	27.0102	27.2112	26.8816	26.687	26.8633	26.1923	26.3967	26.5812	26.5213	26.5297	26.6387	27.0137	26.8089	27.143	27.0898	26.906	27.3632	26.6014	26.8196	26.7276	27.0328	26.8107	26.3901	26.5632	26.9885	27.1197	-0.518285	-0.300118	-0.392047	-0.0869032	-0.309008	-0.729604	-0.55646	-0.131153	0.00440186	0.0775562	0.0246654	0.595738	0.0698075
SLC19A2 434	25.7029	26.2362	25.6435	23.0515	25.2901	25.1635	26.3367	26.095	25.5878	25.6101	25.482	25.3617	25.2986	25.5773	24.9248	25.2479	25.4892	24.1235	26.6851	23.7352	23.7925	25.4749	25.6203	25.4551	25.206	25.3089	24.8265	25.8609	24.5017	26.0065	25.4846	25.2669	24.9536	24.7376	25.5168	25.1138	0.747094	-0.612095	0.892686	0.370795	0.153092	-0.160238	-0.376183	0.402976	0.233372	0.325988	0.157605	0.548683	0.803687
MRPS14 435	29.4028	29.6931	29.326	28.6689	28.6187	28.5734	29.6709	29.5465	29.3254	29.1902	29.5276	29.3513	29.0168	29.0352	28.9577	29.3092	29.2184	29.3566	30.0949	29.9347	30.0779	28.871	29.0649	29.0255	29.1163	29.1164	29.0534	29.4739	28.6203	29.5143	29.3564	29.0033	29.2947	30.0359	28.9871	29.0954	0.378572	-0.475038	0.418909	0.261	-0.0921097	0.199386	0.940494	-0.108221	0.00175959	0.000208229	0.000720941	0.0217078	0.389534
TOM1 436	26.2376	25.9541	25.9968	26.0725	26.0814	26.0366	25.967	25.9969	26.0392	25.8512	25.8648	25.8534	25.3759	25.4882	25.6452	26.0479	26.136	25.9334	26.9635	26.6533	27.0594	26.0471	26.2291	26.1272	26.542	26.6059	26.3634	26.0629	26.0635	26.001	25.8565	25.5031	26.0391	26.892	26.1345	26.5037	-0.440892	-0.440237	-0.502724	-0.647288	-1.00067	-0.4646	0.388302	-0.369259	0.000417448	0.000423577	0.000106019	4.83568e-06	7.15219e-09
PFKFB2 437	25.2325	25.0106	24.8732	24.759	24.3682	24.6144	25.0431	24.4973	24.7231	23.8672	23.4979	24.053	24.2462	25.1172	24.7028	26.5215	26.4002	26.1024	26.3286	26.2879	26.754	23.6957	24.4337	24.6597	25.0217	24.3894	24.0616	25.0388	24.5805	24.7545	23.806	24.6887	26.3414	26.4568	24.263	24.4909	0.547865	0.0896517	0.263608	-0.684883	0.197832	1.85046	1.96593	-0.227858	0.054549	0.741521	0.337243	0.0190066	0.469112
CCDC22 438	26.3975	26.2119	26.3344	26.4454	26.5411	26.6443	26.2971	26.1055	26.249	25.948	25.7583	25.927	26.2263	26.3842	26.5202	27.0801	27.0463	27.0593	26.4713	26.4708	26.5503	26.1093	26.2559	26.2425	26.3283	26.3705	26.1574	26.3146	26.5436	26.2172	25.8778	26.3769	27.0619	26.4975	26.2026	26.2854	0.0292068	0.258217	-0.0681772	-0.407642	0.0914959	0.776505	0.212063	-0.0828182	0.748955	0.00959305	0.45769	0.000212276	0.321651
PQBP1 439	28.9604	28.8303	29.2296	28.5818	28.7862	29.2506	28.8942	28.89	29.3122	29.1986	29.0937	29.341	28.9555	28.731	29.0426	28.1986	28.3675	28.4935	28.1111	28.2113	28.3422	29.1891	29.0744	29.4576	29.1734	28.9334	29.2971	29.0068	28.8729	29.0321	29.2111	28.9097	28.3532	28.2215	29.2404	29.1346	-0.12786	-0.26175	-0.102472	0.0765038	-0.224925	-0.781414	-0.913071	0.105747	0.448961	0.1297	0.54291	0.648966	0.18951
TIMM17B 440	25.0038	25.1817	25.3455	25.1968	25.3102	25.029	25.5842	25.2033	25.2963	25.6466	25.1911	25.2874	24.8036	25.005	24.1765	24.1241	22.1096	23.51	25.7985	23.7865	23.1748	25.4653	25.3165	25.3517	25.1531	25.5416	25.5362	25.177	25.1787	25.3613	25.375	24.6617	23.2479	24.2533	25.3778	25.4103	-0.233334	-0.23164	-0.0490466	-0.035297	-0.74865	-2.16244	-1.15705	-0.0325106	0.631218	0.633683	0.919402	0.941945	0.133658
PRAF2 441	29.3811	29.419	29.2992	29.3345	29.4357	29.5832	29.4237	29.5863	29.4731	29.6158	29.4542	29.4376	29.1438	29.0903	29.0144	28.3817	28.4729	28.4804	28.9678	28.7317	28.6191	29.3142	29.3215	29.2608	29.2317	29.7295	29.5657	29.3664	29.4512	29.4944	29.5026	29.0828	28.445	28.7729	29.2988	29.509	-0.142527	-0.0578181	-0.0145858	-0.00640951	-0.426146	-1.06396	-0.736109	-0.210134	0.208284	0.603552	0.895431	0.953934	0.00093427
DKC1 442	29.1357	29.1305	29.2786	28.803	28.9372	28.8124	29.2545	29.3849	29.295	29.4588	29.6694	29.4701	29.1634	28.797	28.7233	27.8955	28.3034	28.4426	28.3676	28.5395	28.1723	29.3287	29.1535	29.1051	28.8795	29.0151	29.2983	29.1816	28.8509	29.3115	29.5328	28.8946	28.2139	28.3598	29.1958	29.0643	0.117294	-0.213385	0.247174	0.468487	-0.1697	-0.850423	-0.704456	0.131462	0.418756	0.148849	0.0974067	0.00364808	0.246327
EIF5B 443	28.3406	28.127	28.4839	28.8952	28.8957	28.9843	28.2443	28.3512	28.4721	28.4405	28.4329	28.5213	28.6008	28.5476	28.688	28.8149	28.9046	29.0327	28.442	28.3182	28.5118	28.6434	28.5696	28.6156	28.5186	28.5818	28.6026	28.3172	28.9251	28.3559	28.4649	28.6121	28.9174	28.424	28.6095	28.5677	-0.250486	0.357382	-0.211793	-0.102775	0.0444609	0.349746	-0.14368	0.0418466	0.0108077	0.000696386	0.027539	0.261888	0.622824
EDF1 444	29.898	29.8558	29.9204	30.1666	30.1342	30.5137	29.8378	29.9873	29.9042	30.577	30.5018	30.4356	30.4833	30.103	30.483	29.4254	29.9373	30.09	30.1356	29.9146	29.8032	30.3461	30.1595	30.2811	30.8234	30.6485	30.6994	29.8914	30.2715	29.9098	30.5048	30.3564	29.8176	29.9511	30.2622	30.7238	-0.832333	-0.452245	-0.813995	-0.218954	-0.367334	-0.906177	-0.772621	-0.46154	1.30726e-05	0.00533701	1.72983e-05	0.145434	0.0195112
KIN 445	27.4087	27.5098	27.4074	27.3282	27.3509	27.2734	27.535	27.5522	27.3816	27.5799	27.6143	27.5577	27.3716	27.4089	27.4094	27.0388	27.4852	27.4391	26.8549	26.9544	27.0494	27.3127	27.3575	27.4211	26.45	26.4117	26.4374	27.442	27.3175	27.4896	27.584	27.3966	27.321	26.9529	27.3638	26.433	1.00894	0.884478	1.05654	1.15091	0.963588	0.887992	0.519832	0.93072	7.95099e-10	7.17021e-09	3.61109e-10	8.15098e-11	1.73097e-09
DIAPH2 446	23.841	22.7484	23.3323	23.2409	23.3177	23.8659	23.55	23.2681	21.8992	23.3456	22.6633	22.7805	23.2585	23.992	23.8321	25.201	24.9564	25.0038	25.5034	25.5231	24.1614	23.0127	24.1793	23.7829	23.1546	23.472	23.2346	23.3072	23.4748	22.9058	22.9298	23.6942	25.0537	25.0626	23.6583	23.2871	0.0201381	0.187745	-0.38131	-0.357299	0.407116	1.76667	1.77556	0.371234	0.961632	0.654638	0.36743	0.397765	0.336603
DNAJA2 447	27.3278	27.465	27.7062	27.7806	28.0276	28.0235	26.899	27.4549	27.696	27.7259	27.9803	27.5659	27.5125	26.8373	27.1834	27.6157	27.3333	27.3704	27.1561	27.0557	26.9916	27.451	27.2497	27.4042	27.6374	27.4106	27.8697	27.4997	27.9439	27.35	27.7574	27.1778	27.4398	27.0678	27.3683	27.6392	-0.139567	0.304674	-0.289269	0.118146	-0.461477	-0.199427	-0.571455	-0.270924	0.462851	0.118047	0.136626	0.533476	0.0225267
BRD4 448	27.478	27.578	27.333	27.4249	27.3476	27.2797	27.6131	27.5788	27.4585	27.4352	27.6566	27.3579	27.5434	27.5786	27.4267	27.3995	27.1534	27.2008	27.1048	27.2045	26.9088	27.6301	27.5307	27.6252	27.2576	27.1048	27.1226	27.463	27.3507	27.5501	27.4832	27.5163	27.2512	27.0727	27.5953	27.1616	0.301363	0.189088	0.388497	0.321595	0.354617	0.0895657	-0.0889358	0.433683	0.00638188	0.0701698	0.000843072	0.0040147	0.00186503
CUTA 449	30.0108	30.0192	29.8155	30.2758	30.1741	30.3005	29.9737	29.9087	29.732	29.8037	29.695	29.7237	29.9317	30.1716	30.1937	30.3108	30.4295	30.3229	30.1527	30.1568	30.1454	30.0542	30.0785	30.022	30.2871	30.1731	29.9777	29.9485	30.2501	29.8715	29.7408	30.099	30.3544	30.1516	30.0516	30.1459	-0.197448	0.104191	-0.274483	-0.405123	-0.0469435	0.208454	0.00567707	-0.094361	0.0437951	0.26925	0.00724976	0.000273117	0.614194
HUS1 450	24.266	21.7232	23.3008	24.631	24.4367	24.1147	22.0049	23.0807	24.5031	23.2497	23.8926	23.4189	24.1284	23.8642	24.0361	25.4343	25.1513	25.292	23.3416	24.2492	24.4265	23.2019	22.2009	23.6328	23.271	22.7872	23.4618	23.0967	24.3941	23.1962	23.5204	24.0096	25.2926	24.0058	23.0118	23.1733	-0.0766807	1.22078	0.0228933	0.347049	0.836239	2.11921	0.832431	-0.161499	0.890677	0.0386079	0.96726	0.535831	0.144815
PFDN1 451	28.1169	27.9883	28.1397	28.3613	28.4089	28.5535	27.9329	27.805	28.0899	28.0587	27.9052	27.9144	28.2011	28.2918	28.5332	28.8098	28.7505	28.6771	28.4388	28.2206	28.8673	28.1597	28.2267	28.4107	28.5563	28.4052	28.2459	28.0816	28.4413	27.9426	27.9594	28.342	28.7458	28.5089	28.2657	28.4025	-0.320858	0.0387854	-0.4599	-0.443043	-0.0604391	0.34332	0.106412	-0.136759	0.0265832	0.775014	0.00266471	0.00355484	0.656519
RNASEH1 452	23.8871	23.6826	23.7599	23.9608	22.8922	22.7772	24.043	23.5402	23.7016	21.8026	22.6517	22.874	22.3638	22.7953	22.4976	24.3137	22.7803	23.5992	24.2683	23.4445	23.6079	22.8542	23.9698	23.2569	22.8007	22.7247	22.9774	23.7765	23.2101	23.7616	22.4427	22.5522	23.5644	23.7736	23.3603	22.8343	0.942273	0.375814	0.92736	-0.391526	-0.282064	0.730118	0.939305	0.526028	0.0194877	0.322615	0.0212351	0.303313	0.455391
NBN 453	25.9432	26.1003	26.16	25.7066	25.7622	25.9241	26.0328	26.2089	26.2882	25.7958	25.8622	26.0666	25.531	25.3048	25.4496	25.3203	25.306	25.5671	26.1718	25.8652	25.7052	25.8623	25.7111	26.0297	25.8121	25.9064	26.0516	26.0679	25.7976	26.1766	25.9082	25.4284	25.3978	25.9141	25.8677	25.9234	0.144507	-0.125718	0.253285	-0.0151565	-0.494924	-0.525537	-0.00925213	-0.0556417	0.26084	0.326066	0.0561932	0.904583	0.000784846
DTNB 454	24.6709	25.1312	24.2237	24.062	23.3748	23.0216	24.9176	24.4091	23.9553	23.9295	24.0662	23.8964	23.748	24.0598	23.6944	25.1535	25.4941	25.3394	26.5634	25.5541	26.5512	23.8545	24.0514	23.2983	23.5318	24.1631	24.5003	24.6752	23.4861	24.4274	23.964	23.8341	25.329	26.2229	23.7347	24.0651	0.610183	-0.578922	0.362287	-0.101033	-0.231013	1.26394	2.15786	-0.330368	0.07562	0.0905979	0.278838	0.759385	0.485947
RNGTT 455	23.919	24.4129	23.9616	24.1943	24.1912	24.5406	24.0451	23.5373	23.8746	23.1362	23.4637	24.0791	24.6053	25.0285	24.7852	24.6484	25.2949	25.7836	24.0991	23.3716	24.0201	23.8491	24.1495	24.1962	23.4911	24.3789	24.2539	24.0978	24.3087	23.819	23.5597	24.8063	25.2423	23.8303	24.0649	24.0413	0.0565166	0.267388	-0.222298	-0.48162	0.765029	1.20099	-0.211031	0.0236272	0.847672	0.368283	0.45302	0.113054	0.0160316
ABCB7 456	25.2825	25.4974	25.6223	25.2436	25.5466	25.5459	25.3435	25.5442	25.4165	26.1483	25.9493	25.9511	25.4188	25.0086	24.897	24.3432	24.7722	24.6719	25.4618	24.1745	24.7203	25.6365	25.5031	25.5091	25.1481	25.6583	25.3739	25.4674	25.4454	25.4347	26.0162	25.1081	24.5957	24.7855	25.5496	25.3934	0.0739706	0.0519456	0.041311	0.622823	-0.285271	-0.797669	-0.60788	0.156157	0.743834	0.81837	0.855054	0.0114139	0.216088
MITF 457	21.875	22.5913	22.2825	22.8866	22.2849	22.8302	23.3687	22.2602	22.4985	21.7552	24.0985	20.9001	23.4295	22.1628	23.0441	23.2749	23.45	22.8948	22.4834	23.6636	24.0943	23.8829	22.8004	22.3105	22.8007	23.8575	24.1754	22.2496	22.6672	22.7091	22.2513	22.8788	23.2066	23.4138	22.9979	23.6112	-1.3616	-0.943967	-0.902061	-1.35994	-0.73239	-0.404629	-0.197443	-0.613285	0.0411287	0.14563	0.16339	0.0413516	0.253793
KIF21B 458	22.5044	22.8596	27.3131	27.4607	27.6822	22.3605	26.7252	22.7423	27.4659	27.2145	22.4754	27.6626	22.6261	22.7434	23.6981	23.2147	22.2965	23.2327	24.4793	22.8566	22.9333	22.0474	22.4069	23.8217	21.873	27.4966	27.7299	24.2257	25.8345	25.6444	25.7842	23.0226	22.9146	23.4231	22.7586	25.6998	-1.47414	0.134671	-0.0553801	0.0843404	-2.67726	-2.78519	-2.27676	-2.94117	0.40558	0.938892	0.974849	0.961706	0.138618
SRGAP2 459	25.7883	25.5892	25.8802	26.0446	26.165	26.1538	25.3689	25.8286	25.833	25.5789	25.7356	25.5614	25.7643	25.6005	25.6903	25.3956	25.8306	25.8571	25.5547	25.4211	25.34	25.6996	25.7106	25.706	25.6873	25.8399	26.0517	25.7526	26.1211	25.6768	25.6253	25.685	25.6944	25.4386	25.7054	25.8596	-0.107046	0.261461	-0.182792	-0.234376	-0.174615	-0.165197	-0.421054	-0.154224	0.432064	0.0644222	0.186214	0.09461	0.205808
IGSF3 460	23.6101	23.3011	23.2388	24.1653	24.4446	24.6243	23.7462	23.5593	23.8534	24.8798	24.6533	24.4359	24.2518	24.5228	24.0779	23.8329	23.723	24.0452	23.5736	24.1863	23.522	23.9751	23.3748	24.17	23.1544	23.2947	22.9876	23.3833	24.4114	23.7197	24.6563	24.2842	23.867	23.7606	23.84	23.1455	0.237786	1.26586	0.57411	1.51078	1.1386	0.721466	0.615064	0.694434	0.256406	4.81633e-06	0.0106424	4.01643e-07	1.88457e-05
FAM20B 461	23.0515	22.9581	23.491	22.975	24.2912	24.0262	23.6244	23.3193	22.4048	21.9212	24.5818	22.3052	23.6722	24.3853	24.643	23.2789	23.1273	24.2408	22.8885	22.9453	23.4007	23.3198	22.6339	22.7649	23.7294	23.8877	23.621	23.1669	23.7641	23.1161	22.936	24.2335	23.549	23.0782	22.9062	23.746	-0.579131	0.0180908	-0.629876	-0.809988	0.48748	-0.197053	-0.667854	-0.839835	0.274939	0.972368	0.236354	0.132198	0.355963
WDR1 462	29.2034	28.9841	29.3172	28.98	29.0349	29.0184	28.9699	29.1847	29.2486	28.8561	28.9809	29.0961	28.9509	28.6185	28.8455	28.4055	28.8678	29.0757	28.6282	28.8668	28.5714	28.809	28.8374	28.8472	28.7529	28.8346	29.0929	29.1682	29.0111	29.1344	28.9777	28.805	28.783	28.6888	28.8312	28.8935	0.274796	0.11762	0.240925	0.0842314	-0.0884751	-0.110469	-0.20466	-0.062246	0.0706344	0.423072	0.109597	0.564601	0.545329
ATP9A 463	22.6844	22.8706	23.2365	23.0882	23.4341	23.7735	22.7118	23.8607	22.9475	24.491	24.8201	24.5732	23.6755	23.6779	23.3837	22.3433	23.1841	23.5033	23.407	25.1762	23.0016	24.4405	24.3692	24.4423	23.8944	24.2538	24.0781	22.9305	23.4319	23.1733	24.6281	23.579	23.0102	23.8616	24.4173	24.0754	-1.14495	-0.643468	-0.902089	0.552703	-0.496373	-1.06519	-0.213789	0.341912	0.010146	0.125923	0.0367653	0.185255	0.232138
ROCK2 464	26.0975	25.5672	25.9869	26.5393	26.6589	26.74	25.9122	25.7613	25.9904	25.6027	25.774	26.0199	26.4013	26.4861	26.6256	26.6815	26.6086	26.7079	26.1629	26.0638	26.733	25.8763	25.9477	26.0625	26.3597	26.13	26.1017	25.8838	26.646	25.8879	25.7989	26.5044	26.666	26.3199	25.9622	26.1971	-0.313281	0.448922	-0.30918	-0.398264	0.307227	0.468902	0.122795	-0.234951	0.058086	0.00929199	0.0611543	0.0188989	0.0626656
CLASP2 465	27.0781	26.8251	26.9819	27.1429	27.0496	27.1213	26.968	26.8029	27.0807	26.8129	26.83	26.7819	27.2849	27.305	27.3058	27.4156	27.8336	27.7941	27.443	27.4972	27.6253	26.9031	26.9749	26.9551	27.3823	27.1748	26.973	26.9617	27.1046	26.9505	26.8083	27.2986	27.6811	27.5218	26.9443	27.1767	-0.214996	-0.0721082	-0.226167	-0.368429	0.121862	0.504409	0.345141	-0.23235	0.0666322	0.522417	0.0547264	0.00341676	0.284353
PTCD1 466	26.3031	26.3971	26.2257	25.8217	25.5193	25.765	26.2814	26.3728	26.0647	26.2235	26.1877	26.0369	25.271	25.4083	25.4267	24.9645	24.6751	24.0147	25.1352	25.1235	25.5164	26.2814	26.4413	26.2631	25.9707	25.8753	25.3973	26.3086	25.702	26.2396	26.1494	25.3687	24.5514	25.2584	26.3286	25.7478	0.560872	-0.0457915	0.491865	0.401574	-0.379125	-1.19633	-0.489394	0.580829	0.00660022	0.806746	0.0150694	0.0420707	0.05364
COBL 467	22.1908	23.2188	22.9417	23.5143	22.9237	23.9034	22.8795	23.1893	23.0281	23.6405	23.6987	23.266	24.5275	24.935	24.8917	23.9415	24.4504	24.1325	23.9083	23.891	23.7458	23.2426	22.6327	23.3276	23.444	23.4739	23.0222	22.7838	23.4471	23.0323	23.5351	24.7847	24.1748	23.8484	23.0677	23.3133	-0.529587	0.133784	-0.281055	0.221716	1.47135	0.861468	0.535028	-0.245694	0.0527987	0.608452	0.287306	0.398658	1.4192e-05
CPNE3 468	27.5235	28.067	28.2555	28.0825	28.1351	28.8077	27.8765	28.5969	28.2354	28.8114	28.9134	29.2245	28.3591	27.8523	27.9222	27.4826	27.6278	28.2001	27.7085	27.8518	27.3584	28.6503	28.1353	28.4071	28.2021	28.6958	29.3744	27.9487	28.3418	28.2363	28.9831	28.0446	27.7702	27.6396	28.3975	28.7574	-0.808768	-0.415688	-0.521175	0.225656	-0.712891	-0.987263	-1.11785	-0.35991	0.0108196	0.163726	0.0849917	0.441602	0.0222766
ICOSLG 469	25.3461	23.342	21.5429	24.4499	22.13	22.6537	22.9923	22.7594	22.0998	25.9608	26.1361	25.9475	25.1184	25.2352	24.6552	23.5381	23.1433	23.2621	23.5393	23.4289	23.7107	22.261	25.9268	25.9341	21.176	23.3142	22.9446	23.4103	23.0779	22.6172	26.0148	25.0029	23.3145	23.5596	24.7073	22.4783	0.932069	0.599592	0.138888	3.53651	2.52464	0.836221	1.08135	2.22904	0.300206	0.501657	0.875639	0.000664042	0.00932431
HIP1R 470	27.6732	27.6505	27.6723	27.753	27.7916	27.7329	27.5955	27.6266	27.653	27.782	27.8589	27.8395	27.596	27.6327	27.643	27.5707	27.4952	27.5057	28.0934	28.0195	28.0197	27.4631	27.5801	27.5545	27.961	27.8257	27.8006	27.6653	27.7592	27.625	27.8268	27.6239	27.5239	28.0442	27.5326	27.8624	-0.19711	-0.103277	-0.237426	-0.0356321	-0.238532	-0.338548	0.181761	-0.329888	0.00438875	0.107624	0.000965729	0.567405	0.000926145
OBSL1 471	24.6588	22.8956	24.4121	24.9743	23.297	23.8579	24.9667	23.5754	24.3283	22.2277	23.1069	21.9609	23.9255	24.9888	24.4155	25.2068	24.7204	23.2489	24.9164	23.3221	24.0702	23.1269	22.6165	22.0386	23.9958	24.1827	23.175	23.9888	24.043	24.2902	22.4319	24.4433	24.392	24.1029	22.594	23.7845	0.204341	0.258545	0.505651	-1.35264	0.65878	0.60751	0.318374	-1.1905	0.731071	0.663944	0.3987	0.0320281	0.274565
RNF40 472	27.1328	27.1499	27.22	26.9675	26.9504	27.1296	27.2284	26.9477	27.1684	26.1961	26.2005	26.5727	26.7119	26.983	27.0798	27.6495	27.4493	27.69	27.4456	27.4513	27.5705	26.6626	26.9449	27.0704	26.5612	26.5074	26.3863	27.1676	27.0159	27.1148	26.3231	26.9249	27.5963	27.4891	26.8926	26.485	0.682635	0.530908	0.629857	-0.161869	0.439951	1.1113	1.00417	0.40769	2.31085e-05	0.000376546	6.01961e-05	0.206795	0.00205917
PHF2 473	25.67	23.9686	23.3841	22.4656	22.4567	26.1003	22.6275	22.2548	24.0806	26.3725	26.0008	26.1873	22.1629	23.0417	22.2066	23.1526	23.4701	23.7933	23.784	23.9895	22.1442	25.7947	23.995	26.8492	23.0211	25.9459	26.2158	24.3409	23.6742	22.9876	26.1869	22.4704	23.472	23.3059	25.5463	25.0609	-0.72005	-1.38671	-2.0733	1.12594	-2.5905	-1.58892	-1.75504	0.485382	0.459369	0.161874	0.0421815	0.252031	0.0134607
ZC3H11A 474	28.5631	28.6275	28.4939	28.3642	28.3285	28.2437	28.6039	28.5657	28.4589	28.7846	28.8588	28.6163	28.3315	28.2048	28.1902	27.9294	27.8326	28.0744	28.4704	28.3945	28.1888	28.6616	28.6564	28.6435	28.4982	28.171	28.2636	28.5615	28.3121	28.5428	28.7532	28.2422	27.9455	28.3512	28.6538	28.3109	0.250575	0.00119914	0.231879	0.442281	-0.068774	-0.365472	0.0402803	0.342879	0.0171335	0.990183	0.0259038	0.000182128	0.483205
CLUH 475	27.071	26.9777	27.4151	27.4126	27.5501	27.7232	26.8652	27.1233	27.3832	26.9858	27.0052	27.3039	27.2487	27.0881	27.4487	27.5821	27.61	27.6503	26.5118	26.7808	26.7035	27.2661	27.2444	27.5001	27.19	27.2946	27.46	27.1546	27.562	27.1239	27.0983	27.2618	27.6142	26.6654	27.3369	27.3149	-0.160283	0.24712	-0.19098	-0.2166	-0.0530439	0.299284	-0.649523	0.0219899	0.278057	0.101145	0.198995	0.147575	0.715934
TSC22D2 476	23.4706	23.5436	22.1584	24.5987	24.5031	24.3159	22.7854	21.9523	22.4469	22.2156	21.0476	21.7822	23.6013	23.687	22.7814	23.997	24.7628	23.9828	23.5748	23.1006	23.3946	22.1022	23.6398	22.2501	24.486	23.8542	23.7552	23.0575	24.4725	22.3949	21.6818	23.3566	24.2475	23.3567	22.664	24.0318	-0.974284	0.440746	-1.63694	-2.35	-0.675235	0.215735	-0.675117	-1.36779	0.0304337	0.304153	0.000873914	1.76884e-05	0.121918
KDM4A 477	25.3951	25.5611	25.5213	24.7538	24.4436	25.1204	25.7553	25.3215	25.5777	24.3337	24.4026	25.1764	25.7357	25.9442	25.9549	26.3449	26.2112	26.1172	25.272	25.3991	25.8279	25.4689	25.5409	25.5185	25.2229	25.1553	24.8805	25.4925	24.7726	25.5515	24.6376	25.8783	26.2244	25.4997	25.5094	25.0862	0.406288	-0.313646	0.465271	-0.448655	0.792049	1.13818	0.413423	0.423216	0.0527604	0.127516	0.0287116	0.0341877	0.000693903
DNAJC13 478	26.3838	26.2238	25.9479	26.3504	26.4118	26.08	26.294	26.329	26.0303	26.4393	26.3608	25.9967	26.1171	25.9817	25.8691	25.2802	25.5361	25.3483	25.4672	25.482	24.9165	26.4292	26.2788	26.2185	25.7481	25.9815	26.1914	26.1852	26.2807	26.2178	26.2656	25.9893	25.3882	25.2886	26.3088	25.9737	0.211503	0.307072	0.244113	0.291973	0.0156229	-0.58542	-0.685066	0.335191	0.212171	0.0761257	0.152517	0.090509	0.925077
PPP6R2 479	23.4987	22.4034	22.6413	22.6771	21.6958	22.947	23.5217	22.9076	22.0807	23.4198	21.9452	23.022	22.879	23.8291	23.0112	23.9935	22.5166	22.7011	24.3735	23.7851	23.2984	22.8955	22.5288	23.3619	22.8394	22.7931	22.3897	22.8478	22.44	22.8366	22.7957	23.2398	23.0704	23.819	22.9288	22.674	0.173751	-0.234064	0.162601	0.121614	0.565736	0.396343	1.14497	0.254705	0.71917	0.628582	0.736446	0.801126	0.249093
CNOT3 480	27.4011	27.3266	27.4139	27.2635	27.3807	27.4634	27.2685	27.2971	27.3466	27.072	26.9742	27.1637	28.211	28.2499	28.5723	27.6856	28.0927	27.9976	27.4083	27.2988	27.5114	27.2724	27.3989	27.531	27.605	27.4902	27.3383	27.3805	27.3692	27.304	27.07	28.3444	27.9253	27.4062	27.4008	27.4778	-0.0972866	-0.108593	-0.173778	-0.407856	0.866578	0.447464	-0.0716519	-0.0770334	0.401775	0.350392	0.141754	0.00185842	2.67374e-07
ANKRD17 481	26.1135	26.0726	26.027	26.5758	26.7006	26.6971	25.8937	26.0401	26.1545	26.0352	26.0865	26.1082	26.7439	26.7197	26.8373	26.1896	26.165	26.2746	25.6824	25.5965	25.6103	26.426	26.4052	26.4648	26.3362	26.3823	26.4285	26.071	26.6578	26.0294	26.0766	26.767	26.2097	25.6298	26.432	26.3823	-0.311281	0.2755	-0.352882	-0.305679	0.38466	-0.172596	-0.752565	0.0496616	0.000296361	0.000953648	7.70541e-05	0.000355775	2.80331e-05
SIN3B 482	24.9637	25.0964	24.95	24.8822	25.1537	25.0684	25.207	25.1399	25.1406	24.7608	24.8214	24.7588	25.1538	25.0827	25.0361	24.8717	25.3709	25.462	24.6544	24.8641	24.6861	25.1634	25.3561	25.1746	25.2325	25.2069	24.996	25.0034	25.0347	25.1625	24.7803	25.0909	25.2349	24.7349	25.2314	25.1451	-0.141747	-0.110361	0.0174093	-0.364769	-0.0542341	0.089764	-0.410234	0.0862458	0.250102	0.367347	0.885755	0.00641324	0.655199
DNAJB6 483	24.082	22.0387	22.5302	22.7118	24.8358	21.5545	22.7003	23.8255	23.8269	23.6073	21.3832	21.7053	25.6148	25.0595	25.0587	22.897	23.5639	24.2346	22.9967	24.3005	23.2085	23.6537	23.6275	24.4598	22.1228	21.2623	23.4357	22.8836	23.034	23.4509	22.2319	25.2443	23.5652	23.5019	23.9137	22.2736	0.610001	0.760432	1.17729	-0.0416688	2.97071	1.29154	1.22828	1.64007	0.425221	0.322378	0.132	0.956202	0.000783933
TMEM127 484	22.8703	23.9547	22.9995	21.6379	23.3761	22.9056	23.6238	23.2831	22.5151	21.9692	21.7348	21.1577	24.3011	22.7854	22.3314	23.4536	24.6014	23.3991	26.4422	23.955	26.1785	22.247	23.5169	21.7407	23.1821	23.0146	22.2646	23.2748	22.6399	23.1407	21.6206	23.1393	23.818	25.5252	22.5016	22.8204	0.454408	-0.180553	0.320266	-1.19986	0.318848	0.997602	2.70482	-0.31886	0.490328	0.782926	0.625783	0.0784897	0.627305
COQ9 485	28.1453	28.1048	27.9316	27.6829	27.4747	27.5105	28.1645	28.1278	27.9261	27.9185	28.0504	27.8424	27.3588	27.479	27.3997	27.0948	27.2249	27.0777	28.4246	28.264	28.2776	28.0513	28.0045	27.9802	27.6871	27.7772	27.6135	28.0606	27.556	28.0728	27.9371	27.4125	27.1325	28.3221	28.012	27.6926	0.367932	-0.136621	0.380159	0.244484	-0.280133	-0.560157	0.629442	0.319383	0.000503366	0.138667	0.000365436	0.0121505	0.00494781
GGCT 486	24.222	23.3598	23.0441	25.3269	25.5492	25.4088	24.0843	24.7971	24.386	25.3984	25.3751	25.4659	25.6184	25.345	25.4785	25.3126	25.7852	25.5755	24.4417	23.7014	22.9006	24.81	25.0103	24.7397	22.6169	21.9929	24.9446	23.542	25.4283	24.4225	25.4131	25.4806	25.5578	23.6812	24.8533	23.1848	0.357185	2.24351	1.23767	2.22834	2.29583	2.37299	0.496436	1.66855	0.481884	0.000225887	0.0221409	0.000242346	0.000177303
NDUFS7 487	28.4931	28.5805	28.646	28.1958	28.1897	28.1664	28.5507	28.8508	28.6834	29.0454	29.2371	29.0172	28.5651	28.0557	28.0926	25.9678	27.5562	27.5313	27.102	27.2838	26.5351	28.8295	28.4857	28.553	28.3202	28.6622	28.7951	28.5732	28.184	28.695	29.0999	28.2378	27.0184	26.9736	28.6228	28.5925	-0.0192414	-0.408488	0.10254	0.507469	-0.354649	-1.57402	-1.61883	0.0302948	0.947647	0.173618	0.726801	0.0950096	0.234758
NDUFS2 488	27.6468	27.648	27.8328	27.5524	27.6365	27.5478	27.6439	27.9916	27.7399	28.2861	28.376	28.1937	27.7008	27.2542	27.0946	26.1143	26.6093	26.7563	26.6467	26.6192	25.9885	27.9878	27.5787	27.5776	27.4285	27.7375	28.2254	27.7092	27.5789	27.7918	28.2853	27.3498	26.4933	26.4181	27.7147	27.7972	-0.0879443	-0.218244	-0.00533151	0.488114	-0.447308	-1.30384	-1.37901	-0.0824481	0.68194	0.31448	0.980136	0.0319667	0.0473399
ZPR1 489	26.0648	25.8455	25.7052	26.3961	26.1591	26.2264	25.7737	25.776	25.8719	25.6696	25.7452	25.5149	26.112	26.3221	26.3699	27.1413	27.0288	26.9022	26.6848	26.4716	26.8667	25.7746	25.8304	25.8185	26.4859	26.3066	26.1319	25.8718	26.2605	25.8072	25.6433	26.268	27.0241	26.6744	25.8078	26.3081	-0.436281	-0.0475995	-0.500894	-0.664854	-0.0401257	0.715955	0.366265	-0.500274	0.00147137	0.691285	0.000413958	1.756e-05	0.737657
DUSP11 490	27.0472	27.2881	26.823	26.4255	26.363	26.1923	27.2538	27.0048	26.7668	26.567	26.7519	26.4675	26.6188	26.7877	26.6102	26.1507	26.3831	26.4338	26.6895	26.7109	26.5836	26.4729	26.6398	26.4676	26.4945	26.3676	26.2294	27.0528	26.3269	27.0085	26.5955	26.6722	26.3225	26.6614	26.5268	26.3638	0.688941	-0.0369202	0.64463	0.231647	0.308395	-0.0413028	0.297527	0.162962	3.73663e-05	0.779728	8.07805e-05	0.0907098	0.0282392
NIPSNAP2 491	29.4588	29.3739	29.5911	29.0583	29.1132	29.3575	29.4973	29.7493	29.474	30.0952	30.0365	29.6271	29.0483	29.0497	28.625	29.3049	28.6533	28.915	29.5083	29.9117	29.8605	29.8659	29.4613	29.5386	29.1408	29.399	29.4669	29.4746	29.1763	29.5735	29.9196	28.9077	28.9577	29.7602	29.6219	29.3356	0.139028	-0.159245	0.237941	0.584018	-0.427889	-0.377823	0.424595	0.286372	0.437524	0.375002	0.190363	0.00340469	0.024346
SEMA7A 492	22.0321	22.1087	23.2194	22.4169	22.2399	22.3382	23.2014	23.598	23.2925	24.4795	24.7733	24.65	23.8202	24.1006	24.3137	23.1027	22.7	23.8237	23.2668	24.3083	23.7132	23.3591	23.3171	22.1896	24.7744	24.7815	23.8415	22.4534	22.3316	23.364	24.6343	24.0782	23.2088	23.7628	22.9553	24.4658	-2.01243	-2.13415	-1.10185	0.168471	-0.38761	-1.25703	-0.703024	-1.51051	2.11594e-05	1.01023e-05	0.00661295	0.647594	0.298443
HMMR 493	28.6411	28.5462	28.5209	28.3715	28.4693	28.408	28.6211	28.4	28.565	27.7629	27.7232	28.0732	28.3864	28.7976	28.7193	28.3477	28.2768	28.3861	28.4414	28.3302	28.6567	27.8279	28.2181	28.1382	28.2417	27.7937	27.9435	28.5694	28.4163	28.5287	27.8531	28.6344	28.3369	28.4761	28.0614	27.993	0.57642	0.423276	0.535743	-0.139902	0.641458	0.343895	0.483112	0.0684069	0.000366407	0.00508239	0.000739856	0.310009	0.000119853
PDCD6 494	26.6328	26.5105	27.1445	26.8663	26.9147	27.2984	26.5729	27.2766	27.139	27.5027	27.587	27.6922	26.9764	26.3221	26.4267	25.3726	25.7744	25.8382	25.342	25.3541	24.756	27.3664	26.8077	27.0638	27.0027	27.3404	28.0444	26.7626	27.0264	26.9962	27.5939	26.5751	25.6617	25.1507	27.0793	27.4625	-0.699881	-0.436053	-0.466331	0.131445	-0.887427	-1.80075	-2.31181	-0.383185	0.0150962	0.113022	0.0915532	0.622598	0.00305897
TBCA 495	29.439	29.2641	29.1825	30.0785	30.0142	29.9774	29.2814	29.1525	29.1718	29.1908	29.1263	29.0788	29.8463	29.9424	30.0052	30.4938	30.2437	30.2251	29.5066	29.4599	29.4459	29.5323	29.7254	29.7337	29.8005	29.6071	29.4351	29.2952	30.0234	29.2019	29.132	29.9313	30.3209	29.4708	29.6638	29.6142	-0.319032	0.409175	-0.412296	-0.482216	0.317087	0.706676	-0.143409	0.0495879	0.00392916	0.0004668	0.000433463	8.33323e-05	0.00411137
ATP6V1G1 496	28.7917	28.9232	28.6544	28.6618	28.7045	28.5755	28.8534	28.7827	28.674	28.4536	28.6809	28.5958	28.5353	28.7028	28.546	28.588	28.6843	28.6881	28.9511	28.7879	28.8518	28.7037	28.7201	28.7078	29.1765	29.0985	29.0294	28.7898	28.6473	28.77	28.5768	28.5947	28.6535	28.8636	28.7105	29.1015	-0.311721	-0.454201	-0.331441	-0.524709	-0.506811	-0.448028	-0.237896	-0.390949	0.0014441	2.96405e-05	0.000839449	4.72876e-06	7.47573e-06
VPS4B 497	25.5115	25.371	25.7153	26.4185	26.4183	26.3238	25.5971	25.4965	25.6818	25.2113	25.3579	25.4162	25.6734	25.6817	25.94	26.4398	26.4288	26.675	25.374	25.0467	25.3133	25.3573	25.3533	25.3984	25.738	25.4848	25.6679	25.5326	26.3869	25.5918	25.3285	25.765	26.5145	25.2447	25.3697	25.6302	-0.0976461	0.75662	-0.0384423	-0.301765	0.134779	0.884293	-0.385583	-0.260558	0.386951	1.27321e-06	0.731285	0.0129072	0.236423
ZNF217 498	24.4596	24.2046	23.948	24.1531	23.526	23.8645	24.1162	23.4964	23.618	22.8468	22.5165	23.8223	23.7964	24.1856	24.5887	24.5153	23.4399	22.1987	24.2405	24.4059	24.3781	24.4391	24.3918	24.554	24.3332	23.7635	23.7806	24.204	23.8479	23.7435	23.0618	24.1902	23.3847	24.3415	24.4616	23.9591	0.244949	-0.111213	-0.215553	-0.897253	0.231126	-0.57444	0.382375	0.502515	0.549914	0.785269	0.598412	0.0376988	0.572459
MACROH2A1 499	31.2296	31.2742	31.2796	31.0874	30.9451	30.776	31.3674	31.4807	31.2584	31.5382	31.7303	31.6032	31.1349	31.0558	30.925	30.2637	30.5586	30.5514	31.185	31.2782	30.8851	31.4541	31.3634	31.3508	31.2695	31.2981	31.3654	31.2611	30.9362	31.3689	31.6239	31.0385	30.4579	31.1161	31.3894	31.311	-0.0498511	-0.374824	0.057873	0.312932	-0.272447	-0.853077	-0.194911	0.0784597	0.64834	0.00239624	0.59683	0.00881567	0.0200233
FLNB 500	28.4831	28.2604	28.9258	28.8178	28.9474	29.2884	28.389	28.5918	28.9077	28.9875	29.1464	29.5873	29.2247	29.1553	29.3951	28.8556	29.0272	29.2167	28.8836	28.9617	29.3242	29.3058	29.2936	29.6369	29.7525	29.5779	29.8297	28.5564	29.0179	28.6295	29.2404	29.2584	29.0332	29.0565	29.4121	29.72	-1.1636	-0.702168	-1.09052	-0.479664	-0.461639	-0.686861	-0.663531	-0.307916	6.01033e-06	0.00147457	1.38874e-05	0.0203897	0.0249262
NCOR1 501	25.3168	25.4715	25.1729	25.1669	24.867	24.6565	25.4164	25.1541	25.2906	24.5679	24.8849	24.7855	24.8717	25.3364	25.2997	25.0503	25.0457	24.7235	25.9297	25.4589	25.6401	24.852	25.2027	25.3549	25.1772	24.8958	24.7911	25.3204	24.8968	25.287	24.7461	25.1693	24.9399	25.6762	25.1365	24.9547	0.365685	-0.0579157	0.332333	-0.208648	0.214556	-0.0148545	0.721525	0.181815	0.0456012	0.738919	0.0668987	0.237712	0.225156
VAMP4 502	23.2	23.6589	22.6683	22.173	22.6277	22.0131	23.6133	22.9627	22.9456	21.4811	22.8714	23.2025	22.5988	23.0692	22.8828	23.9884	24.3563	24.4619	23.002	23.6398	23.6963	21.7268	22.672	22.2986	22.182	22.0523	21.6812	23.1758	22.2713	23.1739	22.5183	22.8502	24.2688	23.446	22.2325	21.9718	1.20392	0.299433	1.20204	0.546481	0.878394	2.29701	1.4742	0.26066	0.00337748	0.417126	0.00341789	0.146258	0.0247388
NDUFS6 503	28.3915	28.3982	28.489	28.0485	28.1637	28.1808	28.4677	28.5021	28.4592	28.4319	28.4419	28.3828	28.2942	27.9511	28.025	27.7603	27.4597	27.6006	27.3895	27.4591	27.2476	28.4097	28.3688	28.3333	28.3103	28.08	28.2615	28.4262	28.131	28.4763	28.4188	28.0901	27.6068	27.3654	28.3706	28.2173	0.208974	-0.0862726	0.259059	0.201568	-0.127177	-0.610431	-0.851888	0.153311	0.0374062	0.36793	0.0120118	0.0439143	0.189691
PEX14 504	25.3268	25.4132	25.63	25.4291	25.3931	25.4585	25.2928	25.7569	25.695	26.2804	26.2696	26.0501	25.6231	24.8957	24.9382	23.3166	23.6937	24.285	23.6708	23.6468	24.1684	26.0447	25.55	25.7118	25.7013	25.5195	26.2998	25.4567	25.4269	25.5815	26.2	25.1523	23.7651	23.8287	25.7689	25.8402	-0.383534	-0.413314	-0.25868	0.359828	-0.687894	-2.07514	-2.01155	-0.0713629	0.129165	0.103584	0.298325	0.153133	0.0102144
TRIM3 505	24.3246	23.0803	24.6335	24.8127	25.077	24.861	24.596	24.5026	22.9828	24.3321	24.179	24.7753	24.4969	24.9466	24.9753	24.9988	24.9901	25.3699	25.376	25.282	23.1857	24.0901	24.7932	22.0888	25.0806	24.5917	24.7069	24.0128	24.9169	24.0272	24.4288	24.8063	25.1196	24.6146	23.6574	24.7931	-0.780267	0.123842	-0.7659	-0.364272	0.0132306	0.32655	-0.178484	-1.13569	0.209644	0.839018	0.217822	0.551763	0.982675
TULP3 506	23.9001	24.7197	23.9315	24.7044	24.9041	24.6112	23.867	24.0318	24.1926	24.713	24.4484	24.3512	24.8279	24.6051	24.8861	24.8414	24.8398	24.5484	23.9628	23.6926	22.7815	23.7925	23.9055	23.7392	21.4425	23.3911	23.534	24.1838	24.7399	24.0305	24.5042	24.773	24.7432	23.479	23.8124	22.7892	1.39458	1.95071	1.24128	1.71505	1.98386	1.95402	0.689772	1.02319	0.00159769	5.53229e-05	0.00402101	0.000227873	4.54435e-05
CS 507	29.7626	29.8151	29.9164	29.8522	29.8203	29.93	29.916	30.1389	29.9574	30.4063	30.5192	30.2846	30.0224	29.676	29.6299	29.0189	29.1735	29.0805	29.2938	29.209	29.1043	30.337	30.094	30.171	29.6975	30.0311	30.5008	29.8314	29.8675	30.0041	30.4034	29.7761	29.091	29.2024	30.2007	30.0765	-0.245094	-0.208957	-0.0723514	0.326908	-0.300378	-0.985505	-0.874075	0.124209	0.108397	0.167298	0.62504	0.0365628	0.052747
SPAG7 508	25.4015	25.4744	25.6164	25.7285	25.909	26.2335	22.1979	22.5058	25.8565	22.8788	23.0829	22.2888	23.1231	25.5834	26.023	26.1606	25.8764	24.825	26.2368	25.7531	26.2935	25.6832	25.3847	23.5114	26.2086	26.145	21.5993	25.4974	25.957	23.5201	22.7501	24.9099	25.6206	26.0944	24.8597	24.651	0.846451	1.30604	-1.13089	-1.90082	0.258903	0.969696	1.44349	0.208784	0.423363	0.221863	0.287865	0.0815131	0.805112
MRPL33 509	27.1434	27.3941	26.7965	26.7649	26.2573	26.3103	27.4249	27.0247	26.7404	26.9892	26.8506	26.6002	26.3993	26.7699	26.5517	26.4835	26.2858	26.1827	27.691	27.5248	27.5239	26.3408	26.5484	26.3488	26.6915	26.404	26.4237	27.1113	26.4442	27.0633	26.8133	26.5737	26.3173	27.5799	26.4127	26.5064	0.604944	-0.0622	0.55696	0.306966	0.0672664	-0.189052	1.07351	-0.0937243	0.00293857	0.730862	0.0054217	0.100778	0.709966
SEC22B 510	32.1216	32.1555	32.0854	31.7316	31.6998	31.8315	32.3037	32.2765	32.0481	32.537	32.6446	32.498	31.8138	31.7423	31.6609	32.0067	31.5797	31.6529	32.312	32.4575	31.9307	31.8985	31.8205	31.8363	32.0715	32.0965	32.1182	32.1208	31.7543	32.2095	32.5599	31.739	31.7465	32.2334	31.8518	32.0954	0.0254087	-0.341085	0.114055	0.464463	-0.356409	-0.348952	0.138012	-0.243635	0.830474	0.00871611	0.341938	0.000783398	0.00650631
PRPF40A 511	30.2204	30.3114	30.2177	29.8794	29.8826	29.9158	30.1923	30.3662	30.117	30.749	30.7069	30.704	30.4235	30.0892	30.1599	29.8565	29.7574	30.0493	30.306	30.1427	29.9676	30.3221	30.1112	30.2179	30.1729	30.1653	30.3619	30.2498	29.8926	30.2252	30.72	30.2242	29.8877	30.1387	30.2171	30.2334	0.0164508	-0.340752	-0.00820645	0.48661	-0.00919603	-0.345656	-0.0946309	-0.0163267	0.876891	0.00407003	0.938388	0.000163735	0.930978
TACC1 512	26.3419	26.245	26.4068	25.814	25.7517	25.6536	26.1125	26.2665	26.3658	26.1981	26.1117	26.3216	26.3602	26.4206	26.385	26.291	26.1521	26.1812	26.9032	26.8243	26.7269	26.4644	26.5091	26.3861	26.4134	26.3684	26.1396	26.3312	25.7398	26.2483	26.2105	26.3886	26.2081	26.8182	26.4532	26.3071	0.024095	-0.567344	-0.058851	-0.0966395	0.0814746	-0.0990367	0.511026	0.146078	0.789282	3.45289e-06	0.515849	0.290371	0.370735
NME6 513	25.9343	25.7782	25.5782	24.8569	24.145	24.4929	26.0491	25.8572	25.7737	26.0088	25.6221	25.5213	25.4202	25.0198	25.0263	25.9056	24.9581	24.3085	25.8455	25.4915	25.5854	25.4591	25.4798	25.5406	25.7166	25.6359	25.5827	25.7635	24.4983	25.8933	25.7174	25.1554	25.0574	25.6408	25.4932	25.6451	0.118466	-1.14679	0.248259	0.0723183	-0.489639	-0.587673	-0.00427513	-0.151918	0.657203	0.000312746	0.35648	0.786128	0.0775589
CDC45 514	24.7398	24.75	24.9817	25.3332	25.2672	25.3965	24.7638	24.8289	24.5903	25.0132	24.8548	25.0391	25.0146	25.2295	25.248	25.7274	25.8623	26.0611	24.5193	23.2207	24.6892	25.1235	24.6502	24.9852	25.0396	25.1448	25.154	24.8239	25.3323	24.7276	24.9691	25.1641	25.8836	24.1431	24.9196	25.1128	-0.288937	0.219499	-0.385141	-0.143727	0.0512764	0.770791	-0.96972	-0.19315	0.239953	0.368431	0.122187	0.553537	0.831941
GIGYF1 515	24.858	23.4455	22.7812	24.6	25.1333	25.2299	23.0167	24.6646	24.8277	24.6617	24.344	22.6182	24.8058	23.4973	24.6873	25.0106	25.6237	25.236	25.5398	25.0833	25.5164	24.8262	24.9517	24.9308	25.1949	25.0812	24.3828	23.6949	24.9878	24.1697	23.8746	24.3301	25.2901	25.3798	24.9029	24.8863	-1.19143	0.101438	-0.716625	-1.01167	-0.556201	0.403773	0.493508	0.0165863	0.0409709	0.854163	0.2034	0.0782931	0.319565
LRCH4 516	26.8101	27.0245	26.4671	25.8708	25.7864	25.5242	27.0122	26.5896	26.5559	25.4527	25.8331	25.7801	25.9946	26.2072	25.8602	25.7199	25.7715	25.7687	26.784	26.6475	26.3291	26.314	26.5154	26.282	26.0987	26.3273	25.8352	26.7672	25.7271	26.7192	25.6886	26.0206	25.7534	26.5869	26.3704	26.0871	0.680173	-0.359939	0.632167	-0.398465	-0.066424	-0.33367	0.499795	0.283376	0.000660194	0.0452919	0.00127858	0.0283454	0.69745
MTX2 517	26.0697	25.8292	26.5301	26.1185	26.4166	25.7275	25.9682	26.5379	26.4105	26.7344	26.926	26.4238	26.2795	25.4775	25.3683	24.8609	25.4782	26.4325	23.4167	25.6625	24.0155	26.5652	26.1656	25.7642	25.6958	26.2865	26.9161	26.143	26.0875	26.3055	26.6947	25.7084	25.5905	24.3649	26.165	26.2995	-0.156475	-0.211929	0.00604462	0.395254	-0.59103	-0.708957	-1.93456	-0.134469	0.740395	0.653995	0.989773	0.406183	0.219157
VPS26A 518	27.6499	27.4106	27.8923	27.8983	28.0427	28.2425	27.3455	27.8255	27.7851	27.9739	27.854	28.2992	28.0715	27.5931	28.0527	28.3688	27.984	28.1256	27.7441	27.7232	27.1307	27.8328	27.6977	28.0747	27.9797	28.3645	28.5245	27.6509	28.0612	27.652	28.0424	27.9057	28.1595	27.5327	27.8684	28.2896	-0.63863	-0.228395	-0.63754	-0.247197	-0.383831	-0.130102	-0.756894	-0.421167	0.0048171	0.269595	0.00487659	0.233371	0.0709434
NDUFB1 519	29.1814	29.1627	29.1207	28.9368	28.6242	29.1358	29.3112	29.3808	29.1777	29.2001	29.3839	29.0575	28.82	28.7773	28.8186	28.5651	28.9533	28.8519	29.1309	28.7623	28.6047	29.2156	29.0472	28.8065	29.2888	29.153	29.0442	29.1549	28.8989	29.2899	29.2139	28.8053	28.7901	28.8326	29.0231	29.162	-0.00701855	-0.263018	0.127923	0.0519036	-0.356654	-0.371856	-0.329318	-0.138864	0.962054	0.0862966	0.390416	0.725379	0.0238638
PMPCB 520	28.8365	28.9365	29.0049	28.8038	28.7838	28.6604	28.8982	29.0943	28.9924	29.139	29.2304	29.1137	28.9076	28.6869	28.6445	28.1188	28.2905	28.3789	28.3639	28.6723	28.422	29.1415	29.0309	28.9292	28.777	29.0212	29.0932	28.926	28.7493	28.9949	29.161	28.7463	28.2627	28.4861	29.0339	28.9638	-0.0378311	-0.214439	0.0311537	0.197262	-0.217441	-0.701058	-0.477726	0.0700788	0.725371	0.0572313	0.772249	0.0781927	0.054134
SAP30 521	23.1297	26.7506	26.6477	26.1386	26.5298	26.3191	26.5762	26.6634	26.4686	27.0406	26.4737	26.7515	25.969	23.1211	25.9138	23.3467	25.5995	25.8668	25.9415	25.9125	25.1455	26.4353	26.6194	26.4667	26.2644	26.5846	26.3207	25.5093	26.3291	26.5694	26.7553	25.0013	24.9377	25.6665	26.5072	26.3899	-0.880547	-0.0607295	0.17952	0.3654	-1.38857	-1.4522	-0.723361	0.11728	0.279091	0.939584	0.82282	0.649221	0.094781
MED24 522	25.9761	26.191	26.2447	25.9399	25.9927	26.0748	26.1495	26.3588	26.3925	26.0975	25.8899	26.3231	25.7692	25.8554	25.8393	25.4575	25.6146	25.4793	25.7493	25.4076	25.8112	26.083	26.1541	26.2713	25.7598	25.9876	26.0144	26.1373	26.0025	26.3003	26.1035	25.8213	25.5172	25.656	26.1695	25.9206	0.216701	0.0819034	0.379671	0.182935	-0.0992717	-0.403427	-0.264555	0.248888	0.0852787	0.501411	0.00483594	0.142019	0.416436
KATNA1 523	21.8114	22.9285	25.3695	22.5196	25.5881	25.0301	21.7336	23.017	22.3044	23.3253	22.7709	22.6609	24.9953	22.5056	23.0628	25.6284	25.8897	26.0912	22.8873	24.4614	23.5546	21.7041	25.0438	21.965	23.9574	22.9624	23.1918	23.3698	24.3793	22.3517	22.919	23.5212	25.8698	23.6344	22.9043	23.3705	-0.000758405	1.00872	-1.01885	-0.45149	0.150704	2.49926	0.263892	-0.466228	0.999355	0.28966	0.284984	0.631593	0.872508
ERN1 524	24.1341	24.5958	23.4097	23.2211	23.5759	22.7843	24.5736	24.1326	24.2401	22.6713	23.29	22.6897	22.0277	23.2855	22.2764	22.9689	23.8816	22.504	23.8878	23.1812	23.1499	22.7058	22.2223	23.4227	22.4083	22.9207	23.0695	24.0466	23.1938	24.3154	22.8836	22.5299	23.1182	23.4063	22.7836	22.7995	1.24706	0.394261	1.51592	0.0841317	-0.269608	0.318662	0.606791	-0.0159241	0.00520711	0.33258	0.00109992	0.834301	0.504852
E2F6 525	23.6688	23.9504	22.6374	24.3606	24.163	24.2498	24.1433	24.2103	24.1447	23.7448	23.8145	22.9031	25.0433	25.1804	24.9038	23.011	23.9423	23.484	22.7713	23.9659	23.7643	24.4636	24.5572	24.3841	22.507	22.0675	23.3015	23.4189	24.2578	24.1661	23.4875	25.0425	23.4791	23.5005	24.4683	22.6253	0.793554	1.63249	1.54079	0.862146	2.41718	0.853819	0.875174	1.84297	0.0357453	0.000165437	0.000301867	0.0238276	1.24461e-06
PSIP1 526	28.2365	28.1915	28.3066	28.2692	28.1261	28.0568	28.2448	28.4662	28.4101	28.4298	28.4932	28.3168	28.3918	28.3623	28.1952	27.6501	27.7178	27.6954	27.8952	27.8379	27.4655	28.4307	28.3964	28.4032	28.3696	28.1814	28.0999	28.2449	28.1507	28.3737	28.4133	28.3165	27.6878	27.7328	28.4101	28.2169	0.0279438	-0.0662644	0.156757	0.196338	0.0995117	-0.529176	-0.484094	0.193146	0.790798	0.531035	0.147324	0.0736752	0.349875
ERLIN1 527	29.806	29.7017	29.8427	29.9442	30.0907	30.0245	29.8136	29.9895	29.8124	30.236	30.3629	30.0898	29.8884	29.6263	29.6661	29.2208	28.7469	29.0676	28.9346	29.1439	28.8861	30.0185	29.7862	29.7374	29.9779	29.8734	30.0605	29.7835	30.0198	29.8718	30.2296	29.7269	29.0118	28.9882	29.8473	29.9706	-0.187131	0.0492207	-0.098741	0.258978	-0.243659	-0.958816	-0.982387	-0.123239	0.128351	0.680792	0.412287	0.0401866	0.0521517
NDUFS3 528	28.0437	27.9751	28.2256	28.0067	27.9901	27.9839	27.9796	28.4357	28.2317	28.7918	28.8117	28.6468	28.1102	27.4773	27.3659	27.0666	27.3556	27.2673	27.705	27.7501	27.1693	28.4529	27.9666	27.9714	27.8683	27.9434	28.7254	28.0815	27.9936	28.2157	28.7501	27.6511	27.2298	27.5415	28.1303	28.179	-0.0975336	-0.185463	0.0366819	0.571098	-0.527886	-0.949165	-0.637555	-0.048733	0.660364	0.406446	0.868458	0.0168235	0.0256288
SRSF10 529	29.2455	29.1226	30.3241	29.9075	30.0276	29.6423	29.2881	30.2191	30.3224	30.04	30.0772	30.119	29.932	29.2716	29.6172	29.3505	29.1396	29.2944	28.8035	29.4857	28.5001	30.0506	30.0461	29.7706	29.5237	29.9061	30.1075	29.564	29.8591	29.9432	30.0787	29.6069	29.2615	28.9298	29.9558	29.8458	-0.281735	0.0133599	0.0973974	0.232948	-0.238843	-0.584287	-0.916016	0.10998	0.359288	0.964945	0.748982	0.44691	0.435668
ECI2 530	26.5045	26.489	26.5248	26.1224	26.2075	26.1108	26.5561	26.6947	26.5083	26.452	26.6694	26.3574	26.2503	25.979	25.9635	25.8024	25.6487	25.8204	26.4886	26.4804	25.6396	26.7467	26.6439	26.5981	26.5641	26.5665	26.7176	26.5061	26.1469	26.5864	26.493	26.0643	25.7571	26.2029	26.6629	26.616	-0.109953	-0.469176	-0.0296635	-0.123091	-0.551778	-0.858901	-0.41315	0.0468314	0.490521	0.00719973	0.851599	0.440903	0.00216746
KHDRBS3 531	26.7194	26.8416	26.6783	26.6152	26.3803	26.6435	26.8124	26.748	26.7039	26.8405	26.8878	26.8428	26.5721	26.5684	26.5077	26.3907	26.5237	26.4727	27.6267	27.6643	27.488	26.7713	26.8219	26.7507	26.7725	26.5404	26.2932	26.7464	26.5463	26.7548	26.8571	26.5494	26.4624	27.593	26.7813	26.5354	0.211041	0.0109447	0.219423	0.321688	0.0140374	-0.0730041	1.05765	0.245927	0.0438438	0.91219	0.0368567	0.0037803	0.887535
TADA3 532	25.455	25.6646	25.0259	24.6016	24.5462	24.0292	25.4396	25.1665	25.1617	24.3722	24.4713	24.1516	24.9722	25.3183	25.1045	25.0179	25.3793	25.1656	25.8016	25.736	25.6029	24.5084	24.7332	24.4952	24.7526	24.6344	24.0273	25.3818	24.3923	25.2559	24.3317	25.1317	25.1876	25.7135	24.5789	24.4714	0.910375	-0.0790961	0.784494	-0.139724	0.66026	0.716177	1.24205	0.107509	0.000122466	0.683126	0.000561804	0.472868	0.00253115
EED 533	27.5067	27.785	27.838	27.0331	27.4104	27.3841	27.5872	27.7311	27.8443	27.2749	27.8098	27.8597	27.573	27.4207	27.3487	25.9767	27.2247	27.3994	27.0319	26.8088	23.7915	28.2201	27.7884	27.9952	27.2485	27.2268	28.1793	27.7099	27.2758	27.7209	27.6481	27.4474	26.8669	25.8774	28.0012	27.5516	0.158344	-0.275718	0.169308	0.0965573	-0.104119	-0.684659	-1.67418	0.449687	0.776629	0.622027	0.761649	0.862556	0.851922
BANF1 534	29.6777	29.7336	29.535	29.4862	29.4784	29.3216	29.7303	29.8674	29.6144	30.0614	30.2101	29.8285	29.5051	29.4104	29.1102	29.2722	28.9561	28.9977	28.6657	28.8023	28.5686	29.6185	29.4796	29.5469	29.9425	29.6759	29.7378	29.6488	29.4287	29.7374	30.0333	29.3419	29.0753	28.6789	29.5483	29.7854	-0.136634	-0.356671	-0.0479976	0.247925	-0.443491	-0.710086	-1.10652	-0.237076	0.275494	0.00841745	0.697789	0.0555193	0.001663
SF3B1 535	29.5253	29.5248	29.4754	29.2378	29.1628	29.0542	29.5718	29.5753	29.4693	29.577	29.7494	29.5988	29.2529	29.1345	29.1321	28.6904	28.6268	28.7996	29.0588	29.1509	28.9939	29.5215	29.4404	29.4738	29.3546	29.1212	29.4054	29.5085	29.1516	29.5388	29.6417	29.1732	28.7056	29.0679	29.4785	29.2938	0.214725	-0.142177	0.245035	0.347963	-0.120575	-0.588172	-0.225893	0.184778	0.0177665	0.102444	0.00797766	0.000463374	0.162079
CSDE1 536	27.3713	27.2892	27.5923	27.8458	27.9455	28.2359	27.333	27.3505	27.6242	27.6712	27.4967	27.6179	27.6703	27.5085	27.8478	27.9619	27.8354	28.0892	27.5307	27.453	27.5324	27.4993	27.4421	27.6879	27.9756	27.8132	27.9655	27.4176	28.0091	27.4359	27.5953	27.6755	27.9621	27.5054	27.5431	27.9181	-0.500494	0.0909609	-0.482181	-0.322829	-0.242578	0.0440451	-0.412734	-0.375002	0.000447197	0.453525	0.000639148	0.0134948	0.0550864
WBP4 537	25.8366	25.8171	25.6866	25.1274	22.6973	24.4641	25.9996	25.6025	25.6907	24.9763	25.2979	25.1574	25.1143	22.3559	25.6043	25.5786	26.7523	23.7074	26.432	26.4299	26.6481	25.5158	25.9542	25.6135	25.536	25.3883	25.2644	25.7801	24.0963	25.7642	25.1439	24.3582	25.3461	26.5033	25.6945	25.3962	0.383856	-1.29998	0.368012	-0.252376	-1.03805	-0.0501214	1.10708	0.298261	0.589088	0.077951	0.604444	0.721911	0.153395
JRK 538	23.7187	23.2333	23.1929	23.0977	22.2799	22.031	23.9153	23.1916	22.7643	22.5215	24.2582	23.2011	23.1601	23.6359	23.0255	23.9612	23.6921	22.2166	23.8597	23.8011	23.2756	23.6365	22.9442	21.885	23.7423	21.4138	22.2305	23.3816	22.4695	23.2904	23.3269	23.2738	23.29	23.6455	22.8219	22.4622	0.919447	0.00734339	0.828226	0.864714	0.81163	0.827803	1.18329	0.359671	0.123063	0.989862	0.16244	0.1456	0.170608
PRKRA 539	26.625	26.4961	26.3599	26.8789	26.7641	26.8005	26.5339	26.4764	26.4465	26.0792	26.3823	25.9255	26.3772	26.2099	26.299	25.9486	26.3259	26.7197	26.6427	26.7807	26.647	26.3578	26.2961	26.2955	26.6087	26.5046	26.4953	26.4937	26.8145	26.4856	26.129	26.2954	26.3314	26.6901	26.3165	26.5362	-0.0425565	0.278241	-0.0506527	-0.407229	-0.240876	-0.204805	0.153915	-0.219743	0.760967	0.0575792	0.717423	0.00798516	0.0964219
CRCP 540	23.1894	22.9355	22.2509	23.1388	21.9666	22.5821	22.7648	22.8252	21.8455	22.6306	23.0654	23.603	23.1052	23.4834	22.7231	23.1869	23.251	23.2091	23.6281	23.6678	23.9585	23.9178	23.8361	23.1873	22.5568	22.1953	22.7218	22.7919	22.5625	22.4785	23.0997	23.1039	23.2157	23.7514	23.6471	22.4913	0.300618	0.0711939	-0.0128242	0.608368	0.6126	0.724363	1.26012	1.15577	0.367448	0.829312	0.969005	0.076903	0.0750282
LRP6 541	23.8175	24.054	23.3375	24.0385	23.6434	23.1455	23.3732	23.2902	22.8708	23.5137	23.5812	23.3273	23.8864	24.2075	23.7386	23.5322	23.5225	23.5081	24.5595	24.8976	25.7575	23.5214	23.8387	23.626	23.0046	23.4625	23.1424	23.7364	23.6091	23.1781	23.4741	23.9441	23.5209	25.0715	23.662	23.2032	0.533191	0.40598	-0.0250803	0.27089	0.740982	0.317779	1.86837	0.458873	0.0520855	0.131355	0.923503	0.306225	0.00950312
MED6 542	25.4435	25.3549	25.3925	25.3634	25.2367	25.2414	25.4569	25.5035	25.5343	24.4209	24.9376	24.9559	25.5015	25.4148	25.5925	25.2473	25.2198	23.6008	25.2894	25.2426	25.0437	25.2821	25.3121	25.2542	25.1431	24.9818	25.0297	25.397	25.2805	25.4982	24.7715	25.5029	24.6893	25.1919	25.2828	25.0515	0.34544	0.22897	0.446681	-0.280064	0.451399	-0.362226	0.140359	0.231241	0.212396	0.403215	0.111439	0.308718	0.107947
MYCBP2 543	22.0405	22.581	22.2577	23.7675	23.7248	23.7447	23.3693	21.38	22.8427	23.1165	22.6769	22.724	23.3137	23.1738	23.9125	23.6331	23.4779	24.3183	23.7395	24.4332	24.2533	22.9338	22.2783	23.0399	23.0648	21.6182	21.6766	22.2931	23.7457	22.5306	22.8391	23.4667	23.8098	24.142	22.7507	22.1199	0.173174	1.62579	0.410748	0.719234	1.34677	1.68989	2.02211	0.630819	0.681982	0.000903192	0.335882	0.0997815	0.00422379
GCAT 544	24.7649	24.6906	24.8464	24.8696	24.9298	24.5798	25.1083	25.3192	25.0407	25.0246	25.0249	24.8645	23.6328	23.579	23.1698	23.2541	23.6591	23.9388	23.7389	23.4445	23.2828	25.5093	25.3789	25.4167	24.0523	24.6431	24.9127	24.7673	24.7931	25.1561	24.9713	23.4605	23.6173	23.4888	25.435	24.5361	0.231233	0.256982	0.620024	0.435266	-1.07553	-0.918723	-1.04732	0.898895	0.24195	0.195265	0.00421863	0.0345481	1.82543e-05
NPM3 545	33.4719	33.6152	33.2522	33.1833	32.8454	33.0339	33.6264	33.2584	33.2339	32.9531	33.1211	32.771	32.9987	33.3016	33.2566	33.3096	33.0938	33.2202	33.6648	33.3765	33.2992	32.5983	32.9056	32.9223	32.802	32.6594	32.5644	33.4464	33.0209	33.3729	32.9484	33.1856	33.2079	33.4469	32.8088	32.6753	0.771137	0.345595	0.697636	0.273103	0.510339	0.532598	0.771578	0.133493	2.93568e-05	0.02538	9.40797e-05	0.0705799	0.00194663
LYPLA1 546	25.4025	25.3802	25.915	25.9384	26.0002	26.0595	25.5451	25.9214	25.8091	26.3659	26.3158	26.3914	25.7282	25.2927	25.3969	23.7742	25.2785	25.287	23.598	24.9958	24.0793	25.9083	25.7	25.8041	25.6789	26.0957	26.575	25.5659	25.9994	25.7585	26.3577	25.4726	24.7799	24.2244	25.8041	26.1165	-0.550619	-0.117178	-0.357991	0.241189	-0.64393	-1.33663	-1.89218	-0.312401	0.120541	0.733483	0.304157	0.485508	0.0724916
ERAL1 547	28.0977	28.2225	28.0882	27.8509	27.8182	27.7158	28.281	28.2754	28.129	28.3755	28.4733	28.3371	27.7491	27.6839	27.6495	26.8016	26.8773	26.8543	27.7469	27.7491	27.455	28.2271	28.2379	28.1781	27.877	27.9638	27.7482	28.1361	27.795	28.2285	28.3953	27.6941	26.8444	27.6503	28.2144	27.863	0.273082	-0.068059	0.36546	0.532296	-0.16889	-1.01864	-0.212696	0.351333	0.00420029	0.429473	0.000335291	4.00235e-06	0.059286
CREG1 548	26.1472	26.466	25.7537	25.8378	22.3029	24.4215	26.2917	26.0216	25.737	25.6718	26.1434	26.0592	25.0184	26.1765	25.7932	25.8895	25.9679	23.629	26.1694	26.4908	23.555	26.3363	26.0862	25.608	26.2076	26.4678	25.6999	26.1223	24.1874	26.0168	25.9581	25.6627	25.1622	25.4051	26.0102	26.1251	-0.00280001	-1.93771	-0.108328	-0.16699	-0.462388	-0.962937	-0.720021	-0.11494	0.997089	0.0189374	0.887771	0.827842	0.548691
SNRNP200 549	29.7048	29.7383	29.8586	29.6782	29.6847	29.8819	29.7175	29.9255	29.8674	30.1496	30.123	30.1471	29.8189	29.5728	29.6029	29.3396	29.0692	29.1519	29.4954	29.3005	29.2619	29.9092	29.6716	29.7769	29.6575	29.8394	30.2091	29.7672	29.7483	29.8368	30.1399	29.6649	29.1869	29.3526	29.7859	29.902	-0.134792	-0.153741	-0.0651976	0.237886	-0.237133	-0.715119	-0.549387	-0.116121	0.277013	0.217088	0.59472	0.0626982	0.0634637
TRMU 550	24.3368	24.8949	24.2557	23.9348	23.157	23.2976	24.8289	24.7956	24.775	24.8377	24.3918	24.2155	23.2061	22.6459	23.3086	23.3547	22.2864	22.9681	24.229	23.8274	24.2223	24.8128	25.1861	25.0076	22.9652	24.1466	23.6557	24.4958	23.4631	24.7998	24.4817	23.0535	22.8697	24.0929	25.0022	23.5892	0.906635	-0.126063	1.21063	0.89247	-0.535676	-0.7195	0.503723	1.41298	0.00624562	0.674957	0.000590191	0.00695355	0.0857927
TIPRL 551	26.4597	26.3101	26.153	26.8491	26.9201	26.7557	26.2597	26.0422	26.1289	26.1964	26.1397	26.0458	26.1761	26.4018	26.5043	27.3674	27.2315	27.0841	26.7046	26.7424	27.0734	26.436	26.5046	26.4983	26.3929	26.531	26.4758	26.3076	26.8416	26.1436	26.1273	26.3607	27.2277	26.8401	26.4796	26.4666	-0.158939	0.375083	-0.322968	-0.339266	-0.105856	0.761101	0.373559	0.013072	0.166424	0.00295276	0.00856849	0.006162	0.350131
OFD1 552	21.9395	25.6584	23.8813	25.14	26.2361	22.2637	27.7884	25.1498	22.7341	22.129	23.1132	21.8764	22.9634	28.8637	23.6004	27.1097	25.3556	26.9137	26.1949	26.3856	27.1489	23.7748	22.384	23.2529	26.6505	27.3386	23.1554	23.8264	24.5466	25.2241	22.3729	25.1425	26.4597	26.5765	23.1372	25.7148	-1.88845	-1.16819	-0.490699	-3.34195	-0.572315	0.744865	0.861649	-2.57758	0.21286	0.435272	0.741503	0.0340207	0.700583
RPS6KA4 553	24.2405	24.1204	24.5305	25.4687	25.7029	25.4994	24.2821	23.9379	24.2818	24.6836	24.2681	24.3471	25.122	25.4973	25.3625	26.1593	25.8722	26.0849	23.6285	24.4563	23.2832	23.7267	23.8994	24.3119	25.1834	25.8347	25.1609	24.2972	25.557	24.1672	24.4329	25.3273	26.0388	23.7893	23.9793	25.393	-1.09585	0.163959	-1.22576	-0.960085	-0.065748	0.645789	-1.60367	-1.41368	0.000188985	0.501183	5.45933e-05	0.000703076	0.786344
SURF6 554	28.2699	28.5751	28.196	27.957	27.8259	27.8806	28.548	28.2623	28.1714	28.2726	28.3441	28.0873	28.2245	28.2326	28.1279	27.9294	27.6374	27.9564	27.7155	27.562	27.8207	27.9386	28.1741	27.9363	28.1923	28.0461	27.8888	28.347	27.8879	28.3272	28.2347	28.195	27.8411	27.6994	28.0164	28.0424	0.304615	-0.15453	0.284844	0.192275	0.152616	-0.201331	-0.343002	-0.026029	0.0245647	0.231315	0.0341393	0.140256	0.236937
PPM1B 555	25.5627	25.3506	25.0859	26.1202	26.076	25.9076	25.4277	25.285	25.0385	24.9523	24.9614	25.0737	25.5553	25.8149	26.0479	26.2255	26.4965	26.5313	25.9477	25.6104	25.7126	25.5074	25.7817	25.2681	25.7965	25.704	25.061	25.3331	26.0346	25.2504	24.9958	25.806	26.4178	25.7569	25.5191	25.5205	-0.187428	0.514097	-0.270071	-0.524713	0.28555	0.897283	0.236414	-0.00141941	0.318664	0.0110219	0.156239	0.00969822	0.135002
UTP20 556	27.2974	27.404	27.1302	27.1777	27.0539	26.8343	27.5431	27.361	27.1633	27.4277	27.4931	27.2586	27.3902	27.403	27.2481	27.3839	27.2099	27.3321	26.7815	26.7242	26.619	27.2325	27.214	27.1318	27.108	27.1573	27.1583	27.2772	27.022	27.3558	27.3931	27.3471	27.3086	26.7082	27.1928	27.1412	0.136015	-0.119206	0.2146	0.251952	0.205921	0.167449	-0.432967	0.051583	0.210049	0.269749	0.0545313	0.0264134	0.0641011
NUP155 557	28.963	29.0762	29.1335	28.6716	28.6076	28.6342	29.1264	29.2483	29.1248	28.8702	28.8349	28.8639	28.6819	28.5997	28.5492	28.6081	28.6037	28.5416	28.8133	28.8266	28.5365	28.7315	28.6838	28.6303	28.0997	28.4312	28.5286	29.0576	28.6378	29.1665	28.8563	28.6103	28.5845	28.7255	28.6819	28.3532	0.70441	0.284639	0.813352	0.503152	0.257121	0.231297	0.372342	0.328708	4.90565e-07	0.00783274	5.56897e-08	4.25572e-05	0.0147153
RP2 558	25.3731	25.8279	25.7079	25.6181	25.5028	25.5626	25.3883	25.8597	26.0291	26.449	26.1713	26.3626	25.4353	25.2062	25.3438	24.6065	25.5582	26.0115	25.9859	25.4113	25.8197	26.1202	26.013	26.0918	26.3557	26.3631	26.2119	25.6363	25.5612	25.759	26.3276	25.3285	25.3921	25.739	26.075	26.3102	-0.673922	-0.74904	-0.551166	0.0174317	-0.981745	-0.918128	-0.571223	-0.235227	0.0110641	0.00550837	0.0329678	0.942901	0.000593386
WDHD1 559	28.0007	27.9553	27.9477	28.071	28.0384	28.028	27.9132	27.8424	27.9682	27.2437	27.2788	27.2749	27.6177	27.6161	27.6716	27.0753	27.0719	26.8221	27.8827	27.5835	27.5146	27.9819	27.954	27.9148	27.7058	27.5364	27.6843	27.9679	28.0458	27.908	27.2658	27.6351	26.9898	27.6602	27.9502	27.6421	0.325752	0.403656	0.265828	-0.376357	-0.00704016	-0.652355	0.0181053	0.308102	0.00134115	0.00016962	0.0064516	0.000349488	0.936497
CRTAP 560	26.4335	26.5125	26.3539	26.3729	26.3746	26.0316	26.1499	26.6014	26.2876	26.8229	26.9316	26.6537	26.2286	26.2604	25.9182	25.3877	26.1681	25.8016	26.067	26.5721	26.0541	26.4067	26.1675	26.2414	26.3483	26.4371	26.5342	26.4333	26.2597	26.3463	26.8027	26.1357	25.7858	26.2311	26.2719	26.4399	-0.00659708	-0.180202	-0.0936205	0.362803	-0.304175	-0.654127	-0.208828	-0.168034	0.970395	0.31702	0.599726	0.0521474	0.0987425
SLC25A12 561	26.238	26.3137	26.2008	25.8718	26.0727	25.9508	26.288	26.3994	26.1219	26.2221	26.3645	25.9655	25.684	25.4838	25.3147	24.7291	25.0277	25.2746	25.2287	25.3009	24.8217	26.5079	26.3316	26.2675	25.8218	26.2936	26.2048	26.2508	25.9651	26.2698	26.184	25.4942	25.0105	25.1171	26.369	26.1068	0.144079	-0.141639	0.163005	0.0772944	-0.612589	-1.09628	-0.989658	0.262253	0.370531	0.378524	0.312392	0.628405	0.000920209
RAD51D 562	24.5925	24.0322	24.8928	24.392	24.4419	21.1442	23.2869	23.7628	24.4636	22.7507	22.1722	22.5266	22.7074	22.079	21.6249	23.7417	25.6509	22.8812	24.0007	23.5399	25.6767	22.3576	23.6691	22.5123	22.3264	21.7148	22.7758	24.5058	23.326	23.8378	22.4832	22.1371	24.0913	24.4057	22.8463	22.2723	2.23348	1.05369	1.56543	0.210831	-0.13525	1.81893	2.1334	0.573981	0.00849296	0.183223	0.0539952	0.785408	0.861262
PALM 563	22.8308	23.4657	22.6644	26.7317	26.5916	21.8518	23.2621	23.7249	23.0134	27.3949	27.1374	23.2264	26.8009	26.972	26.9775	23.1815	22.9762	22.5327	26.0872	26.1085	25.5499	27.1509	26.2896	23.2397	23.0735	21.8623	22.8022	22.9869	25.0584	23.3335	25.9196	26.9168	22.8968	25.9152	25.5601	22.5793	0.407629	2.47909	0.754154	3.34028	4.33751	0.317464	3.33589	2.98075	0.718862	0.0382715	0.507131	0.00729023	0.000943062
ATP6AP2 564	23.1519	22.5676	23.4723	23.5961	24.2047	23.4488	24.302	23.8063	23.8258	24.4227	23.6457	24.0055	24.242	23.5013	24.1168	22.2675	23.2002	23.3806	23.4259	24.1185	23.1395	23.9591	23.9683	23.6083	24.0341	24.4531	24.6405	23.064	23.7499	23.978	24.0246	23.9534	22.9495	23.5613	23.8452	24.3759	-1.31196	-0.626046	-0.397876	-0.351293	-0.422552	-1.42646	-0.814625	-0.530672	0.000637919	0.0675423	0.233356	0.290768	0.206671
RNASEH2A 565	25.7023	25.3917	25.698	26.1017	26.219	26.3853	25.4444	25.5901	25.9358	25.3303	25.0927	25.6572	25.9143	25.9666	26.343	26.63	25.9588	26.0289	25.4964	25.5037	26.1292	25.7008	25.6627	25.8753	25.9406	25.9789	25.9531	25.5974	26.2353	25.6567	25.3601	26.0746	26.2059	25.7098	25.7463	25.9575	-0.360172	0.277785	-0.300797	-0.597465	0.117101	0.248383	-0.247789	-0.211261	0.0818529	0.172884	0.14156	0.0065237	0.557811
CDC123 566	25.3491	24.8948	25.6309	26.2593	26.6219	26.5796	25.1634	25.4814	25.4388	25.7597	25.5087	25.9068	26.1532	25.468	25.8212	26.217	26.7361	26.6981	23.1437	24.2987	23.1752	25.5848	25.0442	24.9953	24.5447	25.2827	25.8863	25.2916	26.4869	25.3612	25.7251	25.8141	26.5504	23.5392	25.2081	25.2379	0.0536912	1.24903	0.123298	0.487181	0.576214	1.3125	-1.69872	-0.0297796	0.867027	0.000819896	0.701045	0.139681	0.0839315
POP7 567	26.9543	27.2046	27.1298	27.0312	26.9676	27.2368	27.0105	27.2216	26.5817	27.5327	27.4026	27.1976	27.0914	26.8868	26.915	27.2067	26.997	27.4929	27.4525	27.4182	27.1878	27.3222	27.2088	27.6089	27.291	27.1921	27.1467	27.0963	27.0785	26.9379	27.3776	26.9644	27.2322	27.3528	27.38	27.2099	-0.113665	-0.131427	-0.27199	0.167671	-0.245573	0.022256	0.142894	0.170047	0.469815	0.404369	0.0933342	0.290097	0.127264
RPP40 568	22.6562	22.9618	22.3659	22.9377	21.7752	23.1029	22.837	22.3396	22.7606	23.4777	23.1294	23.1088	22.5252	23.7184	22.2914	23.8017	23.2397	23.2031	22.5447	23.8509	24.8636	22.1731	23.0748	23.0169	21.671	22.1958	22.3029	22.6613	22.6053	22.6457	23.2386	22.845	23.4148	23.7531	22.7549	22.0566	0.604734	0.548682	0.589164	1.18204	0.788403	1.35825	1.69649	0.698342	0.208125	0.251737	0.219605	0.0194839	0.105508
EIF3G 569	28.0083	27.7645	28.1695	28.097	28.2643	28.5368	27.8297	28.0843	28.1746	28.3507	28.3126	28.3554	28.0243	27.6941	28.1133	27.6185	27.8308	27.8296	27.9892	27.6985	27.7616	28.1376	28	28.3441	28.5753	28.2446	28.3167	27.9808	28.2994	28.0295	28.3396	27.9439	27.7596	27.8165	28.1606	28.3789	-0.398093	-0.0794914	-0.349338	-0.0393148	-0.434955	-0.619251	-0.562425	-0.218301	0.0122738	0.588109	0.0253613	0.788218	0.00696842
EIF3J 570	29.4038	29.287	29.363	29.2189	29.2917	29.5871	29.0746	29.2892	29.2552	29.3977	29.4141	29.3863	29.3263	29.3418	29.3202	29.2763	29.0745	28.9598	29.0942	29.0895	29.2667	29.4416	29.2891	29.7449	29.458	29.2597	29.4948	29.3512	29.3659	29.2063	29.3994	29.3294	29.1035	29.1502	29.4919	29.4042	-0.0529501	-0.0382815	-0.197849	-0.00479718	-0.0747382	-0.300669	-0.254022	0.0876946	0.652229	0.744249	0.103008	0.967346	0.52578
PSMD10 571	26.3679	25.9373	26.4328	26.7825	27.1315	26.244	26.2811	26.2579	26.5169	26.5804	25.7648	25.4719	26.8351	27.2399	27.058	27.8295	27.7746	27.8109	27.3848	27.0087	27.5126	26.2491	22.8711	26.1711	26.9577	26.6164	26.0617	26.246	26.7193	26.3519	25.939	27.0443	27.805	27.302	25.0971	26.5453	-0.29927	0.174073	-0.193333	-0.606225	0.499077	1.25975	0.756769	-1.44818	0.601746	0.76092	0.735481	0.295609	0.387069
AP1G2 572	22.8524	22.1442	23.3949	23.4684	23.8004	22.7626	23.5915	22.6089	22.7964	22.3401	21.4797	21.8637	23.4213	23.2026	23.0294	24.4649	24.0207	24.1239	24.1704	23.8896	23.1996	22.6836	22.7917	21.9237	22.8607	21.9399	22.4838	22.7971	23.3438	22.9989	21.8945	23.2178	24.2032	23.7532	22.4663	22.4281	0.369015	0.915696	0.570795	-0.533639	0.789633	1.77502	1.32507	0.0381717	0.322475	0.020576	0.1324	0.158008	0.0422963
ZMPSTE24 573	29.1491	29.2893	29.1821	29.2259	29.0345	29.2192	29.3191	29.4133	29.188	29.6771	29.7345	29.6077	29.1611	28.946	28.9492	28.1874	28.5594	28.644	28.5548	28.6228	28.1333	29.4289	29.2655	29.2762	29.4056	29.4976	29.535	29.2068	29.1599	29.3068	29.6731	29.0187	28.4636	28.437	29.3235	29.4794	-0.272545	-0.319498	-0.172592	0.193742	-0.460629	-1.01579	-1.0424	-0.155842	0.0405677	0.0184268	0.180567	0.135076	0.00143301
IDH1 574	26.2614	25.7331	26.2829	26.8049	26.9616	26.878	25.7954	26.154	26.2148	26.6341	26.4927	26.6118	26.8958	26.6308	26.9152	26.4019	26.969	26.7262	26.2728	26.4762	26.131	26.9473	26.7186	26.7809	27.4178	27.3347	27.479	26.0925	26.8815	26.0547	26.5795	26.8139	26.699	26.2933	26.8156	27.4105	-1.31807	-0.529041	-1.35579	-0.830983	-0.596602	-0.7115	-1.1172	-0.594938	4.92697e-08	0.00275176	3.15924e-08	3.09187e-05	0.00100363
GATB 575	26.4141	26.6045	26.1522	25.878	25.7065	25.4928	26.6226	26.3247	26.2587	26.3162	26.071	26.1869	25.75	25.8613	25.5921	26.4431	25.6959	26.0254	27.1038	26.963	27.0687	26.1644	26.4259	26.1649	25.943	25.922	25.5627	26.3902	25.6924	26.402	26.1913	25.7345	26.0548	27.0452	26.2517	25.8092	0.580991	-0.116829	0.592755	0.382099	-0.0747724	0.245544	1.23595	0.442506	0.00239434	0.491927	0.0020357	0.0331931	0.658894
SCO1 576	28.1457	28.2212	28.1131	27.9155	27.6873	27.6806	28.067	28.3333	28.0521	28.4933	28.6494	28.5295	27.9524	27.7523	27.6637	27.138	27.2769	27.4526	27.5868	27.6294	27.1438	28.2528	28.1191	28.0825	27.8519	27.8209	28.0515	28.16	27.7611	28.1508	28.5574	27.7895	27.2891	27.4533	28.1515	27.9081	0.251887	-0.146992	0.242679	0.649293	-0.118645	-0.618978	-0.454779	0.243356	0.0585644	0.255244	0.0675408	4.83629e-05	0.355679
ATRN 577	23.1026	23.7185	22.209	21.9053	22.2892	21.6167	24.151	23.6322	22.567	24.6982	24.4545	23.8596	22.7341	22.9021	22.673	23.04	23.9276	22.7427	22.9355	23.377	23.7898	24.203	22.5838	23.5467	24.6459	24.0158	23.7138	23.0101	21.9371	23.4501	24.3374	22.7698	23.2368	23.3675	23.4445	24.1252	-1.11511	-2.18807	-0.675067	0.212264	-1.35541	-0.888403	-0.757696	-0.680691	0.0233295	0.00010747	0.152401	0.644835	0.00734405
STAM2 578	22.7549	22.6367	23.059	23.6814	23.9994	23.8378	23.4185	23.2375	22.0878	22.9771	23.841	24.2199	22.7721	23.3825	22.4221	24.4041	23.5286	24.1438	23.705	23.6728	23.5807	24.2927	23.7402	24.2909	24.3858	24.4217	24.4027	22.8169	23.8395	22.9146	23.6793	22.8589	24.0255	23.6528	24.108	24.4034	-1.58653	-0.563867	-1.48875	-0.724039	-1.54447	-0.377876	-0.750544	-0.295432	0.000102601	0.100715	0.000203831	0.0390202	0.000137746
TUSC2 579	27.1714	27.2636	27.605	26.9012	26.7197	26.7425	27.0045	27.0029	26.5591	25.6655	25.6764	26.3641	26.6647	26.9532	26.9023	26.7388	27.386	27.1939	27.6723	27.129	27.762	26.3629	26.921	26.8643	27.2691	27.2196	27.0219	27.3467	26.7878	26.8555	25.902	26.8401	27.1062	27.5211	26.7161	27.1702	0.176478	-0.382408	-0.31469	-1.26817	-0.33014	-0.0639725	0.350881	-0.454138	0.423625	0.092116	0.160866	1.02892e-05	0.142275
CCNK 580	24.5347	24.6942	24.5668	24.2953	24.4787	24.2689	24.4482	25.0038	24.7354	24.8104	24.9829	25.1713	24.2752	23.428	23.4663	23.049	22.659	23.2327	24.3348	23.1864	23.5119	24.9024	24.6335	24.7725	23.8278	23.7943	25.1063	24.5986	24.3476	24.7291	24.9882	23.7232	22.9802	23.6777	24.7695	24.2428	0.355761	0.104833	0.486291	0.745401	-0.519639	-1.26259	-0.565092	0.526659	0.263674	0.738151	0.13171	0.0258344	0.10864
ARL6IP5 581	28.5619	28.5305	28.6501	28.1382	28.4133	28.2426	28.6502	28.7678	28.5924	28.4986	28.4288	28.4301	28.1774	28.0368	27.816	26.8344	27.4031	26.8162	26.9872	27.5961	27.0964	28.8648	28.8284	28.7408	28.3136	28.7895	28.5586	28.5808	28.2647	28.6701	28.4525	28.0101	27.0179	27.2266	28.8114	28.5539	0.0269443	-0.289224	0.116212	-0.101393	-0.54382	-1.53599	-1.32735	0.257452	0.868421	0.0869579	0.477642	0.53492	0.00297832
DYSF 582	22.1637	23.3725	23.2091	23.2553	23.0233	22.3033	23.5634	22.2564	22.4167	24.5553	24.5619	24.7606	22.6318	22.4497	22.9506	24.0556	23.4464	23.2078	23.6947	24.5487	23.3785	22.6286	21.8416	23.1324	22.5355	22.4165	21.2467	22.9151	22.8606	22.7455	24.6259	22.6773	23.5699	23.874	22.5342	22.0662	0.848897	0.79438	0.679266	2.55969	0.61111	1.50368	1.80772	0.467943	0.0652899	0.0829326	0.134196	9.96399e-06	0.175495
PIAS1 583	24.4218	22.6025	24.7619	25.095	25.2395	25.1613	24.2919	24.4079	24.631	24.9608	25.0809	25.2479	25.5792	25.3371	25.3631	24.0281	24.5728	24.7225	23.4544	23.059	23.7758	23.6199	25.0778	24.9483	22.4799	23.4982	23.8647	23.9287	25.1653	24.4436	25.0965	25.4265	24.4411	23.4298	24.5487	23.2809	0.647804	1.88433	1.16267	1.8156	2.14553	1.1602	0.148831	1.26773	0.159008	0.000397552	0.0162827	0.000569964	0.000101951
BCAS2 584	28.3668	28.3265	28.3433	28.2353	28.2574	28.1846	28.3331	28.5733	28.3891	28.4231	28.7218	28.4805	28.2351	28.0483	28.0187	27.879	27.5819	27.772	27.6901	27.7068	27.2759	28.4137	28.2633	28.2713	28.3696	28.1587	28.264	28.3456	28.2258	28.4318	28.5418	28.1007	27.7443	27.5576	28.3161	28.2641	0.0814608	-0.0383424	0.167733	0.277671	-0.163391	-0.519798	-0.706515	0.0519884	0.485422	0.74142	0.158992	0.0251536	0.169518
DCTN3 585	27.5213	27.2977	27.9238	28.1282	28.268	28.4093	27.3729	27.644	27.9619	27.7791	27.8373	28.0345	28.0006	27.7352	28.1296	27.6627	27.7489	27.9492	27.3805	27.4327	27.3831	27.8365	27.7238	27.7902	28.2527	28.056	28.1952	27.5809	28.2685	27.6596	27.8836	27.9551	27.7869	27.3988	27.7835	28.168	-0.587057	0.10054	-0.508388	-0.284351	-0.212875	-0.381052	-0.769219	-0.384473	0.000964664	0.514498	0.00319588	0.0753666	0.175459
DNAJC8 586	27.0236	26.775	27.3508	27.2146	27.3267	27.6397	26.6155	27.0395	27.2377	27.5109	27.6045	27.838	27.2357	26.8869	27.1648	26.5169	26.7062	26.2009	26.0575	26.405	27.2952	27.4765	27.2382	27.4854	27.4645	27.3118	27.8177	27.0498	27.3936	26.9642	27.6511	27.0958	26.4747	26.5859	27.4001	27.5313	-0.481527	-0.1377	-0.567097	0.119806	-0.435525	-1.05666	-0.945453	-0.13128	0.0645686	0.581845	0.0321452	0.63152	0.0920655
SMNDC1 587	28.3605	28.4581	28.7217	28.7018	28.4596	29.175	28.4377	28.4203	28.9189	28.8002	28.0225	28.8397	28.4563	28.8675	29.0277	27.8718	28.2048	28.3977	28.0642	27.8543	23.4185	28.4833	28.3036	28.5844	28.6578	28.2144	28.5672	28.5134	28.7788	28.5923	28.5541	28.7838	28.1581	26.4457	28.4571	28.4798	0.0336402	0.298991	0.112499	0.0743494	0.30402	-0.321712	-2.03412	-0.0226883	0.963135	0.68187	0.877197	0.918645	0.676841
ATP5PD 588	31.7385	31.8828	31.7319	31.5835	31.5729	31.3731	31.8851	31.878	31.7342	31.8115	31.9471	31.7512	31.4432	31.3048	31.3159	31.3779	31.1873	31.3244	31.5567	31.6064	31.2643	31.7468	31.7079	31.7511	31.7559	31.5599	31.7395	31.7844	31.5099	31.8324	31.8366	31.3546	31.2965	31.4758	31.7353	31.6851	0.099308	-0.175204	0.147349	0.15155	-0.330439	-0.388538	-0.209283	0.050185	0.315947	0.0847315	0.142723	0.132277	0.00273934
DNAJB5 589	26.31	26.4513	26.5845	26.9433	26.9848	27.0681	26.3874	26.0647	26.5175	26.1591	26.1588	26.2813	26.3354	25.9609	26.3849	26.3658	26.2021	26.5266	25.3851	25.8787	26.3603	26.2196	26.1078	25.9807	26.3254	25.944	26.5496	26.4486	26.9987	26.3232	26.1998	26.2271	26.3648	25.8747	26.1027	26.273	0.175566	0.725698	0.0501741	-0.0732575	-0.0459523	0.0918186	-0.398314	-0.170315	0.372089	0.00121798	0.796775	0.707188	0.81352
FLOT1 590	27.3657	27.4273	26.9944	27.3446	27.2196	27.0141	27.4789	27.425	27.1616	27.229	27.4364	27.1432	27.5715	27.6867	27.4063	27.2214	26.9064	27.0938	27.8144	27.993	27.779	27.4072	27.4178	27.2896	27.8538	27.559	27.5844	27.2625	27.1928	27.3552	27.2695	27.5548	27.0739	27.8621	27.3715	27.6657	-0.403218	-0.472943	-0.310522	-0.396163	-0.110871	-0.591841	0.19644	-0.294194	0.00666747	0.00201913	0.0302535	0.00750882	0.414403
TRIO 591	24.7397	24.6554	24.8529	25.2486	25.3697	25.5793	24.7703	24.586	24.7178	24.1797	24.5096	24.3915	25.1835	25.373	25.3501	25.6366	25.6855	25.5747	25.4074	24.7115	26.0463	24.6241	24.9787	24.9177	24.8327	24.6773	24.572	24.7493	25.3992	24.6914	24.3602	25.3022	25.6323	25.3884	24.8402	24.694	0.0553211	0.705198	-0.00263433	-0.333743	0.608192	0.938262	0.694376	0.146172	0.790801	0.00271576	0.989912	0.120673	0.00790501
ATP5MG 592	30.3562	30.4333	30.5403	30.4884	30.1845	30.1823	30.3992	30.6749	30.672	30.799	30.827	30.7933	30.4759	30.0694	30.0364	29.5278	29.599	29.894	29.9854	30.3477	29.5027	30.7152	30.5377	30.5105	30.2132	30.4963	30.7999	30.4433	30.2851	30.582	30.8064	30.1939	29.6736	29.9452	30.5878	30.5031	-0.0598484	-0.218063	0.0789034	0.303281	-0.309243	-0.829545	-0.557891	0.0846677	0.74293	0.239884	0.665774	0.107677	0.101367
SNAPC5 593	25.7761	25.5375	25.3914	25.6878	25.5369	25.2982	25.6904	25.109	25.6558	23.6633	24.4796	24.0896	24.5308	25.7221	25.2542	25.6654	25.7365	26.3115	26.2771	25.8026	25.8188	25.3204	25.3548	25.2393	25.0338	24.8046	25.185	25.5683	25.5076	25.4851	24.0775	25.169	25.9044	25.9662	25.3048	25.0078	0.560526	0.499801	0.477245	-0.930331	0.161221	0.896625	0.95834	0.297012	0.0425216	0.0676238	0.0798798	0.00182688	0.539868
CPD 594	26.0085	26.1856	25.4351	25.5905	25.3356	25.0683	26.0879	25.9198	25.6328	24.9807	25.0769	24.9482	25.198	25.5124	25.3666	25.369	25.346	25.4775	26.2977	26.3486	26.0851	24.8851	25.1567	24.7803	25.5325	25.4215	25.1209	25.8764	25.3315	25.8802	25.0019	25.359	25.3975	26.2438	24.9407	25.3583	0.518087	-0.0268582	0.521859	-0.356409	0.00064127	0.0391795	0.885459	-0.417607	0.00765484	0.879174	0.00729349	0.0546199	0.997103
GLRX3 595	28.077	27.6915	28.01	28.8112	28.9563	28.8303	27.7099	27.8992	28.0125	28.1609	28.3949	28.3133	28.3336	28.1691	28.3932	28.0558	28.4724	28.5194	27.8075	27.5797	27.3468	28.2941	28.2922	28.1436	28.4354	28.4418	28.5364	27.9262	28.8659	27.8739	28.2897	28.2986	28.3492	27.578	28.2433	28.4712	-0.54503	0.394715	-0.597354	-0.181533	-0.172599	-0.122004	-0.893231	-0.227924	0.00062195	0.00812119	0.000251782	0.191071	0.212891
RSL1D1 596	31.4903	31.3795	31.3488	31.023	30.9766	31.0465	31.3994	31.4778	31.3206	31.9513	31.9494	31.8418	31.3678	31.1571	31.1352	30.0942	30.5525	30.7196	29.5695	29.7047	29.3018	31.4931	31.2896	31.3416	31.1779	31.1978	31.3449	31.4062	31.0154	31.3993	31.9142	31.2201	30.4554	29.5253	31.3748	31.2402	0.165993	-0.224823	0.159097	0.673965	-0.0201517	-0.784785	-1.71485	0.134601	0.204912	0.0912398	0.223594	3.47195e-05	0.875153
WFS1 597	25.4591	25.4569	25.4915	24.0007	24.084	23.0068	25.2994	25.7729	25.2866	24.7979	24.9227	24.8804	24.608	24.188	23.9439	22.5879	25.06	24.4113	24.4561	24.5743	24.6038	25.1967	25.0816	24.6295	25.0481	24.1838	24.693	25.4692	23.6971	25.453	24.867	24.2466	24.0197	24.5447	24.9692	24.6416	0.82755	-0.944486	0.811352	0.225383	-0.394986	-0.621909	-0.0968705	0.327618	0.0592043	0.0335284	0.0639004	0.591603	0.350758
CLPX 598	28.233	28.3051	28.217	27.7999	27.8652	27.8108	28.2934	28.4115	28.2406	28.5865	28.7184	28.3178	27.9583	27.6964	27.6483	27.0089	26.965	27.1926	27.4492	27.6318	27.5547	28.4384	28.2755	28.2245	28.0593	28.0279	28.2257	28.2517	27.8253	28.3152	28.5409	27.7676	27.0555	27.5452	28.3128	28.1043	0.147393	-0.278997	0.210867	0.43663	-0.336655	-1.04878	-0.559076	0.208478	0.177694	0.015638	0.0595073	0.000521604	0.00464028
SEC14L2 599	25.0027	24.5577	24.6984	25.6698	25.8624	25.5865	24.0834	24.4153	24.5845	25.0571	24.4853	24.8804	25.5292	25.1999	25.378	25.9884	26.2411	26.2125	25.1222	24.8778	25.6869	24.5805	25.1997	24.7921	24.8423	25.1123	25.2884	24.753	25.7062	24.3611	24.8076	25.369	26.1474	25.229	24.8574	25.081	-0.328048	0.625239	-0.719918	-0.273389	0.28804	1.06636	0.147964	-0.223567	0.127662	0.00668126	0.00235159	0.20019	0.178109
CIAO1 600	25.8185	25.7803	26.0155	26.3124	26.1792	26.3045	25.6794	25.7686	26.0558	25.8547	25.6476	25.7747	26.0279	25.558	26.0434	25.8311	25.9822	26.0702	25.2384	26.0215	26.1674	25.9327	25.9913	25.8943	25.8834	25.9584	26.3227	25.8714	26.2654	25.8346	25.759	25.8764	25.9611	25.8091	25.9394	26.0548	-0.1834	0.210547	-0.220212	-0.295834	-0.178395	-0.0936899	-0.245732	-0.115402	0.334023	0.269218	0.24854	0.126097	0.347072
SRP72 601	27.2879	26.9878	27.6659	27.746	28.0446	28.1716	27.1684	27.6659	27.6985	27.8426	27.9713	28.0719	27.87	27.3304	27.5325	26.5939	26.9139	27.338	26.2755	26.2384	27.1424	27.7321	27.4411	27.7178	27.4415	27.6204	28.1303	27.3138	27.9874	27.5109	27.9619	27.5776	26.9486	26.5521	27.6303	27.7307	-0.416893	0.256653	-0.219803	0.231206	-0.153107	-0.782154	-1.17866	-0.100393	0.113029	0.319559	0.39236	0.368747	0.549366
DDAH1 602	26.1766	26.4325	26.3439	26.6375	26.6205	26.6566	26.0863	25.6407	26.2787	25.8845	25.803	25.8028	26.3261	26.1184	26.5273	27.1789	27.2481	27.2653	26.4274	26.7954	28.0322	26.2861	26.3192	26.6494	26.44	26.0647	25.9756	26.3177	26.6382	26.0019	25.8301	26.324	27.2308	27.085	26.4183	26.1601	0.157584	0.478084	-0.15823	-0.33004	0.163853	1.07069	0.924895	0.25816	0.554943	0.0836701	0.553337	0.223143	0.53946
RECQL4 603	26.5813	26.694	26.3912	26.2561	26.1185	26.0149	26.707	26.537	26.4224	25.912	26.0031	25.9963	26.2717	26.4519	26.2179	26.2888	25.8973	25.5519	26.5406	26.459	26.487	26.1305	26.4519	26.2598	25.3674	25.0673	24.9943	26.5555	26.1298	26.5555	25.9705	26.3138	25.9126	26.4955	26.2807	25.143	1.41248	0.986788	1.41245	0.827449	1.17084	0.769641	1.35252	1.13773	6.72463e-09	1.60447e-06	6.7274e-09	1.65791e-05	1.31313e-07
RECQL5 604	26.3839	26.3682	26.3015	25.825	25.7601	25.7863	26.3385	26.2245	26.3481	25.7622	25.935	25.8822	25.8097	26.173	25.9148	26.3782	26.245	26.1677	26.6496	26.2582	26.7815	25.532	25.7554	25.9687	25.6105	25.4814	25.151	26.3512	25.7905	26.3037	25.8598	25.9659	26.2636	26.5631	25.752	25.4143	0.936863	0.376152	0.889411	0.445513	0.551563	0.849332	1.14883	0.337736	1.3065e-06	0.012538	2.6906e-06	0.00403734	0.000676825
URI1 605	25.9457	25.7859	25.8377	26.0965	25.9874	26.0547	25.8099	25.6148	26.0557	25.0882	25.1027	25.0715	25.4861	25.5463	25.5528	25.3197	25.4815	25.6834	25.6315	25.5671	25.7414	25.415	25.6588	25.7458	25.8024	25.5629	25.2122	25.8565	26.0462	25.8268	25.0875	25.5284	25.4949	25.6467	25.6065	25.5258	0.330671	0.520372	0.300975	-0.438329	0.00259574	-0.0309501	0.120879	0.0807192	0.0207834	0.000802003	0.0333627	0.00338085	0.984455
B3GAT3 606	25.17	25.2272	25.1683	24.6655	24.7373	24.5624	25.1884	25.2205	25.166	25.2532	24.93	25.0078	24.0045	23.8001	24.5904	24.6361	24.5548	24.0713	25.5641	24.8864	24.7377	24.5613	24.4308	24.3413	24.8807	24.5885	24.9655	25.1885	24.6551	25.1916	25.0637	24.1317	24.4207	25.0627	24.4444	24.8116	0.376932	-0.156496	0.380078	0.2521	-0.679898	-0.390861	0.251139	-0.367141	0.0725026	0.440122	0.0703365	0.219152	0.00274466
MTA2 607	28.3499	28.415	28.4442	28.3086	28.3259	28.4516	28.419	28.4616	28.4196	28.0959	28.2285	28.2907	28.3967	28.2584	28.3163	27.9923	28.0499	28.261	27.8818	27.7184	27.7505	28.3754	28.3736	28.5344	28.1314	28.151	28.4094	28.403	28.3621	28.4334	28.2051	28.3238	28.1011	27.7835	28.4278	28.2306	0.172416	0.13145	0.202807	-0.0255433	0.0931823	-0.129531	-0.447073	0.197195	0.0710935	0.161525	0.0364865	0.780375	0.314954
STK10 608	26.9376	26.5935	27.1564	27.1542	27.3374	27.3349	26.6024	26.7809	27.044	26.74	27.049	27.0128	26.8719	26.9405	27.0361	27.257	27.0117	27.1499	27.247	26.8396	27.702	26.8037	26.924	26.9612	27.3261	27.1329	27.292	26.8958	27.2755	26.8091	26.9339	26.9495	27.1395	27.2629	26.8963	27.2503	-0.354514	0.0251821	-0.441229	-0.316404	-0.300848	-0.11078	0.0125687	-0.354038	0.0516151	0.884473	0.0180697	0.0794769	0.0942062
TPPP 609	22.666	21.5792	23.0386	22.5933	24.2067	23.2913	22.5015	23.0148	23.5441	23.1547	22.1689	23.6577	23.3464	23.6197	22.0812	23.7598	22.271	22.6238	24.0644	23.3077	23.0986	22.7094	23.0347	22.7288	22.3538	24.0564	22.7201	22.428	23.3638	23.0201	22.9938	23.0158	22.8849	23.4902	22.8243	23.0434	-0.615465	0.320353	-0.0232778	-0.0496611	-0.027637	-0.158568	0.446793	-0.219114	0.277948	0.567977	0.966763	0.92917	0.960544
LTN1 610	26.3917	23.3916	26.5378	26.7095	26.6353	26.2742	26.8662	26.4183	26.3712	26.3122	26.6494	26.4337	26.2578	26.3958	26.1367	26.881	26.7706	26.6365	24.2454	23.91	23.2097	26.6014	26.2543	25.9184	26.6454	26.4787	27.0118	25.4404	26.5397	26.5519	26.4651	26.2634	26.7627	23.7884	26.258	26.712	-1.27159	-0.17231	-0.160064	-0.246858	-0.448557	0.0507028	-2.92362	-0.453931	0.0219418	0.739554	0.757415	0.634392	0.390684
TOMM70 611	29.5497	29.5857	29.6534	29.5652	29.6563	29.6088	29.6801	29.8463	29.6198	29.9781	29.9407	29.881	29.5995	29.4203	29.3377	29.2703	29.1285	29.4719	28.906	28.9902	28.5295	29.7538	29.5503	29.5684	29.5295	29.4583	29.7479	29.5963	29.6101	29.7154	29.9333	29.4525	29.2902	28.8086	29.6242	29.5786	0.0177258	0.0315727	0.136892	0.354723	-0.126044	-0.288311	-0.76998	0.0456384	0.880848	0.789609	0.254914	0.0065715	0.293298
IPO13 612	24.2538	23.1946	23.8512	24.0727	24.371	24.3331	23.1257	23.2378	23.795	22.5763	23.4751	24.2486	22.7445	24.3031	24.4459	24.9444	24.4939	23.6249	24.4404	23.5317	25.2356	23.9571	24.5253	23.4965	24.3172	24.3241	23.7779	23.7665	24.2589	23.3862	23.4333	23.8312	24.3544	24.4025	23.993	24.1397	-0.373201	0.119193	-0.753559	-0.706391	-0.308574	0.214678	0.262807	-0.146722	0.459627	0.812127	0.143682	0.169079	0.540023
MYO1D 613	25.8044	25.9642	25.9417	25.3057	25.7304	25.4345	25.9398	25.6938	25.849	26.1938	26.1691	26.0717	24.7031	25.0808	25.3143	24.8463	25.6017	25.5576	26.2904	26.4445	26.754	25.0882	25.2855	25.6219	26.265	26.2921	26.3043	25.9034	25.4902	25.8276	26.1448	25.0327	25.3352	26.4963	25.3319	26.2871	-0.383707	-0.796976	-0.459575	-0.142295	-1.25442	-0.951966	0.209161	-0.955262	0.0536069	0.000391999	0.0233391	0.455455	1.71465e-06
TOX4 614	28.1123	28.3694	27.7638	27.2339	27.1169	26.9052	28.4135	27.8764	27.6533	27.5202	27.5403	27.3047	27.251	27.7352	27.4502	28.2225	27.959	27.8603	28.7035	28.4881	28.4199	27.5118	27.8858	27.7111	27.6845	27.4454	27.1095	28.0818	27.0853	27.9811	27.4551	27.4788	28.0139	28.5372	27.7029	27.4131	0.668703	-0.327836	0.567959	0.0419498	0.0656592	0.600792	1.12402	0.289775	0.00271661	0.108688	0.00873847	0.831957	0.74001
MICAL2 615	26.5857	26.6347	26.322	26.4983	26.5386	26.1026	26.6324	26.5462	26.0879	26.7902	26.3168	26.3639	26.9031	26.992	26.693	26.8807	26.8375	26.7742	27.6079	27.6	27.5277	26.1062	26.3195	26.2589	26.7079	26.5959	26.6416	26.5141	26.3799	26.4222	26.4903	26.8627	26.8308	27.5786	26.2282	26.6485	-0.134336	-0.268615	-0.226269	-0.158173	0.214232	0.182337	0.930107	-0.420234	0.373049	0.083595	0.140632	0.296138	0.161812
MACF1 616	26.4872	26.4006	25.2938	22.2647	25.7534	25.5085	25.9847	25.8339	25.3359	24.4639	24.2894	22.9048	25.2373	25.3907	25.0287	25.2419	24.8397	24.331	23.2765	23.903	22.7894	21.6577	22.0078	25.4733	24.3277	22.8647	22.9081	26.0605	24.5089	25.7182	23.8861	25.2189	24.8042	23.323	23.0462	23.3668	2.6937	1.14206	2.35139	0.519239	1.8521	1.43741	-0.0438457	-0.320578	0.00516804	0.197576	0.0125903	0.551232	0.0430725
SEC24D 617	22.8962	22.1862	23.1328	22.3796	21.8236	22.3124	23.0944	23.4247	22.9567	21.4455	23.5236	24.0092	23.253	23.3858	23.472	22.5002	22.6121	23.7969	23.6987	23.1128	24.3832	21.3835	21.8478	22.1344	22.8735	22.5284	24.0803	22.7384	22.1719	23.1586	22.9928	23.3703	22.9698	23.7316	21.7886	23.1607	-0.422375	-0.988875	-0.00214591	-0.167983	0.20954	-0.190993	0.570816	-1.37219	0.428516	0.0732141	0.996764	0.751208	0.692699
NFASC 618	24.6864	22.8321	24.0103	22.077	22.2763	22.9155	21.6405	22.8548	23.0522	24.7808	24.8095	24.9277	22.9377	21.6351	22.6541	24.0562	23.0467	23.8245	23.8209	23.676	24.0166	24.8323	25.0469	24.984	22.4094	22.6812	22.1768	23.8429	22.4229	22.5158	24.8393	22.4089	23.6425	23.8378	24.9544	22.4225	1.42045	0.000450138	0.0933074	2.41682	-0.0135552	1.21997	1.41533	2.53189	0.00281015	0.999148	0.824919	1.18666e-05	0.974346
SUPT7L 619	25.7713	25.673	25.6342	25.3043	25.2761	24.8527	25.6625	25.6451	25.3885	24.9676	24.8172	25.0053	21.9058	25.4182	25.6181	25.633	25.6245	25.8992	25.1087	25.692	25.7961	22.2172	25.0682	25.2353	25.6242	25.2192	24.691	25.6929	25.1444	25.5653	24.93	24.314	25.7189	25.5323	24.1736	25.1781	0.514748	-0.0337479	0.38723	-0.248106	-0.864098	0.540798	0.354152	-1.00457	0.486272	0.963362	0.599445	0.735955	0.247749
FCHSD2 620	24.0101	23.1666	22.9244	23.7354	24.404	23.82	22.6701	23.582	24.7385	23.6852	23.0201	22.7134	22.226	25.9864	25.9143	24.0563	26.7069	23.1073	23.7936	23.6899	23.6627	21.7905	22.7067	22.8681	24.0088	22.8139	21.8349	23.367	23.9865	23.6635	23.1396	24.7089	24.6235	23.7154	22.4551	22.8859	0.481139	1.1006	0.777648	0.25369	1.82303	1.73763	0.829509	-0.430811	0.591227	0.226367	0.388204	0.776455	0.0519858
UFL1 621	27.8567	27.9959	28.0412	27.7206	27.7401	27.8281	28.0707	28.3208	28.1987	28.6314	28.5914	28.4259	28.1168	27.7759	27.8473	26.9507	27.4065	27.5447	27.4528	27.2769	27	28.3432	28.1005	28.1448	27.8562	28.2742	28.6116	27.9646	27.763	28.1967	28.5496	27.9133	27.3006	27.2432	28.1962	28.2473	-0.2827	-0.484355	-0.0505723	0.302256	-0.333984	-0.946716	-1.00408	-0.0511575	0.108812	0.00940724	0.766944	0.0878747	0.0613276
TMCC1 622	24.0649	23.0093	23.2224	23.7076	23.884	23.7133	21.8965	22.743	21.9441	25.0076	24.9971	24.9068	24.7114	24.0476	24.6604	24.9812	23.1057	23.6353	24.1332	23.2198	23.3597	24.2142	23.2331	23.7096	24.53	24.3248	24.6301	23.4322	23.7683	22.1945	24.9705	24.4731	23.9074	23.5709	23.719	24.495	-1.06276	-0.726665	-2.30041	0.475549	-0.0218348	-0.587525	-0.924094	-0.775995	0.011868	0.0727745	7.75811e-06	0.229315	0.955146
PHF14 623	25.808	25.8302	25.8636	25.5763	25.7518	25.42	25.9199	25.8936	25.8564	25.8184	26.0904	25.8689	26.1629	25.9288	25.8457	25.3151	25.4935	25.145	25.0974	25.4196	25.3457	26.1142	25.9851	25.9348	25.1793	25.3692	25.4482	25.8339	25.5827	25.89	25.9259	25.9791	25.3179	25.2876	26.0113	25.3322	0.501719	0.250459	0.557739	0.593683	0.646899	-0.0143136	-0.0446264	0.679121	0.000358082	0.0443409	0.000118221	5.85137e-05	2.0986e-05
TMEM63A 624	25.1322	25.1371	24.8456	22.507	23.3073	24.795	22.9315	24.8813	24.512	21.6851	24.6595	22.4623	24.5757	24.7648	24.8817	24.2462	24.7631	23.5617	24.7701	24.7377	24.3181	24.6449	22.4701	24.5372	25.3706	25.3427	22.7707	25.0383	23.5364	24.1083	22.9356	24.7407	24.1903	24.6086	23.884	24.4946	0.543647	-0.958178	-0.386365	-1.55902	0.246114	-0.304279	0.114026	-0.610583	0.495825	0.235749	0.62734	0.0606732	0.756706
FARP2 625	24.9727	25.1747	24.6627	25.2276	25.3942	24.6527	25.1907	25.026	23.7443	25.2158	25.4823	25.006	25.2787	25.5229	25.5428	25.1918	25.6031	25.5804	22.9527	23.8364	25.1646	24.7252	24.8932	25.2873	25.0143	24.3101	24.8126	24.9367	25.0915	24.6536	25.2347	25.4481	25.4584	23.9846	24.9685	24.7124	0.224352	0.379153	-0.0587183	0.522325	0.735757	0.746065	-0.727793	0.256178	0.589626	0.365319	0.887344	0.216607	0.0875071
UBXN7 626	25.5957	25.8509	25.6508	24.7249	24.6504	25.7102	24.2489	25.18	25.8376	25.3615	24.7978	26.0738	24.9223	25.83	25.4354	26.2437	25.8542	25.3567	25.7285	26.2819	26.7571	25.3801	25.4232	26.1567	25.7927	25.4402	25.4581	25.6991	25.0285	25.0888	25.411	25.3959	25.8182	26.2558	25.6534	25.5637	0.135425	-0.535165	-0.474834	-0.152659	-0.167785	0.254494	0.692152	0.0896745	0.738084	0.19544	0.248533	0.706323	0.678892
SUN1 627	24.7442	24.7784	25.01	25.1146	25.234	24.9451	24.953	24.9412	24.7774	25.1237	25.16	25.2512	25.4264	25.2989	25.1121	24.8815	24.574	24.849	23.5083	24.8204	23.7729	25.4617	25.2717	25.2592	25.8	25.8854	25.9442	24.8442	25.0979	24.8905	25.1783	25.2791	24.7682	24.0339	25.3309	25.8765	-1.03234	-0.778677	-0.986004	-0.698251	-0.597428	-1.10837	-1.84268	-0.545678	8.40317e-05	0.00138161	0.00013952	0.00334542	0.0099014
PLPBP 628	27.202	27.1753	27.0791	27.3891	27.4285	27.3284	27.1963	27.0951	27.0717	27.4208	27.1169	27.3921	27.0913	27.2086	27.2302	27.8996	27.6951	27.7043	27.7537	27.6672	27.7789	27.3539	27.2773	27.3969	27.719	27.3414	27.4328	27.1521	27.382	27.1211	27.3099	27.1767	27.7663	27.7332	27.3427	27.4978	-0.345621	-0.115761	-0.376696	-0.187833	-0.321061	0.268596	0.235484	-0.155038	0.00210318	0.250003	0.00100797	0.0690393	0.00374285
ERLIN2 629	28.3464	28.3848	28.3411	27.9491	27.9536	27.7893	28.4121	28.424	28.3425	28.5134	28.6485	28.4089	28.1149	27.997	27.9364	27.2083	27.3432	27.5516	27.9757	28.1186	27.7241	28.0667	28.0856	27.8796	28.5351	28.4958	28.5635	28.3574	27.8974	28.3929	28.5236	28.0161	27.3677	27.9395	28.0106	28.5315	-0.17408	-0.634143	-0.138622	-0.00788382	-0.515412	-1.16376	-0.592015	-0.520874	0.104677	5.09033e-06	0.19089	0.939367	6.6388e-05
PRPF6 630	28.9265	29.0265	29.0442	28.7806	28.7727	28.8131	29.0491	29.1346	29.0023	29.2318	29.1995	29.0792	29.0923	28.8495	28.8985	28.3363	28.4674	28.6397	28.5931	28.7007	28.4452	29.0089	28.9059	28.9258	29.0053	29.0598	29.1596	28.9991	28.7888	29.062	29.1702	28.9468	28.4811	28.5796	28.9468	29.0749	-0.0758095	-0.286091	-0.0129004	0.0952726	-0.128101	-0.593768	-0.495252	-0.128059	0.405345	0.00447342	0.886412	0.298144	0.166453
PCF11 631	25.1648	25.1655	24.9255	24.2053	24.2341	24.2336	25.3046	25.3437	25.1384	24.9636	25.2405	25.0089	24.8075	24.6596	24.5399	24.5752	24.4164	24.3537	25.0283	25.0636	24.4906	25.1079	25.0415	24.9746	24.6006	24.2758	24.5182	25.0853	24.2243	25.2622	25.071	24.669	24.4484	24.8608	25.0413	24.4649	0.620432	-0.240547	0.797382	0.606135	0.204179	-0.0164407	0.395972	0.576457	0.000143555	0.0837013	7.1446e-06	0.000184188	0.137916
FRYL 632	28.9197	28.6831	29.0904	28.6813	28.7055	28.7069	28.9123	29.0014	28.8742	28.1439	28.5188	28.3165	28.1458	28.1712	28.3982	28.6558	29.2337	28.7122	28.886	28.202	28.6846	28.0828	28.4699	28.5022	28.51	28.3307	28.4105	28.8977	28.6979	28.9293	28.3264	28.2384	28.8672	28.5909	28.3516	28.4171	0.480655	0.280844	0.512242	-0.0906862	-0.178674	0.45017	0.173815	-0.0654353	0.0104421	0.113991	0.00690311	0.599251	0.305411
NFAT5 633	23.7666	23.9724	23.6058	22.9113	23.3538	23.697	23.4286	23.4795	22.1596	23.2812	22.3245	24.3225	24.6739	24.6859	23.9654	25.7299	25.2272	24.4868	25.1918	25.4801	23.5146	24.3058	24.0752	24.1219	24.3944	23.5703	23.7636	23.7816	23.3207	23.0226	23.3094	24.4417	25.148	24.7288	24.1676	23.9094	-0.127817	-0.588709	-0.88683	-0.600011	0.532333	1.23854	0.819418	0.258182	0.800524	0.252228	0.091049	0.243541	0.299049
ENDOD1 634	26.0098	26.2318	25.6057	25.7907	26.2735	26.081	26.0991	26.395	25.5695	26.4873	26.2662	26.2208	25.8533	25.7276	25.7483	25.4849	25.2715	25.2864	26.1251	26.0917	25.3516	26.5494	26.4317	26.3508	26.1894	26.2614	26.2942	25.9491	26.0484	26.0212	26.3248	25.7764	25.3476	25.8561	26.444	26.2483	-0.299212	-0.199914	-0.227086	0.0764439	-0.471926	-0.900722	-0.392184	0.195641	0.158548	0.339344	0.279395	0.712071	0.0317689
GLS 635	28.9873	28.8944	29.2767	29.3219	29.4445	29.403	29.01	29.5566	29.2814	29.8419	30.1192	29.891	29.5228	28.964	28.8844	28.0528	28.3847	28.3974	28.7423	28.9425	28.4267	29.7328	29.2974	29.3426	29.5219	29.6049	30.1268	29.0528	29.3898	29.2826	29.9507	29.1237	28.2783	28.7038	29.4576	29.7512	-0.698414	-0.361401	-0.468576	0.199507	-0.62748	-1.47289	-1.04738	-0.29361	0.00202021	0.0808609	0.0272109	0.32199	0.00461648
HAUS5 636	22.9168	24.1109	24.6011	25.0692	24.9867	24.9651	24.4603	24.254	24.4017	23.905	24.3185	24.7783	24.5467	24.7837	24.8418	26.0228	25.0137	25.5979	23.2142	25.3682	24.6841	23.995	23.261	24.2077	24.1672	24.0008	24.2653	23.8763	25.007	24.372	24.3339	24.7241	25.5448	24.4221	23.8212	24.1445	-0.268162	0.862559	0.22755	0.189488	0.579622	1.40032	0.277694	-0.323226	0.541758	0.0598175	0.604144	0.665603	0.194833
ABLIM3 637	23.9017	23.7084	22.6948	22.2964	22.6577	21.4179	23.4116	22.3984	22.402	23.5394	20.579	23.0434	21.4748	22.2635	21.6585	23.2086	24.5211	22.8541	24.0722	23.9363	23.2918	21.9044	23.419	23.0142	23.1394	21.6223	22.1976	23.435	22.124	22.7373	22.3873	21.7989	23.5279	23.7668	22.7792	22.3198	1.11524	-0.195766	0.417584	0.0675065	-0.520846	1.20816	1.44701	0.459447	0.0969462	0.762842	0.521534	0.917041	0.425364
MTCL2 638	26.0044	25.1603	25.5	23.2538	22.5377	21.7016	23.764	25.604	26.4842	23.11	23.066	22.9155	26.1306	26.3762	26.7627	23.5717	23.2949	22.9606	24.2617	23.4958	23.3624	23.3234	21.931	25.5924	26.1088	22.8999	22.217	25.5549	22.4977	25.2841	23.0305	26.4232	23.2757	23.7066	23.6156	23.7419	1.81303	-1.24418	1.54218	-0.711402	2.68128	-0.466165	-0.0352422	-0.126291	0.0482337	0.16408	0.0885941	0.418442	0.00553602
USP19 639	26.4452	26.4768	26.7009	26.2033	26.2572	26.2139	26.4525	26.5699	26.7011	26.1623	25.9719	26.283	26.4763	26.4628	26.7065	27.0642	27.1514	27.1643	27.0905	26.79	26.9875	26.0742	26.1094	26.3577	26.3421	26.5101	26.4783	26.541	26.2248	26.5745	26.1391	26.5485	27.1266	26.956	26.1804	26.4435	0.0974887	-0.2187	0.130975	-0.304416	0.105012	0.68313	0.512505	-0.263065	0.380022	0.0578283	0.241933	0.0110741	0.345116
TRIM37 640	23.695	22.9664	23.4526	24.5534	23.2563	24.4388	23.005	22.9546	22.911	23.7382	23.3764	22.1558	24.8139	25.1897	24.9025	25.4554	25.1282	25.2409	24.0657	24.1473	23.2003	22.2631	22.6034	22.5659	23.827	23.2583	23.0301	23.3713	24.0828	22.9569	23.0902	24.9687	25.2748	23.8044	22.4775	23.3718	-0.000473394	0.711045	-0.414923	-0.281646	1.5969	1.90302	0.43261	-0.894318	0.998968	0.0633404	0.26459	0.44496	0.000273637
AP2A2 641	24.9905	25.0299	24.8179	25.3231	24.9647	24.689	25.1402	25.2444	24.7562	25.2853	25.3824	25.3262	23.9456	24.7565	24.5394	23.2274	24.6941	22.3568	25.1525	25.0414	25.206	25.0479	25.3161	25.2732	25.13	25.1536	25.1512	24.9461	24.9922	25.047	25.3313	24.4139	23.4261	25.1333	25.2124	25.145	-0.198839	-0.152709	-0.0980032	0.186363	-0.731101	-1.71883	-0.011684	0.0674805	0.577697	0.668438	0.783126	0.601619	0.0506651
SEC31A 642	27.4845	27.0497	27.7901	28.0553	28.3008	28.3632	27.2574	27.4307	27.8643	27.8815	27.8299	28.1319	28.2788	27.8571	28.2524	28.1041	28.5065	28.6689	27.6579	27.8602	27.8082	27.8228	27.5418	27.9356	28.2507	28.1456	28.5115	27.4414	28.2398	27.5174	27.9478	28.1294	28.4265	27.7754	27.7667	28.3026	-0.861158	-0.0628004	-0.785158	-0.35485	-0.173173	0.123919	-0.52716	-0.535886	0.000258095	0.749242	0.000640569	0.0822051	0.382206
CLSTN1 643	21.7159	24.7939	22.2445	22.9719	23.4881	22.1194	23.7773	23.6338	22.7956	22.6071	22.7026	22.0236	23.9024	23.5995	23.6235	23.5284	22.9746	22.5217	22.3296	23.9883	23.7433	22.2186	23.3555	22.6566	21.089	21.8447	22.9671	22.9181	22.8598	23.4022	22.4444	23.7085	23.0082	23.3537	22.7436	21.9669	0.951186	0.892878	1.43532	0.4775	1.74153	1.04131	1.38679	0.776659	0.150073	0.175341	0.0353311	0.461019	0.0126862
HEXIM1 644	26.861	26.7193	26.9376	26.5701	26.619	26.8705	26.9342	26.5242	26.9472	26.2081	26.079	26.411	26.3723	26.5969	26.773	27.0933	27.1261	27.0036	26.9084	26.748	26.7685	26.3639	26.6452	26.7989	26.2925	26.2575	25.8901	26.8393	26.6865	26.8019	26.2327	26.5808	27.0743	26.8083	26.6027	26.1467	0.69262	0.539847	0.655194	0.0860444	0.434066	0.927648	0.661602	0.455998	0.000122476	0.00139544	0.00022163	0.560327	0.00735675
CCNB2 645	25.4942	25.5022	24.6891	25.3895	25.2935	25.1	25.2822	24.6716	25.0641	24.6133	24.4636	23.9668	25.5247	25.83	25.8616	25.8396	25.6312	26.084	25.3591	25.0276	25.3672	24.1817	25.2481	24.7021	24.6091	24.6809	24.2778	25.2285	25.261	25.006	24.3479	25.7388	25.8516	25.2513	24.7106	24.5226	0.705929	0.738462	0.483393	-0.174669	1.2162	1.32906	0.728767	0.188086	0.0113189	0.00851292	0.0703691	0.497398	0.00011035
YIF1A 646	24.8474	22.808	24.7591	24.2211	23.9943	24.6183	24.9884	24.6292	24.7391	25.3523	24.8128	24.6936	24.5591	24.4645	24.6898	23.7737	23.7608	24.2631	24.9052	24.8198	24.7817	24.576	24.578	24.8585	25.1157	25.0327	24.7583	24.1382	24.2779	24.7855	24.9529	24.5711	23.9326	24.8356	24.6709	24.9689	-0.830741	-0.691016	-0.183357	-0.0159855	-0.39777	-1.03634	-0.133335	-0.298045	0.0270453	0.0610096	0.603883	0.963797	0.266396
UBR5 647	27.6461	27.656	27.8215	27.5522	27.484	27.5562	27.6957	27.6815	27.8483	27.2085	27.0698	27.5631	27.3854	27.6022	27.7431	28.2422	28.0221	28.0651	27.8168	27.7682	27.7056	27.6813	27.8297	28.0444	27.6538	27.6268	27.6065	27.7079	27.5308	27.7418	27.2805	27.5769	28.1098	27.7635	27.8518	27.6291	0.0788137	-0.0982529	0.112749	-0.34857	-0.0521118	0.480755	0.134455	0.222711	0.510896	0.413879	0.349736	0.00781489	0.662782
SCAF4 648	26.3301	26.5128	26.428	26.0217	26.2249	26.1984	26.5357	26.3699	26.4791	26.2428	26.2123	25.8866	25.8021	25.8347	26.0591	25.7099	25.7503	26.2433	26.2004	26.318	25.8591	25.7492	25.764	25.8368	26.0622	26.0372	25.904	26.4236	26.1483	26.4616	26.1139	25.8987	25.9012	26.1258	25.7833	26.0011	0.422485	0.14718	0.460457	0.112795	-0.102472	-0.0999472	0.124711	-0.217791	0.00597748	0.296122	0.0031875	0.420618	0.463734
NDUFB6 649	29.3362	29.717	29.4099	28.9422	28.9101	28.7742	29.8446	29.4225	29.2903	29.0485	28.9639	28.9181	29.0441	29.1593	29.061	29.3561	29.0648	29.0651	29.5903	29.6521	29.1252	29.055	29.1978	29.1031	29.2847	29.2608	28.8366	29.4877	28.8755	29.5192	28.9768	29.0881	29.162	29.4559	29.1186	29.1274	0.360334	-0.251857	0.391789	-0.150543	-0.0392398	0.034618	0.328486	-0.00875484	0.0316091	0.121707	0.0206772	0.345374	0.80365
MFN2 650	27.3551	27.3944	27.3459	27.5112	27.4984	27.367	27.3856	27.4606	27.4484	27.3352	27.3784	27.3238	27.6767	27.5044	27.4513	27.5351	27.4371	27.2761	27.4557	27.3537	27.4692	27.6656	27.5694	27.4716	27.0688	27.0351	27.4578	27.3651	27.4588	27.4315	27.3458	27.5442	27.4161	27.4262	27.5689	27.1872	0.177913	0.271612	0.24429	0.158559	0.356925	0.228876	0.238945	0.381633	0.0887879	0.0129337	0.0233687	0.126502	0.00186149
DUSP14 651	24.0544	23.9839	23.5358	22.6817	24.9062	25.228	24.1933	22.8318	24.1737	24.9133	24.5613	24.652	26.0016	25.9187	26.1001	24.7173	26.0237	22.8472	22.6962	24.2453	23.6949	22.7151	21.4813	24.0675	23.7142	22.8515	24.1128	23.858	24.272	23.7329	24.7089	26.0068	24.5294	23.5455	22.7546	23.5595	0.298535	0.712467	0.173415	1.14937	2.44729	0.969877	-0.0140456	-0.804875	0.688632	0.343552	0.815692	0.133361	0.0033678
UBE4B 652	27.1051	26.8736	27.0568	27.1268	27.2438	27.2099	26.9834	26.8561	26.9435	26.6548	26.6514	26.7891	26.7173	27.0521	26.9902	27.5783	27.5148	27.4106	27.3934	27.339	27.3545	27.3511	27.4595	27.4609	27.3974	27.1198	26.9772	27.0118	27.1935	26.9277	26.6984	26.9198	27.5013	27.3623	27.4238	27.1648	-0.152963	0.0287054	-0.237106	-0.466363	-0.244955	0.336456	0.197534	0.259048	0.15137	0.782297	0.0316229	0.000201938	0.026962
ZFPL1 653	22.2027	28.0639	27.9422	27.3419	27.2222	27.2806	22.3167	27.8437	27.662	27.8234	27.5411	27.5666	26.8599	27.0972	27.356	26.3733	23.6071	24.303	23.3836	23.5899	26.6447	27.8051	27.9288	27.5757	28.0386	27.0985	27.4813	26.0696	27.2816	25.9408	27.6437	27.1043	24.7611	24.5394	27.7699	27.5395	-1.46989	-0.257909	-1.59867	0.10423	-0.435134	-2.77833	-3.00006	0.230395	0.289384	0.850443	0.25043	0.939236	0.750599
ELP1 654	22.3661	22.8496	23.8961	24.3167	22.9395	22.9123	23.3137	22.7222	25.2203	22.307	23.285	22.8605	22.0784	22.995	26.1959	27.0868	27.3768	27.2818	27.572	24.1106	26.9538	22.4914	25.346	24.4859	21.2469	24.5991	22.8234	23.0372	23.3895	23.7521	22.8175	23.7564	27.2485	26.2121	24.1077	22.8898	0.147452	0.499721	0.862275	-0.0722825	0.866643	4.35865	3.32234	1.21795	0.8899	0.639833	0.422001	0.945886	0.419693
GABARAP 655	24.8621	23.3343	23.5957	23.8129	22.0218	24.299	24.5919	25.3449	24.0537	24.3516	25.078	24.6408	24.4775	24.6646	24.2997	23.5902	24.2129	23.7176	24.9524	23.1236	25.1722	22.958	24.4397	24.7732	24.9316	24.8576	24.7145	23.9307	23.3779	24.6635	24.6901	24.4806	23.8403	24.4161	24.057	24.8346	-0.903819	-1.45666	-0.171085	-0.144411	-0.353917	-0.994307	-0.418465	-0.777598	0.138449	0.021908	0.773095	0.807657	0.55227
NDUFA3 656	26.7773	26.7718	26.8727	26.3133	25.6804	26.6644	26.7515	27.0007	26.8869	27.1137	27.0368	26.9645	26.8482	26.536	26.4645	25.6074	22.9842	26.3313	23.4138	26.1814	25.5972	26.9064	26.8413	26.7447	27.1561	26.9215	26.9486	26.8072	26.2193	26.8797	27.0384	26.6162	24.9743	25.0641	26.8308	27.0087	-0.20148	-0.789396	-0.129013	0.0296248	-0.392524	-2.03441	-1.94461	-0.177899	0.747276	0.215312	0.836401	0.962161	0.531686
NDUFB4 657	28.57	28.6254	28.5446	28.1743	28.2466	28.2294	28.7839	28.672	28.596	28.8467	29.0021	28.7482	28.3248	28.1322	27.9536	27.833	27.6507	28.0264	28.0847	28.3091	27.9514	28.4795	28.3541	28.2674	28.155	28.4208	28.626	28.58	28.2168	28.6839	28.8657	28.1369	27.8367	28.1151	28.367	28.4006	0.179399	-0.183856	0.283327	0.465054	-0.263752	-0.563907	-0.285552	-0.0335867	0.170627	0.160744	0.0363558	0.00149545	0.0497328
NDUFB8 658	28.7748	28.8575	28.4526	28.2505	28.3177	28.2238	28.8212	28.7721	28.3863	28.4912	28.7364	28.5577	28.1972	28.148	27.8591	27.953	27.9686	28.0104	27.6888	27.8236	26.8125	28.485	28.3224	28.3136	28.3119	28.5473	28.6207	28.6949	28.264	28.6599	28.5951	28.0681	27.9773	27.4417	28.3737	28.4933	0.201626	-0.229325	0.166568	0.101771	-0.425225	-0.515992	-1.05166	-0.119636	0.29983	0.240184	0.389631	0.596952	0.0363814
SCEL 659	22.858	22.6392	22.9623	21.6995	22.7238	22.5868	21.9794	21.8006	23.1233	22.678	23.9113	23.0019	22.3775	23.2554	23.221	23.4118	23.7493	23.9658	24.4159	23.5849	23.0354	22.488	23.961	22.1044	25.2822	25.223	24.7129	22.8198	22.3367	22.3011	23.1971	22.9513	23.709	23.6787	22.8511	25.0727	-2.25282	-2.73596	-2.77158	-1.87559	-2.12135	-1.36371	-1.39394	-2.22153	9.86639e-05	9.55683e-06	8.08391e-06	0.000646552	0.00018933
NDUFB2 660	27.3173	27.5171	27.2055	27.1147	26.9634	26.8492	27.5938	27.3088	27.1056	27.1263	27.2065	27.0116	27.1233	26.9704	26.9801	27.0769	26.8526	27.0896	26.9322	26.8518	26.7097	26.9181	27.0346	27.003	27.1163	27.0911	26.9549	27.3466	26.9758	27.3361	27.1148	27.0246	27.0064	26.8312	26.9852	27.0541	0.292535	-0.078325	0.281947	0.0606975	-0.029532	-0.0477376	-0.222873	-0.0688878	0.0202891	0.506869	0.024627	0.60619	0.80144
NDUFA7 661	28.8312	28.8769	28.7998	28.5578	28.6669	28.5049	28.9529	28.8506	28.7567	28.8765	29.0327	28.9559	28.7026	28.5023	28.3894	28.0853	27.9568	28.2557	28.3362	28.1782	28.0814	28.5579	28.5735	28.486	28.8548	28.4991	28.6749	28.8359	28.5766	28.8534	28.955	28.5315	28.0993	28.1986	28.5391	28.6763	0.159649	-0.0997261	0.177095	0.278712	-0.144834	-0.576988	-0.477686	-0.137154	0.139658	0.34794	0.10346	0.0143009	0.178128
RTN3 662	27.8905	27.7939	27.7723	27.8799	27.8087	27.8779	27.8693	27.8043	27.8048	28.0452	27.9821	27.7971	28.0769	28.0461	27.9533	27.4691	27.6812	27.9151	27.6828	27.4389	27.1784	27.9086	28.0526	27.8868	27.7709	27.8464	27.5708	27.8189	27.8555	27.8261	27.9415	28.0254	27.6885	27.4334	27.9493	27.7294	0.0895509	0.126152	0.0967716	0.212126	0.296078	-0.0408975	-0.296005	0.219956	0.457807	0.298933	0.422914	0.0882018	0.0212167
LETM1 663	28.4636	28.5191	28.6813	27.9782	28.1834	28.0885	28.567	28.7857	28.6101	28.4297	28.6287	28.3766	28.0673	27.7069	27.7094	27.1379	27.2261	27.4517	27.3975	27.4196	27.4019	28.5849	28.3062	28.2788	28.3206	28.3226	28.6184	28.5547	28.0834	28.6543	28.4783	27.8279	27.2719	27.4063	28.39	28.4205	0.134142	-0.337159	0.233751	0.0577828	-0.592674	-1.14866	-1.0142	-0.0305589	0.283659	0.0119269	0.0693851	0.640153	9.70844e-05
EPN2 664	26.0221	26.1048	26.1288	25.8959	26.0383	25.9803	26.3395	26.34	26.0917	26.1255	26.6982	26.4397	25.9663	25.7982	25.8264	24.5221	25.4145	23.6116	26.3927	26.1933	26.4617	26.4791	26.422	26.3496	26.5231	26.5696	26.375	26.0853	25.9715	26.2571	26.4211	25.8636	24.516	26.3493	26.4169	26.4892	-0.403972	-0.517731	-0.232158	-0.0680847	-0.625593	-1.97319	-0.139974	-0.0723281	0.137251	0.0612019	0.384026	0.796714	0.0264714
ZRANB2 665	26.5355	26.3123	26.373	25.99	25.9406	26.5336	26.3831	26.0402	26.4582	26.1392	25.9981	26.0697	26.1219	26.0344	26.4988	26.5601	26.4738	26.7947	26.7119	26.5566	26.7272	25.8942	26.1819	26.3264	26.4296	26.492	26.265	26.4069	26.1547	26.2938	26.069	26.2184	26.6095	26.6653	26.1342	26.3956	0.0113805	-0.240859	-0.101721	-0.32656	-0.177175	0.213975	0.269697	-0.261378	0.943633	0.145525	0.5295	0.0534192	0.278337
SNX4 666	24.653	24.8284	24.581	25.4774	25.5748	25.6457	24.9483	25.188	24.6582	22.1025	25.2829	22.7241	25.4167	25.244	25.2965	25.1603	25.8225	25.7694	23.1708	25.1724	25.6165	24.8194	25.0451	24.9436	25.4323	25.6338	25.5909	24.6875	25.566	24.9315	23.3698	25.3191	25.5841	24.6532	24.936	25.5523	-0.864817	0.0136643	-0.620781	-2.18248	-0.233229	0.0317919	-0.89907	-0.616268	0.146989	0.981208	0.291569	0.00112391	0.688272
ZWINT 667	24.4313	24.3795	24.2437	25.2167	24.825	25.008	24.7441	24.3007	24.278	24.6524	24.1692	24.4324	25.1309	25.1509	25.4813	24.8022	24.4444	24.9625	23.8817	22.3747	23.301	24.9434	24.7323	24.9582	24.5993	24.2141	24.1888	24.3515	25.0166	24.4409	24.418	25.2544	24.7364	23.1858	24.878	24.3341	0.017444	0.682508	0.10687	0.0839346	0.920287	0.402296	-1.14827	0.5439	0.946404	0.0150478	0.681101	0.746667	0.00186155
LUC7L3 668	28.4321	28.2494	28.6797	28.5711	28.4023	28.6136	28.2828	28.3828	28.655	28.6614	28.3989	28.5199	28.3723	28.0853	28.3344	27.7601	27.986	28.3045	28.1901	27.9923	28.0317	28.2592	28.2046	28.2924	28.429	28.3476	28.4077	28.4538	28.529	28.4402	28.5268	28.264	28.0168	28.0713	28.2521	28.3947	0.0590091	0.134273	0.0454563	0.132011	-0.130763	-0.377906	-0.323404	-0.142689	0.663975	0.327751	0.737635	0.335766	0.340248
KIF20A 669	26.476	26.4655	26.0251	26.6477	26.6227	26.3748	26.5595	26.4078	26.0347	25.8312	26.0726	25.6931	27.5173	27.4348	27.3329	26.2925	26.1417	26.1094	25.4923	25.7137	25.3921	26.6883	26.7979	26.4626	25.9827	26.0161	25.8301	26.3222	26.5484	26.334	25.8656	27.4284	26.1812	25.5327	26.6496	25.9429	0.379261	0.605449	0.391071	-0.077327	1.48543	0.238273	-0.410246	0.70663	0.0181985	0.000558162	0.0153069	0.605323	3.24776e-09
KIF4A 670	27.9234	27.9345	28.2338	28.4142	28.4155	28.656	27.8938	27.9426	28.2489	27.796	27.8127	28.1947	28.0726	27.8883	28.1491	27.5161	27.5288	27.6098	27.4726	27.5301	27.7394	28.0287	27.9698	28.2405	28.0711	27.901	28.2107	28.0306	28.4952	28.0284	27.9345	28.0367	27.5516	27.5807	28.0797	28.0609	-0.0303573	0.43431	-0.0325064	-0.126462	-0.0242555	-0.509332	-0.480204	0.0187359	0.82135	0.0038603	0.808958	0.351998	0.856788
MBD4 671	22.8205	22.6124	24.6172	21.6551	23.3792	22.2876	22.5217	25.3029	24.9188	23.1963	24.2903	21.94	22.8401	23.5208	22.678	24.4418	23.8186	22.7873	23.6592	24.2531	23.4404	24.2909	25.0733	25.034	22.2102	21.9926	22.2448	23.35	22.4406	24.2478	23.1422	23.013	23.6826	23.7842	24.7994	22.1492	1.20084	0.291428	2.09862	0.993042	0.863769	1.53337	1.63505	2.65022	0.0960167	0.675965	0.00633323	0.164002	0.223291
SBF1 672	22.4024	23.6795	22.6365	23.8605	22.1229	22.9004	23.1864	23.7977	23.19	22.7109	22.5193	21.5703	23.0938	23.446	23.4652	23.8411	24.1073	23.4637	22.8517	23.3953	23.5757	23.1455	23.4507	23.3746	21.5913	22.2564	21.9805	22.9061	22.9612	23.3914	22.2668	23.335	23.804	23.2742	23.3236	21.9427	0.963432	1.01855	1.44866	0.324145	1.39231	1.86134	1.33156	1.38091	0.0211754	0.0155668	0.00124356	0.409478	0.00174494
GOSR1 673	27.7982	28.2134	27.8017	27.8241	27.6399	27.3878	28.1442	28.2786	28.0832	27.8903	28.0812	27.9877	27.9734	28.0885	27.6749	27.7788	27.6049	27.3485	28.5174	28.4123	28.1952	28.208	28.0918	27.9764	28.227	27.9235	27.9423	27.9378	27.6173	28.1687	27.9864	27.9123	27.5774	28.375	28.092	28.031	-0.0931915	-0.413695	0.137713	-0.0445643	-0.118688	-0.453556	0.344024	0.0610761	0.535817	0.0112373	0.363004	0.7663	0.431788
KAT7 674	25.8062	26.0583	25.9422	25.9456	25.8613	25.9735	25.9058	26.0831	25.947	26.0051	26.0359	25.8697	26.1232	26.0072	26.0726	25.5099	25.625	25.4637	25.0659	25.1872	24.3891	25.8625	25.8079	25.8459	25.2876	25.4858	25.3644	25.9356	25.9268	25.9786	25.9702	26.0677	25.5329	24.8807	25.8388	25.3793	0.55629	0.547524	0.599368	0.590954	0.688422	0.153599	-0.498531	0.45951	0.000646337	0.000749459	0.000312449	0.000360056	7.0464e-05
TNKS 675	24.543	25.3176	24.5582	24.9265	25.7854	24.9012	24.7716	23.3591	24.8897	24.3215	24.4656	23.7858	25.6611	25.8957	25.65	25.9285	26.3278	26.1738	25.1316	25.4023	25.1115	24.1103	25.6488	22.3184	24.8512	24.4855	24.6605	24.8063	25.2044	24.3401	24.1909	25.7356	26.1434	25.2151	24.0258	24.6657	0.140539	0.538634	-0.325585	-0.474777	1.06984	1.47765	0.54942	-0.639912	0.795948	0.327272	0.550619	0.386567	0.0600404
CCNDBP1 676	22.7034	23.583	22.4501	25.6038	25.7573	25.7649	22.0041	22.4885	22.941	21.9163	24.7923	24.6031	25.4989	25.6094	25.6481	26.699	26.5408	26.9509	26.3152	23.7302	26.1542	23.1398	23.9813	22.9857	21.8898	26.1739	25.7132	22.9122	25.7087	22.4779	23.7706	25.5855	26.7303	25.3999	23.369	24.5923	-1.68015	1.11637	-2.11445	-0.821738	0.993151	2.13795	0.807581	-1.22335	0.0681339	0.21457	0.024861	0.356602	0.267588
VAPB 677	29.6566	29.6887	29.7496	29.3729	29.4232	29.5631	29.7741	29.8799	29.7692	30.2392	30.3116	30.14	29.6282	29.3376	29.4286	28.8313	28.5646	28.9932	29.2074	29.3594	29.0249	30.0612	29.9585	29.9758	29.9514	29.5936	29.9127	29.6983	29.4531	29.8077	30.2303	29.4648	28.7963	29.1973	29.9985	29.8192	-0.120935	-0.366128	-0.0114959	0.411043	-0.354449	-1.02289	-0.621972	0.17925	0.309781	0.00504152	0.922055	0.00208106	0.00632683
SNAPIN 678	23.0341	23.5534	25.402	25.8232	25.8707	25.8225	23.8555	22.5104	25.9242	24.8371	24.351	24.5102	23.2869	26.453	25.6498	27.268	26.7283	25.4447	26.9796	27.0711	27.6121	25.1876	22.9356	23.3627	25.8201	26.1966	25.7103	23.9965	25.8388	24.0967	24.5661	25.1299	26.4803	27.2209	23.8286	25.909	-1.91251	-0.0702113	-1.8123	-1.34293	-0.779112	0.571292	1.31192	-2.0804	0.0296359	0.93226	0.0381699	0.115499	0.350981
MPZL1 679	23.2954	23.5015	23.4808	22.859	23.0061	23.3794	23.4126	23.1761	23.5577	23.9588	23.4936	23.228	23.0792	22.6895	23.8509	23.9786	22.4047	23.8794	21.8935	23.1964	23.4885	23.2775	22.6278	23.2676	22.9025	23.409	23.3582	23.4259	23.0815	23.3821	23.5602	23.2065	23.4209	22.8595	23.0576	23.2233	0.202658	-0.141753	0.158874	0.33691	-0.016736	0.197685	-0.363766	-0.165609	0.618077	0.726854	0.695542	0.409816	0.967052
NDUFC2 680	27.8139	28.3803	27.3766	27.1041	26.8106	26.6485	27.724	27.5455	27.3599	27.4926	27.3478	27.1731	27.0057	27.7123	27.1145	28.2808	27.9201	28.0719	28.4196	28.4694	28.3251	27.1688	27.1732	27.0824	27.007	26.8134	27.324	27.8569	26.8544	27.5431	27.3379	27.2775	28.0909	28.4047	27.1414	27.0482	0.808785	-0.193754	0.494997	0.289702	0.229381	1.04277	1.35653	0.0932855	0.00104816	0.368716	0.0293165	0.184414	0.289243
NDUFA10 681	27.4356	27.4701	27.5475	27.3757	27.6465	27.3332	27.3905	27.7905	27.5252	27.7708	28.1161	27.8793	27.4962	27.3969	27.0673	26.2995	26.9012	27.0126	26.6181	26.6905	26.4664	27.764	27.5339	27.4538	27.2542	27.3379	27.6638	27.4844	27.4518	27.5687	27.9221	27.3201	26.7378	26.5917	27.5839	27.4186	0.0658044	0.0331849	0.150113	0.503464	-0.0984835	-0.680854	-0.826932	0.165281	0.702392	0.84699	0.387139	0.00772983	0.568331
FKBP9 682	26.238	26.3463	25.8251	26.5897	26.0549	25.9856	26.2162	26.1579	25.55	26.5696	26.4704	26.1021	26.6501	26.6733	26.5355	25.9744	26.3906	26.1108	26.8486	26.9375	24.4161	26.5929	26.6407	26.3103	26.7219	26.8844	26.6308	26.1365	26.2101	25.9747	26.3807	26.6196	26.1586	26.0674	26.5146	26.7457	-0.609252	-0.535648	-0.771026	-0.364993	-0.126081	-0.587129	-0.678312	-0.231091	0.159864	0.213954	0.0795987	0.392056	0.765592
PGLS 683	26.274	25.8012	25.9437	26.4637	26.3882	26.341	25.7019	25.9756	25.9906	25.8849	26.2006	26.1994	26.6552	26.5169	26.7498	26.8646	27.2351	26.9222	26.776	26.6163	26.8672	26.1808	26.4296	26.2162	26.1819	26.583	26.2731	26.0063	26.3976	25.8894	26.095	26.6406	27.0073	26.7532	26.2755	26.346	-0.339736	0.0516211	-0.456664	-0.251051	0.294606	0.661264	0.407183	-0.0704928	0.0253701	0.717072	0.00405634	0.0892116	0.0490304
PAPSS2 684	26.1362	25.5064	26.201	26.7827	26.982	27.1938	25.8519	25.8008	26.277	25.9376	26.173	26.1067	26.5851	26.3784	26.5663	26.5477	26.9578	26.9849	26.1122	26.0368	26.5285	26.265	26.2813	26.5541	26.5698	26.7401	26.8226	25.9478	26.9862	25.9766	26.0724	26.5099	26.8301	26.2258	26.3668	26.7108	-0.762999	0.275331	-0.734255	-0.638386	-0.200906	0.1193	-0.485011	-0.344032	0.000496345	0.148957	0.00071414	0.00239368	0.286287
SMC2 685	28.1849	27.8957	28.2988	28.5087	28.4235	28.5607	28.0102	28.1763	28.3344	27.9479	28.0178	28.1076	28.1673	27.9834	28.2096	28.2376	28.2838	28.5899	27.4794	27.6331	27.6737	28.3925	28.2576	28.3086	28.2069	28.1326	28.3394	28.1265	28.4976	28.1736	28.0244	28.1201	28.3704	27.5954	28.3196	28.2263	-0.0997959	0.271331	-0.0526492	-0.201895	-0.106155	0.144152	-0.630892	0.0932791	0.395316	0.0285724	0.651639	0.0942883	0.366481
ATG7 686	24.3365	23.7648	24.8005	23.8775	24.092	24.4024	24.1304	24.8192	25.0106	24.8466	24.639	25.0243	24.4766	24.6349	25.1446	25.0723	25.236	26.0329	25.1915	24.7574	25.4384	24.7055	24.5022	24.8188	24.0035	24.4929	24.6798	24.3006	24.124	24.6534	24.8367	24.752	25.4471	25.1291	24.6755	24.392	-0.091428	-0.26807	0.26136	0.444624	0.360019	1.05502	0.737061	0.283476	0.759556	0.373859	0.385698	0.14713	0.236122
FARS2 687	24.7576	22.3641	24.4903	24.6927	22.8735	23.2405	24.3258	24.7714	24.5761	25.0639	25.2326	24.9279	24.6396	24.2202	23.8501	24.5873	22.0189	23.5957	23.3199	23.846	23.4709	24.5815	24.5672	24.5077	22.992	23.7292	24.6216	23.8707	23.6023	24.5578	25.0748	24.2366	23.4006	23.5456	24.5521	23.7809	0.0897534	-0.178669	0.77683	1.29385	0.455692	-0.380298	-0.235337	0.771186	0.882862	0.769472	0.211358	0.044033	0.457522
ZBTB7A 688	24.9493	25.1333	25.3258	24.5599	24.6923	24.9425	25.1172	25.1507	25.1416	24.8294	24.8276	25.051	25.0561	25.0273	25.1785	24.6695	24.0132	24.9614	23.8576	21.68	23.6248	25.3478	25.3101	25.5291	24.818	25.202	25.2407	25.1361	24.7316	25.1365	24.9027	25.0873	24.5481	23.0541	25.3957	25.0869	0.0492338	-0.355343	0.0496029	-0.184228	0.000435045	-0.538842	-2.03277	0.308763	0.891368	0.330138	0.890559	0.610439	0.999037
LYPLA2 689	25.7428	25.4207	25.9005	26.1418	26.2173	26.1105	25.5763	25.8745	25.926	26.3469	26.1065	26.236	26.0096	25.75	25.8754	25.7363	26.1419	26.0909	25.445	25.3376	25.1799	26.085	26.0042	25.9964	26.3059	26.237	26.6724	25.688	26.1565	25.7923	26.2298	25.8784	25.9897	25.3209	26.0285	26.4051	-0.717116	-0.248562	-0.612834	-0.17532	-0.526757	-0.41541	-1.08425	-0.376568	5.59645e-05	0.0919118	0.000307976	0.226053	0.00127734
IPO7 690	27.539	27.3061	28.0838	28.5072	28.6272	28.7954	27.3854	27.8637	28.1571	28.3557	28.3455	28.6548	28.5543	28.2116	28.5472	27.8469	28.1842	28.3756	27.6289	27.3466	27.5798	28.247	27.9628	28.2962	27.958	28.1135	28.71	27.6429	28.6433	27.8021	28.452	28.4377	28.1356	27.5184	28.1687	28.2605	-0.61756	0.382781	-0.458434	0.191521	0.177217	-0.12494	-0.742049	-0.0918051	0.0114181	0.0993858	0.0517103	0.39728	0.432861
ARIH2 691	24.6661	21.6039	24.7479	24.3667	24.2219	24.6167	22.8087	22.6264	23.4618	24.2512	23.7757	24.19	24.5796	24.4535	24.5798	25.863	25.5178	25.5044	24.9979	24.9055	25.2199	24.2576	24.5157	21.8199	24.5458	24.4621	24.5494	23.6726	24.4018	22.9656	24.0723	24.5376	25.6284	25.0411	23.5311	24.5191	-0.846457	-0.117309	-1.55345	-0.446761	0.0185588	1.10933	0.522025	-0.988011	0.193825	0.854001	0.0228541	0.485992	0.976765
SLU7 692	27.745	27.9701	27.622	27.3836	27.2801	27.1765	27.7384	27.7195	27.7594	27.488	27.6664	27.5618	27.745	27.6598	27.8171	27.8785	27.629	27.7466	27.7969	27.6244	27.4456	27.643	27.3451	27.6103	27.523	27.4529	27.2057	27.779	27.2801	27.7391	27.5721	27.7406	27.7513	27.6223	27.5328	27.3939	0.385129	-0.113827	0.345216	0.178197	0.346708	0.357436	0.228408	0.13891	0.00318784	0.333038	0.00701296	0.136213	0.00681147
PGM3 693	25.5343	24.7582	25.4603	25.9744	25.9466	26.0107	25.4288	25.6408	25.4984	25.6248	25.3073	25.4139	26.0111	25.9466	26.2089	26.8813	26.9492	26.909	25.9666	25.8877	25.7268	25.2343	25.5322	25.0607	25.4195	25.268	25.5704	25.251	25.9772	25.5226	25.4487	26.0555	26.9132	25.8604	25.2757	25.4193	-0.168332	0.557959	0.103349	0.0294136	0.636261	1.49389	0.441088	-0.143573	0.302966	0.00226824	0.523561	0.855249	0.000726795
MOCS3 694	24.3509	23.9631	24.1945	24.1684	23.9426	23.9434	23.7507	23.8639	23.9678	22.6468	23.3405	23.0422	23.0862	21.8763	22.4685	24.8218	24.4392	24.2474	24.1579	24.6249	24.3156	23.2527	23.6975	23.2559	23.1079	23.107	22.9661	24.1695	24.0181	23.8608	23.0098	22.477	24.5028	24.3661	23.402	23.0603	1.10919	0.957821	0.800493	-0.0504692	-0.583307	1.44248	1.30581	0.341688	0.000128445	0.000574099	0.00272419	0.831186	0.0215447
CD2BP2 695	27.7485	27.8611	27.5517	27.6621	27.6401	27.6183	27.9734	27.6275	27.5917	27.2045	27.2702	27.2501	27.3561	27.5212	27.4266	27.8936	27.9332	27.9512	28.3742	28.181	28.3291	27.3221	27.5679	27.4414	28.0473	27.9381	27.7352	27.7204	27.6402	27.7308	27.2416	27.4346	27.926	28.2948	27.4438	27.9069	-0.186429	-0.266696	-0.176035	-0.665299	-0.472267	0.0191097	0.387905	-0.46308	0.0937813	0.0205419	0.112205	4.22162e-06	0.000248693
MED26 696	24.4862	24.6568	24.7731	24.825	24.8092	24.8961	25.3019	22.1086	24.9546	24.9398	25.1167	25.1897	25.2348	24.818	24.8491	25.1755	24.9455	24.9762	25.4283	22.6903	25.1734	24.7741	25.1962	24.9167	24.5273	25.233	24.9175	24.6387	24.8434	24.1217	25.0821	24.9673	25.0324	24.4307	24.9623	24.8926	-0.253877	-0.049168	-0.770925	0.189453	0.0747073	0.139788	-0.461937	0.0697334	0.686806	0.937633	0.228626	0.763292	0.905374
SVIL 697	24.8724	25.1375	24.8665	24.1717	23.8328	23.9704	25.1221	24.928	24.9295	25.6284	25.7614	25.3979	25.724	25.7307	25.6205	25.1195	25.0024	24.817	25.1437	25.2944	24.4733	25.0886	24.967	25.0897	25.0108	24.4102	24.2718	24.9588	23.9916	24.9932	25.5959	25.6917	24.9796	24.9705	25.0484	24.5643	0.394528	-0.572647	0.428962	1.03162	1.12746	0.415363	0.406233	0.484177	0.0474594	0.00614063	0.0326153	2.19389e-05	7.10249e-06
AHSA1 698	28.3991	28.348	28.6461	29.321	29.3371	29.5826	28.2171	28.1194	28.2884	29.184	29.0547	29.1712	28.8848	28.6857	29.0209	28.9954	29.1063	29.4618	28.8525	28.5796	28.8947	29.3345	29.1227	29.4024	29.7237	29.6054	30.1172	28.4644	29.4136	28.2083	29.1366	28.8638	29.1878	28.7756	29.2866	29.8154	-1.35103	-0.401857	-1.60712	-0.67881	-0.951636	-0.627597	-1.03981	-0.528876	1.07339e-08	0.0114207	5.9332e-10	0.000139093	2.13275e-06
PARN 699	27.1782	27.3896	27.1748	26.477	26.5362	26.4117	27.3825	27.2606	27.1246	26.7893	26.957	26.9303	27.0271	27.0663	26.9234	26.9145	26.9107	27.2173	27.0532	26.8621	26.8433	26.7887	27.0506	26.9649	26.9533	27.0202	26.8879	27.2475	26.475	27.2559	26.8922	27.0056	27.0142	26.9195	26.9347	26.9538	0.29372	-0.478822	0.302076	-0.0616166	0.0518041	0.060363	-0.0342585	-0.0190624	0.00919108	0.000140462	0.00765458	0.551468	0.616096
PSMG1 700	26.1428	25.5522	26.1067	26.4609	26.3513	26.8589	25.4893	25.8787	25.9422	26.0351	25.8598	26.3144	26.2155	26.4599	26.8239	26.1387	26.9279	26.418	26.3472	26.3603	26.198	26.4235	26.1997	26.3871	26.5786	26.8948	26.6536	25.9339	26.557	25.7701	26.0698	26.4998	26.4948	26.3018	26.3368	26.709	-0.775135	-0.151998	-0.938939	-0.639257	-0.209273	-0.214184	-0.407218	-0.372238	0.00132835	0.472197	0.000213055	0.00595313	0.325127
FMNL1 701	28.5588	28.385	28.5305	27.9602	28.0451	28.2082	28.4786	28.5118	28.5677	28.1933	28.0277	28.0247	27.8551	27.7772	27.862	27.8518	27.9261	28.1475	28.1977	28.1775	28.2549	27.0077	27.224	27.0798	27.3741	27.2665	27.1557	28.4914	28.0712	28.5194	28.0819	27.8315	27.9751	28.21	27.1038	27.2654	1.22601	0.805716	1.25392	0.816458	0.566031	0.709692	0.944588	-0.161599	2.52715e-11	3.06928e-08	1.69148e-11	2.48688e-08	5.36807e-06
SGPL1 702	26.4717	26.597	26.6492	26.3457	26.4633	26.3396	26.5391	26.8571	26.6828	27.2041	27.2839	27.097	26.7142	26.2237	26.2314	25.3431	25.8942	25.898	25.9427	26.1545	25.4302	26.8292	26.4154	26.4524	26.4207	26.547	26.9501	26.5726	26.3829	26.693	27.195	26.3898	25.7117	25.8424	26.5657	26.6393	-0.0666611	-0.256395	0.0537215	0.555737	-0.249523	-0.927539	-0.796844	-0.0736039	0.729475	0.192599	0.780361	0.00848687	0.204282
NSA2 703	29.0862	29.2313	28.8809	28.5923	28.5728	28.6514	29.1727	29.0635	28.8891	29.147	29.1939	28.9876	29.0219	28.9934	28.922	28.242	28.2581	28.5511	28.2504	28.1681	27.9863	29.0214	29.1349	29.0414	28.8845	28.7511	28.5842	29.0662	28.6055	29.0418	29.1095	28.9791	28.3504	28.1349	29.0659	28.7399	0.326242	-0.134399	0.301843	0.369568	0.239163	-0.389538	-0.604994	0.325954	0.00780264	0.236786	0.0127328	0.00320489	0.0423161
SEC24A 704	22.1317	22.4602	23.0105	23.1684	23.1448	23.9833	23.5288	23.4967	23.296	23.1365	22.5535	22.9989	23.3298	23.1469	21.9984	22.9972	21.7669	23.321	24.7675	23.4011	23.5094	23.1553	22.4447	21.995	23.6444	22.3753	24.4534	22.5341	23.4322	23.4405	22.8963	22.825	22.695	23.8927	22.5317	23.4911	-0.956949	-0.058877	-0.0505617	-0.594761	-0.666027	-0.79604	0.401608	-0.959364	0.0736266	0.908618	0.921475	0.254214	0.203556
SEC24B 705	23.8886	23.8083	24.3033	24.6457	24.8295	25.17	24.1122	23.9609	24.3711	24.4799	24.5742	24.6175	24.5282	24.2117	24.5572	23.7608	24.1669	24.5387	24.6763	23.6159	24.4897	24.611	24.0803	24.6638	24.291	24.5358	24.8858	24.0001	24.8817	24.1481	24.5572	24.4324	24.1555	24.2606	24.4517	24.5709	-0.570825	0.310837	-0.42282	-0.0136976	-0.138521	-0.415423	-0.310239	-0.119164	0.0342537	0.229955	0.107743	0.957011	0.587089
ADGRL2 706	24.4424	24.4098	24.0762	24.2627	23.9472	22.8786	23.3563	23.9016	23.6252	22.9805	22.2052	23.413	22.7224	22.9565	22.6546	23.6335	24.5383	22.2589	24.0545	24.4427	24.2389	23.3026	24.3554	24.0566	23.153	23.0736	23.0638	24.3095	23.6962	23.6277	22.8662	22.7779	23.4769	24.2454	23.9049	23.0968	1.21269	0.599413	0.530908	-0.230541	-0.318929	0.380124	1.14859	0.808107	0.0107364	0.17916	0.231811	0.598119	0.467336
TDP2 707	25.1896	24.2446	22.9365	21.9181	23.5424	23.6058	23.0382	23.0962	25.2536	23.2263	25.438	25.9419	22.2038	25.286	22.2666	23.0469	25.5716	25.1526	23.9999	22.9455	24.51	23.7943	24.1865	21.9033	25.1284	25.3664	26.053	24.1236	23.0221	23.796	24.8687	23.2521	24.5904	23.8184	23.2947	25.5159	-1.39235	-2.4938	-1.71995	-0.647193	-2.26379	-0.925571	-1.69749	-2.22121	0.157068	0.0160218	0.0844439	0.50206	0.0268817
ETHE1 708	28.2556	28.2392	28.1465	27.8676	27.7363	27.6054	28.2451	28.2954	28.1356	28.2288	28.204	28.0348	27.9695	27.8074	27.8241	28.0642	27.6769	27.9235	28.3754	28.5807	28.0417	27.7331	27.8344	27.6467	27.9604	28.066	28.1358	28.2138	27.7364	28.2253	28.1559	27.867	27.8882	28.3326	27.7381	28.0541	0.159688	-0.31762	0.171274	0.101801	-0.187033	-0.165859	0.278523	-0.315998	0.198228	0.015559	0.168929	0.406162	0.134804
ACSL3 709	28.4921	28.5491	28.7571	27.9468	28.1029	28.0675	28.5755	28.7913	28.7481	29.0368	29.0083	28.7686	28.3147	27.9629	28.0491	26.9048	27.401	27.6113	27.6115	27.6311	27.5467	28.9215	28.5899	28.7656	28.6134	28.7868	29.1615	28.5994	28.0391	28.705	28.9379	28.1089	27.3057	27.5964	28.759	28.8539	-0.254492	-0.814846	-0.148947	0.084	-0.745005	-1.5482	-1.25747	-0.0948829	0.124419	5.26151e-05	0.358916	0.602187	0.000143786
POLR1A 710	27.0291	27.1594	27.2018	26.8721	27.0202	27.0689	27.1872	27.3893	27.2847	27.1877	27.3191	27.398	27.5599	27.4452	27.4665	27.1652	27.0814	27.3367	26.4247	26.5252	26.3477	27.5696	27.4549	27.682	27.3105	27.463	27.594	27.1301	26.9871	27.2871	27.3016	27.4905	27.1945	26.4325	27.5688	27.4558	-0.325707	-0.468757	-0.168764	-0.154198	0.0346972	-0.261366	-1.0233	0.113	0.0031474	0.000103834	0.0969965	0.127257	0.723931
PCNT 711	25.2142	25.7985	25.503	25.9271	25.7722	25.7018	25.8461	26.0029	25.6645	25.5157	25.4081	25.524	25.9942	26.2592	26.0986	25.9277	25.8512	25.9642	25.221	25.6586	26.399	25.6294	25.8528	25.6432	25.0459	24.7372	24.4992	25.5052	25.8004	25.8378	25.4826	26.1173	25.9144	25.7595	25.7085	24.7608	0.744447	1.03962	1.07705	0.72181	1.35657	1.15358	0.998738	0.947702	0.00187855	7.04314e-05	4.6784e-05	0.00241497	2.46533e-06
YEATS4 712	25.5744	25.723	25.3736	24.8301	24.6115	24.4492	25.8821	25.4298	25.3171	25.2811	25.2804	25.0321	25.2877	25.3922	25.2803	24.2879	24.9581	25.0304	25.2208	25.2308	24.4258	25.3292	25.4463	25.3704	24.9756	24.7948	24.5134	25.557	24.6303	25.543	25.1979	25.3201	24.7588	24.9591	25.382	24.7613	0.795727	-0.130992	0.78172	0.436583	0.558806	-0.00245915	0.197844	0.620723	0.00123133	0.541888	0.00143574	0.05196	0.0155727
ZBTB11 713	23.5857	23.9552	23.3879	23.28	23.3093	23.2225	24.6276	22.8616	22.6298	22.7499	24.0214	23.9525	23.9191	23.6289	24.1158	25.1013	25.0953	22.736	23.6059	23.3608	22.5354	23.6121	23.7331	23.9868	23.7256	23.3521	23.6102	23.6429	23.2706	23.373	23.5746	23.8879	24.3109	23.1674	23.7773	23.5626	0.0803008	-0.291981	-0.189627	0.0119816	0.325302	0.748253	-0.395216	0.214739	0.881024	0.587614	0.724108	0.982178	0.546087
CNOT4 714	23.1855	23.1019	22.9703	22.4575	22.8351	23.0854	23.2433	23.1918	22.9887	22.4811	23.2002	21.6689	22.0932	24.8649	22.601	23.8912	24.4757	22.7874	23.524	23.8281	24.4544	22.4905	22.2047	23.1763	21.4028	22.0374	21.7339	23.0859	22.7926	23.1413	22.4501	23.1864	23.7181	23.9355	22.6238	21.7247	1.3612	1.06795	1.41661	0.725387	1.46167	1.99342	2.21084	0.899151	0.0197449	0.0605563	0.0158121	0.191603	0.013173
STAMBP 715	26.3546	26.087	26.2124	26.268	26.3729	26.3103	25.8295	26.2238	26.2133	25.7451	25.6146	25.8095	25.8498	25.8351	25.9774	26.4521	26.5016	26.4734	27.3499	27.2834	27.4567	25.5522	25.7582	25.7486	26.3879	26.2842	26.2913	26.218	26.3171	26.0889	25.7231	25.8874	26.4757	27.3633	25.6863	26.3212	-0.103185	-0.00411907	-0.232311	-0.598101	-0.433748	0.154531	1.04216	-0.634878	0.31686	0.967709	0.0317276	8.62051e-06	0.000346798
CPSF4 716	27.5669	27.5802	27.5009	27.5179	27.1768	27.0646	27.8615	27.4392	27.493	27.2032	27.374	27.1549	26.7989	26.8891	22.6881	23.921	26.1654	23.6679	27.3884	27.15	26.7071	27.8307	27.7805	27.681	27.6321	27.5137	27.1927	27.5493	27.2531	27.5979	27.244	25.4587	24.5848	27.0818	27.7641	27.4462	0.103157	-0.193064	0.151774	-0.20213	-1.98747	-2.86138	-0.364332	0.317898	0.889964	0.795814	0.838749	0.78647	0.0139055
NFATC1 717	23.7865	23.6687	22.7827	25.4048	22.9829	24.8923	22.1911	23.3917	24.115	25.1004	23.8596	21.3201	24.7224	22.2036	24.9718	24.5724	24.1444	25.0937	24.1946	23.4837	24.7619	23.2599	23.4869	23.0371	22.6667	23.6996	22.7351	23.4127	24.4267	23.2326	23.4267	23.9659	24.6035	24.1467	23.2613	23.0338	0.378836	1.39284	0.19877	0.392876	0.932104	1.56965	1.11288	0.227488	0.650414	0.106433	0.811694	0.638435	0.271123
ASMTL 718	24.5004	23.9903	24.6486	25.4653	25.4302	25.6191	22.8702	24.8812	24.7039	25.0749	24.9863	25.0887	25.179	25.1806	25.1783	24.7601	25.5901	25.6	23.3747	23.8796	23.2112	25.6203	25.283	25.5045	25.3457	25.4406	25.4932	24.3797	25.5049	24.1518	25.05	25.1793	25.3167	23.4885	25.4693	25.4265	-1.04677	0.0783549	-1.27471	-0.376532	-0.247201	-0.109785	-1.93799	0.0427624	0.00720527	0.824763	0.00162615	0.293935	0.487284
CDS2 719	24.1963	23.3093	23.7557	22.9853	22.074	21.8504	23.0876	23.4854	22.4869	25.4303	25.0316	24.5144	23.9471	23.3172	22.6378	25.0753	23.1319	23.5983	23.5878	23.3574	24.6629	24.7009	21.2805	24.7384	22.0975	23.9539	24.1694	23.7538	22.3032	23.02	24.9921	23.3007	23.9352	23.8694	23.5733	23.407	0.346837	-1.10374	-0.386976	1.58512	-0.106225	0.528249	0.462441	0.166326	0.647851	0.155757	0.610562	0.0469469	0.888477
KRT75 720	22.4251	22.797	22.9368	23.1213	23.386	22.6732	23.4749	22.5154	21.7295	23.0535	23.3611	23.3393	22.0472	22.7822	21.6954	23.4294	22.4659	23.7449	25.4364	25.2092	25.178	25.016	25.2149	25.1002	23.6694	23.2655	23.2218	22.7196	23.0602	22.5733	23.2513	22.1749	23.2134	25.2745	25.1104	23.3856	-0.665945	-0.3254	-0.81233	-0.134309	-1.21064	-0.172169	1.88893	1.72479	0.0766442	0.372257	0.0339568	0.710301	0.0029141
CEP43 721	25.842	25.7004	25.6019	26.1932	26.1047	26.1903	25.7699	25.5842	25.6509	25.4902	25.6213	25.5749	26.0149	26.2365	26.2025	24.1036	26.0717	26.0242	24.8854	23.7504	25.6146	25.6204	25.6936	25.7897	25.4978	25.8027	25.6113	25.7148	26.1628	25.6683	25.5621	26.1513	25.3998	24.7501	25.7013	25.6372	0.0775233	0.52552	0.031047	-0.0751262	0.514038	-0.237393	-0.887108	0.0640101	0.844923	0.19439	0.937535	0.849655	0.203901
BRD1 722	25.4615	25.5748	25.5606	25.7225	25.6421	25.5369	25.4774	25.6489	25.6615	25.7963	25.835	25.6954	25.5366	25.3128	25.2539	24.6911	24.9552	25.0573	24.3983	24.7067	23.8952	25.7081	25.5718	25.6413	24.6187	25.0268	24.8767	25.5323	25.6338	25.5959	25.7756	25.3678	24.9012	24.3334	25.6404	24.8407	0.691577	0.793103	0.755168	0.934812	0.527014	0.0604499	-0.507334	0.799672	0.000193998	4.19642e-05	7.40511e-05	5.33124e-06	0.00240085
POP4 723	26.8186	26.6643	26.4822	26.2318	25.8521	26.0601	26.8767	26.4661	26.5171	26.4538	26.3236	26.5452	26.1266	26.4152	26.2955	26.6182	26.6238	26.1976	27.1695	26.6607	27.3096	26.5848	26.6313	26.6368	26.3581	26.3153	26.1392	26.6551	26.048	26.62	26.4409	26.2791	26.4799	27.0466	26.6176	26.2709	0.384192	-0.222873	0.349135	0.170006	0.0082441	0.209032	0.775728	0.346778	0.0259666	0.17793	0.0408695	0.299446	0.959304
HERC2 724	26.6959	26.6561	26.8049	27.0605	27.2601	27.1409	26.8759	26.4193	26.7104	26.6646	26.5068	26.4782	26.4424	26.5798	26.4895	27.4141	26.9826	27.2161	27.0803	26.9046	26.9043	26.8844	26.5012	26.5836	26.73	26.6672	26.6708	26.719	27.1538	26.6685	26.5498	26.5039	27.2043	26.9631	26.6564	26.6894	0.0296052	0.464482	-0.0208377	-0.139517	-0.185451	0.514921	0.273729	-0.0329222	0.810952	0.00114136	0.86625	0.266966	0.144767
SNAP29 725	26.7386	26.678	26.6607	27.3373	27.5421	27.252	26.8981	26.733	26.6673	27.5903	27.6362	27.427	26.9748	27.232	27.3328	27.964	27.5692	27.2598	28.5238	28.4379	28.4481	27.1323	27.2702	27.4518	27.8562	27.545	27.8192	26.6924	27.3771	26.7662	27.5512	27.1798	27.5977	28.4699	27.2848	27.7401	-1.04769	-0.362984	-0.973957	-0.188952	-0.560276	-0.142469	0.729793	-0.455343	4.97884e-07	0.0198316	1.41789e-06	0.202004	0.00088382
OXSR1 726	24.7979	24.8869	24.8827	24.3738	24.1635	24.9175	24.5962	24.5278	24.7887	24.4509	24.2339	24.3156	24.5492	24.5554	25.0636	25.6138	25.7608	25.6772	24.5959	24.741	24.9478	24.5306	24.7658	24.7199	25.0304	25.1921	24.759	24.8558	24.4849	24.6375	24.3335	24.7227	25.6839	24.7616	24.6721	24.9938	-0.137995	-0.508902	-0.356293	-0.660358	-0.271101	0.690083	-0.232267	-0.321746	0.416823	0.00628447	0.0449538	0.000777765	0.119135
GGPS1 727	24.2134	24.4787	24.6473	24.4325	24.2065	24.4919	24.2433	23.6663	24.6856	24.3851	23.7637	24.487	24.5003	24.9177	25.0866	25.3804	25.7461	25.644	24.6449	24.2488	25.1104	24.2338	24.5476	24.7771	24.6025	23.533	24.5008	24.4465	24.377	24.1984	24.2119	24.8349	25.5902	24.668	24.5195	24.2121	0.234348	0.164849	-0.0137265	-0.000189827	0.622737	1.37808	0.455932	0.307386	0.431861	0.578794	0.962984	0.999488	0.0457758
PTBP3 728	25.8739	25.8552	26.0908	25.7661	25.9468	26.0184	25.9636	25.9511	25.948	25.8734	26.1731	25.9274	26.0105	25.8051	25.9521	25.3874	25.4071	25.6371	25.3289	25.5263	25.4494	26.0478	26.0102	26.1152	25.8666	25.9005	25.9541	25.94	25.9104	25.9543	25.9913	25.9226	25.4772	25.4349	26.0577	25.9071	0.0329223	0.00334079	0.0471937	0.0842333	0.0155055	-0.429853	-0.472174	0.150676	0.740234	0.973124	0.635107	0.399968	0.87578
LSM8 729	26.4731	26.3613	26.9431	26.6181	26.5105	27.1324	26.2478	26.7922	26.7995	27.9308	27.7547	27.9016	27.0416	26.4725	26.5644	24.1572	23.37	22.9643	25.5609	24.9572	23.7036	27.6075	26.9783	27.3658	27.5556	27.4869	27.8557	26.5925	26.7537	26.6132	27.8624	26.6928	23.4972	24.7406	27.3172	27.6327	-1.04022	-0.879038	-1.01952	0.229678	-0.939876	-4.13553	-2.89215	-0.315537	0.00825509	0.0222435	0.00939997	0.524191	0.01539
AP2A1 730	28.0216	28.0222	28.1737	27.9836	28.126	28.1727	27.9706	28.2998	28.1671	28.7902	28.6493	28.5231	28.6541	28.3424	28.4818	27.142	27.5054	27.6124	27.6642	27.5867	27.4775	28.3648	28.2414	28.226	28.3575	28.3699	28.5443	28.0725	28.0941	28.1458	28.6542	28.4928	27.4199	27.5761	28.2774	28.4239	-0.351425	-0.329793	-0.278086	0.230279	0.0688858	-1.00396	-0.847756	-0.146524	0.00809916	0.0120939	0.0305395	0.0681542	0.570246
WIZ 731	27.0623	27.3981	27.1033	26.5077	26.5153	26.2794	27.503	27.0314	26.8728	26.6396	26.6793	26.3317	26.5412	26.818	26.6454	26.5075	26.3616	26.4619	27.0523	26.9367	27.1553	26.6784	27.0858	26.8571	26.937	26.669	26.511	27.1879	26.4341	27.1357	26.5502	26.6682	26.4437	27.0481	26.8738	26.7057	0.482245	-0.271525	0.430065	-0.155458	-0.037504	-0.261991	0.342431	0.168114	0.00573439	0.0965762	0.0120955	0.329862	0.812017
RIGI 732	24.1333	24.0435	24.1734	25.2566	25.511	25.093	24.5541	24.3239	24.1094	23.964	23.8892	24.1213	24.361	23.9154	23.9694	23.1301	24.7753	24.6946	23.8275	24.8567	23.258	24.3847	24.2434	23.9072	24.8708	24.524	24.7498	24.1168	25.2869	24.3291	23.9915	24.0819	24.2	23.9807	24.1784	24.7149	-0.598117	0.572032	-0.385735	-0.723356	-0.632955	-0.514874	-0.734155	-0.536453	0.104093	0.119039	0.285007	0.0527731	0.0866581
STAU1 733	28.5776	28.5439	28.6067	29.082	29.1	29.0518	28.624	28.7415	28.5851	28.6486	28.9821	28.7451	28.9626	28.7093	28.6689	27.6416	27.9264	28.0893	28.1	28.2824	27.9461	28.866	28.7566	28.793	28.8182	28.7175	28.8605	28.5761	29.0779	28.6502	28.7919	28.7803	27.8858	28.1095	28.8052	28.7987	-0.222676	0.279164	-0.148542	-0.00680343	-0.0184845	-0.912949	-0.689254	0.00647076	0.0626865	0.02262	0.2032	0.952533	0.871556
TTC4 734	26.6921	26.2801	26.7121	26.7839	26.8725	27.0133	26.4941	26.5221	26.8829	26.7312	26.5697	26.6093	26.6736	26.777	27.1437	27.0276	27.1734	27.324	26.2261	26.1264	26.5016	26.3112	26.4134	26.5553	26.7099	26.7864	26.6761	26.5614	26.8899	26.633	26.6368	26.8648	27.175	26.2847	26.4267	26.7241	-0.162716	0.165763	-0.0911006	-0.0873517	0.140676	0.450855	-0.439431	-0.297468	0.269602	0.261014	0.532087	0.548936	0.337955
BAG2 735	29.7057	29.5988	29.599	29.3432	29.3758	29.5004	29.6916	29.7142	29.5576	29.4473	29.2767	29.312	29.5432	29.7476	29.7651	30.093	29.684	30.0515	29.8018	29.6282	29.6503	29.5062	29.5754	29.7577	29.6669	29.543	29.475	29.6345	29.4065	29.6545	29.3453	29.6853	29.9428	29.6934	29.6131	29.5616	0.072861	-0.155159	0.0928072	-0.216297	0.123652	0.381188	0.131784	0.0514813	0.497317	0.15668	0.389044	0.0536347	0.254581
BAG3 736	26.6918	26.3947	26.8386	27.1149	27.2893	27.3369	26.3123	26.4514	26.7654	26.4614	26.5744	26.667	27.6661	27.3885	27.7104	27.3694	27.4665	27.5518	26.5312	26.4246	26.6547	26.7316	26.6063	26.7853	27.1946	26.932	27.2943	26.6417	27.247	26.5097	26.5676	27.5883	27.4626	26.5368	26.7078	27.1403	-0.498612	0.106709	-0.630634	-0.572683	0.448047	0.322255	-0.60347	-0.432535	0.001307	0.432421	0.000131779	0.000359806	0.00313415
MAP4K4 737	26.8925	26.737	26.8415	26.7717	26.9332	27.065	26.6677	26.8176	26.7508	27.1267	26.9392	26.7366	26.5199	26.6327	26.8416	26.4787	26.4883	26.5901	27.1252	26.7967	26.5565	26.5071	26.3892	26.5942	26.8375	26.5488	26.5995	26.8237	26.9233	26.7453	26.9341	26.6647	26.5191	26.8261	26.4968	26.6619	0.16173	0.26133	0.0833988	0.272208	0.00277004	-0.142885	0.164192	-0.165126	0.232751	0.0607377	0.532798	0.0516091	0.983388
MLYCD 738	24.0069	24.1988	23.4332	23.2662	22.4634	21.7286	23.9271	23.5928	23.3281	23.0329	22.4375	22.9936	22.9866	23.3682	23.171	24.1022	24.3483	23.3279	24.6865	24.6498	24.5413	22.4583	22.4846	22.4517	23.7611	23.1092	22.7969	23.8797	22.4861	23.616	22.8213	23.1753	23.9261	24.6259	22.4649	23.2224	0.657243	-0.736331	0.393584	-0.401075	-0.0471458	0.703732	1.40349	-0.757533	0.0568605	0.0348574	0.240028	0.231511	0.886084
CRYZL1 739	22.1345	22.9351	24.0001	24.2999	24.6738	24.4649	22.7793	22.0655	24.0852	24.0151	23.9432	24.0692	24.0153	22.9249	23.8943	23.668	24.186	24.5322	24.5805	23.3905	23.9338	22.0654	22.8952	24.162	22.8605	23.9278	24.3235	23.0232	24.4795	22.9767	24.0092	23.6115	24.1288	23.9683	23.0408	23.7039	-0.680701	0.775605	-0.727253	0.305226	-0.0924439	0.424832	0.264347	-0.663085	0.236901	0.180044	0.207488	0.590504	0.870098
AIFM1 740	28.5841	28.6414	28.3344	28.3034	28.2952	28.0732	28.6614	28.5258	28.3766	28.5087	28.6124	28.4297	28.2058	28.3272	28.1188	28.2858	27.9019	28.1092	28.823	28.5684	28.4188	28.4159	28.512	28.4193	29.422	29.3236	29.2867	28.52	28.224	28.5213	28.5169	28.2173	28.099	28.6034	28.4491	29.3441	-0.824127	-1.12014	-0.822808	-0.827155	-1.12684	-1.24514	-0.740716	-0.895046	1.01907e-06	9.26306e-09	1.04259e-06	9.67173e-07	8.40603e-09
BPNT1 741	26.281	26.3424	26.2309	26.4979	26.3878	26.271	26.3817	26.3344	26.3665	26.3861	25.9744	26.0286	26.5475	26.6766	26.6661	27.0266	27.1056	26.9285	26.341	26.3318	26.2332	26.575	26.6402	26.6119	27.028	26.9968	26.9089	26.2848	26.3856	26.3608	26.1297	26.6301	27.0202	26.302	26.609	26.9779	-0.693125	-0.592321	-0.617051	-0.848214	-0.347837	0.0423128	-0.675899	-0.36888	3.21389e-07	3.01314e-06	1.71436e-06	1.40275e-08	0.00119517
SNAI1 742	23.5441	22.2944	22.9216	23.174	22.955	23.2584	23.3041	23.1234	21.4775	23.9122	22.9523	22.9327	24.3974	23.9893	24.5981	24.687	24.8898	25.3549	23.87	23.1481	23.6969	22.9838	22.1305	22.2085	22.6187	22.6399	22.6668	22.92	23.1292	22.635	23.2657	24.3283	24.9772	23.5717	22.4409	22.6418	0.278235	0.487376	-0.00676587	0.623959	1.68653	2.33546	0.929882	-0.200857	0.494648	0.237288	0.98667	0.134584	0.000436522
FADS2 743	26.61	26.553	26.9556	26.7432	26.9491	26.8493	26.5704	27.0677	26.9634	27.0603	27.21	27.0879	26.7556	26.1056	26.2183	23.6565	24.3364	24.6476	24.3855	24.2196	24.4153	27.4751	27.0734	27.1944	26.7042	26.9883	27.425	26.7062	26.8472	26.8672	27.1194	26.3598	24.2135	24.3401	27.2476	27.0392	-0.332949	-0.191965	-0.171984	0.0802315	-0.679336	-2.82564	-2.69903	0.208455	0.151188	0.399573	0.44961	0.722768	0.00644938
DDAH2 744	23.5139	23.6075	22.3353	22.7094	23.1985	22.021	23.3514	22.1187	21.8631	26.0177	22.2746	25.5012	23.029	22.7379	22.954	22.7577	23.307	23.5742	23.0407	23.1209	23.5716	22.1878	23.3482	22.7068	22.4039	22.2833	22.4967	23.1523	22.643	22.4444	24.5978	22.907	23.213	23.2444	22.7476	22.3946	0.757648	0.248364	0.0497771	2.20322	0.512371	0.818369	0.849794	0.352975	0.259051	0.707292	0.939905	0.00303215	0.441245
ABHD16A 745	25.8695	25.9583	25.6605	25.9125	25.7821	25.819	25.5725	25.859	25.6897	25.7692	25.7053	25.7199	25.6095	25.654	25.4116	25.1886	25.3923	24.8551	24.4909	25.5572	25.0001	25.8627	25.8901	25.7569	25.5969	26.1531	26.0643	25.8294	25.8379	25.7071	25.7314	25.5583	25.1453	25.016	25.8366	25.9381	-0.108704	-0.100253	-0.231038	-0.206674	-0.379789	-0.792771	-0.922098	-0.101567	0.58168	0.611176	0.247985	0.299759	0.0646807
C6orf47 746	23.4093	24.3218	23.6085	23.7123	23.6517	23.7763	24.6776	23.5024	23.5777	21.5802	23.0643	22.2972	23.1257	22.6652	21.9216	23.9749	23.921	23.1352	24.8059	24.6449	24.5946	23.848	24.0313	21.7647	23.1156	23.6292	23.6788	23.7799	23.7134	23.9193	22.3139	22.5708	23.677	24.6818	23.2147	23.4745	0.30537	0.238914	0.444737	-1.16061	-0.903694	0.202514	1.20731	-0.259867	0.540283	0.631215	0.375033	0.0282181	0.0802483
TXNDC12 747	28.9417	28.8195	28.9961	28.925	28.7835	28.8534	28.8804	29.0304	29.0161	29.1781	29.3276	29.3114	29.049	28.7807	28.8847	28.0625	28.196	28.2659	28.468	28.5108	28.1432	29.0928	29.0096	28.9177	29.2339	29.1284	29.2668	28.9191	28.854	28.9756	29.2724	28.9048	28.1748	28.374	29.0067	29.2097	-0.290599	-0.355696	-0.234061	0.0626684	-0.304915	-1.03487	-0.835681	-0.202975	0.00848715	0.00191595	0.02901	0.535521	0.0061481
TRUB2 748	26.4142	26.5174	26.3718	25.9105	26.2285	25.9966	26.4237	26.52	26.2946	26.7762	26.7549	26.7079	25.833	25.7278	25.409	23.4219	25.2698	25.4265	25.5741	25.4212	25.9322	26.7285	26.6655	26.4954	25.8149	26.1874	26.3521	26.4345	26.0452	26.4128	26.7463	25.6566	24.7061	25.6425	26.6298	26.1182	0.316304	-0.0729589	0.294612	0.628162	-0.461571	-1.41209	-0.47567	0.511649	0.338722	0.823398	0.372142	0.0659221	0.168165
ECD 749	23.3753	22.7865	21.7434	24.7341	25.3841	25.2535	23.1654	21.832	22.834	24.5353	24.5605	24.3043	24.8991	25.3317	25.2384	26.5294	25.8176	27.0399	24.6238	25.0512	24.9704	21.8997	23.6026	23.1603	24.0602	24.4928	24.5231	22.6351	25.1239	22.6105	24.4667	25.1564	26.4623	24.8818	22.8876	24.3587	-1.72363	0.765184	-1.74823	0.107983	0.797713	2.10361	0.523064	-1.47116	0.000641902	0.0874289	0.0005613	0.802252	0.0756946
SYF2 750	26.4843	26.6437	26.4368	26.3689	26.3377	26.1725	26.6363	26.5871	26.3498	26.4003	26.6387	26.371	26.7149	26.4906	26.4783	25.6302	25.4023	25.2652	25.9745	25.8288	25.8918	26.4313	26.4786	26.5077	26.4515	26.3065	26.121	26.5216	26.293	26.5244	26.47	26.5612	25.4326	25.8984	26.4725	26.293	0.228611	4.09147e-05	0.23139	0.177016	0.268236	-0.860427	-0.394593	0.17954	0.0581821	0.999716	0.0554545	0.135296	0.0287277
MBD3 751	28.1596	28.47	28.2255	28.0323	27.9086	27.9664	28.2815	28.1753	28.292	28.0219	28.0452	28.0507	27.8729	28.0133	28.0498	27.853	27.797	27.6696	28.3303	28.4203	28.3758	28.0308	28.174	28.287	27.9084	27.7842	27.7681	28.285	27.9691	28.2496	28.0393	27.9787	27.7732	28.3755	28.1639	27.8202	0.464841	0.148901	0.429383	0.219048	0.158482	-0.0470297	0.555242	0.343722	3.66519e-05	0.105365	9.16627e-05	0.021525	0.0861258
TOP3B 752	22.8143	22.791	22.5102	22.1417	22.4982	22.6297	22.7028	22.9794	21.6722	22.4766	21.9094	23.2974	20.7228	22.4354	22.2286	23.5263	23.4541	23.3415	24.0234	23.5025	23.1212	21.984	22.9725	22.9959	22.2303	22.7224	23.1267	22.7052	22.4232	22.4515	22.5611	21.7956	23.4406	23.549	22.6508	22.6931	0.0120716	-0.269925	-0.241649	-0.13199	-0.897491	0.747522	0.855937	-0.0423019	0.977835	0.536469	0.579614	0.761572	0.0496304
PTTG1 753	23.0845	24.1977	24.1266	22.4474	22.2025	24.637	23.3366	22.8884	22.4978	23.0859	23.7989	23.2641	22.2366	24.4046	24.6273	24.184	22.6695	23.5269	23.3405	23.314	23.9275	25.2113	23.2081	22.6776	21.4061	23.7337	22.301	23.8029	23.0956	22.9076	23.383	23.7562	23.4601	23.5273	23.699	22.4803	1.32262	0.615349	0.42729	0.902676	1.27586	0.979843	1.04704	1.21871	0.0905778	0.417584	0.571825	0.238875	0.10172
BCL10 754	25.5764	25.2645	25.0556	25.6442	25.4603	25.1765	25.4061	24.8372	24.8351	24.5271	24.461	24.2903	25.1551	25.3283	25.3126	26.7693	26.4518	26.5088	26.1512	26.1738	26.2267	24.8697	24.9567	25.0286	25.0239	24.7937	25.0926	25.2988	25.427	25.0261	24.4262	25.2653	26.5767	26.1839	24.9517	24.9701	0.328782	0.456948	0.0560675	-0.543895	0.295285	1.6066	1.21382	-0.0184005	0.0468087	0.00804816	0.721393	0.00225252	0.0714857
NDUFB10 755	28.913	28.9569	28.7049	28.683	28.6221	28.3641	28.9922	29.0076	28.7372	28.75	28.9062	28.7522	28.5564	28.5126	28.2694	28.228	28.2025	28.2846	28.6446	28.7449	28.33	28.6559	28.5482	28.4204	28.7245	28.6331	28.672	28.8583	28.5564	28.9123	28.8028	28.4461	28.2384	28.5732	28.5415	28.6765	0.181758	-0.120111	0.235809	0.126259	-0.230418	-0.43816	-0.103341	-0.135014	0.13729	0.31839	0.0583722	0.294893	0.0638404
CLPTM1 756	26.0734	26.5057	26.3706	25.9356	26.3372	26.8094	26.5955	26.7004	26.3966	27.1338	26.7553	26.7369	26.8135	26.6229	26.5024	25.4578	25.677	25.903	25.5523	25.0598	25.2702	26.808	26.671	26.8503	26.7128	27.0581	26.7976	26.3166	26.3608	26.5641	26.8753	26.6463	25.6793	25.2941	26.7765	26.8562	-0.539583	-0.495406	-0.29202	0.0191701	-0.209875	-1.17688	-1.56203	-0.0796962	0.00993027	0.0165485	0.13844	0.920272	0.280412
MOCS2 757	22.1098	23.427	22.2709	21.5063	24.256	24.2838	23.1746	23.5502	23.2128	23.6458	22.2052	23.549	23.9495	23.1704	24.2766	22.8673	24.8997	24.2572	23.5629	22.3493	23.5262	23.1805	23.6992	22.7046	24.1138	23.5523	23.8851	22.6026	23.3487	23.3125	23.1333	23.7988	24.0081	23.1461	23.1948	23.8504	-1.24786	-0.501717	-0.537884	-0.717128	-0.0516074	0.157639	-0.704292	-0.655654	0.0647481	0.440844	0.409151	0.274364	0.936324
TOMM40 758	27.755	27.7378	27.8761	27.627	27.7181	27.761	27.9309	28.0353	27.8353	28.3952	28.1781	28.1776	27.5941	27.4318	27.176	26.7014	26.7882	26.9723	27.1955	27.0324	26.7408	28.0111	27.8434	27.7949	27.5953	27.9004	28.0443	27.7896	27.7021	27.9338	28.2503	27.4006	26.8206	26.9895	27.8831	27.8466	-0.0570454	-0.144575	0.0871562	0.403627	-0.446005	-1.02601	-0.857102	0.0364736	0.669024	0.284671	0.514993	0.00611838	0.00294126
PEX11B 759	25.8368	25.6525	25.6997	25.4543	25.1913	25.5559	25.6912	25.7375	25.836	25.9121	26.0684	25.3087	24.7323	25.0195	24.9461	23.9011	24.7497	24.9397	25.7069	25.554	25.2406	25.518	25.5797	25.4915	25.4823	25.4077	25.8006	25.7297	25.4005	25.7549	25.763	24.8993	24.5302	25.5005	25.5297	25.5635	0.166122	-0.163046	0.19138	0.199508	-0.664258	-1.03337	-0.0629942	-0.0337964	0.447661	0.455992	0.382848	0.363374	0.00575015
PAK4 760	26.5362	26.2803	26.4282	26.9393	27.0083	26.8934	26.3679	26.1683	26.4121	25.8975	25.8993	25.8772	27.0012	27.016	26.8083	26.2021	26.7707	26.844	26.2048	25.7915	25.9189	26.0563	26.164	26.3334	26.2944	26.3746	26.0619	26.4149	26.947	26.3161	25.8913	26.9418	26.6056	25.9717	26.1846	26.2436	0.171253	0.703354	0.0724432	-0.352322	0.698191	0.361968	-0.271924	-0.0590961	0.24495	8.61123e-05	0.617786	0.023011	9.35206e-05
ACTL6A 761	27.8914	27.8433	27.9106	27.8446	28.0948	27.9793	27.741	28.0847	27.9297	28.3135	28.3502	28.1111	28.1477	27.6751	27.858	27.577	27.5726	27.8057	27.3867	27.4465	27.4547	28.1667	27.8662	27.973	27.6053	27.799	28.1593	27.8818	27.9729	27.9185	28.2583	27.8936	27.6517	27.4293	28.002	27.8545	0.0272344	0.118341	0.0639502	0.403736	0.0390629	-0.20279	-0.425237	0.147439	0.844765	0.399013	0.646418	0.00817539	0.778943
NSD2 762	26.6118	26.866	26.6166	26.02	25.941	25.9415	26.9113	26.8368	26.6288	25.9594	26.2207	26.0088	26.3228	26.1944	25.9892	25.3036	25.1155	24.9451	25.96	25.6503	25.7767	26.3967	26.4662	26.3672	25.4301	25.4248	25.2742	26.6981	25.9675	26.7923	26.063	26.1688	25.1214	25.7957	26.4101	25.3764	1.32175	0.59111	1.41592	0.686584	0.792398	-0.254998	0.419294	1.03368	3.66436e-10	5.34215e-05	1.10929e-10	8.46708e-06	1.21117e-06
MOCS2 763	22.2637	22.6176	23.3697	24.2708	25.2351	24.8466	23.2831	23.2055	21.8703	23.8343	22.7825	23.6791	23.991	23.2657	23.4789	23.5748	22.9	23.697	24.2226	22.9359	23.1169	21.3618	22.878	22.1366	24.6935	24.0061	22.4367	22.7503	24.7842	22.7863	23.432	23.5785	23.3906	23.4251	22.1254	23.7121	-0.961764	1.07208	-0.92581	-0.280125	-0.133578	-0.321506	-0.286979	-1.58666	0.0892054	0.0603213	0.100927	0.608342	0.806455
CYB5A 764	27.5174	27.5831	27.4201	27.3406	27.1886	27.0595	27.6934	27.7509	27.4691	27.8385	28.0717	27.8044	27.9862	27.7161	27.6064	27.3429	26.7978	26.8991	26.9651	27.3244	27.1175	27.735	27.6137	27.6546	27.8557	27.6543	27.854	27.5069	27.1962	27.6378	27.9049	27.7696	27.0133	27.1356	27.6678	27.788	-0.281127	-0.591767	-0.15022	0.116857	-0.0184399	-0.774744	-0.652356	-0.120202	0.0543947	0.000355812	0.287541	0.405357	0.894618
LDHA 765	31.2907	30.9641	31.3777	32.3421	32.4695	32.5769	30.9936	31.2817	31.3159	31.9233	31.8881	32.0095	32.0651	31.7277	31.9835	31.2424	31.7784	31.8214	31.0519	31.0455	30.8833	32.0816	31.7262	31.8804	31.942	32.0633	32.5654	31.2108	32.4628	31.1971	31.9403	31.9254	31.6141	30.9936	31.8961	32.1902	-0.979421	0.272592	-0.993182	-0.249956	-0.264837	-0.576184	-1.19664	-0.294167	1.16774e-05	0.121543	9.7663e-06	0.153701	0.131859
GLUD1 766	30.1207	30.1372	30.1613	30.01	30.0641	30.0037	30.21	30.3739	30.1981	30.4994	30.6115	30.3789	30.1756	29.8848	29.8321	29.8964	29.6781	29.953	29.6695	29.6864	29.2865	30.1338	29.9279	29.922	30.1699	30.2774	30.5173	30.1397	30.0259	30.2607	30.4966	29.9642	29.8425	29.5475	29.9946	30.3215	-0.181793	-0.295627	-0.0608503	0.17507	-0.357371	-0.479029	-0.774087	-0.326971	0.147079	0.0235584	0.618992	0.161817	0.00771272
DHFR 767	25.4761	25.0856	25.3705	26.3949	26.5151	26.1903	25.5554	25.5431	25.4789	25.6932	25.6716	25.5371	26.0374	26.0842	26.2527	26.1883	26.1141	26.5211	23.1056	23.1971	24.4045	25.2319	25.4004	25.2295	25.9393	25.7613	25.6322	25.3107	26.3667	25.5258	25.634	26.1248	26.2745	23.5691	25.2873	25.7776	-0.46688	0.589137	-0.251817	-0.143636	0.34716	0.496878	-2.2085	-0.49034	0.0492994	0.01571	0.272006	0.526607	0.135169
CYB5R3 768	30.156	30.1104	30.2146	30.019	30.2168	30.1598	30.2283	30.3498	30.2329	30.5309	30.5929	30.4247	30.2478	29.7724	29.7127	28.8755	29.2974	29.5699	29.8295	29.944	29.6625	30.3216	30.0999	30.1272	29.4843	29.7374	30.1348	30.1603	30.1319	30.2703	30.5162	29.911	29.2476	29.812	30.1829	29.7855	0.374826	0.346355	0.484798	0.730646	0.125449	-0.537883	0.0264955	0.39739	0.0366915	0.0517052	0.00897339	0.000307229	0.461982
GSR 769	26.8753	27.0525	26.6827	27.1303	27.1394	27.0111	26.9174	26.6103	26.7514	26.6115	26.7974	26.5039	27.0784	26.9404	27.0347	27.8005	27.5032	27.4543	27.532	27.2767	27.3903	26.8316	27.0437	26.8338	26.5279	26.7156	26.5767	26.8702	27.0936	26.7597	26.6376	27.0179	27.586	27.3997	26.903	26.6067	0.263475	0.486855	0.152989	0.0308899	0.41113	0.979269	0.792945	0.296296	0.0361292	0.000503916	0.206615	0.794755	0.00225022
MT-CO2 770	28.6135	28.63	28.7895	28.4455	28.9892	28.8183	28.5419	28.7154	28.6171	29.379	29.3876	29.1722	28.7535	28.3936	28.3005	27.7459	27.8896	28.0029	27.1574	27.3646	26.655	28.9763	28.4818	28.4808	27.9811	28.6231	29.1004	28.6776	28.751	28.6248	29.3129	28.4826	27.8794	27.059	28.6463	28.5682	0.109452	0.182808	0.0566047	0.74475	-0.0856334	-0.688764	-1.5092	0.0781176	0.632815	0.427306	0.804426	0.00361963	0.708234
SOD1 771	26.9941	26.4767	26.7399	27.4806	27.8676	27.8431	26.5357	26.7073	26.6875	27.4677	27.4482	27.3445	27.7194	27.4261	27.6147	27.3273	27.4036	27.5849	26.4828	26.4614	26.4508	26.952	26.8194	26.7766	27.6556	27.4531	27.8825	26.7369	27.7304	26.6435	27.4201	27.5867	27.4386	26.465	26.8493	27.6637	-0.92681	0.0666999	-1.0202	-0.243608	-0.0769817	-0.225126	-1.1987	-0.814413	9.36574e-07	0.619728	2.29579e-07	0.080695	0.567237
PNP 772	27.8342	27.3986	27.917	28.2931	28.3569	28.4007	27.5487	27.7515	27.8892	28.2642	28.1881	28.2368	28.2344	28.1011	28.2332	28.3154	28.7696	28.4411	27.7017	27.4492	27.7639	28.1665	27.9283	28.0469	27.9625	28.1815	28.6015	27.7166	28.3502	27.7298	28.2297	28.1896	28.5087	27.6383	28.0473	28.2485	-0.531911	0.101716	-0.518692	-0.0188045	-0.0589354	0.260191	-0.610237	-0.201262	0.00275024	0.520405	0.00334141	0.904927	0.708606
HPRT1 773	25.5579	25.1799	25.5714	26.6558	26.6958	26.9418	25.3638	25.6438	25.6481	26.7371	26.4979	26.546	26.6322	26.2961	26.5166	27.2239	26.3696	25.5956	25.338	23.3551	24.5015	26.4614	25.9726	26.1838	26.2353	26.5184	26.8364	25.4364	26.7645	25.5519	26.5937	26.4816	26.3963	24.3982	26.2059	26.53	-1.09365	0.234437	-0.978155	0.0636112	-0.0484015	-0.133703	-2.13185	-0.324141	0.00750972	0.53042	0.0150242	0.864196	0.896439
GOT2 774	31.0103	31.0812	31.2464	30.9108	30.9893	31.0235	31.1016	31.4236	31.2708	31.5392	31.7644	31.6088	31.2218	30.6838	30.694	29.7643	30.288	30.5027	30.0951	30.2987	29.6785	31.3649	31.0621	31.0669	31.06	31.2113	31.6489	31.1126	30.9746	31.2653	31.6374	30.8665	30.185	30.0241	31.1646	31.3067	-0.194109	-0.332186	-0.0414143	0.330704	-0.440233	-1.12175	-1.28263	-0.142097	0.329821	0.102998	0.833371	0.104442	0.0348909
ABL1 775	23.5226	23.8063	22.2884	21.8375	22.3608	21.9686	22.5521	23.0052	22.8955	22.8748	21.5064	23.6939	22.7408	23.0402	22.4477	22.6033	22.5701	23.1625	22.5922	22.6176	23.5201	22.5383	22.317	23.4301	22.626	24.2885	21.7352	23.2058	22.0556	22.8176	22.6917	22.7429	22.7786	22.91	22.7618	22.8832	0.322525	-0.827623	-0.0656619	-0.19153	-0.140369	-0.104644	0.0267292	-0.121453	0.567878	0.1519	0.907051	0.733764	0.803018
EGFR 776	26.2677	26.5238	26.4922	26.4261	26.4069	26.5546	26.6073	26.5195	26.5842	26.7715	26.4871	26.3478	26.4942	26.3632	26.3295	25.9709	25.445	25.5682	26.1586	26.2366	25.8559	26.3696	26.4108	26.3818	26.2571	26.1382	26.086	26.4279	26.4625	26.5703	26.5355	26.3956	25.6614	26.0837	26.3874	26.1604	0.267437	0.302079	0.409886	0.375051	0.235168	-0.499086	-0.0767263	0.226962	0.0505205	0.0291657	0.00464499	0.0085468	0.0821876
PGK1 777	30.5907	30.2383	30.5839	31.4616	31.5664	31.5639	30.2788	30.3903	30.5463	30.8652	30.7909	30.8099	31.0789	30.965	31.1297	31.0181	31.2213	31.2205	30.5537	30.5013	30.6899	30.9095	30.7947	30.8812	31.4093	31.2629	31.4142	30.471	31.5306	30.4051	30.822	31.0579	31.1533	30.5816	30.8618	31.3621	-0.891158	0.16849	-0.956988	-0.540115	-0.304255	-0.208787	-0.780498	-0.500318	1.76498e-08	0.101177	5.54122e-09	2.27292e-05	0.0056561
AK1 778	25.7128	25.1985	25.7601	25.9294	26.6475	26.2365	24.6288	25.1739	25.7282	25.7625	25.6463	25.7667	25.9868	26.0136	26.1737	27.5228	27.6954	26.7738	27.8054	27.6917	27.5801	26.5851	26.5724	26.2752	27.5514	27.0757	27.1906	25.5571	26.2711	25.177	25.7252	26.058	27.3307	27.6924	26.4776	27.2726	-1.71546	-1.00144	-2.09562	-1.5474	-1.21454	0.0580857	0.419848	-0.795007	1.29819e-06	0.000729241	6.64757e-08	5.32775e-06	0.000102262
PLAU 779	22.7916	23.7581	21.9642	22.0519	23.1299	22.3738	22.746	22.6842	22.5746	23.9965	22.9861	21.2451	23.1308	22.2969	23.6486	23.3291	22.3974	22.9641	26.0206	26.069	25.682	23.4581	23.7404	23.2025	25.0337	24.7207	24.0478	22.838	22.5185	22.6683	22.7425	23.0254	22.8969	25.9239	23.467	24.6007	-1.76277	-2.0822	-1.93247	-1.85819	-1.57534	-1.70387	1.32313	-1.13376	0.00345661	0.000862434	0.00165755	0.00228881	0.00768106
ADA 780	24.7466	24.1172	24.559	25.2367	25.3345	25.0901	23.6629	24.3959	24.3478	24.3417	24.7316	24.2575	24.5833	24.9053	25.2564	25.2943	25.5212	25.3202	25.2927	25.526	25.6579	24.8006	24.6889	24.9231	25.1053	24.8444	25.01	24.4743	25.2204	24.1355	24.4436	24.915	25.3785	25.4922	24.8042	24.9866	-0.512253	0.233869	-0.851019	-0.542945	-0.0715818	0.391989	0.505683	-0.182372	0.0181336	0.25334	0.000376313	0.0129766	0.722551
CA2 781	26.061	25.6738	26.0857	27.1803	27.2718	27.183	25.6902	25.7965	26.0243	26.6044	26.4238	26.624	27.1685	26.9769	27.4086	27.0096	27.5646	27.2906	25.6463	25.7321	24.0629	26.908	26.6514	26.7433	25.904	26.1896	26.2653	25.9402	27.2117	25.837	26.5507	27.1846	27.2883	25.1471	26.7676	26.1196	-0.179478	1.09208	-0.282669	0.431095	1.06499	1.16863	-0.972539	0.647942	0.535603	0.00105733	0.332744	0.145809	0.00131802
TIMP1 782	23.4734	22.7545	22.5302	23.3935	22.2582	21.3381	22.295	22.9889	22.8972	25.2358	25.1838	25.4981	22.2449	22.0304	23.039	23.1669	22.6591	23.5091	23.0236	23.7028	23.4712	21.7535	22.7287	22.1032	22.9993	23.9001	24.9455	22.9194	22.3299	22.727	25.3059	22.4381	23.1117	23.3992	22.1952	23.9483	-1.02891	-1.61837	-1.22128	1.3576	-1.51019	-0.836584	-0.549117	-1.75315	0.0416835	0.00271921	0.0177928	0.00947094	0.00458644
MYC 783	24.8263	24.897	23.1999	24.8796	24.5091	24.3409	24.3775	24.0872	24.9035	21.9212	23.9596	22.913	25.8488	25.8109	25.8884	25.7988	25.5566	25.7025	22.7177	24.3279	23.8424	24.0319	24.5776	24.3961	24.3537	21.5553	24.1687	24.3077	24.5765	24.4561	22.9312	25.8494	25.686	23.6293	24.3352	23.3593	0.948438	1.21724	1.09681	-0.428042	2.49012	2.32672	0.270047	0.975941	0.135405	0.0596975	0.0871201	0.490462	0.000590108
NRAS 784	29.7639	29.8556	29.7472	29.6577	29.2592	29.2705	29.8512	29.8402	29.6107	29.7478	29.7352	29.5711	29.5368	29.5355	29.4791	29.3243	29.3769	29.6378	29.4377	29.5561	29.1831	29.4926	29.6658	29.4949	29.5362	29.5269	29.5623	29.7889	29.3958	29.7674	29.6847	29.5171	29.4463	29.3923	29.5511	29.5418	0.247091	-0.146003	0.225564	0.142895	-0.0246985	-0.0954764	-0.149518	0.00928128	0.044518	0.219522	0.0644062	0.229117	0.832332
HRAS 785	25.8112	26.0956	23.1195	25.985	25.507	25.1259	25.6345	25.6059	25.416	25.6487	25.6402	25.6738	25.3604	23.4832	25.4506	25.4107	25.9327	25.761	26.0228	26.2259	23.3869	25.2766	25.4665	21.4939	25.7616	23.6815	23.8758	25.0088	25.5393	25.5521	25.6542	24.7648	25.7015	25.2119	24.079	24.4397	0.569112	1.09962	1.11248	1.21457	0.325097	1.2618	0.7722	-0.36066	0.552743	0.257153	0.251813	0.212343	0.733734
KRAS 786	25.5546	25.8589	25.6599	25.246	24.842	25.3407	25.9173	25.7329	25.6482	25.3539	25.3277	25.468	25.9031	25.9364	25.9251	26.024	26.1541	26.4112	25.8801	25.8958	25.943	25.2783	25.7761	25.5859	25.4958	25.2219	24.745	25.6911	25.1429	25.7661	25.3832	25.9215	26.1964	25.9063	25.5467	25.1542	0.536874	-0.0113538	0.611905	0.228946	0.767288	1.04221	0.752043	0.392506	0.00409198	0.945924	0.00144267	0.181487	0.000163623
LDLR 787	26.0354	26.1637	25.9023	25.8447	25.9419	25.7615	26.1262	26.1462	25.8668	26.703	26.8759	26.6403	25.7547	25.4681	25.2478	24.0834	24.6374	24.8647	25.9295	25.8913	25.7877	26.1152	25.9514	25.8954	26.1309	26.0649	26.1598	26.0338	25.8494	26.0464	26.7397	25.4902	24.5285	25.8695	25.9873	26.1186	-0.0847676	-0.269198	-0.0721599	0.62118	-0.628341	-1.59005	-0.249058	-0.131246	0.587266	0.0952663	0.643683	0.000653685	0.000586668
TGFB1 788	24.7271	24.8203	24.149	22.7293	23.0017	22.8918	24.9118	24.6524	24.1127	23.5579	23.6281	23.2921	24.6116	24.5499	24.6315	24.2054	24.389	24.2113	24.1786	23.961	23.8585	24.0298	24.1683	23.7147	23.5551	23.3186	22.909	24.5654	22.8742	24.559	23.4927	24.5977	24.2686	23.9994	23.9709	23.2609	1.30457	-0.386642	1.29811	0.231821	1.33678	1.00769	0.738486	0.710027	2.42518e-06	0.0668428	2.59608e-06	0.258645	1.72998e-06
HLA-B 789	24.2962	23.6319	23.8066	22.6398	22.2955	23.6505	23.7918	24.5614	23.3364	25.6388	25.8074	25.5386	24.9882	23.9894	23.4371	23.0048	22.7178	23.1999	23.4309	23.9176	24.5837	24.5431	22.3165	24.0338	25.266	25.0544	25.8907	23.9115	22.862	23.8965	25.6616	24.1382	22.9742	23.9774	23.6311	25.4037	-1.49217	-2.54176	-1.50717	0.257873	-1.26547	-2.42956	-1.4263	-1.77257	0.00695858	5.33736e-05	0.00650143	0.608348	0.0190087
HBD 790	32.2123	32.2326	32.2376	33.8102	33.5605	33.8991	32.327	32.5571	32.2383	31.8588	31.9933	31.9681	29.6385	29.4538	29.525	32.1293	31.2181	31.9079	31.9495	32.2356	31.7914	32.0035	31.6829	31.8488	32.9268	32.5729	32.9778	32.2275	33.7566	32.3741	31.9401	29.5391	31.7518	31.9922	31.8451	32.8258	-0.598331	0.930799	-0.451689	-0.885748	-3.2867	-1.07404	-0.83364	-0.98071	0.00296266	3.88559e-05	0.0188652	6.92398e-05	5.9486e-14
LMNA 791	32.2767	32.2582	32.3063	32.3853	32.2515	32.3661	32.338	32.465	32.2893	32.6517	32.7282	32.6267	32.6799	32.4883	32.4896	32.2713	32.1476	32.4796	32.378	32.4747	32.2622	32.5336	32.3977	32.4177	32.6967	32.3786	32.6231	32.2804	32.3343	32.3641	32.6689	32.5526	32.2995	32.3716	32.4497	32.5661	-0.285725	-0.231832	-0.202019	0.102769	-0.0134978	-0.266615	-0.194493	-0.116448	0.00798454	0.0267067	0.0501216	0.301235	0.890515
SPTA1 792	24.7451	22.7454	24.4601	23.7257	22.7765	22.0613	23.3288	23.7281	24.514	24.4425	22.3701	23.9352	24.5061	24.6737	22.6894	22.7707	22.9849	23.0162	23.1609	23.3089	23.5291	22.5018	20.9142	22.7928	22.1905	24.0762	21.5193	23.9835	22.8545	23.857	23.5826	23.9564	22.9239	23.333	22.0696	22.5953	1.3882	0.259168	1.26163	0.987251	1.36105	0.32857	0.737628	-0.525733	0.0656862	0.719815	0.0919843	0.181205	0.0706894
APOE 793	25.703	25.4162	25.7724	26.9013	26.1772	26.3314	25.4235	25.5459	25.7754	24.9717	24.9398	24.9224	23.0664	23.2866	24.2021	23.2991	24.6451	22.7678	24.3612	24.8028	23.3501	25.2329	25.2871	25.0635	25.7778	25.7773	26.468	25.6305	26.47	25.5816	24.9446	23.5183	23.5707	24.1714	25.1945	26.0077	-0.377204	0.462283	-0.426092	-1.06308	-2.48936	-2.43703	-1.83635	-0.813217	0.348762	0.25348	0.291344	0.0137541	3.79176e-06
FN1 794	25.5803	25.1863	25.4734	26.4863	26.6173	26.3375	25.4582	25.766	25.694	25.6229	25.7448	25.3268	25.9968	26.4976	26.0718	26.9945	25.3165	26.0593	26.4775	26.5018	26.1394	25.6587	25.7904	23.4419	25.9982	25.8945	25.7165	25.4133	26.4803	25.6394	25.5648	26.1887	26.1234	26.3729	24.9636	25.8697	-0.456381	0.610627	-0.230295	-0.304872	0.319022	0.253708	0.503173	-0.906081	0.303675	0.173237	0.60002	0.488728	0.469039
TFRC 795	32.0926	32.0343	32.2097	31.9429	32.0587	32.0627	32.0973	32.4076	32.2378	32.6407	32.7504	32.6894	32.2142	31.8661	31.8132	30.9441	30.94	31.1459	31.5743	31.7425	31.4732	32.2154	31.8801	31.8984	32.2405	32.2948	32.724	32.1122	32.0214	32.2476	32.6935	31.9645	31.01	31.5967	31.998	32.4198	-0.307528	-0.398331	-0.172188	0.273744	-0.455269	-1.40978	-0.82308	-0.4218	0.0320477	0.00735171	0.211344	0.0535176	0.00279038
FTH1 796	23.1205	23.0704	22.6652	22.5406	23.3304	22.704	23.1176	22.4957	22.7462	22.5347	22.4956	22.706	23.3849	22.9247	23.5705	23.9367	23.0564	23.1832	23.3242	22.6416	24.2238	22.7046	22.6959	22.3497	23.3333	23.1251	23.7513	22.952	22.8584	22.7865	22.5788	23.2934	23.3921	23.3965	22.5834	23.4032	-0.451203	-0.544883	-0.616747	-0.824473	-0.109872	-0.0111448	-0.00670807	-0.819838	0.171847	0.102552	0.0670877	0.0176132	0.733538
MT-ATP8 797	27.5267	27.5987	27.5118	27.5257	27.2191	27.2492	27.5512	27.765	27.6195	28.0092	28.2589	28.0477	27.5949	27.0545	27.0532	27.1779	27.0044	26.7796	27.3992	26.5675	26.7745	27.7218	27.4248	27.6116	27.3927	27.4652	27.9408	27.5457	27.3313	27.6452	28.1053	27.2342	26.9873	26.9137	27.5861	27.5996	-0.0538137	-0.26824	0.0456549	0.505743	-0.365377	-0.612255	-0.685821	-0.0134965	0.78019	0.174085	0.81279	0.015212	0.0693578
VTN 798	27.4246	27.3994	27.4443	27.522	27.0593	27.3933	27.9504	27.9237	27.0484	26.3959	26.2455	26.0107	22.2074	22.2309	21.9895	22.7616	23.2982	23.4255	24.0326	26.7005	23.0213	26.626	26.6197	27.3191	26.6719	26.8748	27.1987	27.4228	27.3248	27.6409	26.2174	22.1426	23.1618	24.5848	26.8549	26.9152	0.507607	0.409681	0.725691	-0.697786	-4.77255	-3.75339	-2.33034	-0.0602207	0.363126	0.461297	0.198407	0.215493	3.25373e-08
HMGCR 799	25.0091	24.6577	24.6992	24.7754	25.1013	24.956	25.1316	24.1721	24.9262	24.4053	24.5612	24.7306	25.8499	25.9653	26.0377	25.6253	25.2978	25.4186	25.2936	25.4302	25.3066	25.0056	23.9521	24.8418	25.2364	25.5842	24.8729	24.7887	24.9443	24.7433	24.5657	25.951	25.4472	25.3434	24.5998	25.2311	-0.442455	-0.286891	-0.487854	-0.665411	0.719815	0.2161	0.1123	-0.631309	0.0841093	0.252183	0.0587998	0.012855	0.00784086
CAT 800	27.4831	27.6737	27.2227	27.1666	27.1558	26.9048	27.6272	27.4947	27.2559	27.4819	27.3271	27.3582	27.3913	27.4211	27.2967	27.5022	27.2822	27.3165	27.9516	27.8841	27.9405	27.5891	27.5212	27.4452	27.4331	27.2995	27.3641	27.4598	27.0757	27.4593	27.3891	27.3697	27.367	27.9254	27.5185	27.3656	0.0942538	-0.289851	0.0936844	0.0234822	0.00411763	0.00139635	0.559812	0.152908	0.405221	0.0166985	0.408014	0.834349	0.970732
RAF1 801	24.8975	24.9535	24.8778	24.7696	25.0201	25.2492	24.905	25.1191	24.7762	24.7226	24.6939	24.7355	25.0483	25.0567	25.342	25.3336	25.5186	25.5534	24.9169	24.2114	24.1594	24.5099	24.7597	24.8731	25.0875	25.0205	24.8061	24.9096	25.013	24.9334	24.7173	25.149	25.4685	24.4292	24.7142	24.9714	-0.0617389	0.041625	-0.0379175	-0.254038	0.177627	0.497189	-0.54213	-0.257147	0.712898	0.803883	0.821017	0.140443	0.295789
GBA1 802	26.8963	27.0202	26.8408	26.0584	26.1225	25.8721	26.9734	26.9692	26.8166	26.8186	26.8418	26.612	25.8594	26.0986	25.5192	24.9563	25.4081	24.6025	26.288	26.7596	26.4766	26.6716	26.5588	26.4599	26.3494	26.4003	26.7982	26.9191	26.0177	26.9197	26.7575	25.8258	24.989	26.5081	26.5634	26.516	0.403101	-0.498277	0.403772	0.241521	-0.690217	-1.52701	-0.00789852	0.0474607	0.0340602	0.0107956	0.0337953	0.187717	0.000911925
ALDOA 803	30.9746	30.6368	30.9274	31.6655	31.7896	31.8976	30.7071	30.802	30.9228	31.1522	31.1649	31.221	31.3884	31.1211	31.4148	30.995	31.3029	31.361	30.8271	30.7603	30.9016	31.3497	31.2784	31.3984	31.6418	31.4299	31.6808	30.8463	31.7842	30.8106	31.1794	31.3081	31.2196	30.8297	31.3422	31.5842	-0.737884	0.20005	-0.773554	-0.404796	-0.276034	-0.364512	-0.754484	-0.241978	2.53092e-06	0.0923607	1.31216e-06	0.00191364	0.0242346
CSTB 804	21.8925	23.8662	22.6148	23.2777	23.3441	22.7279	23.1409	23.3038	21.7346	22.3287	22.4927	21.5968	22.661	22.276	22.4933	23.0414	23.1675	23.9037	25.2561	24.7342	23.1803	21.1898	23.0756	23.0306	23.9258	23.1807	23.1931	22.7912	23.1166	22.7264	22.1394	22.4768	23.3708	24.3902	22.432	23.4332	-0.642012	-0.316626	-0.706752	-1.29379	-0.956429	-0.062355	0.957008	-1.00118	0.277941	0.588304	0.233811	0.0361709	0.112312
ANXA1 805	30.5079	30.5289	30.5401	31.2295	31.3053	31.5053	30.6076	30.7273	30.5227	30.9597	30.8825	30.9955	31.3434	30.9859	31.2595	31.0821	31.0675	31.1283	30.1415	30.239	29.9242	31.4122	31.1274	31.3074	31.4166	31.7499	31.9407	30.5256	31.3467	30.6192	30.9459	31.1963	31.0926	30.1016	31.2823	31.7024	-1.1768	-0.355701	-1.08319	-0.756488	-0.506123	-0.609759	-1.60083	-0.420074	8.06787e-09	0.00925243	3.06237e-08	5.79294e-06	0.000566292
APOB 806	22.7587	23.1932	22.8261	22.7721	23.7691	22.8514	22.3252	22.5889	21.4945	22.8649	23.9899	24.45	22.9004	23.5838	23.7685	24.4947	22.6092	23.1469	23.3836	23.7267	23.9992	21.8219	22.9215	21.4377	22.6917	23.0998	22.1065	22.926	23.1309	22.1362	23.7683	23.4176	23.417	23.7032	22.0603	22.6327	0.293309	0.498186	-0.496513	1.13561	0.784882	0.784274	1.07047	-0.572345	0.552926	0.31761	0.319196	0.0301177	0.122127
NR3C1 807	22.2024	22.4372	23.5451	24.8399	25.1072	24.9576	22.1234	22.6786	25.1263	23.0831	23.9791	24.5246	24.818	24.4474	22.7275	23.5527	24.0594	24.3518	23.8377	23.5208	25.4571	23.6082	22.9845	25.4732	25.4181	23.3143	25.9607	22.7283	24.9682	23.3094	23.8623	23.9977	23.9879	24.2719	24.022	24.8977	-2.16945	0.0705307	-1.58826	-1.03543	-0.900052	-0.909758	-0.625849	-0.87575	0.0150118	0.931831	0.0654441	0.218226	0.282217
SOD2 808	29.5741	29.5707	30.2045	30.0773	30.3754	30.5676	29.5955	30.3147	30.1852	30.9807	31.1979	31.1755	29.4136	28.6184	28.7054	27.6323	28.5457	28.744	28.9425	28.8398	28.3222	30.4329	29.7788	30.0051	31.1538	31.0031	31.8853	29.7831	30.3401	30.0318	31.118	28.9125	28.3073	28.7015	30.0723	31.3474	-1.56431	-1.00733	-1.31562	-0.229379	-2.43497	-3.04009	-2.64592	-1.27515	5.52628e-05	0.00367649	0.000357697	0.461895	1.40678e-07
OAT 809	28.4458	28.637	28.6086	28.7491	28.8374	28.7456	28.653	28.8927	28.6525	29.5849	29.8602	29.7047	28.8349	28.453	28.3632	28.0975	27.9055	28.0001	28.1703	28.3923	27.9634	29.1251	28.8814	28.9324	28.7232	28.8803	29.2973	28.5638	28.7774	28.7327	29.7166	28.5503	28.001	28.1753	28.9796	28.9669	-0.403114	-0.189555	-0.234196	0.749684	-0.416582	-0.965894	-0.791601	0.0127117	0.011756	0.206678	0.122599	4.96837e-05	0.00958081
TK1 810	26.5553	23.217	26.3378	28.7108	28.8304	28.9549	22.619	26.5215	26.7564	27.8559	27.8212	27.8401	28.218	27.2657	27.6359	23.8284	27.2311	23.6167	23.7223	24.2282	23.434	27.07	23.0425	22.9489	21.5417	27.1513	28.201	25.37	28.832	25.2989	27.8391	27.7066	24.8921	23.7948	24.3538	25.6313	-0.261307	3.20071	-0.332373	2.20773	2.07523	-0.73925	-1.83649	-1.2775	0.860615	0.0416666	0.82331	0.148705	0.173323
THY1 811	23.3217	24.3397	24.1934	23.095	23.9724	22.0835	23.7621	26.9464	25.3492	26.4689	26.9007	26.7439	23.0878	26.8292	26.0946	24.5834	26.5927	26.8178	27.3556	27.3509	27.0797	26.7846	26.4405	26.8977	27.326	26.6957	25.7807	23.9516	23.0503	25.3525	26.7045	25.3372	25.998	27.2621	26.7076	26.6008	-2.64922	-3.55055	-1.24829	0.103659	-1.26365	-0.602868	0.661222	0.106786	0.00431035	0.000342323	0.144467	0.900847	0.139854
KRT1 812	22.6242	23.4487	22.6352	24.4474	22.0879	22.1538	23.8166	22.5946	22.3889	24.3614	24.3696	24.2233	23.7183	23.7477	24.3929	22.7724	23.1123	23.9327	24.9189	23.3317	23.9932	23.3176	22.5732	22.9816	23.3097	22.9552	22.1727	22.9027	22.8963	22.9334	24.3181	23.953	23.2725	24.0813	22.9574	22.8125	0.0901657	0.0838041	0.12081	1.50556	1.14042	0.459939	1.26871	0.14489	0.868846	0.878019	0.824951	0.0113406	0.0473158
TUBB4A 813	22.6557	28.5177	22.9452	29.3214	29.2826	29.2381	27.928	27.691	28.1581	28.0183	28.103	28.3003	29.1999	29.422	29.2026	29.3625	30.0428	30.0374	28.8951	28.7403	29.2148	22.7552	28.6653	22.2639	28.9295	28.5779	22.2417	24.7062	29.2807	27.9257	28.1405	29.2748	29.8142	28.9501	24.5614	26.583	-1.87684	2.69769	1.34265	1.55749	2.69178	3.2312	2.36704	-2.02159	0.257089	0.109236	0.413751	0.34451	0.109964
GAPDH 814	34.3242	34.0515	34.3369	34.921	35.0557	35.111	34.0774	34.2274	34.3049	34.3915	34.408	34.4382	34.7807	34.5266	34.7978	34.5966	34.7319	34.6526	33.8976	33.8895	33.9162	34.6499	34.5299	34.6347	34.823	34.7396	35.0281	34.2375	35.0292	34.2032	34.4125	34.7017	34.6604	33.9011	34.6048	34.8636	-0.62606	0.165651	-0.66035	-0.451063	-0.161883	-0.203232	-0.96248	-0.258738	3.16719e-06	0.105166	1.51673e-06	0.00017029	0.112789
ASL 815	23.1149	24.9912	25.5079	25.7471	25.8479	25.9438	22.724	25.185	25.522	25.0645	24.9107	25.3052	25.7403	25.6076	26.0922	26.0728	26.1766	26.1045	25.0603	25.3244	25.4209	24.5459	25.027	25.0098	25.6419	25.4486	25.5471	24.538	25.8462	24.477	25.0935	25.8134	26.1179	25.2685	24.8609	25.5459	-1.00788	0.300373	-1.06889	-0.452388	0.267519	0.572065	-0.277354	-0.684995	0.0734835	0.579463	0.0589016	0.406273	0.621334
HLA-A 816	29.057	29.1479	29.0706	28.2233	28.2879	28.3532	29.1831	29.299	29.1037	29.2752	29.2556	29.3171	28.8959	28.6823	28.5952	28.1205	28.2732	28.4122	28.4051	28.3562	28.182	28.4927	28.3444	28.3463	29.1918	29.2567	29.5799	29.0918	28.2881	29.1953	29.2827	28.7245	28.2686	28.3145	28.3944	29.3428	-0.250956	-1.05469	-0.147521	-0.0601471	-0.618308	-1.07415	-1.02834	-0.948357	0.0272734	3.6168e-09	0.176502	0.57405	1.01963e-05
ERBB2 817	22.9324	23.0269	22.8742	22.652	23.9429	22.5552	22.1781	23.8395	22.889	25.4676	23.1729	22.7994	24.4733	23.4397	24.8626	23.4513	23.8291	23.4028	23.4937	23.8447	22.9735	26.0744	26.4586	26.5078	21.8147	25.793	23.8074	22.9445	23.0501	22.9688	23.8133	24.2585	23.561	23.4373	26.347	23.805	-0.860528	-0.754988	-0.836205	0.0082366	0.453451	-0.244008	-0.367766	2.54191	0.263124	0.324418	0.27643	0.991313	0.550759
CAPNS1 818	28.5982	28.3339	28.5719	29.351	28.7548	29.0369	28.301	28.6003	28.5639	29.2759	28.9653	29.2747	29.2245	28.9506	29.0164	28.9785	29.1499	28.83	28.571	28.5714	28.9599	29.228	28.7552	28.9646	29.4561	29.3576	29.7774	28.5013	29.0476	28.4884	29.1719	29.0638	28.9861	28.7008	28.9826	29.5304	-1.02904	-0.482784	-1.04195	-0.358416	-0.466541	-0.544231	-0.82961	-0.547765	5.06237e-06	0.00879126	4.28586e-06	0.0433691	0.0109164
HSPB1 819	32.0645	31.8432	32.2244	32.7575	32.7875	32.8559	31.9728	32.0814	32.2572	32.035	32.025	32.1584	32.7585	32.7025	32.9351	33.3893	33.3433	33.5534	32.1331	32.1764	32.2554	32.24	32.2745	32.4301	32.9052	32.6453	32.8437	32.0441	32.8003	32.1038	32.0728	32.7987	33.4286	32.1883	32.3149	32.7981	-0.754002	0.00221944	-0.69422	-0.725225	0.000654251	0.630597	-0.609736	-0.483192	6.22575e-07	0.983287	2.0095e-06	1.08838e-06	0.995073
TYMS 820	27.2447	26.9194	26.9947	28.6115	28.671	28.7317	26.9196	27.0097	27.0516	27.8205	27.9157	27.7695	28.465	28.1499	28.3805	28.7738	28.4237	28.5646	26.5698	26.6585	26.625	27.6637	27.3681	27.6052	27.5412	27.4626	27.9361	27.0529	28.6714	26.9936	27.8352	28.3318	28.5874	26.6178	27.5457	27.6466	-0.593688	1.02478	-0.653002	0.188611	0.685162	0.940747	-1.02885	-0.100978	0.000120286	8.30045e-08	4.06286e-05	0.145065	2.27553e-05
RPN1 821	31.7768	31.812	31.8247	31.672	31.7369	31.7375	31.8637	31.9632	31.7909	32.077	32.1706	31.9749	31.8258	31.6329	31.5968	31.3632	31.169	31.4013	31.3115	31.2568	30.8662	31.8657	31.7451	31.7446	31.6886	31.7084	31.8562	31.8045	31.7155	31.8726	32.0742	31.6852	31.3112	31.1448	31.7851	31.751	0.0534589	-0.0355862	0.121579	0.323111	-0.065871	-0.439893	-0.60621	0.0340903	0.611951	0.735123	0.255055	0.00552753	0.532627
RPN2 822	29.8	29.86	29.9039	29.6908	29.7019	29.6706	29.7963	29.9791	29.8747	30.258	30.1887	30.0974	29.8921	29.694	29.5916	29.1884	29.3626	29.4836	29.2934	29.3437	28.9706	29.929	29.7234	29.6732	29.3688	29.7304	30.039	29.8547	29.6878	29.8834	30.1814	29.7259	29.3449	29.2026	29.7752	29.7127	0.14193	-0.0249446	0.170649	0.468681	0.0131943	-0.367818	-0.510172	0.0624518	0.308422	0.856075	0.223412	0.00256446	0.923548
GNAI2 823	29.2548	29.3953	29.2385	28.7354	28.6718	28.6107	29.4062	29.4784	29.1384	29.333	29.1735	29.1944	28.848	29.0194	28.8483	29.409	29.0949	28.8791	29.6297	29.4836	29.6577	29.2892	29.3727	29.313	29.5431	29.5318	29.5824	29.2962	28.6727	29.341	29.2336	28.9052	29.1276	29.5903	29.325	29.5524	-0.256266	-0.87979	-0.211485	-0.318825	-0.647214	-0.424802	0.0378769	-0.22745	0.0310701	1.38728e-07	0.0699401	0.00917428	1.04401e-05
H2AC4 824	32.656	32.5138	32.6622	32.5129	32.641	32.4021	32.5729	32.9182	32.6492	33.0039	32.9338	32.7928	32.9275	32.7532	32.7323	31.7058	32.0578	32.4514	31.7353	31.9368	31.2708	32.9639	32.8544	32.8676	32.4433	32.3086	32.5125	32.6107	32.5186	32.7134	32.9102	32.8043	32.0717	31.6476	32.8953	32.4215	0.189227	0.0971846	0.291984	0.488729	0.382894	-0.349804	-0.773823	0.473831	0.254991	0.553919	0.0857266	0.00672777	0.0279921
SLC4A2 825	26.5647	26.7185	26.4492	25.1027	25.0881	24.8227	26.7062	26.5515	26.3773	25.0059	25.3763	25.1129	26.0423	25.8783	25.8253	25.6475	25.4778	25.3632	26.2488	26.0316	26.0639	26.2322	26.3117	26.1517	26.3129	26.0082	25.9669	26.5775	25.0045	26.545	25.165	25.9153	25.4962	26.1148	26.2319	26.096	0.481454	-1.09149	0.448988	-0.930977	-0.180705	-0.599848	0.0187538	0.135891	0.00105651	3.5942e-08	0.00192171	4.07597e-07	0.165564
ATP1A1 826	31.3794	31.3922	31.3901	31.2573	31.2649	31.2641	31.4448	31.5834	31.3944	31.5405	31.7388	31.5992	31.3127	31.1176	31.0085	30.8396	30.7646	30.9833	30.8332	31.0491	30.7488	31.656	31.4478	31.4717	31.4028	31.3197	31.5811	31.3872	31.2621	31.4742	31.6262	31.1463	30.8625	30.877	31.5251	31.4345	-0.0472582	-0.172385	0.0396853	0.191664	-0.288224	-0.571956	-0.557476	0.0906542	0.641742	0.100454	0.695774	0.0699591	0.00932623
ATP1B1 827	27.4491	27.534	26.9561	27.5373	27.4346	27.7692	27.1942	27.6529	27.0281	28.1798	28.2466	27.7029	27.6989	27.1147	27.2145	25.9092	26.5251	27.0555	26.9994	26.9997	28.1715	28.1875	27.6064	27.8327	27.5844	27.8686	28.0613	27.313	27.5804	27.2917	28.0431	27.3427	26.4966	27.3902	27.8755	27.8381	-0.525065	-0.25773	-0.546368	0.204998	-0.495417	-1.34152	-0.447907	0.0374106	0.102304	0.410355	0.0899922	0.511223	0.12182
APP 828	26.1808	26.3383	26.0539	25.9604	26.0471	25.7986	26.52	26.7318	26.2453	26.3771	26.4327	26.3762	25.8664	26.3077	25.8612	25.8646	25.8492	26.2707	25.92	25.9669	25.9038	26.8012	26.6543	26.558	26.5647	26.6988	26.7233	26.191	25.9354	26.499	26.3953	26.0117	25.9948	25.9302	26.6712	26.6622	-0.471241	-0.726865	-0.163207	-0.266884	-0.650491	-0.667402	-0.732003	0.00893928	0.00274991	3.83882e-05	0.250028	0.0670872	0.000135619
ALDH2 829	29.5185	29.5828	29.5532	28.5251	28.6286	28.5296	29.6317	29.7613	29.6226	29.7299	29.8672	29.7766	29.4173	29.1553	29.109	28.3607	28.6752	28.8174	29.4117	29.5857	29.2077	29.4157	29.3594	29.2899	29.4181	29.4743	29.5863	29.5515	28.5611	29.6719	29.7912	29.2272	28.6178	29.4017	29.355	29.4929	0.0585919	-0.931792	0.178974	0.298336	-0.265725	-0.875134	-0.091255	-0.13793	0.603071	6.16239e-08	0.122393	0.0141901	0.0266096
HMGN1 830	22.9112	24.3901	23.0611	23.4552	23.6792	22.5955	23.2656	22.1574	22.2835	23.8939	23.4703	23.366	22.4328	21.3092	24.1404	22.5909	24.777	23.0307	23.3868	22.6226	23.6902	22.6394	22.0515	22.5691	23.3465	22.9992	23.6909	23.4541	23.2433	22.5688	23.5767	22.6275	23.4662	23.2332	22.42	23.3455	0.108576	-0.102236	-0.776733	0.231171	-0.718065	0.120659	-0.112348	-0.925549	0.859039	0.867186	0.212949	0.705743	0.248203
SERPINE1 831	24.294	25.2674	23.8447	22.6827	22.5303	23.1124	25.6782	22.9795	22.4885	21.5123	23.1733	26.1331	22.4026	26.3491	26.3496	26.1916	26.1379	25.4823	23.837	25.2018	23.3114	22.349	22.8899	22.852	23.2748	22.284	21.957	24.4687	22.7751	23.7154	23.6062	25.0337	25.9373	24.1167	22.697	22.5052	1.96344	0.26985	1.21014	1.10098	2.5285	3.43204	1.61151	0.19174	0.0739088	0.797985	0.258552	0.302638	0.0247628
SLC25A5 832	32.054	32.1271	32.2686	31.9515	31.981	32.1301	32.252	32.4088	32.2163	32.6351	32.7277	32.6412	32.1675	31.8953	31.8295	31.171	31.2615	31.5722	31.6004	31.5529	31.3022	32.6628	32.3471	32.4212	32.1071	32.1551	32.5248	32.1499	32.0209	32.2924	32.668	31.9641	31.3349	31.4851	32.477	32.2624	-0.112479	-0.241512	0.0300054	0.405606	-0.29826	-0.927471	-0.777213	0.214677	0.400283	0.0799989	0.820963	0.00572282	0.0339296
ISG15 833	22.6827	23.1763	21.675	24.1167	24.105	24.1901	22.5699	22.5383	23.2514	23.2476	22.9783	23.1599	24.107	23.4935	24.0094	23.6259	24.0534	24.4619	23.2231	24.4114	23.8333	22.9844	22.6682	22.5893	24.6088	24.4107	24.4894	22.5113	24.1373	22.7865	23.1286	23.87	24.0471	23.8226	22.7473	24.503	-1.99167	-0.36573	-1.71645	-1.3744	-0.633029	-0.455919	-0.680396	-1.75567	4.51258e-06	0.264627	2.99671e-05	0.000348499	0.0609738
PCCA 834	25.7007	25.9566	25.7459	25.3109	25.3263	25.0678	26.1659	25.9317	25.6751	25.7991	25.9311	25.6449	24.8043	24.7588	24.4719	25.3379	24.7143	24.1755	25.9529	26.164	25.7081	25.3975	25.4874	25.5561	25.523	25.4635	25.486	25.8011	25.235	25.9242	25.7917	24.6783	24.7426	25.9417	25.4803	25.4908	0.310247	-0.255794	0.43344	0.300889	-0.812464	-0.748235	0.450869	-0.0104549	0.136005	0.214858	0.0422896	0.147544	0.000614007
PCCB 835	27.0745	27.2507	26.926	26.4288	26.4508	26.3459	27.0566	27.1708	26.7761	27.3197	27.3996	27.2856	26.1713	26.2211	25.8767	26.0321	25.4081	23.7039	27.0141	26.5024	26.73	26.8981	26.7024	26.7158	26.7549	26.9637	26.8571	27.0837	26.4085	27.0012	27.3349	26.0897	25.048	26.7488	26.7721	26.8586	0.225156	-0.450109	0.1426	0.476358	-0.768908	-1.81056	-0.109754	-0.0864928	0.513312	0.198459	0.677861	0.174605	0.0343738
EIF2S1 836	29.7502	29.5864	29.8155	30.3628	30.479	30.626	29.5665	29.743	29.7376	30.2174	30.292	30.2657	29.8022	29.5098	29.8066	30.1928	29.9619	30.2109	29.4209	29.4555	29.489	29.8637	29.6883	29.9129	29.5963	29.6476	30.1029	29.7174	30.4893	29.6824	30.2584	29.7062	30.1219	29.4551	29.8216	29.7823	-0.0649225	0.706982	-0.0998884	0.476092	-0.0760674	0.339609	-0.327166	0.0393376	0.601418	1.25489e-05	0.423793	0.000927059	0.541047
HMGN2 837	24.6927	24.2123	24.3543	24.1625	24.3897	24.671	24.4462	24.2623	24.1591	25.0777	25.2863	24.9928	25.0126	24.7532	24.6842	23.9457	23.9304	24.2843	24.0101	23.0815	23.3675	24.8161	24.5356	24.5898	24.6455	24.4063	24.868	24.4198	24.4077	24.2892	25.1189	24.8167	24.0535	23.4864	24.6472	24.6399	-0.22016	-0.232209	-0.350719	0.479018	0.176748	-0.586434	-1.15354	0.00725754	0.279577	0.254893	0.092008	0.0253817	0.382824
RPLP1 838	34.015	34.1617	33.9257	33.8731	33.7291	33.8493	34.3431	34.0478	33.9279	33.7237	33.6356	33.6847	33.8596	34.0634	34.081	34.2452	34.3237	34.378	34.4596	34.3062	34.0932	34.1273	34.2342	34.1014	34.2328	34.0821	33.7287	34.0341	33.8172	34.1062	33.6813	34.0013	34.3156	34.2863	34.1543	34.0145	0.0196015	-0.197338	0.0916977	-0.333207	-0.0132091	0.301095	0.2718	0.139746	0.876812	0.129828	0.471217	0.0148649	0.916791
RPLP2 839	29.9514	29.7698	30.0374	30.1919	30.22	30.1796	29.7662	30.1542	30.0819	30.5138	30.6198	30.5582	30.2284	29.8385	29.8692	29.6382	29.3379	29.4053	29.2459	29.7257	29.2658	30.5538	30.188	30.3426	30.5422	30.3269	30.7852	29.9195	30.1971	30.0008	30.5639	29.9787	29.4605	29.4125	30.3615	30.5514	-0.631892	-0.354269	-0.550656	0.0125253	-0.572706	-1.09096	-1.13894	-0.189958	0.000449532	0.0288724	0.00157386	0.934408	0.00112073
RPLP0 840	29.966	29.8847	30.1445	30.1554	30.1544	30.2403	30.0912	30.305	30.1679	30.2555	30.4006	30.2164	30.211	30.0747	30.0607	29.6254	29.8935	30.0231	29.767	29.6881	29.4943	30.4425	30.3074	30.4141	30.1053	30.2369	30.4033	29.9984	30.1834	30.188	30.2909	30.1155	29.8473	29.6498	30.388	30.2485	-0.250075	-0.065109	-0.0604477	0.0423807	-0.132962	-0.401148	-0.598679	0.139541	0.031929	0.554548	0.58301	0.69974	0.234012
JUN 841	27.4746	27.6327	27.887	27.4187	27.6558	27.7125	27.5985	27.4843	27.9186	26.7729	26.9113	27.282	28.3095	28.6831	28.9273	28.8433	28.204	28.2374	28.4915	27.6283	28.8349	26.7915	27.3309	27.6231	27.6442	27.2431	27.2456	27.6647	27.5957	27.6671	26.9887	28.64	28.4283	28.3182	27.2485	27.3776	0.287086	0.218012	0.289473	-0.388914	1.26232	1.05062	0.94056	-0.129136	0.299107	0.427682	0.295218	0.164259	0.000146872
POLR3D 842	25.4623	25.6166	25.2474	25.115	25.0757	25.1252	25.6918	25.1078	25.355	24.7263	25.1572	24.9615	25.4616	25.6324	25.4623	26.1604	25.8724	25.3786	26.5248	26.2543	26.3238	24.9956	25.2519	25.1614	25.1247	25.2267	25.0036	25.4421	25.1053	25.3849	24.9483	25.5188	25.8038	26.3676	25.1363	25.1183	0.323746	-0.0130353	0.266531	-0.17001	0.400423	0.685469	1.24929	0.0179778	0.0694986	0.939163	0.129922	0.325599	0.0278736
SSB 843	27.5109	27.2122	27.8469	27.9493	28.1073	28.6106	27.2567	27.6694	27.8018	28.1358	28.2386	28.5073	27.998	27.6293	27.8007	26.9221	27.4046	27.742	26.5417	26.495	26.5276	28.0466	27.7898	28.2526	28.1124	28.0799	28.4818	27.5233	28.2224	27.576	28.2939	27.8093	27.3562	26.5214	28.0297	28.2247	-0.701367	-0.00231249	-0.648711	0.0691807	-0.415375	-0.868475	-1.70328	-0.195052	0.00398393	0.991532	0.00692648	0.751167	0.0680581
ITGB1 844	31.3609	31.4399	31.354	31.0991	31.1217	31.1194	31.4143	31.5442	31.3049	31.5428	31.6851	31.5625	31.3877	31.2629	31.1918	30.8826	30.7298	30.9474	31.4069	31.3682	31.1356	31.2866	31.2557	31.2813	31.0152	31	31.0697	31.3849	31.1134	31.4211	31.5968	31.2808	30.8533	31.3036	31.2746	31.0283	0.356637	0.0851428	0.39282	0.568511	0.252511	-0.175014	0.275285	0.246272	0.000423214	0.324669	0.000156929	1.60071e-06	0.00723458
KRT18 845	32.2641	32.3208	32.3678	32.7505	32.5247	32.7961	32.3943	32.4792	32.3543	32.9571	32.7431	32.6945	32.8538	32.6181	32.6843	32.3015	32.2614	32.5949	32.0596	32.119	31.8423	32.5842	32.4627	32.4824	32.886	32.4208	32.7174	32.3175	32.6905	32.4093	32.7982	32.7187	32.3859	32.007	32.5098	32.6748	-0.35722	0.0157041	-0.265489	0.123471	0.0439554	-0.288825	-0.667797	-0.164974	0.00761457	0.897338	0.0391692	0.316598	0.718393
KRT8 846	31.9103	31.9851	31.9283	32.5438	32.369	32.597	32.0415	32.0994	31.9667	32.8585	32.649	32.6423	32.6049	32.3866	32.3594	32.3625	32.1523	32.3766	32.4665	32.2974	32.0854	32.3777	32.0908	32.1963	32.6741	32.2543	32.6877	31.9412	32.5033	32.0358	32.7166	32.4503	32.2972	32.2831	32.2216	32.5387	-0.597509	-0.0354194	-0.502881	0.177903	-0.088422	-0.24157	-0.255599	-0.317129	0.000102113	0.776825	0.000600993	0.164639	0.481546
UROD 847	27.3689	27.0697	27.5184	27.7494	27.5798	27.6122	27.573	27.2982	27.4745	27.0918	26.9683	26.9632	27.6009	27.7506	27.8553	28.1594	28.2685	27.9433	28.0625	27.6418	28.0968	27.471	27.3933	27.3015	27.3975	27.4912	27.323	27.319	27.6471	27.4485	27.0078	27.7356	28.1237	27.9337	27.3886	27.4039	-0.0849084	0.24323	0.0446376	-0.396131	0.331689	0.719824	0.529768	-0.0153269	0.516718	0.0733809	0.732179	0.00598331	0.018059
LCK 848	23.1786	23.3327	22.9499	22.0121	23.0833	22.7642	23.7716	22.2636	21.4868	22.4397	22.5028	22.9833	22.7202	22.8697	22.515	22.9474	23.1258	23.6913	24.1302	23.1245	23.7627	21.2567	22.4998	23.1118	21.8723	24.1976	23.9177	23.1538	22.6198	22.5073	22.6419	22.7016	23.2548	23.6725	22.2894	23.3292	-0.175424	-0.709333	-0.821836	-0.687274	-0.62756	-0.0743399	0.343308	-1.03976	0.760802	0.226616	0.163882	0.240855	0.28279
GLA 849	25.5965	26.063	25.3037	25.7216	25.6413	25.3751	25.7744	25.8396	25.517	26.0828	26.1593	25.8916	25.988	26.0663	25.8655	25.5968	25.4912	25.2048	25.6192	25.8468	25.167	26.071	25.8963	25.9552	25.4929	25.7593	25.6875	25.6544	25.5793	25.7104	26.0446	25.9733	25.4309	25.5443	25.9742	25.6465	0.00789068	-0.067233	0.0638238	0.398004	0.326702	-0.215641	-0.102213	0.327619	0.964905	0.708233	0.722352	0.0362368	0.0801447
GSN 850	24.7083	25.4595	24.7633	25.1677	24.8606	25.0216	25.2752	24.9486	24.6527	25.8873	25.5873	25.265	25.0995	24.7444	24.722	25.2235	25.6487	25.6489	25.1407	25.5238	23.4534	25.2645	25.1488	25.1333	25.8065	25.8372	25.6636	24.9771	25.0167	24.9588	25.5798	24.8553	25.507	24.706	25.1822	25.7691	-0.792031	-0.752446	-0.810253	-0.189262	-0.91382	-0.262082	-1.06313	-0.586912	0.0331379	0.0418694	0.0297112	0.590183	0.0157258
RB1 851	27.193	27.36	27.4187	27.4957	27.1348	27.5296	26.9615	23.0242	27.2077	26.9672	23.4617	21.8722	27.4329	27.4826	27.7649	28.0613	28.6955	23.8809	23.3088	23.7043	27.9811	27.2129	27.5227	27.4245	27.3264	27.2758	26.5008	27.3239	27.3867	25.7311	24.1004	27.5601	26.8793	24.9981	27.3867	27.0343	0.289554	0.352393	-1.3032	-2.93399	0.525811	-0.155084	-2.03628	0.352344	0.830395	0.794398	0.340466	0.0399886	0.697696
PTMA 852	31.8323	31.3982	31.5353	31.62	31.8324	31.9432	31.4227	31.5022	31.5584	31.4748	31.6027	31.5027	32.2483	32.1319	32.4436	31.1488	31.9703	31.897	31.2139	31.6011	32.1042	32.0891	32.1375	32.2543	32.2755	32.1501	31.7425	31.5886	31.7985	31.4944	31.5267	32.2746	31.6721	31.6397	32.1603	32.056	-0.467444	-0.257501	-0.56162	-0.529306	0.218559	-0.383973	-0.416334	0.104228	0.0362375	0.230214	0.0138948	0.0194329	0.306019
CDK1 853	29.4155	29.3447	29.4772	29.8176	29.6595	29.8921	29.2884	29.2844	29.4046	29.4106	29.3287	29.4058	29.8799	29.7701	29.8895	30.0033	29.8387	29.975	28.7882	28.9129	29.022	29.5073	29.4379	29.6286	29.4617	29.4668	29.5342	29.4125	29.7898	29.3258	29.3817	29.8465	29.939	28.9077	29.5246	29.4876	-0.0751028	0.302213	-0.161777	-0.105831	0.358948	0.451467	-0.579845	0.0370321	0.369513	0.00146477	0.0620664	0.210583	0.000293355
ATP5F1B 854	34.0355	34.1284	33.8959	33.7563	33.6774	33.5209	34.2213	34.0961	33.8955	33.8418	34.0236	33.7859	33.6293	33.6349	33.4789	33.5057	33.4482	33.4736	33.9073	33.917	33.6828	33.8744	33.9617	33.7872	33.7355	33.6725	33.6478	34.02	33.6515	34.071	33.8837	33.581	33.4758	33.8357	33.8745	33.6853	0.334691	-0.033731	0.385725	0.198476	-0.104248	-0.209425	0.150424	0.189188	0.00289786	0.735523	0.000875784	0.0576769	0.302494
EIF4E 855	26.943	26.4075	26.9429	27.3588	27.5399	27.3614	26.586	26.9522	27.0216	27.1568	27.1991	27.299	27.2686	26.978	27.0179	26.0778	27.1837	27.2437	26.1181	27.0926	26.8052	27.2496	27.0029	27.0843	26.9252	26.9904	27.2602	26.7645	27.42	26.8532	27.2183	27.0881	26.8351	26.672	27.1123	27.0586	-0.294101	0.361477	-0.205324	0.159735	0.0295698	-0.223472	-0.386599	0.0537068	0.26219	0.171612	0.429934	0.53789	0.908779
ENO1 856	33.1433	32.8651	32.9753	33.8021	33.8321	33.9304	32.9228	32.9249	32.9844	33.3461	33.3267	33.359	33.5524	33.443	33.6054	33.5737	33.6925	33.6618	33.0067	33.0115	32.9681	33.4805	33.4225	33.5149	33.6918	33.455	33.6437	32.9945	33.8549	32.944	33.344	33.5336	33.6427	32.9954	33.4726	33.5968	-0.602304	0.258052	-0.652824	-0.252886	-0.0632301	0.0458016	-0.601422	-0.124211	2.5507e-07	0.00380046	7.48593e-08	0.00441291	0.431061
PYGL 857	26.2709	25.8459	26.6911	26.5329	26.8862	26.8696	25.8492	26.2691	26.7216	26.1811	26.1366	26.3346	26.5171	25.9372	26.393	25.8144	26.4649	26.2933	25.5294	25.6052	25.4529	26.3704	26.0272	26.1981	26.2299	26.5054	27.1237	26.2693	26.7629	26.28	26.2174	26.2825	26.1909	25.5292	26.1986	26.6197	-0.350409	0.143203	-0.339705	-0.402284	-0.337231	-0.428807	-1.09053	-0.421125	0.17354	0.570416	0.186435	0.120903	0.189521
GPI 858	27.8737	27.5073	27.9337	28.7855	28.8584	28.9978	27.629	27.8484	28.0783	28.5283	28.3833	28.5691	28.7373	28.5243	28.7596	28.1698	28.7172	28.511	28.0976	27.8669	28.1083	28.5768	28.3485	28.4357	28.7907	28.8475	29.1375	27.7716	28.8806	27.8519	28.4936	28.6737	28.466	28.0243	28.4537	28.9252	-1.15367	-0.044659	-1.07337	-0.43164	-0.251523	-0.459231	-0.900969	-0.471563	1.87829e-07	0.765419	5.47569e-07	0.00849374	0.104153
POLB 859	26.2257	26.259	26.1631	25.9208	26.0113	25.8456	26.2298	26.11	26.1391	25.6353	25.7311	25.9035	25.5602	25.7851	25.7502	26.2258	26.1307	26.3431	26.402	26.4238	26.5693	25.3843	25.7015	25.9751	25.8952	25.8143	25.7075	26.2159	25.9259	26.1597	25.7566	25.6985	26.2332	26.465	25.687	25.8057	0.410236	0.120222	0.354006	-0.0490428	-0.107192	0.427551	0.659366	-0.118704	0.00212875	0.312956	0.00641725	0.677271	0.367008
NPM1 860	35.1693	35.1203	35.1017	34.8688	34.8731	34.9518	35.2017	35.2296	35.1326	35.5592	35.6829	35.4362	35.0745	34.8784	34.8369	34.3722	34.3243	34.5595	34.8561	34.8982	34.7164	35.3839	35.1225	35.2292	35.3554	35.1035	35.1531	35.1304	34.8979	35.188	35.5594	34.9299	34.4187	34.8236	35.2452	35.204	-0.0735896	-0.306124	-0.0160455	0.355392	-0.274111	-0.785343	-0.38046	0.0411819	0.448251	0.00437569	0.86774	0.00133176	0.00931959
TPM3 861	29.4586	29.2174	29.5738	29.6077	29.7217	29.9018	29.3606	29.4689	29.6911	29.8137	29.9095	30.2965	29.776	29.6442	29.8566	30.7582	29.6314	29.5967	29.664	29.6468	29.7865	29.7502	29.536	29.86	30.1602	29.8813	30.2254	29.4166	29.7438	29.5069	30.0066	29.7589	29.9954	29.6991	29.7154	30.0889	-0.672331	-0.345184	-0.582072	-0.0823706	-0.330028	-0.0935412	-0.38986	-0.373555	0.00591289	0.129077	0.0148008	0.709434	0.145748
ITGAV 862	28.1553	28.1125	27.8214	28.1595	28.3201	28.2907	28.0882	28.2324	27.9518	28.7232	28.7703	28.5894	28.0638	28.0803	28.1649	28.114	27.8083	28.0881	28.3859	28.2057	28.3429	28.0619	28.048	28.01	28.381	28.2153	28.3611	28.0297	28.2568	28.0908	28.6943	28.103	28.0035	28.3115	28.0399	28.3191	-0.289397	-0.0623394	-0.228325	0.375152	-0.216135	-0.315645	-0.00761191	-0.279187	0.0105954	0.549895	0.0377099	0.00158687	0.047948
HEXA 863	26.809	26.8121	27.0871	26.8253	26.8976	26.607	27.0245	27.257	27.0331	27.404	27.2621	27.4065	26.8015	26.6317	26.6026	23.6117	26.304	23.7666	26.3745	26.7632	26.5618	27.0381	26.8305	26.781	26.6052	27.0756	27.5701	26.9027	26.7766	27.1049	27.3575	26.6786	24.5608	26.5665	26.8832	27.0836	-0.180879	-0.307026	0.0212528	0.273887	-0.405013	-2.52283	-0.517147	-0.200444	0.676854	0.481153	0.960858	0.529195	0.355007
EPHX1 864	26.7268	26.8707	26.7761	26.2302	26.3779	26.0901	26.8831	26.818	26.5921	27.3242	27.6704	27.2039	27.0036	26.4061	25.3096	25.9987	26.3147	23.3156	26.7289	26.9037	23.7363	26.9159	26.8057	26.768	26.4991	26.9198	27.2941	26.7912	26.2327	26.7644	27.3995	26.2398	25.2097	25.7896	26.8299	26.9043	-0.113139	-0.671588	-0.139934	0.495148	-0.664565	-1.69468	-1.11471	-0.0744665	0.870639	0.339307	0.840404	0.478762	0.344264
LDHB 865	31.1127	30.7604	31.2651	31.8772	32.0752	32.1796	30.8319	31.0413	31.2783	31.7812	31.7384	31.7781	31.8483	31.4626	31.7639	31.3487	31.5661	31.5563	30.6329	30.4375	30.5973	31.8818	31.6196	31.7962	31.6228	31.6413	32.0042	31.0461	32.044	31.0505	31.7659	31.6916	31.4904	30.5559	31.7659	31.7561	-0.710013	0.287958	-0.705539	0.00986238	-0.0644403	-0.265699	-1.20019	0.00981867	8.9381e-05	0.060703	9.59233e-05	0.946354	0.660974
NEFL 866	24.9199	25.0205	24.5486	25.1927	24.8693	24.6603	25.0298	24.7917	24.6774	24.1596	25.0764	24.6976	25.6452	25.743	25.3257	25.0408	25.3455	25.225	26.1335	26.3806	25.8483	25.2173	25.1509	25.2103	24.7323	24.5648	24.3504	24.8297	24.9074	24.833	24.6445	25.5713	25.2038	26.1208	25.1928	24.5492	0.28051	0.35825	0.283791	0.0953372	1.0221	0.654575	1.57163	0.64365	0.178171	0.0899762	0.173378	0.64031	5.9098e-05
CENPB 867	25.9271	25.9949	25.8231	24.4907	24.6165	24.8489	25.8882	26.1314	25.8871	25.2623	25.7281	25.182	25.4034	25.2489	25.0299	25.8283	24.9375	25.496	25.2723	25.7702	26.0583	25.6434	25.498	25.2918	25.6174	25.4163	25.5499	25.9151	24.652	25.9689	25.3908	25.2274	25.4206	25.7002	25.4777	25.5279	0.387184	-0.875827	0.441007	-0.137068	-0.300478	-0.107286	0.172366	-0.0501449	0.0741887	0.000390864	0.0443765	0.512152	0.15914
GPX1 868	26.7562	26.562	26.3442	26.1312	26.458	25.8954	26.9436	27.3124	26.7638	27.3183	27.4299	27.3128	27.1316	26.9434	26.6691	26.6561	26.3922	25.9726	26.6772	26.9853	26.4135	27.0809	26.534	26.2812	27.7387	27.6914	27.912	26.5541	26.1615	27.0066	27.3537	26.9147	26.3403	26.692	26.632	27.7807	-1.22658	-1.61915	-0.774084	-0.427029	-0.865978	-1.44035	-1.08867	-1.14866	1.42202e-05	3.10745e-07	0.00177447	0.0603244	0.000657194
P4HB 869	30.8494	30.7811	30.9284	31.1676	31.206	31.1417	30.8484	31.0384	30.9324	31.3665	31.5826	31.4011	31.2166	30.9598	30.9333	30.3541	30.1904	30.4998	30.6529	30.8797	30.4777	31.2266	30.9989	31.0024	31.4222	31.1813	31.5251	30.853	31.1717	30.9397	31.4501	31.0366	30.3481	30.6701	31.076	31.3762	-0.523223	-0.204461	-0.436474	0.0738641	-0.339641	-1.02811	-0.706107	-0.300222	0.000248506	0.0968834	0.00137969	0.53606	0.00904002
H1-0 870	29.0902	28.7742	29.4603	29.605	29.7619	29.689	28.7287	29.3877	29.4592	30.5403	30.266	30.3563	29.5753	28.8638	29.1294	28.0343	28.4068	28.7944	28.4018	28.3985	27.7597	29.776	29.4325	29.5125	29.5145	29.8988	30.2289	29.1082	29.6853	29.1919	30.3875	29.1895	28.4119	28.1866	29.5737	29.8808	-0.772547	-0.195463	-0.688882	0.50677	-0.691267	-1.46891	-1.69412	-0.307074	0.00567013	0.441547	0.0119857	0.0554043	0.0117363
CTSD 871	28.7332	28.8717	28.8063	28.6454	28.6548	28.4312	28.6758	28.9298	28.7013	29.3058	29.4489	29.3744	28.8299	28.6203	28.5441	27.9184	28.0652	28.0677	29.0137	28.9247	28.7204	29.0145	28.8664	28.8497	28.9528	29.0317	29.1571	28.8037	28.5771	28.769	29.3764	28.6648	28.0171	28.8863	28.9102	29.0472	-0.243442	-0.470085	-0.278205	0.329214	-0.382427	-1.0301	-0.160906	-0.136952	0.0268758	0.000172731	0.0129291	0.00422027	0.00126938
ANXA2 872	33.3288	33.4024	33.5435	33.741	33.7853	33.9699	33.48	33.7436	33.5107	34.2361	34.3658	34.2616	33.9717	33.423	33.5423	32.8417	32.804	33.0316	32.9067	33.0016	32.5224	33.8863	33.4671	33.6843	33.6349	33.7681	34.1681	33.4249	33.8321	33.5781	34.2878	33.6457	32.8924	32.8102	33.6792	33.857	-0.43215	-0.0249722	-0.278966	0.43077	-0.211373	-0.964641	-1.04681	-0.177826	0.0133263	0.876717	0.0947095	0.0135811	0.198645
CAPN1 873	28.3283	28.3478	28.1495	28.9024	28.8723	29.0002	28.4637	28.3731	28.3554	28.6636	28.7171	28.5444	28.8092	28.4693	28.801	28.814	28.9888	28.9496	28.606	28.5354	28.182	28.7292	28.3931	28.387	29.1789	29.2371	29.4604	28.2752	28.925	28.3974	28.6417	28.6932	28.9175	28.4411	28.5031	29.2921	-1.01692	-0.367138	-0.894721	-0.650409	-0.59896	-0.374623	-0.850992	-0.789007	7.72899e-08	0.00732597	5.30083e-07	3.6802e-05	9.52121e-05
TUBB 874	34.1236	33.8528	33.944	34.4846	34.3534	34.2623	33.8508	33.9838	33.9051	33.9487	34.0386	33.9727	34.2556	34.0782	34.1771	34.4453	34.652	34.6019	33.7827	33.9	33.7132	34.23	34.1528	34.0785	34.3579	34.3368	34.5549	33.9735	34.3668	33.9132	33.9867	34.1703	34.5664	33.7986	34.1538	34.4165	-0.443064	-0.0497624	-0.503326	-0.429861	-0.246214	0.149864	-0.617889	-0.262751	0.000102681	0.592403	2.31551e-05	0.000142994	0.0141356
HEXB 875	26.4585	26.6142	26.7787	26.0304	26.1846	26.2489	26.6359	26.9529	26.7521	27.1919	27.2749	27.2632	26.5035	26.3043	26.2265	26.245	25.3939	25.8123	26.0539	26.2524	25.8802	26.8751	26.5651	26.7067	26.4695	26.664	27.021	26.6171	26.1546	26.7803	27.2433	26.3448	25.8171	26.0622	26.7156	26.7182	-0.101065	-0.563572	0.0621066	0.525152	-0.373441	-0.901131	-0.656006	-0.0025517	0.56568	0.0040028	0.723384	0.00661421	0.0434047
CTSL 876	28.8887	29.0602	28.5444	28.3956	28.2554	28.2337	29.0226	28.8989	28.6523	29.0977	29.2129	29.0345	28.2838	28.2591	28.3336	28.675	28.3596	28.529	29.3515	29.4914	29.2287	28.4477	28.7228	28.2727	28.9297	28.6152	28.476	28.8311	28.2949	28.8579	29.115	28.2922	28.5212	29.3572	28.4811	28.6736	0.157491	-0.378739	0.184315	0.441408	-0.381419	-0.152388	0.68359	-0.192571	0.287632	0.0162539	0.215756	0.0062215	0.0156132
PFN1 877	32.2747	31.9631	32.1768	32.8816	33.0462	33.0491	31.9621	32.1973	32.1568	32.7245	32.6749	32.6046	32.7534	32.6043	32.7358	32.6597	32.6821	32.7049	32.1862	32.1799	32.2179	32.6585	32.4461	32.5932	33.0492	32.7444	32.8959	32.1382	32.9923	32.1054	32.668	32.6978	32.6822	32.1946	32.5659	32.8965	-0.75831	0.0957633	-0.791124	-0.228507	-0.198668	-0.214313	-0.701872	-0.330573	1.37162e-07	0.325862	7.15269e-08	0.0261879	0.0497853
BPGM 878	20.777	21.6128	21.9907	23.0661	23.1026	23.6581	23.1419	22.5891	22.4193	22.4445	23.3513	22.2899	22.3447	23.7858	22.6109	23.2289	22.9884	23.0044	23.5667	24.2096	23.196	22.3577	23.6988	23.4533	22.4126	21.76	23.3698	21.4602	23.2756	22.7168	22.6952	22.9138	23.0739	23.6575	23.1699	22.5141	-1.05394	0.761465	0.202631	0.181097	0.39968	0.559769	1.14332	0.655819	0.0311319	0.10932	0.660234	0.694267	0.389295
APRT 879	30.1137	29.7427	30.1632	30.527	30.5684	30.6318	29.6717	29.9018	30.1314	30.4314	30.03	30.3212	29.9929	29.7113	30.0471	30.3447	30.4218	30.5361	29.2748	29.1114	29.1192	29.7994	29.5949	29.6865	30.1076	30.5152	30.7872	30.0065	30.5757	29.9016	30.2608	29.9171	30.4342	29.1685	29.6936	30.47	-0.463492	0.105723	-0.568385	-0.209171	-0.552936	-0.0358336	-1.30157	-0.776428	0.0081517	0.5099	0.00179225	0.199406	0.0022467
EPRS1 880	28.1482	28.0055	28.6417	28.4834	28.6507	28.8382	28.0424	28.4008	28.6023	28.3433	28.4362	28.7391	28.4316	28.1187	28.3912	27.9338	28.1411	28.3083	27.6515	27.584	27.8775	28.772	28.5986	28.863	28.3699	28.4057	28.8619	28.2651	28.6574	28.3485	28.5062	28.3138	28.1277	27.7044	28.7445	28.5458	-0.280697	0.111587	-0.197371	-0.0396407	-0.231988	-0.418129	-0.841478	0.198694	0.13721	0.544972	0.289099	0.829042	0.215231
CTSB 881	29.6908	29.7271	29.9163	29.9202	30.0368	29.742	29.7667	29.9572	29.8223	30.0208	30.2785	30.2356	29.811	29.5686	29.56	29.307	29.2703	29.6017	30.2379	30.5451	30.0285	29.9184	29.752	29.663	29.8419	30.019	30.1782	29.7781	29.8996	29.8488	30.1783	29.6465	29.393	30.2705	29.7778	30.013	-0.234975	-0.113393	-0.164282	0.165238	-0.366493	-0.620004	0.257453	-0.23524	0.0968792	0.410275	0.237301	0.234681	0.0133421
HSP90AA1 882	31.5289	31.1231	31.8569	32.3668	32.4987	32.7606	31.1385	31.4654	31.8785	31.9103	31.9511	32.2134	31.613	31.3476	31.7338	30.78	31.2593	31.4357	31.0279	31.0166	31.2415	31.6348	31.5751	31.8896	32.1186	32.0607	32.3517	31.503	32.542	31.4942	32.0249	31.5648	31.1583	31.0953	31.6998	32.177	-0.674041	0.365043	-0.682843	-0.152054	-0.61218	-1.01868	-1.08168	-0.477159	0.00327457	0.0852606	0.00296301	0.459289	0.00656897
HNRNPC 883	33.0933	33.0988	33.0793	32.9251	32.8253	32.784	33.1251	33.2991	32.9966	33.319	33.4953	33.308	32.8751	32.8008	32.7078	32.3725	32.4522	32.6626	32.5348	32.7081	32.2788	33.2289	33.1711	33.0605	33.2459	32.8496	33.018	33.0905	32.8448	33.1403	33.3741	32.7946	32.4957	32.5072	33.1535	33.0378	0.0526493	-0.193032	0.102447	0.33625	-0.243285	-0.542096	-0.5306	0.115671	0.655402	0.112496	0.388562	0.00907955	0.049441
UQCRH 884	23.1787	22.3066	22.1077	22.273	23.337	22.7658	24.0229	24.2576	24.3095	23.5762	24.1782	23.8464	23.2773	23.2152	21.4061	23.9018	23.1585	22.6819	23.1791	25.2008	23.4079	23.0976	21.7508	22.6169	23.0165	23.2989	22.2012	22.531	22.7919	24.1967	23.8669	22.6328	23.2474	23.9293	22.4884	22.8389	-0.307887	-0.0469793	1.3578	1.02806	-0.206029	0.408495	1.09042	-0.350467	0.574332	0.931427	0.0205507	0.0712018	0.706387
LAMB1 885	26.8463	26.7959	26.7226	26.356	26.259	26.2403	26.6806	27.1328	26.7392	26.6034	26.6296	26.2363	25.0228	25.1466	24.9454	23.4302	23.7304	24.5368	24.8215	25.4199	26.9577	27.0484	26.8831	26.6523	26.9692	26.8634	26.9752	26.7883	26.2851	26.8509	26.4898	25.0383	23.8991	25.733	26.8613	26.936	-0.147653	-0.650858	-0.0850787	-0.446166	-1.89767	-3.03684	-1.20293	-0.0746694	0.672807	0.0736401	0.807457	0.210193	2.28991e-05
YES1 886	27.7645	27.9262	28.177	28.0345	28.0558	28.1482	27.9926	28.2775	28.1512	28.5702	28.5832	28.5883	28.1731	27.8163	27.8228	26.811	27.5274	27.6587	27.2917	27.6222	27.1514	28.3144	28.1062	28.1487	28.0329	28.159	28.3952	27.9559	28.0795	28.1404	28.5806	27.9374	27.3324	27.3551	28.1898	28.1957	-0.239802	-0.116217	-0.0553092	0.384892	-0.258314	-0.863359	-0.840589	-0.00593831	0.189076	0.517329	0.756987	0.0412936	0.158597
LYN 887	26.34	26.8327	26.8364	26.5818	26.5226	26.7137	27.0078	27.029	26.87	27.4282	27.2901	26.8578	27.0737	26.6521	26.5358	23.6388	26.6182	24.0129	23.3196	23.698	24.2759	27.1721	26.7011	26.8078	26.1602	26.7067	27.1929	26.6697	26.6061	26.9689	27.192	26.7538	24.7566	23.7645	26.8936	26.6866	-0.0169148	-0.0805582	0.282333	0.505438	0.0672371	-1.92998	-2.92211	0.207039	0.972649	0.870331	0.568754	0.31203	0.891616
TPM2 888	27.7179	27.5709	27.9679	27.933	28.1677	28.42	27.639	27.6723	27.9774	27.7195	27.8426	28.174	28.3893	28.2582	28.4953	28.1833	27.9035	28.0584	27.9877	27.4531	27.8753	27.7332	28.0103	28.0833	28.5007	28.3141	28.5443	27.7522	28.1736	27.7629	27.912	28.3809	28.0484	27.772	27.9423	28.453	-0.700775	-0.279438	-0.690102	-0.540983	-0.0720723	-0.404596	-0.681001	-0.510732	0.000346982	0.100863	0.000404081	0.00337652	0.661888
FH 889	30.1714	30.3009	29.884	29.8402	29.6606	29.7115	30.2772	30.08	30.0068	30.1437	30.4105	30.158	29.9179	29.9982	29.8383	29.9103	29.9167	30.0626	30.3594	30.5181	30.2943	30.1536	30.1585	30.0581	30.1844	30.045	30.1761	30.1188	29.7374	30.1213	30.2374	29.9181	29.9632	30.3906	30.1234	30.1351	-0.0163805	-0.397695	-0.013813	0.102285	-0.217034	-0.171938	0.255449	-0.0117738	0.879995	0.00140643	0.898685	0.351139	0.0564942
ERCC1 890	23.3066	24.2348	24.5626	23.5376	22.9741	23.8793	25.0499	24.1816	24.404	22.7459	22.4541	23.1024	22.7674	24.4098	22.1302	25.3775	24.8281	24.5181	25.9667	26.2947	26.5077	21.6978	24.3607	23.8026	23.7079	23.7162	23.4857	24.0347	23.4636	24.5452	22.7674	23.1025	24.9079	26.2564	23.287	23.6366	0.398046	-0.172984	0.908572	-0.869196	-0.534154	1.27127	2.61975	-0.349583	0.485186	0.760448	0.120336	0.136262	0.351338
THBS1 891	24.2454	22.7116	23.0012	25.1871	24.7942	24.8155	23.772	23.2411	24.0019	24.6597	24.7937	24.3252	24.1136	24.8826	22.9155	23.729	22.4481	23.5905	23.9552	22.9457	22.9095	24.0628	22.1337	21.6789	24.6226	25.2194	24.9485	23.3194	24.9322	23.6716	24.5929	23.9706	23.2559	23.2701	22.6251	24.9302	-1.61076	0.00208037	-1.25851	-0.337283	-0.959587	-1.67429	-1.66004	-2.30501	0.00853628	0.997027	0.0337167	0.547667	0.0973749
SP1 892	26.6716	26.7134	26.6771	26.2304	26.3796	26.4971	26.6948	26.6064	26.6068	26.6207	26.5087	26.7655	26.4359	26.5363	26.5706	26.0304	26.0284	25.8384	26.6588	26.2138	26.2304	26.6086	26.7924	26.8633	26.456	26.4774	26.3546	26.6873	26.369	26.636	26.6316	26.5143	25.9657	26.3677	26.7548	26.4293	0.258054	-0.0602782	0.20673	0.202333	0.0849746	-0.463558	-0.0616291	0.325465	0.0287703	0.587745	0.0735682	0.0794053	0.446437
IGF1R 893	22.4536	23.004	25.3183	25.7042	25.6003	25.1202	25.6214	25.6874	25.686	25.6997	22.308	25.6493	25.6528	22.7487	25.162	23.8392	23.3464	22.384	23.1958	23.6503	23.5888	23.3808	25.7255	25.8058	25.3823	23.4427	25.0043	23.592	25.4749	25.6649	24.5523	24.5211	23.1899	23.4783	24.9707	24.6098	-1.01778	0.865098	1.05517	-0.0574435	-0.0886416	-1.41992	-1.13143	0.360945	0.276793	0.353253	0.260066	0.950297	0.923377
ANXA6 894	28.7642	29.2186	28.8037	29.1977	28.9384	29.208	29.2832	29.2343	28.8584	29.2098	29.2815	29.0114	29.3675	29.0073	29.1249	29.1565	29.0112	29.2305	29.141	29.3483	28.8558	28.7905	28.4213	28.5909	27.8824	28.1419	28.3797	28.9288	29.1147	29.1253	29.1675	29.1665	29.1327	29.115	28.6009	28.1346	0.794202	0.980054	0.990676	1.0329	1.03189	0.998087	0.980388	0.466294	0.000108775	8.71218e-06	7.57344e-06	4.36182e-06	4.41946e-06
RHOC 895	28.6055	28.7179	28.2419	28.4955	27.9881	28.2796	28.6837	28.1514	27.9569	27.8774	27.8503	27.5962	28.3851	28.5528	28.697	29.1441	29.4375	29.4961	29.065	29.0998	29.0847	27.9526	28.3523	28.1685	28.6708	28.5737	28.2976	28.5218	28.2544	28.264	27.7746	28.545	29.3593	29.0832	28.1578	28.514	0.00773131	-0.25962	-0.250042	-0.739389	0.0309448	0.845232	0.56914	-0.356254	0.965776	0.160289	0.175503	0.000504219	0.863696
ABCB1 896	25.9481	26.2051	26.3629	25.8433	26.0411	26.0909	26.3104	26.5342	26.4052	26.6578	26.8157	26.7531	26.3617	26.1501	26.1947	26.1748	26.3521	26.7469	26.7456	26.4581	26.278	26.1511	25.9255	26.0059	26.1865	26.314	26.3878	26.172	25.9917	26.4166	26.7422	26.2355	26.4246	26.4939	26.0275	26.2961	-0.124025	-0.304323	0.120562	0.446154	-0.0605669	0.128563	0.197851	-0.268525	0.390204	0.0436653	0.403326	0.00499273	0.672526
SLC3A2 897	31.6297	31.5988	31.7313	30.9034	30.9006	30.9061	31.57	31.8658	31.6849	31.716	31.8166	31.727	31.5631	31.1631	31.1488	30.0896	30.4924	30.7407	30.6671	30.7414	30.3039	31.7797	31.4658	31.5203	31.3754	31.3674	31.7966	31.6533	30.9033	31.7069	31.7532	31.2917	30.4409	30.5708	31.5886	31.5131	0.140152	-0.609772	0.193816	0.240075	-0.221441	-1.07218	-0.942292	0.0755	0.388977	0.00106657	0.237533	0.147187	0.179491
PFKM 898	26.0194	25.4707	26.4284	26.4509	26.4687	26.6473	25.6148	26.1637	26.4427	26.1793	26.1888	26.3242	26.3407	25.8555	26.3059	25.8685	26.3712	26.5918	25.0507	24.9719	25.3611	26.1431	25.8712	25.9209	26.5139	26.617	26.9653	25.9728	26.5223	26.0737	26.2307	26.1673	26.2772	25.1279	25.9784	26.6987	-0.725912	-0.176432	-0.625029	-0.467992	-0.531398	-0.421554	-1.57085	-0.720351	0.0053583	0.455908	0.0140786	0.0574954	0.0331621
HSP90AB1 899	32.6309	32.3445	32.843	33.1956	33.2582	33.4772	32.3801	32.5561	32.8352	32.8565	32.8461	33.0415	33.1493	32.9181	33.2592	33.0171	33.218	33.3988	32.2664	32.2595	32.5423	32.8719	32.8103	33.0222	33.0255	32.9486	33.2991	32.6062	33.3103	32.5904	32.9147	33.1089	33.2113	32.3561	32.9015	33.0911	-0.484913	0.219266	-0.500625	-0.176353	0.0178129	0.120219	-0.734979	-0.189581	0.00390388	0.155195	0.00306522	0.248638	0.905632
SRPRA 900	28.3801	28.5692	28.469	28.4119	28.3862	28.3016	28.5551	28.5924	28.457	28.9414	28.8483	28.7388	28.4961	28.3296	28.215	27.5723	27.871	27.9812	27.2365	27.3952	26.9862	29.0688	28.8507	28.8449	28.575	28.6676	28.7571	28.4728	28.3666	28.5348	28.8428	28.3469	27.8082	27.2059	28.9215	28.6666	-0.193773	-0.299963	-0.131724	0.176272	-0.319666	-0.85837	-1.4606	0.254932	0.108528	0.0171803	0.266802	0.14209	0.0118458
ASNS 901	27.0742	26.7912	27.2351	27.0132	27.128	27.1077	26.8368	27.0409	27.3096	27.4516	27.3572	27.4006	27.2855	26.945	27.1313	27.4257	27.583	27.705	25.6768	26.8768	26.9085	27.6091	27.2128	27.4365	26.9673	27.385	27.813	27.0335	27.083	27.0624	27.4031	27.1206	27.5712	26.4874	27.4195	27.3884	-0.354906	-0.305441	-0.325961	0.0147032	-0.267807	0.182824	-0.901004	0.0310942	0.168682	0.233253	0.204462	0.953387	0.293929
MMP2 902	22.8105	25.3822	25.654	23.3193	22.9462	22.6916	22.8709	25.8035	24.9649	23.4954	25.7274	25.7468	20.4697	21.5955	24.782	23.4937	22.6112	22.422	23.7671	23.2278	23.0848	22.2485	23.2944	23.3665	22.6008	23.5557	23.8961	24.6156	22.9857	24.5464	24.9898	22.2824	22.8423	23.3599	22.9698	23.3509	1.26472	-0.365199	1.19557	1.63897	-1.06849	-0.508573	0.00904301	-0.381085	0.191016	0.699962	0.21537	0.0948321	0.266307
HMBS 903	24.6705	24.597	24.5502	25.1261	25.0348	24.9214	24.7806	24.0358	24.5329	23.8371	23.5908	24.0195	24.5131	24.8496	25.125	25.614	25.6962	25.2509	25.2368	25.0612	26.0808	24.3699	24.8097	24.5839	24.8918	24.9717	24.5003	24.6059	25.0274	24.4498	23.8158	24.8292	25.5204	25.4596	24.5879	24.7879	-0.182012	0.239499	-0.338179	-0.972126	0.0412932	0.732418	0.671675	-0.200076	0.443938	0.316408	0.162375	0.000484788	0.861124
PDHA1 904	28.8876	28.9769	29.0229	28.7086	28.7578	28.8906	28.9603	29.2162	29.0646	29.6573	29.7221	29.5104	29.0067	28.6252	28.6355	28.0731	28.362	28.6126	28.3646	28.5108	28.3183	29.3384	29.0803	29.1581	28.8329	29.0793	29.4572	28.9625	28.7857	29.0804	29.6299	28.7558	28.3492	28.3979	29.1923	29.1231	-0.160669	-0.337481	-0.0427695	0.50681	-0.367354	-0.773918	-0.725242	0.0691202	0.292337	0.0344261	0.776337	0.00280928	0.0226179
COL4A2 905	23.0141	23.5989	22.1233	23.458	23.9324	22.4541	22.9687	21.5088	23.7496	24.432	23.2668	23.5773	23.9688	24.0295	22.0903	23.2808	23.0027	23.1974	23.0163	23.0502	24.1039	24.7469	23.2926	23.1282	24.3279	22.8187	23.5736	22.9121	23.2815	22.7424	23.7587	23.3629	23.1603	23.3901	23.7226	23.5734	-0.66131	-0.291892	-0.831025	0.185316	-0.210528	-0.413113	-0.18325	0.149163	0.304438	0.646728	0.200324	0.77071	0.74065
CYC1 906	31.3685	31.379	31.4808	31.4235	31.4828	31.4071	31.4825	31.713	31.488	31.801	31.7949	31.8281	31.4524	31.1141	31.1053	30.3652	30.6279	30.9712	30.8621	30.9524	30.3401	31.598	31.4925	31.4261	31.2963	31.5488	31.7637	31.4094	31.4378	31.5612	31.808	31.2239	30.6548	30.7182	31.5055	31.5363	-0.126848	-0.0984496	0.0249017	0.27177	-0.312307	-0.881477	-0.81803	-0.0307456	0.428294	0.53739	0.87546	0.0987719	0.0605185
SNRPB2 907	26.9967	26.8536	26.9283	26.6375	26.5515	26.6624	26.8918	26.9798	27.0469	27.2199	27.4122	27.2713	26.8501	26.6505	26.7243	25.3915	25.8445	26.3809	25.6965	26.0122	26.081	26.9708	26.9154	27.0611	26.6382	26.825	27.1849	26.9262	26.6171	26.9729	27.3012	26.7416	25.8723	25.9299	26.9825	26.8827	0.0434794	-0.265575	0.0901558	0.418439	-0.141095	-1.01044	-0.952791	0.099745	0.80416	0.140675	0.608078	0.0254076	0.42449
MET 908	23.067	23.895	23.719	24.1673	23.9768	23.8815	24.4282	24.2689	23.8929	24.5246	24.432	24.5797	24.5336	24.2709	23.9232	25.0846	22.7382	23.6126	24.5313	25.7805	24.8436	24.841	24.1424	24.2852	23.7785	23.778	24.3375	23.5603	24.0085	24.1967	24.5121	24.2425	23.8118	25.0518	24.4229	23.9647	-0.40439	0.0438082	0.23196	0.547418	0.277841	-0.152877	1.08709	0.458192	0.337292	0.916227	0.579022	0.198289	0.507069
MELTF 909	22.0839	23.5302	23.0757	22.8263	24.5081	23.8859	23.2807	24.8559	23.9778	24.2083	24.7531	24.702	25.1771	24.7847	24.6933	24.745	24.6529	24.2505	24.5609	24.7224	23.2488	24.7234	24.7289	24.7064	24.8017	25.3184	25.3044	22.8966	23.7401	24.0382	24.5545	24.885	24.5494	24.1774	24.7196	25.1415	-2.24487	-1.40144	-1.10336	-0.587056	-0.25648	-0.592065	-0.964134	-0.421962	6.21967e-05	0.00497522	0.0218747	0.200472	0.569336
SNRNP70 910	29.1236	29.2001	29.1733	28.9738	29.0059	29.3102	29.2015	29.4117	29.2045	29.9492	29.9135	29.7939	29.4036	29.0869	29.1432	28.3803	28.2717	28.5893	28.1904	28.1609	27.8549	29.5384	29.2849	29.5377	29.4535	29.3386	29.4954	29.1657	29.0966	29.2725	29.8856	29.2112	28.4137	28.0688	29.4537	29.4291	-0.263474	-0.332521	-0.156598	0.456419	-0.217904	-1.01539	-1.36038	0.0245473	0.0396347	0.0116452	0.205342	0.00110475	0.0836031
ITGA5 911	28.148	28.2903	28.1515	28.1551	28.0183	28.159	28.3612	28.6453	28.1826	28.739	28.6209	28.6151	27.5502	27.5058	27.4924	27.1564	27.0506	27.3217	28.1303	28.2644	27.9535	28.0837	27.9818	28.0969	28.2385	28.3981	28.4582	28.1966	28.1108	28.3964	28.6584	27.5161	27.1762	28.1161	28.0542	28.3649	-0.168322	-0.254141	0.0314416	0.293439	-0.848785	-1.18872	-0.248862	-0.31077	0.132557	0.0281882	0.772502	0.0128732	1.55703e-07
NFIC 912	23.7528	23.7721	24.3661	23.979	24.5264	24.6185	23.1521	24.1987	24.3343	24.0307	23.9395	24.2808	24.2132	22.129	23.8349	22.9524	23.4091	23.5092	23.9007	23.2693	23.4734	24.2666	24.0168	24.3413	23.7324	23.5919	24.3343	23.9637	24.3746	23.895	24.0837	23.3924	23.2902	23.5478	24.2082	23.8862	0.0774507	0.488408	0.00880741	0.197481	-0.49384	-0.595966	-0.338385	0.322003	0.847745	0.234384	0.982573	0.625363	0.229409
VIM 913	34.9763	34.9732	35.14	34.6474	34.6669	34.6674	34.9847	35.3021	35.117	35.1091	35.1047	35.0108	35.4044	35.0606	35.0556	34.4612	34.2349	34.4306	34.7338	34.8337	34.5702	35.3152	35.0931	35.163	34.756	34.5339	34.8524	35.0298	34.6606	35.1346	35.0748	35.1735	34.3755	34.7126	35.1905	34.7141	0.315734	-0.053534	0.420527	0.360738	0.459464	-0.338539	-0.00151565	0.476376	0.0110195	0.639424	0.0013288	0.00450088	0.000595657
RPS17 914	31.7485	31.7132	31.479	31.5518	31.4375	31.6379	31.7783	31.7065	31.4313	31.4725	31.5064	31.3561	31.5399	31.4865	31.5876	31.6762	31.3367	31.6511	31.7845	31.7181	31.5522	31.6668	31.7315	31.75	31.7719	31.6224	31.4797	31.6469	31.5424	31.6387	31.445	31.538	31.5547	31.6849	31.7161	31.6247	0.0222341	-0.082256	0.0140361	-0.179655	-0.0866712	-0.0700097	0.0602794	0.0914387	0.844198	0.469988	0.901234	0.12354	0.446826
GNAI3 915	27.0748	27.1359	27.0157	26.8966	26.9884	26.8682	27.1704	27.2191	26.9253	27.2964	27.465	27.3028	26.4943	26.4126	26.1861	26.9708	26.5698	26.2524	26.7864	27.0943	27.0619	27.0507	26.8651	26.8572	26.8084	26.8384	26.9589	27.0755	26.9177	27.105	27.3547	26.3643	26.5977	26.9809	26.9243	26.8686	0.206909	0.049137	0.236376	0.486148	-0.50425	-0.270932	0.112296	0.0557316	0.149198	0.725259	0.10207	0.0021617	0.00159682
ANXA5 916	29.0784	28.6188	29.57	30.2279	30.4629	30.5012	28.6321	29.3704	29.5859	30.2652	30.1421	30.4006	30.0884	29.4405	29.8161	29.1074	29.4995	29.4731	28.4441	28.4294	28.1626	30.0304	29.4975	29.6155	30.2258	30.4292	30.8799	29.0891	30.3974	29.1961	30.2693	29.7817	29.36	28.3454	29.7145	30.5116	-1.42258	-0.114278	-1.31551	-0.24231	-0.729942	-1.15163	-2.16628	-0.797161	1.53072e-05	0.652547	3.97931e-05	0.34412	0.00856647
KRT16 917	22.3888	23.8814	22.2781	23.092	22.1247	22.0297	22.571	22.7792	23.9748	23.0744	22.8273	21.2375	22.0713	22.0467	23.6551	23.4822	23.214	23.1586	24.2386	23.3638	24.2106	22.9481	23.367	22.4239	22.759	22.0567	22.1486	22.8494	22.4154	23.1083	22.3797	22.5911	23.2849	23.9377	22.913	22.3214	0.527963	0.0939957	0.786906	0.0582881	0.269616	0.963484	1.61622	0.591558	0.337236	0.862772	0.158437	0.914622	0.621018
RPSA 918	32.8822	32.8541	32.7744	32.8595	32.8242	32.8785	32.8685	32.933	32.7797	32.729	32.8672	32.6471	32.6396	32.6485	32.6149	32.5455	32.7082	32.8178	32.8867	32.9749	32.715	32.8812	32.85	32.8388	32.8476	32.7675	32.7449	32.8369	32.8541	32.8604	32.7478	32.6344	32.6905	32.8589	32.8567	32.7867	0.0502207	0.0673661	0.0737317	-0.0389142	-0.152332	-0.0961712	0.0721687	0.0699791	0.546279	0.420063	0.378291	0.639505	0.0775769
MRPL3 919	27.4567	27.6352	27.3239	27.1828	27.1409	27.1066	27.6252	27.6502	27.3294	27.7382	28.0561	27.8311	27.4957	27.2139	27.1657	26.2358	26.7113	26.9312	26.8191	26.8275	26.6041	27.7516	27.4551	27.4342	27.2934	27.391	27.7274	27.4719	27.1434	27.5349	27.8751	27.2918	26.6261	26.7502	27.547	27.4706	0.00133755	-0.327169	0.0643307	0.404545	-0.178819	-0.844508	-0.720371	0.0763597	0.993423	0.0547898	0.692357	0.0202891	0.277819
SNRPA 920	28.996	29.6112	29.0712	28.748	28.9843	28.9475	29.432	29.481	29.2043	29.5703	29.5213	29.4857	29.3168	29.1077	29.1913	28.6016	28.6808	28.7219	29.296	29.3359	28.9451	29.1417	28.9265	29.1487	28.8479	29.0567	28.8308	29.2261	28.8933	29.3724	29.5258	29.2053	28.6681	29.1923	29.0723	28.9118	0.314344	-0.018527	0.460634	0.613993	0.293475	-0.243662	0.280532	0.160544	0.0343529	0.894753	0.00338233	0.00026033	0.0466683
FGF2 921	27.2233	27.4794	27.478	27.7168	27.703	27.9728	27.4947	27.3551	27.3985	27.5981	27.2848	27.2002	27.6133	27.4907	27.6593	26.1072	26.978	26.8555	26.4349	26.6064	26.1357	27.4816	27.4287	27.4796	27.8645	27.9544	27.9931	27.3936	27.7975	27.4161	27.361	27.5878	26.6469	26.3923	27.4633	27.9373	-0.54378	-0.139831	-0.521252	-0.576312	-0.349563	-1.29044	-1.54503	-0.474032	0.00443308	0.418568	0.00599009	0.00285907	0.0523062
ENO2 922	26.9075	26.6584	26.754	27.3242	27.3822	27.2782	26.7263	26.4829	26.7342	26.9657	26.6818	26.5882	26.8715	27.0041	27.1932	27.8144	27.8201	27.7873	27.8725	27.8295	28.0704	26.8107	26.9547	26.9166	27.6737	27.5865	27.2787	26.7733	27.3282	26.6478	26.7452	27.023	27.8073	27.9241	26.894	27.513	-0.739657	-0.184774	-0.865168	-0.767744	-0.489994	0.29432	0.411149	-0.618984	4.42737e-06	0.133686	4.9207e-07	2.67294e-06	0.000512988
ACAA1 923	28.8455	28.8788	28.6399	27.7275	27.7157	27.6235	29.0261	28.7787	28.6749	28.3253	28.2988	28.0283	28.1348	28.3128	28.0938	28.9467	28.4941	28.473	29.0085	29.1673	29.1246	28.2533	28.4793	28.4008	28.6891	28.596	28.409	28.7881	27.6889	28.8266	28.2175	28.1804	28.6379	29.1001	28.3778	28.5647	0.223347	-0.875833	0.261848	-0.347249	-0.384271	0.0732262	0.535426	-0.186901	0.0966033	1.30862e-06	0.0543938	0.0135252	0.00713415
SRP19 924	30.0542	29.3397	29.9785	29.6921	29.9519	30.3013	29.9416	29.4503	29.5506	30.1478	29.9399	30.3435	29.1269	29.663	29.6958	30.3879	29.9358	29.8483	30.5712	31.5301	31.535	29.8407	29.5173	29.639	30.2335	29.621	30.1046	29.7908	29.9817	29.6475	30.1437	29.4952	30.0573	31.2121	29.6657	29.9864	-0.195585	-0.00463916	-0.338844	0.15736	-0.491137	0.0709606	1.2257	-0.320732	0.465306	0.986086	0.212007	0.555949	0.0764741
GSTP1 925	29.6173	29.372	29.4392	30.1375	30.098	30.2726	29.1601	29.491	29.5565	30.0854	29.9704	29.9905	30.4042	30.2664	30.4098	30.1293	30.6177	30.6359	29.7025	29.6331	29.6152	30.3168	30.1701	30.2059	30.2199	30.3631	30.6065	29.4762	30.1694	29.4025	30.0154	30.3601	30.461	29.6503	30.2309	30.3965	-0.92034	-0.227129	-0.993971	-0.381065	-0.0363959	0.0644739	-0.746235	-0.165583	7.19666e-07	0.0937895	2.31959e-07	0.00793762	0.780749
SNRPC 926	23.0034	25.4147	25.7791	25.6298	25.5472	26.032	25.5685	26.1189	25.8512	27.177	27.2252	27.0686	26.136	25.5898	25.7459	23.2974	23.4819	23.9013	23.6622	23.4847	23.4852	26.5994	25.724	26.1204	26.1413	25.844	26.7334	24.7324	25.7363	25.8462	27.1569	25.8239	23.5602	23.544	26.1479	26.2396	-1.50718	-0.503223	-0.393349	0.917326	-0.415674	-2.67935	-2.69555	-0.0916394	0.00350092	0.281462	0.397121	0.0573599	0.371387
LGALS1 927	31.7497	31.606	31.7744	31.8949	31.9503	32.1356	31.641	31.9572	31.7703	32.7567	32.8513	32.5646	31.9672	31.7332	31.6907	29.9811	30.3648	30.516	31.1414	31.3845	31.0866	32.2119	31.7933	31.9718	32.3343	32.1356	32.5436	31.71	31.9936	31.7895	32.7242	31.797	30.2873	31.2042	31.9923	32.3378	-0.627799	-0.344237	-0.548325	0.386396	-0.540779	-2.05052	-1.13365	-0.345473	0.000373336	0.029351	0.00131332	0.0159299	0.00147949
QDPR 928	27.4242	27.6033	27.5022	27.1459	27.1535	27.3218	27.5067	27.6096	27.4669	27.0553	26.9886	26.8842	27.2956	27.3572	27.4194	27.4712	27.516	27.4106	27.1427	27.1392	27.2127	27.2668	27.2413	27.3966	27.4677	27.4903	27.6636	27.5099	27.2071	27.5277	26.976	27.3574	27.4659	27.1649	27.3016	27.5405	-0.0306556	-0.333469	-0.0128114	-0.564502	-0.183168	-0.0746367	-0.375692	-0.238979	0.705309	0.000483508	0.874234	8.29027e-07	0.0330416
HMGB1 929	28.6161	27.9486	28.8669	29.3137	29.6934	29.9378	27.9383	28.5503	28.9149	29.0982	29.2392	29.4548	29.5592	28.9151	29.2756	27.3565	28.3486	28.3655	26.6178	26.8935	26.4834	29.4368	29.0559	29.5012	29.2553	29.0964	29.5546	28.4772	29.6483	28.4679	29.264	29.25	28.0235	26.6649	29.3313	29.3021	-0.824895	0.346192	-0.834266	-0.0380797	-0.0521669	-1.27858	-2.63722	0.0291903	0.00989117	0.245019	0.00920535	0.896469	0.858545
RBP1 930	24.8798	23.7526	24.5446	26.7408	26.3178	26.3636	24.63	23.1979	24.7461	25.6768	25.5728	25.7464	26.0238	25.9339	26.0925	26.9604	26.8682	26.8731	26.1565	25.9474	25.9316	24.7869	24.7464	24.9298	23.3574	24.2018	24.0377	24.3923	26.4741	24.1913	25.6653	26.0167	26.9006	26.0118	24.821	23.8656	0.526699	2.60847	0.325728	1.79974	2.15114	3.03495	2.14621	0.955436	0.104446	5.86968e-08	0.305198	1.16081e-05	1.04377e-06
GNAO1 931	27.0388	27.0427	27.2463	26.8405	26.9467	26.9149	27.0725	27.4976	27.2118	27.6617	27.6525	27.515	26.6053	26.283	26.1978	26.1964	25.5921	25.8886	26.337	26.3569	25.9725	27.243	26.9769	27.1562	26.779	26.7388	26.9782	27.1092	26.9007	27.2606	27.6097	26.3621	25.8924	26.2221	27.1254	26.832	0.277214	0.0686907	0.428629	0.777714	-0.469954	-0.939629	-0.609879	0.293336	0.0774925	0.649434	0.00935981	4.32282e-05	0.00502309
SPARC 932	24.4007	24.3942	23.6767	23.4246	24.745	22.9815	23.4629	24.4946	22.7277	24.9792	24.8532	24.6173	24.7759	24.9842	24.8493	24.0448	23.9014	23.8927	24.384	23.5221	22.5533	25.2077	25.0597	25.1048	25.6822	25.3376	25.3401	24.1572	23.717	23.5617	24.8165	24.8698	23.9463	23.4865	25.1241	25.4533	-1.29613	-1.7363	-1.89159	-0.636775	-0.583523	-1.50702	-1.96683	-0.329227	0.00737579	0.000720827	0.000314362	0.158015	0.193962
TPM1 933	26.8707	26.7599	27.1621	26.9272	27.217	27.3679	26.8971	27.0116	27.1904	27.0246	27.2331	27.5754	27.6178	27.4875	27.556	27.1428	26.685	26.8052	26.7918	27.2675	27.0659	26.9335	26.9784	27.0758	27.5155	27.2886	27.5601	26.9309	27.1707	27.033	27.2777	27.5537	26.8777	27.0417	26.9959	27.4547	-0.523839	-0.284049	-0.421707	-0.177029	0.0990062	-0.577063	-0.413012	-0.458845	0.00369877	0.0896179	0.0154829	0.279223	0.540867
CLTA 934	29.8167	29.6366	29.7851	29.9698	30.0729	30.1215	29.6362	29.8885	29.6894	29.9075	30.2148	29.981	29.7996	29.5367	29.6963	29.771	29.4298	29.6405	29.6614	29.7539	29.7177	29.8073	29.6428	29.8634	30.1275	29.7987	30.0244	29.7461	30.0547	29.738	30.0344	29.6775	29.6138	29.711	29.7712	29.9835	-0.23738	0.0712176	-0.245479	0.0509271	-0.305984	-0.369734	-0.272507	-0.212369	0.0475531	0.533343	0.0411309	0.655212	0.0131969
CLTB 935	27.2025	27.0027	26.9335	27.2496	27.2274	27.2765	27.0758	27.0095	26.8153	27.3052	27.0294	26.8365	26.7239	26.7897	26.7062	27.6911	27.0891	26.8919	27.7648	27.627	27.7654	27.167	27.2821	27.2861	27.8411	27.7209	27.4354	27.0462	27.2512	26.9669	27.057	26.74	27.224	27.7191	27.2451	27.6658	-0.619561	-0.414591	-0.698903	-0.608723	-0.925805	-0.441725	0.0533133	-0.420692	0.000786601	0.0154182	0.000242562	0.000923843	9.19402e-06
ANXA4 936	29.3211	29.6255	29.4237	29.2439	29.1022	29.2102	29.6505	29.5849	29.4131	29.5339	29.6634	29.4646	29.2001	28.9994	28.9226	29.2057	28.9899	29.0677	29.5197	29.671	29.3258	29.5311	29.3925	29.2915	29.707	29.9614	30.1604	29.4568	29.1854	29.5495	29.554	29.0407	29.0878	29.5055	29.405	29.943	-0.486208	-0.757531	-0.393467	-0.389004	-0.902254	-0.85519	-0.437448	-0.537915	0.000753347	4.99986e-06	0.00433416	0.00470903	4.31369e-07
CNP 937	26.1992	26.3511	26.5818	26.4394	26.3073	26.5723	26.3419	26.551	26.5636	26.7265	26.7107	26.772	26.2304	26.0538	26.056	25.8824	25.6931	25.9591	26.0936	26.2536	26.4243	26.3904	26.0604	26.265	26.1527	26.1842	26.5579	26.3774	26.4397	26.4855	26.7364	26.1134	25.8449	26.2571	26.2386	26.2983	0.0791044	0.141448	0.187254	0.438174	-0.184867	-0.453361	-0.041112	-0.0596799	0.544533	0.283489	0.160157	0.00279199	0.165285
HMOX1 938	27.8051	27.9844	28.0049	27.9194	27.9152	27.9552	28.0354	28.0471	28.0548	29.1042	29.2	29.0755	26.4236	26.4394	26.4335	26.1989	26.3195	26.5598	27.308	27.2906	27.2245	27.5445	27.6149	27.4623	28.2144	28.2654	28.3374	27.9315	27.9299	28.0458	29.1266	26.4322	26.3594	27.2744	27.5406	28.2724	-0.340938	-0.342467	-0.226628	0.854161	-1.84022	-1.913	-0.998037	-0.73184	0.000495345	0.000474354	0.0120024	1.86008e-09	1.73166e-15
PDGFRB 939	26.7718	26.9754	27.2251	27.1522	26.7673	26.7902	26.8623	27.2551	26.9951	28.6019	28.3276	28.225	27.2262	27.4927	27.4438	24.803	25.987	26.1037	23.1745	23.1361	25.7455	26.6754	27.3685	26.7093	21.9115	22.6975	23.3202	26.9908	26.9032	27.0375	28.3848	27.3875	25.6313	24.0187	26.9177	22.6431	4.3477	4.26014	4.39447	5.74176	4.74447	2.98821	1.37564	4.27467	3.26617e-08	4.50084e-08	2.75644e-08	3.24564e-10	8.01894e-09
DLD 940	29.7026	29.8162	29.6255	29.5856	29.5198	29.5945	29.8561	29.7866	29.6286	29.8671	29.9754	29.7758	29.5332	29.5693	29.3997	29.277	29.303	29.4817	29.8109	29.8156	29.6013	29.7005	29.6813	29.6513	29.7426	29.5085	29.5293	29.7147	29.5666	29.7571	29.8728	29.5008	29.3539	29.7426	29.6777	29.5935	0.121269	-0.0268429	0.163654	0.27931	-0.092698	-0.239548	0.149138	0.0842118	0.200812	0.772603	0.0894936	0.00642953	0.323933
HNRNPA1 941	33.6432	33.7444	33.7813	33.4927	33.5145	33.6658	33.7875	33.998	33.8156	34.365	34.4809	34.2462	33.7492	33.3577	33.4765	32.7151	32.5841	32.7266	33.0916	33.1152	32.8184	34.2212	33.9854	34.0417	34.0525	33.6587	33.947	33.723	33.5577	33.867	34.364	33.5278	32.6753	33.0084	34.0828	33.8861	-0.163085	-0.328393	-0.0190449	0.477933	-0.358258	-1.2108	-0.877675	0.196727	0.18506	0.0120524	0.874206	0.000682953	0.0068986
SNRPA1 942	28.4354	28.4003	28.5518	28.2141	28.2563	28.2698	28.4906	28.6162	28.6064	28.6465	28.775	28.68	28.2997	28.0352	28.1493	27.3951	27.6136	27.8193	27.6767	27.606	27.5685	28.4875	28.3435	28.4191	28.2081	28.2888	28.4404	28.4625	28.2467	28.5711	28.7005	28.1614	27.6093	27.617	28.4167	28.3125	0.15002	-0.0657216	0.258612	0.388035	-0.151061	-0.703135	-0.695414	0.104241	0.136571	0.504441	0.0146682	0.000699528	0.134019
[truncated: 5,246 more rows]
[truncated: 35 more columns]
