# Supplementary material for: Functional landscape of ubiquitin linkages couples K29-linked ubiquitylation to epigenome integrity
Source: EMBO J. 2025 Oct 22;44(23):6944–78. doi: 10.1038/s44318-025-00599-7 (PMC12669653; doi:10.1038/s44318-025-00599-7)
Supplement: Supplementary file 5 — Dataset EV3 [file 44318_2025_599_MOESM5_ESM.xlsx]

## Sheet: Description
Dataset EV3
MS analysis of ubiquitylation changes in U2OS/shUb/HA-Ub(K-to-R) cells relative to U2OS/shUb/HA-Ub(WT) cells

## Sheet: K6RvWT
PG.ProteinNames	PG.Genes	WT_48h_4	WT_48h_3	WT_48h_2	WT_48h_1	WT_72h_4	WT_72h_3	WT_72h_2	WT_72h_1	K6_48h_4	K6_48h_3	K6_48h_2	K6_48h_1	K6_72h_4	K6_72h_3	K6_72h_2	K6_72h_1	log2_Fold_change_MutvsWT_48	-log10_adjusted_p_value_MutvsWT_48	log2_Fold_change_MutvsWT_72	-log10_adjusted_p_value_MutvsWT_72	log2_Fold_change_WT_72vs48	-log10_adjusted_p_value_WT_72vs48	log2_Fold_change_Mut_72vs48	-log10_adjusted_p_value_Mut_72vs48
A0A024QZ42_HUMAN;A0A087WZ38_HUMAN;H0Y9X3_HUMAN;PDCD6_HUMAN;PDCD6_HUMAN	PDCD6	8.02935	9.01352	8.15754	8.28716	7.38583	7.59331	7.74357	8.11455	8.35184	8.44426	8.72464	8.78067	8.69618	8.72783	7.74937	8.30719	0.20346	0.207258	0.66083	0.613535	-0.662577	0.495586	-0.205207	0.172822
A0A024QZP7_HUMAN;CDK1_HUMAN	CDK1	10.1896	9.96338	9.75224	10.6	10.0992	10.2793	9.79555	9.89575	9.78452	9.54017	9.50385	9.74993	9.65729	9.63647	10.1279	10.0921	-0.481713	0.804596	-0.139006	0.143085	-0.108883	0.0737219	0.233825	0.380399
A0A024QZX5_HUMAN;A0A087X1N8_HUMAN;SPB6_HUMAN	SERPINB6	7.21468	7.03549	8.2922	7.79442	8.20254	7.79721	8.46038	7.95325	8.24255	8.11927	7.89437	7.93878	8.09895	8.138	8.30439	8.16408	0.464543	0.463727	0.0730071	0.0752232	0.519148	0.30518	0.127612	0.332584
A0A024R1R8_HUMAN;TMA7_HUMAN	hCG_2014768	8.12216	8.69076	8.17144	8.7984	10.0509	9.65368	10.0379	9.59209	9.1772	8.73753	9.48691	9.70608	10.0068	9.22955	10.2998	10.6691	0.831238	1.011	0.217678	0.11461	1.38794	1.06532	0.774381	0.546087
A0A024R3B9_HUMAN;E9PJL7_HUMAN;E9PNH7_HUMAN;E9PRA8_HUMAN;CRYAB_HUMAN	CRYAB	6.91203	7.80501	9.03409	8.31047	7.1677	6.67934	6.3577	5.86464	4.70599	0.981442	5.09907	4.52545	3.69182	6.07662	7.68282	4.95786	-4.18741	1.32296	-0.915064	0.193608	-1.49805	0.585055	1.77429	0.335622
A0A024R4E5_HUMAN;VIGLN_HUMAN	HDLBP	8.59707	8.75405	8.61985	8.09259	8.59121	8.36245	8.87149	8.66642	8.58789	8.69448	8.67074	8.75434	8.67742	8.43265	8.33391	8.55849	0.160973	0.286554	-0.122275	0.172548	0.107003	0.0847671	-0.176245	0.562493
A0A024R571_HUMAN;EHD1_HUMAN	EHD1	8.78548	8.38823	8.71334	8.71275	8.40668	8.85226	8.36814	8.52352	8.41968	8.43624	8.34963	8.46281	8.15956	8.4931	8.54092	8.40682	-0.232862	0.827745	-0.137551	0.183962	-0.112301	0.115569	-0.0169904	0.0311795
A0A024R6I7_HUMAN;A0A0G2JRN3_HUMAN;A1AT_HUMAN;A1AT_HUMAN	SERPINA1	7.32782	8.34319	8.60982	6.79272	9.14484	6.92424	7.44706	5.1779	1.97495	5.30714	3.57486	2.67014	4.68803	4.14687	6.46711	4.74088	-4.38661	1.67544	-2.16279	0.563013	-0.594876	0.0900478	1.62895	0.468719
A0A024RA52_HUMAN;PSA2_HUMAN	PSMA2	9.04173	9.18588	9.23358	9.05114	9.50339	9.1736	9.44126	9.44192	9.27035	9.21029	9.31085	9.61091	9.79275	9.617	9.51849	9.62503	0.222518	0.696223	0.248273	0.687984	0.26196	0.6071	0.287716	0.727034
A0A024RBT2_HUMAN;DBLOH_HUMAN;DBLOH_HUMAN	DIABLO	7.22297	7.15046	7.70642	7.13863	7.97157	8.57954	7.61014	8.33932	7.17453	7.1033	7.04839	7.72458	7.92014	7.4108	8.06824	7.66442	-0.0419174	0.0372571	-0.359241	0.294527	0.820524	0.649965	0.5032	0.629205
A0A024RCG2_HUMAN;A0A0J9YWM3_HUMAN;E9PRM7_HUMAN;S22AI_HUMAN	SLC22A18	6.64888	5.47157	7.88875	5.5539	7.34015	7.60292	6.73837	6.83957	7.08688	7.2913	7.3033	7.77044	7.17177	7.51979	7.28918	7.16336	0.972206	0.499543	0.155774	0.122383	0.739478	0.207615	-0.0769549	0.0839019
A0A024RCR6_HUMAN;A0A0G2JK23_HUMAN;A0A7I2V508_HUMAN;A0A7P0MQS5_HUMAN;BAG6_HUMAN;BAG6_HUMAN;BAG6_HUMAN	BAG6	10.5302	10.7208	10.5293	10.5332	10.1641	10.2845	10.5847	10.6728	10.2027	10.2704	10.2911	10.1259	10.1274	10.3996	10.3774	10.2441	-0.355849	1.82524	-0.139387	0.192285	-0.151862	0.19667	0.0646011	0.186807
A0A067XG54_HUMAN;A0A804HIW2_HUMAN;AT11C_HUMAN;AT11C_HUMAN;AT11C_HUMAN;AT11C_HUMAN	ATP11C	4.68299	6.21205	8.16955	5.88102	5.63135	5.56413	6.97688	6.35216	6.16617	6.33397	7.04818	4.68899	6.73165	7.10271	6.1383	6.47427	-0.177074	0.0371713	0.480599	0.249689	-0.105271	0.0151997	0.552402	0.229661
A0A075B6F3_HUMAN;H0Y7V4_HUMAN;DYH8_HUMAN;DYH8_HUMAN	DNAH8	9.38031	9.30819	9.56076	9.34168	9.17228	9.25005	9.64098	9.3036	7.51571	8.16283	8.52305	8.13416	7.96857	8.33658	8.46283	8.52487	-1.3138	1.85846	-1.01851	1.55054	-0.0560101	0.0649995	0.239274	0.216222
A0A075B6F9_HUMAN;NOSIP_HUMAN	NOSIP	6.49334	7.00486	6.72223	6.655	7.66181	7.25049	7.43189	7.38225	7.37968	7.43061	7.4111	7.27127	8.02311	7.65614	7.75208	7.82975	0.654308	1.80575	0.383659	0.87734	0.712754	0.959102	0.442106	1.21372
A0A075B6T1_HUMAN;AMRA1_HUMAN;AMRA1_HUMAN;AMRA1_HUMAN;AMRA1_HUMAN	AMBRA1	8.26903	8.16625	8.27612	8.58528	8.66206	8.26422	8.76775	8.73889	8.38014	8.36499	8.43601	8.62752	8.24237	8.46693	8.35837	7.89837	0.127992	0.320319	-0.366721	0.53089	0.284058	0.363444	-0.210655	0.379606
A0A075B754_HUMAN;ATAD5_HUMAN;ATAD5_HUMAN	ATAD5	11.3248	11.4023	11.3119	11.4298	12.7413	12.3006	11.9594	12.0839	11.4033	11.3227	11.4612	11.1482	11.9201	11.8601	12.0377	12.0681	-0.0333137	0.0947412	-0.299777	0.37467	0.904104	0.959102	0.637641	1.41452
A0A075B7B5_HUMAN;B7ZM87_HUMAN;SRGP2_HUMAN	SRGAP2	5.31355	6.95486	5.92297	6.16209	5.11032	4.36902	4.95789	5.85623	5.59426	4.90741	3.86014	5.35187	5.07492	5.94604	4.0785	8.34265	-1.15995	0.724272	0.787161	0.145288	-1.015	0.434364	0.932107	0.205221
A0A075B7G8_HUMAN;APBB1_HUMAN;APBB1_HUMAN;APBB1_HUMAN;APBB1_HUMAN;APBB1_HUMAN;APBB1_HUMAN;V9GY97_HUMAN	APBB1	5.02071	4.99208	5.68477	4.72262	6.9183	4.5757	5.10678	5.01067	5.18875	5.85447	5.87022	4.60513	5.8929	5.72534	5.80827	3.91752	0.274597	0.18186	-0.0668524	0.0133995	0.297816	0.0764866	-0.043634	0.0121044
A0A087WT20_HUMAN;DCA13_HUMAN	DCAF13	8.1443	8.20609	8.2932	8.44691	7.72665	7.77079	7.95958	8.19903	8.42427	8.3204	8.41646	8.21512	8.34935	8.24071	8.14065	8.42602	0.0714371	0.218583	0.375168	0.788139	-0.358613	0.581797	-0.0548823	0.141185
A0A087WT38_HUMAN;RCC1L_HUMAN;RCC1L_HUMAN;RCC1L_HUMAN	RCC1L	4.74509	4.1752	6.64958	5.61867	5.08347	3.83431	5.40784	4.01634	5.95816	5.68694	6.08164	6.55925	5.18551	4.67573	3.30406	5.16214	0.774363	0.386443	-0.00362985	0.00109748	-0.711643	0.174094	-1.48964	0.84161
A0A087WT44_HUMAN;I3L159_HUMAN;I3L1F5_HUMAN;HMOX2_HUMAN;HMOX2_HUMAN	HMOX2	7.6697	7.58374	7.25067	7.03941	5.25152	7.1068	6.9488	7.04265	6.12813	6.23709	6.17694	5.94412	5.96502	6.07241	7.02523	5.68724	-1.26431	2.18125	-0.399969	0.132411	-0.798438	0.317481	0.0659053	0.0351616
A0A087WT45_HUMAN;GRAP1_HUMAN;GRAP1_HUMAN	GRIPAP1	5.34346	4.857	4.48061	6.1495	5.01739	7.18407	4.03802	4.13519	6.56906	6.22601	6.94867	5.65144	5.14891	6.34435	5.30623	5.97982	1.14115	0.823884	0.601162	0.134919	-0.113979	0.0156968	-0.653967	0.413215
A0A087WT53_HUMAN;A0A087WXD2_HUMAN;H7C4U7_HUMAN;H7C535_HUMAN;H7C5T8_HUMAN;MAGI1_HUMAN;MAGI1_HUMAN;MAGI1_HUMAN;MAGI1_HUMAN;MAGI1_HUMAN;MAGI1_HUMAN;MAGI1_HUMAN	MAGI1	4.57826	9.65573	4.352	4.78847	4.57359	6.13113	9.74976	9.00845	7.80627	10.1709	9.14215	8.73663	4.55901	9.00287	8.85096	5.18568	3.12036	0.732892	-0.4661	0.0392817	1.52212	0.130776	-2.06435	0.401774
A0A087WT59_HUMAN;TTHY_HUMAN	TTR	5.0706	7.0501	4.03637	5.3858	8.28135	6.05286	6.61634	4.52303	4.85593	3.54039	3.00791	4.77453	4.22552	4.90857	6.09091	5.08061	-1.34102	0.524995	-1.29199	0.323572	0.982681	0.155492	1.03171	0.430227
A0A087WT95_HUMAN;ACOT2_HUMAN	ACOT2	9.22176	8.35764	8.31098	9.28808	8.22546	8.92811	8.50108	8.26845	9.65179	9.53262	8.98281	9.25455	9.48549	8.70013	9.35745	8.81828	0.560827	0.560652	0.609562	0.617733	-0.313841	0.161081	-0.265106	0.245194
A0A087WTU1_HUMAN;A0A0B4J2G4_HUMAN;LRC41_HUMAN;LRC41_HUMAN	LRRC41	5.61056	6.08933	6.57795	6.18389	6.55942	6.44326	6.48965	6.57178	6.56313	6.35915	6.91621	6.50319	7.18142	7.05172	6.83667	6.56446	0.469986	0.633517	0.392543	0.737419	0.400591	0.383809	0.323147	0.451324
A0A087WTV1_HUMAN;A0A2R8Y362_HUMAN;A0A2R8Y5R1_HUMAN;A0A2R8Y690_HUMAN;A0A2R8YD49_HUMAN;A0A2R8YDU7_HUMAN;A0A2R8YEX0_HUMAN;A0A2R8YFT0_HUMAN;A0A2R8YG59_HUMAN;A0A2R8YG95_HUMAN;E7ET92_HUMAN;H0Y7X4_HUMAN;OSBL2_HUMAN;OSBL2_HUMAN	OSBPL2	6.06789	5.83395	6.79579	5.58021	6.08264	5.8317	3.90362	5.32625	4.45243	5.97994	6.91538	7.1568	5.80524	6.72111	4.99811	5.95551	0.0566754	0.0147494	0.583939	0.179479	-0.783406	0.257238	-0.256143	0.0631919
A0A087WTV6_HUMAN;J3KR12_HUMAN;P5CR2_HUMAN	PYCR2	5.84871	5.65132	4.69537	4.77775	6.56677	5.12965	5.6309	3.18116	7.05946	5.92647	6.24622	6.53964	6.19006	3.54716	4.57513	5.07659	1.19965	1.04543	-0.279881	0.0462318	-0.116173	0.0166423	-1.59571	0.710778
A0A087WTW0_HUMAN;A0A087WVR3_HUMAN;UHRF1_HUMAN;UHRF1_HUMAN	UHRF1	7.57264	8.3169	8.15013	7.38065	8.69554	8.54509	8.58991	8.76782	8.39357	8.51444	8.19194	8.15523	8.28218	8.29359	8.31229	8.1281	0.458715	0.588797	-0.395548	1.4892	0.794511	0.693823	-0.059753	0.124565
A0A087WU13_HUMAN;A0A2R8Y478_HUMAN;A0A7I2V3T0_HUMAN;A0A7I2V3T7_HUMAN;A6NNI4_HUMAN;F5GXT1_HUMAN;G8JLH6_HUMAN;CD9_HUMAN	CD9	8.36998	9.13817	8.11279	8.91368	9.16484	8.7005	8.80602	8.54792	8.41127	8.7103	8.62302	8.51339	8.96895	8.42912	9.24678	8.93285	-0.0691599	0.0554491	0.0896045	0.0626439	0.171164	0.0882657	0.329929	0.452936
A0A087WU53_HUMAN;A0A8I5KUC4_HUMAN;A0A8I5KYH1_HUMAN;A0A8I5QJM4_HUMAN;A0A8I5QKX7_HUMAN;MAGT1_HUMAN	MAGT1	7.07268	6.62923	7.93102	6.9019	8.01065	7.74921	8.06852	7.94628	7.60698	7.44198	7.29349	7.19221	8.37639	8.24597	7.02779	7.06876	0.249958	0.211075	-0.263937	0.123863	0.809959	0.57378	0.296064	0.166534
A0A087WU65_HUMAN;A0A2R8YE10_HUMAN;VPS45_HUMAN	VPS45	7.97609	7.69784	7.95447	7.62925	8.87826	7.04232	8.03242	7.92775	8.16264	7.81964	7.75075	7.59252	7.36707	7.65921	7.63755	7.89508	0.0169725	0.0200129	-0.33046	0.150533	0.155774	0.056856	-0.191659	0.275114
A0A087WU78_HUMAN;NHS_HUMAN;NHS_HUMAN;NHS_HUMAN;NHS_HUMAN	NHS	4.09263	5.67516	6.32679	5.24613	5.03616	4.21324	5.21843	5.50384	5.95709	5.71349	5.61121	5.42743	4.28566	5.91582	4.23259	4.74808	0.342126	0.167724	-0.197381	0.0620965	-0.342257	0.087729	-0.881765	0.572308
A0A087WUB9_HUMAN;CTBL1_HUMAN;CTBL1_HUMAN;CTBL1_HUMAN;CTBL1_HUMAN	CTNNBL1	8.16245	7.88899	7.61825	7.91696	8.47236	8.18629	8.05266	7.99123	8.03152	8.00111	8.03923	7.73585	8.3335	8.02821	7.87275	8.07886	0.0552639	0.0855122	-0.097303	0.117783	0.278972	0.337778	0.126405	0.23737
A0A087WUD9_HUMAN;A0A7I2V2D2_HUMAN;E9PGN7_HUMAN;H9KV48_HUMAN;IC1_HUMAN;IC1_HUMAN;IC1_HUMAN	SERPING1	11.2921	11.3231	11.681	10.8488	11.3942	11.6934	11.9189	11.9743	10.8445	11.1336	11.1466	10.8556	10.6449	10.7361	11.2626	10.8666	-0.291181	0.452624	-0.867703	1.19772	0.458978	0.417053	-0.117544	0.153048
A0A087WUE2_HUMAN;A0A494BZT8_HUMAN;TACC3_HUMAN	TACC3	6.93023	7.74776	5.39494	5.18734	8.0623	7.18193	6.75006	6.79595	5.76394	6.09376	6.20708	6.71294	7.19272	6.24472	6.59897	6.21476	-0.120635	0.0343036	-0.634764	0.372689	0.882492	0.224177	0.368364	0.286869
A0A087WUH9_HUMAN;PLK3_HUMAN;PLK2_HUMAN	PLK2	6.9394	6.36978	7.29339	4.18212	6.79565	7.3199	7.18937	6.58713	5.42698	6.47406	6.41259	6.9161	5.66796	3.64946	7.22637	8.07183	0.11126	0.0261102	-0.819108	0.146398	0.77684	0.177527	-0.153528	0.023623
A0A087WUI6_HUMAN;PIBF1_HUMAN	PIBF1	5.61547	5.30741	5.94911	4.87583	6.83679	6.76086	5.75534	7.0516	4.40411	4.24504	5.90456	2.94552	5.9854	5.4035	4.32764	3.44512	-1.06215	0.491332	-1.81073	0.741167	1.16419	0.640638	0.415607	0.0948754
A0A087WUK2_HUMAN;HNRDL_HUMAN;HNRDL_HUMAN;HNRDL_HUMAN	HNRNPDL	10.0019	9.54034	9.32167	9.58809	10.2504	10.0677	9.58215	9.78443	9.65501	9.64649	9.85547	9.59336	9.99923	9.97813	10.2014	10.0136	0.074578	0.104547	0.126916	0.143085	0.308179	0.275649	0.360517	1.14325
A0A087WUN5_HUMAN;APC16_HUMAN	ANAPC16	5.11424	5.50662	4.99616	3.4155	0.947108	5.086	4.33056	2.57634	3.76842	4.5654	3.7845	4.41077	1.76797	4.66168	6.19486	5.19412	-0.625857	0.342484	1.21966	0.166343	-1.52313	0.270668	0.322387	0.0563508
A0A087WUS5_HUMAN;A0A494C1T8_HUMAN;H0YBT0_HUMAN;MYC_HUMAN;MYC_HUMAN	MYC	8.80164	9.15353	9.33455	9.05906	9.57021	9.72889	9.64555	9.56337	9.07459	9.00266	9.11411	8.91754	9.64403	9.51601	9.62543	9.62272	-0.0599709	0.109003	-0.0249593	0.083232	0.539813	0.906064	0.574824	1.64589
A0A087WUT0_HUMAN;A0A0A0MQW0_HUMAN;A0A0A0MR39_HUMAN;MYEF2_HUMAN;MYEF2_HUMAN	MYEF2	7.61868	8.61349	8.70054	9.16157	5.04802	8.60142	7.56556	8.09707	8.0437	7.79266	8.3288	8.07594	7.72496	8.04837	8.28227	8.55106	-0.463292	0.384238	0.823646	0.191271	-1.19555	0.253296	0.0913871	0.0805889
A0A087WUT6_HUMAN;IF2P_HUMAN	EIF5B	10.1327	10.3281	10.3059	10.3082	10.2621	10.2023	10.1779	10.1143	10.0739	10.1173	9.95672	9.98585	9.72979	10.113	9.93531	9.53206	-0.235295	1.32881	-0.361602	0.725376	-0.0796017	0.263469	-0.205908	0.388084
A0A087WUV8_HUMAN;A0A7P0TA85_HUMAN;BASI_HUMAN;BASI_HUMAN;BASI_HUMAN;BASI_HUMAN	BSG	8.33532	8.63344	8.05934	9.11011	8.57624	7.89368	8.28577	8.18645	8.21308	8.23796	7.89344	8.36405	8.60992	8.20698	7.62446	7.8761	-0.357418	0.420161	-0.156169	0.104288	-0.299018	0.186564	-0.0977687	0.0735092
A0A087WUY7_HUMAN;PIAS2_HUMAN;PIAS2_HUMAN;PIAS2_HUMAN	PIAS2	6.26189	7.11868	7.09712	7.31588	6.03378	5.46811	6.04752	7.34662	6.79275	6.92498	5.90269	6.86584	6.9775	6.79444	6.3744	7.08485	-0.326825	0.251526	0.583786	0.285397	-0.724385	0.293039	0.186225	0.129466
A0A087WV25_HUMAN;CEP43_HUMAN;CEP43_HUMAN	CEP43	7.4451	8.65716	7.44758	7.29217	7.51386	7.99527	7.96561	7.39326	6.6049	6.56017	6.9437	6.70946	6.81269	6.83123	3.99708	7.22687	-1.00595	1.0155	-1.50003	0.472843	0.00649667	0.00148994	-0.487588	0.129742
A0A087WV46_HUMAN;C9JXA7_HUMAN;LTOR4_HUMAN	LAMTOR4	7.42053	8.14069	7.99737	7.2065	7.47585	7.60265	7.37976	7.0042	7.18619	6.77955	7.09733	6.72328	6.89004	7.58565	6.31788	6.7927	-0.744682	0.975594	-0.469051	0.357437	-0.325655	0.217144	-0.0500244	0.0276622
A0A087WV97_HUMAN;SMAP2_HUMAN;SMAP2_HUMAN;SMAP2_HUMAN;X6RCC3_HUMAN	SMAP2	6.27912	6.26875	4.53888	4.45716	4.9476	4.96738	7.44048	6.86878	6.68186	6.50692	6.62916	5.43159	6.49917	5.60483	4.6354	5.76199	0.926406	0.464176	-0.430711	0.0958191	0.670083	0.120004	-0.687034	0.34649
A0A087WVC4_HUMAN;KAPCB_HUMAN;KAPCB_HUMAN;KAPCB_HUMAN;KAPCB_HUMAN;KAPCB_HUMAN;KAPCB_HUMAN;KAPCB_HUMAN;KAPCB_HUMAN	PRKACB	8.16208	8.75827	7.93169	9.0181	7.55412	8.30074	8.03867	7.93018	6.75822	7.48795	7.56437	7.47329	7.74191	7.45431	6.18377	7.71261	-1.14657	1.20899	-0.682778	0.382679	-0.511607	0.321137	-0.0478108	0.0181684
A0A087WVL8_HUMAN;A0A087WXI3_HUMAN;A0A087WY29_HUMAN;A0A8I5KS01_HUMAN;A0A8I5KT56_HUMAN;A0A8I5KTT6_HUMAN;A0A8I5KTZ9_HUMAN;A0A8I5KUC2_HUMAN;A0A8I5KWH0_HUMAN;A0A8I5KZ21_HUMAN;A8MQB8_HUMAN;G3V0J0_HUMAN;FMR1_HUMAN;FMR1_HUMAN;FMR1_HUMAN;FMR1_HUMAN;FMR1_HUMAN;FMR1_HUMAN;FMR1_HUMAN;FMR1_HUMAN;FMR1_HUMAN	FMR1	7.99228	7.87903	8.49874	7.40111	7.6015	7.62084	8.33877	7.99805	7.25126	7.69779	7.75491	7.85588	6.8146	8.07437	7.45779	8.19444	-0.302832	0.314574	-0.25449	0.122383	-0.0530008	0.0227599	-0.00465902	0.00237282
A0A087WVM4_HUMAN;B7ZM99_HUMAN;C1TM_HUMAN	MTHFD1L	8.36234	7.85812	7.14454	8.50026	7.26075	7.72906	7.07462	7.29158	7.88921	7.92287	7.39354	7.98381	7.42667	7.12558	7.24942	7.34991	-0.168958	0.109003	-0.051107	0.047353	-0.627311	0.349922	-0.50946	0.905071
A0A087WVQ6_HUMAN;CLH1_HUMAN;CLH1_HUMAN	CLTC	12.3006	12.3319	12.1773	12.3212	11.8703	11.9021	11.8739	11.9146	12.1231	12.239	12.053	12.1715	11.976	11.9146	11.7743	11.7488	-0.136118	0.842909	-0.0368304	0.114262	-0.392514	1.37996	-0.293226	1.10571
A0A087WVQ9_HUMAN;A0A7I2V659_HUMAN;EF1A1_HUMAN	EEF1A1	16.1666	16.0335	16.1255	16.0669	16.2335	16.1565	15.9958	15.946	15.6567	15.6082	15.6427	15.5591	15.6733	15.7985	15.8234	15.8431	-0.481463	2.68835	-0.298371	1.02395	-0.0151937	0.0249037	0.167898	1.00445
A0A087WVZ9_HUMAN;A0A087WWX0_HUMAN;A0A0A0MQR7_HUMAN;RPAB1_HUMAN	POLR2E	7.10515	7.18532	7.36426	7.50104	7.08612	7.6427	8.18039	7.31275	7.52778	6.75957	7.51687	7.07996	7.4664	7.3588	7.67087	7.63648	-0.0678966	0.0663077	-0.0223495	0.0125296	0.266547	0.170747	0.312094	0.386758
A0A087WW40_HUMAN;SHLB1_HUMAN;SHLB1_HUMAN	SH3GLB1	7.4387	8.15228	7.33984	7.48706	7.81511	7.585	6.62566	6.89251	7.27726	6.87895	6.84759	6.30592	7.17331	7.26609	7.11823	6.62794	-0.777043	0.939901	-0.183179	0.0972975	-0.374902	0.185026	0.218962	0.190913
A0A087WW65_HUMAN;A0A590UJS8_HUMAN;A0A5F9ZA98_HUMAN;ABCB7_HUMAN;ABCB7_HUMAN;ABCB7_HUMAN	ABCB7	6.83797	7.89714	7.47257	7.64339	4.96372	5.70538	6.14831	7.10956	7.57081	7.07659	5.15761	6.50723	6.41791	6.31536	4.65653	6.17908	-0.884708	0.46243	-0.0895253	0.019354	-1.48102	0.603393	-0.685842	0.229296
A0A087WW77_HUMAN;L2GL1_HUMAN	LLGL1	8.84752	9.03466	8.99988	8.96652	9.23277	9.35568	9.26094	9.44453	9.38236	9.49714	9.67123	9.50278	9.48617	9.58244	9.5591	9.40417	0.551235	2.15258	0.184491	0.764019	0.361337	1.01343	-0.00540665	0.0116823
A0A087WWA3_HUMAN;KIF1B_HUMAN;KIF1B_HUMAN;KIF1B_HUMAN;Q4R9M9_HUMAN	KIF1B	6.11678	6.02049	4.77182	3.7513	5.43964	7.23671	7.07549	5.62948	5.43742	5.35811	4.58009	4.98853	4.8381	5.70138	4.30863	3.30468	-0.0740559	0.0218943	-1.80714	0.675854	1.18024	0.303226	-0.552843	0.228763
A0A087WWD4_HUMAN;NCAM1_HUMAN;NCAM1_HUMAN;NCAM1_HUMAN	NCAM1	7.78535	7.63413	7.85632	8.1662	7.27679	8.16416	8.17835	8.3212	7.50211	7.11217	6.97867	7.52639	7.25967	7.10783	7.81917	7.25567	-0.580667	1.0856	-0.62454	0.539729	0.124624	0.0649995	0.0807508	0.0676016
A0A087WWF6_HUMAN;F8W8R3_HUMAN;DPOD2_HUMAN	POLD2	7.13596	7.31433	7.07124	7.9295	8.33827	8.40211	7.21504	8.06384	7.5709	7.49777	7.54334	7.55099	7.67175	7.88452	7.28572	7.85239	0.177994	0.229847	-0.331216	0.211608	0.642056	0.362617	0.132846	0.210626
A0A087WWI6_HUMAN;A0A8I5KRG1_HUMAN;DCAF7_HUMAN	DCAF7	7.61009	7.56007	7.49002	7.6251	8.44585	7.67018	8.27485	7.91384	7.9914	8.08765	8.18065	8.14596	8.46556	8.63021	8.6747	8.86425	0.530096	2.44208	0.582497	0.788139	0.504862	0.581748	0.557264	1.29234
A0A087WWM0_HUMAN;TPPC3_HUMAN	TRAPPC3	10.1199	10.0806	10.4376	10.3629	10.1888	10.1583	10.2689	10.3468	9.43675	9.76626	9.46535	9.65237	9.85865	10.2024	10.1472	10.1949	-0.670041	1.77772	-0.139882	0.332665	-0.00953637	0.0108372	0.520622	1.14325
A0A087WWP4_HUMAN;A0A494C001_HUMAN;A0A499FJY3_HUMAN;RBM15_HUMAN;RBM15_HUMAN;RBM15_HUMAN;RBM15_HUMAN	RBM15	7.69246	4.84676	7.80352	4.64792	4.47569	4.42888	6.21403	6.90677	6.92867	6.87282	6.38134	6.24383	6.32105	5.64491	4.66662	6.8966	0.358997	0.0835665	0.375953	0.0745715	-0.741324	0.0982029	-0.724367	0.347698
A0A087WX29_HUMAN;TADBP_HUMAN	TARDBP	9.80363	9.24765	9.32452	9.19672	9.11574	9.80629	9.56431	8.94268	9.19362	9.49752	9.15198	8.78088	9.36898	9.21107	8.38964	9.31233	-0.237131	0.318716	-0.286753	0.172377	-0.0358738	0.0164229	-0.085496	0.0524235
A0A087WX97_HUMAN;B2L13_HUMAN;B2L13_HUMAN	BCL2L13	6.38781	5.02182	-0.166333	3.89293	5.79473	4.54497	4.36262	3.68389	4.80356	4.43494	4.71198	4.1368	3.12916	3.2147	4.77113	5.54606	0.737765	0.113675	-0.431293	0.0974747	0.812498	0.0789301	-0.35656	0.113179
A0A087WXB0_HUMAN;SCAM1_HUMAN	SCAMP1	7.20739	6.27999	6.44363	5.96748	6.59489	7.23972	5.48232	6.31911	6.29549	6.37114	6.10295	6.61844	6.36258	6.51508	6.11826	6.69837	-0.127613	0.0944332	0.0145603	0.00393453	-0.0656083	0.016256	0.0765655	0.0860784
A0A087WXC5_HUMAN;A0A7I2V2F6_HUMAN;A0A7I2V2I6_HUMAN;A0A7I2V2N6_HUMAN;A0A7I2V2W9_HUMAN;A0A7I2V2X3_HUMAN;A0A7I2V327_HUMAN;A0A7I2V3D4_HUMAN;A0A7I2V3H5_HUMAN;A0A7I2V419_HUMAN;A0A7I2V438_HUMAN;A0A7I2V458_HUMAN;A0A7I2V4N8_HUMAN;A0A7I2V594_HUMAN;A0A7I2V5B2_HUMAN;A0A7I2V5L0_HUMAN;A0A7I2V5U7_HUMAN;A0A7I2YQU0_HUMAN;C9J6X0_HUMAN;E7ESZ7_HUMAN;H7C1Y7_HUMAN;H7C2X4_HUMAN;NDUAA_HUMAN;NDUAA_HUMAN;Q8N1B9_HUMAN	NDUFA10	7.30177	4.58695	5.31053	4.41529	4.78997	6.49359	4.73954	2.89305	5.1217	4.9767	4.49673	4.34376	5.34634	4.35309	5.16098	4.13788	-0.668914	0.251576	0.0205355	0.00282888	-0.674601	0.0964216	0.0148491	0.00714872
A0A087WXF8_HUMAN;A0A0D9SEW3_HUMAN;ZCC17_HUMAN;ZCC17_HUMAN;ZCC17_HUMAN	ZCCHC17	13.4853	13.5629	13.7641	13.4218	13.128	13.1546	13.2478	13.0696	12.6339	12.6763	12.6423	12.506	12.3927	12.6114	12.7917	12.5451	-0.943902	2.55463	-0.564788	1.54446	-0.408537	0.943835	-0.0294227	0.0545146
A0A087WXK4_HUMAN;GP155_HUMAN	GPR155	3.67128	5.16118	4.57228	4.24226	4.36191	4.51654	5.02993	4.44813	4.34094	4.12651	4.82671	3.89091	3.85444	2.45392	4.99814	5.43508	-0.115485	0.0620681	-0.403732	0.0994693	0.177376	0.0730789	-0.11087	0.024824
A0A087WXK8_HUMAN;FA83D_HUMAN;FA83D_HUMAN	FAM83D	8.41389	5.85334	7.94623	7.86858	8.41854	5.94008	6.90613	7.92684	7.13071	6.76142	6.72416	7.28548	7.43846	6.17557	8.19199	7.20614	-0.545066	0.237687	-0.0448527	0.00832441	-0.222613	0.0363608	0.277601	0.125593
A0A087WXM6_HUMAN;A0A0A6YYL6_HUMAN;J3KRX5_HUMAN;J3QQT2_HUMAN;RL17_HUMAN;RL17_HUMAN	RPL17	10.8726	10.2522	10.5285	10.4733	11.0339	11.3147	10.6165	10.6368	10.0258	10.1962	9.96831	10.1237	10.5556	10.3732	10.4869	10.5544	-0.453165	1.0906	-0.407962	0.597542	0.368826	0.325578	0.41403	1.29234
A0A087WXU0_HUMAN;A0A2R8Y4J4_HUMAN;A0A804HHW6_HUMAN;A0A804HKF8_HUMAN;A0A804HLE1_HUMAN;RMND1_HUMAN;RMND1_HUMAN	RMND1	7.3348	6.78873	7.22871	6.18842	7.13048	6.82557	7.2989	6.46319	7.22554	6.97294	6.74464	7.12271	7.58904	7.41102	7.02843	5.08475	0.131292	0.0989733	-0.151225	0.0347389	0.0443701	0.0156968	-0.238146	0.072058
A0A087WY55_HUMAN;VTA1_HUMAN	VTA1	8.58695	8.36479	8.56217	8.45106	5.45289	7.9743	8.33286	8.43373	8.41187	8.34803	8.15742	8.2963	8.62094	8.27074	8.37897	8.20277	-0.187838	0.823445	0.819907	0.228052	-0.942796	0.236205	0.0649486	0.119301
A0A087WY71_HUMAN;C9JGT8_HUMAN;C9JPV8_HUMAN;E9PFW3_HUMAN;AP2M1_HUMAN;AP2M1_HUMAN	AP2M1	9.66679	9.979	9.97585	9.86087	10.4776	10.181	10.0276	10.2993	10.3221	10.2537	10.3448	10.2878	10.2284	10.3607	10.4974	10.3969	0.431476	1.77772	0.124483	0.222984	0.375714	0.631659	0.0687206	0.268672
A0A087WY85_HUMAN;UB2D3_HUMAN;UB2D3_HUMAN;UB2D3_HUMAN	UBE2D3	14.4248	14.2979	13.6984	13.9837	13.5815	12.9992	13.9279	14.0427	13.4276	13.4022	13.9978	13.5096	13.7335	13.7064	13.6866	14.0417	-0.516904	0.781237	0.15424	0.105386	-0.463395	0.305494	0.20775	0.299472
A0A087WY96_HUMAN;A0A087WYN0_HUMAN;SC6A6_HUMAN	SLC6A6	4.57219	4.4285	4.37486	6.81302	5.68511	5.52266	4.45002	6.53705	6.60324	6.03914	6.98246	4.72938	5.43277	5.58545	6.3907	5.58267	1.04141	0.385319	0.199189	0.0626207	0.501565	0.0972132	-0.340658	0.125593
A0A087WYF6_HUMAN;A0A096LPC5_HUMAN;E7ESD2_HUMAN;WAC2A_HUMAN;WAC2A_HUMAN;WAC2C_HUMAN;WAC2C_HUMAN;WAC2C_HUMAN;WAC2C_HUMAN;WAC2C_HUMAN	WASHC2A	5.1753	7.59464	4.73788	6.05012	6.45746	5.57111	6.21475	6.06953	6.36282	5.85384	5.54511	5.56567	6.00835	5.65077	6.14981	5.66811	-0.0576294	0.0151015	-0.208952	0.169287	0.188723	0.0369363	0.0373995	0.0259879
A0A087WYQ1_HUMAN;SPTN2_HUMAN;SPTN2_HUMAN	SPTBN2	6.85796	4.94719	7.31646	7.08192	5.90389	6.04817	5.85737	4.38256	5.54268	5.78541	5.34234	5.70485	5.94776	7.2518	4.55742	3.7724	-0.95706	0.526519	-0.165655	0.0254006	-1.00288	0.275262	-0.211479	0.0444639
A0A087WYS1_HUMAN;A0A7I2YQ74_HUMAN;E7EUC7_HUMAN;UGPA_HUMAN;UGPA_HUMAN	UGP2	9.11674	9.44642	9.14289	9.2359	9.51769	8.98953	8.91682	9.30374	9.32514	9.25911	9.13716	9.25754	9.41751	8.99588	9.14029	9.1941	0.00925354	0.0194317	0.00499915	0.00343645	-0.0535391	0.0455243	-0.0577935	0.117885
A0A087WYT3_HUMAN;B4DDC6_HUMAN;TEBP_HUMAN;TEBP_HUMAN	PTGES3	10.0564	9.11898	9.30036	9.60572	9.53297	9.99815	9.43167	8.75368	8.80216	8.93963	8.90606	9.22635	9.43064	8.34498	8.75636	9.54839	-0.551821	0.802735	-0.409025	0.206628	-0.0912517	0.0359384	0.0515444	0.0273896
A0A087WYV9_HUMAN;A0A087X1F5_HUMAN;SYJ2B_HUMAN	SYNJ2BP-COX16	6.86128	5.92776	6.80138	7.52569	5.55764	7.02939	5.93957	6.14415	6.97718	6.38751	7.14862	6.612	6.89618	5.8808	6.90492	6.83886	0.00229738	0.00131528	0.462504	0.228946	-0.61134	0.238734	-0.151133	0.0940743
A0A087WZ58_HUMAN;MDM4_HUMAN;MDM4_HUMAN;Q5T0Y2_HUMAN	MDM4	4.50269	4.36103	5.03225	3.93596	5.82458	4.48233	3.96479	3.97767	5.59307	6.73115	6.21823	6.51467	5.71481	7.44429	5.96689	7.65304	1.80629	1.71279	2.13242	0.853641	0.104359	0.0256497	0.430479	0.16444
A0A087WZB5_HUMAN;PARVB_HUMAN;PARVB_HUMAN;PARVB_HUMAN	PARVB	8.74951	8.42442	8.53877	7.78317	6.58877	8.31411	8.42522	8.43249	8.35875	8.18873	8.64181	8.21724	8.423	8.38515	7.79083	8.10881	-0.0223366	0.0169143	0.236804	0.0795749	-0.433821	0.132533	-0.174681	0.214102
A0A087WZG4_HUMAN;A0A3B3IPE9_HUMAN;A0A590UK10_HUMAN;A0A804CAZ4_HUMAN;ARHGI_HUMAN;ARHGI_HUMAN;ARHGI_HUMAN;ARHGI_HUMAN;ARHGI_HUMAN	ARHGEF18	6.8632	4.01233	5.03192	7.58452	7.80881	7.19757	7.19884	7.56023	6.52323	6.9682	6.83792	6.55571	6.70123	6.52985	6.43348	7.04039	0.848276	0.268334	-0.765126	1.01854	1.56837	0.355074	-0.0450322	0.0422358
A0A087WZM2_HUMAN;A0A804HJZ7_HUMAN;A0A804HKZ2_HUMAN;D6REQ6_HUMAN;D6RHI9_HUMAN;RNT2_HUMAN	RNASET2	7.55178	7.9406	7.82528	8.45025	7.15106	8.35194	6.43062	6.87897	8.6561	8.40975	8.60832	8.67917	8.36909	7.88274	7.53983	7.37073	0.646359	1.08588	0.58745	0.257872	-0.738831	0.305664	-0.797739	0.921392
A0A087WZN1_HUMAN;A0A087X2E5_HUMAN;IDH3B_HUMAN;IDH3B_HUMAN	IDH3B	6.33581	5.54101	6.60658	5.32414	4.52038	6.25099	4.68935	5.24385	4.9802	5.25111	4.23389	4.62396	4.97295	5.36436	4.29807	4.77632	-1.1796	1.03266	-0.323216	0.125822	-0.775743	0.290663	0.0806362	0.0414668
A0A087WZQ0_HUMAN;A5JUZ3_HUMAN;GA45A_HUMAN	GADD45A	8.74179	4.40867	9.1924	8.25442	9.00828	9.14846	8.45149	9.08692	8.22324	8.17709	7.94194	8.44821	8.52431	8.61965	9.11414	9.10056	0.548303	0.107415	-0.0841199	0.0556112	1.27447	0.191852	0.642044	0.912465
A0A087X011_HUMAN;E9PES4_HUMAN;J3KPF9_HUMAN;KIF3A_HUMAN	KIF3A	5.97904	4.40504	7.04215	5.96316	6.31919	6.70554	6.91986	5.71828	5.8894	6.03897	6.03064	5.22409	6.77633	5.09266	6.0079	6.93759	-0.051575	0.0153005	-0.212094	0.0639215	0.568368	0.147072	0.407849	0.186807
A0A087X054_HUMAN;A0A494C039_HUMAN;HYOU1_HUMAN	HYOU1	11.2298	11.2283	11.2358	11.2235	10.9512	10.9174	11.0152	11.078	10.7003	10.614	10.5674	10.725	10.3752	10.6077	10.3101	10.5015	-0.577672	2.8837	-0.541826	1.71526	-0.238876	1.09189	-0.20303	0.718144
A0A087X0D9_HUMAN;E9PFU9_HUMAN;ZFN2B_HUMAN	ZFAND2B	8.34597	9.46837	9.67864	9.10196	9.13411	9.24629	9.50991	9.61854	9.51215	9.7374	9.92148	9.28542	9.65478	10.1695	10.2116	10.3539	0.465383	0.41516	0.720243	1.01611	0.22848	0.102621	0.48334	0.626073
A0A087X0H8_HUMAN;T22D1_HUMAN;T22D1_HUMAN;T22D1_HUMAN	TSC22D1	5.32433	5.42793	4.22313	5.61334	6.60972	3.82926	6.40213	4.59085	6.02869	5.88866	6.82488	5.6545	6.36404	6.99727	6.30805	6.62411	0.952	0.760061	1.21538	0.390984	0.210809	0.0363608	0.474186	0.393707
A0A087X0I6_HUMAN;B4DIB3_HUMAN;MARK1_HUMAN	MARK1	5.37004	5.62874	5.32513	4.50692	5.16574	5.12737	5.75573	5.53626	4.44641	5.42313	6.02386	5.44331	6.31237	6.36881	6.68874	6.3005	0.12647	0.0615914	1.02133	1.46866	0.188571	0.0925612	1.08343	0.857457
A0A087X0K9_HUMAN;A0A0G2JNH2_HUMAN;A0A7I2V5U5_HUMAN;G3V1L9_HUMAN;G5E9E7_HUMAN;ZO1_HUMAN;ZO1_HUMAN	TJP1	7.11249	7.56237	7.47385	7.49667	7.91814	7.02694	7.57769	7.19526	7.53643	7.79147	7.44926	7.32461	7.31693	7.53694	7.42607	7.52624	0.1141	0.19914	0.0220345	0.0143677	0.0181655	0.00920764	-0.0738995	0.134056
A0A087X0L7_HUMAN;J3KNA0_HUMAN;OXA1L_HUMAN;OXA1L_HUMAN	OXA1L	4.6745	5.0356	4.70264	5.33974	7.10877	5.30904	3.48989	3.34819	7.38155	7.59494	6.96193	6.33908	6.71839	4.29539	6.23541	4.65161	2.13126	1.97269	0.661228	0.10542	-0.124147	0.0156968	-1.59418	0.652561
A0A087X0M4_HUMAN;NADAP_HUMAN	SLC4A1AP	9.71699	9.78092	10.1922	10.0679	9.2351	9.78062	9.80821	9.85302	9.30244	9.33058	9.30355	9.18226	9.05433	9.29884	9.57667	9.34991	-0.659803	1.74899	-0.349303	0.461593	-0.270271	0.268418	0.0402298	0.062123
A0A087X0Q1_HUMAN;YTHD3_HUMAN	YTHDF3	8.17775	8.6034	8.28231	8.10781	8.51119	8.49165	8.32921	8.38703	8.51036	8.52644	8.48679	8.51177	8.85134	8.93389	8.5508	8.81743	0.216023	0.608994	0.358595	1.02359	0.136952	0.195533	0.279524	0.898647
A0A087X0R6_HUMAN;SNX12_HUMAN;SNX12_HUMAN	SNX12	7.45005	8.19871	4.60334	7.71193	7.61853	7.66722	8.10349	7.76335	7.65878	7.37803	7.45089	7.32952	8.04468	7.58263	7.23427	7.99236	0.463297	0.127184	-0.074664	0.0489914	0.797139	0.153079	0.259178	0.299379
A0A087X0R7_HUMAN;SENP3_HUMAN	SENP3-EIF4A1	8.03442	8.24587	8.84534	7.80606	7.6764	7.87934	6.89202	7.59569	7.64096	7.66475	7.57637	7.63597	7.56262	6.95559	7.86625	6.95808	-0.603409	0.88753	-0.175228	0.0927788	-0.722058	0.466463	-0.293877	0.302915
A0A087X0S5_HUMAN;CO6A1_HUMAN	COL6A1	10.7674	10.9059	11.2737	10.9592	9.97727	10.4345	10.6522	10.7407	10.3437	10.3344	10.2508	10.2059	9.63059	10.373	10.3984	9.6748	-0.692853	1.8824	-0.431969	0.352017	-0.525372	0.535086	-0.264488	0.289231
A0A087X0W8_HUMAN;E9PKH5_HUMAN;TF65_HUMAN;TF65_HUMAN;TF65_HUMAN;Q2TAM5_HUMAN	RELA	8.51159	8.23215	7.87972	8.69106	7.50054	8.29856	7.65127	8.43583	8.22812	8.31473	8.21325	8.15315	7.91242	8.50094	7.87606	8.57905	-0.101315	0.125863	0.245567	0.14577	-0.357081	0.207142	-0.0101987	0.00849228
A0A087X0W9_HUMAN;OTU6B_HUMAN;OTU6B_HUMAN	OTUD6B	6.53069	5.92507	6.0634	6.32712	5.75391	6.75394	7.12521	7.40321	6.33749	6.55773	5.79202	5.54223	6.55733	6.37684	4.25029	7.15115	-0.154202	0.127075	-0.675166	0.1684	0.547498	0.258024	0.026534	0.00641227
A0A087X0X3_HUMAN;HNRPM_HUMAN;HNRPM_HUMAN	HNRNPM	10.5569	9.95492	9.96009	10.4268	10.2177	10.4056	10.11	10.1926	10.3832	10.2481	10.2826	10.229	10.7173	10.4865	10.5952	10.4735	0.0610248	0.0786977	0.336647	1.06476	0.00677348	0.00335432	0.282396	1.09467
A0A087X142_HUMAN;A6NFQ9_HUMAN;A6NMH6_HUMAN;F8W8I8_HUMAN;SEPT8_HUMAN;SEPT8_HUMAN;SEPT8_HUMAN	SEPTIN8	6.73238	6.53817	7.34171	7.13085	7.60125	5.9514	6.1616	6.21169	6.65386	6.23272	5.73212	6.33283	6.27491	5.47059	5.93785	6.68526	-0.69789	0.866328	-0.389332	0.152127	-0.45429	0.177527	-0.145731	0.0825353
A0A087X1B1_HUMAN;A0A8I5KQX1_HUMAN;C9J2V2_HUMAN;D3DWY0_HUMAN;NEMO_HUMAN;NEMO_HUMAN	IKBKG	6.55079	7.20797	6.45186	6.40193	7.34272	7.0349	6.75874	7.23684	7.17625	7.26231	7.12009	6.59944	7.27246	6.95615	6.8791	6.78499	0.386387	0.481509	-0.120127	0.126124	0.440165	0.366191	-0.0663496	0.0631919
A0A087X1E4_HUMAN;ARFP2_HUMAN;ARFP2_HUMAN;ARFP2_HUMAN	ARFIP2	7.21416	7.86364	7.53735	8.21964	5.39274	2.87257	7.40442	6.66015	7.63788	7.54032	7.1301	7.04083	7.02197	6.51238	7.07747	5.37664	-0.371415	0.408584	0.914646	0.15287	-2.12623	0.409535	-0.840167	0.513466
A0A087X1K9_HUMAN;B4DP64_HUMAN;E5RGR0_HUMAN;LYPA1_HUMAN;LYPA1_HUMAN	LYPLA1	4.84239	3.99791	5.16682	6.30046	5.62744	4.78571	4.79721	5.27309	6.6017	4.26176	6.83308	7.41911	7.38086	5.82183	2.7924	5.35055	1.20202	0.412081	0.215546	0.0295873	0.0439654	0.00966992	-0.942506	0.169266
A0A087X1L8_HUMAN;K4DIA0_HUMAN;ICOSL_HUMAN;ICOSL_HUMAN;ICOSL_HUMAN	LOC102723996	7.37723	8.09463	8.63452	8.10603	9.06714	8.68303	8.76021	8.93387	8.12316	7.96059	8.05819	8.1288	7.75447	8.60078	7.70967	8.46658	0.0145818	0.00902802	-0.728188	0.758586	0.80796	0.605273	0.0651901	0.0444639
A0A087X1P2_HUMAN;PCDGK_HUMAN;PCDGK_HUMAN	PCDHGC3	7.62827	7.7776	8.01761	7.79603	7.66098	7.86831	7.88459	8.05106	7.50481	7.05715	6.87965	7.18268	7.55132	7.40228	7.1183	7.41395	-0.648804	1.40015	-0.494773	1.09039	0.0613576	0.0773224	0.215389	0.320365
A0A087X1Z3_HUMAN;PSME2_HUMAN	PSME2	8.90973	8.88709	9.43808	9.07803	9.49328	9.28726	9.09404	9.15013	8.77985	8.6322	8.82626	8.61704	8.83333	8.9419	8.9681	8.90689	-0.364398	0.870137	-0.343622	0.983447	0.177944	0.190759	0.19872	0.883815
A0A087X253_HUMAN;AP2B1_HUMAN;AP2B1_HUMAN	AP2B1	9.4029	9.32748	9.66266	9.50371	9.8636	9.59254	9.20996	9.51744	9.56173	9.52773	9.69067	9.42488	9.26385	9.61342	9.31999	9.16584	0.0770673	0.211575	-0.205108	0.252242	0.0716966	0.0645086	-0.210479	0.482443
A0A087X256_HUMAN;WASC4_HUMAN	WASHC4	7.53999	7.26985	8.25833	7.07805	7.41795	8.12452	7.10352	6.91726	7.12493	7.28251	7.33939	6.90003	7.02164	7.38522	6.96614	6.69495	-0.374837	0.385319	-0.373828	0.252373	-0.145742	0.0551666	-0.144733	0.177232
A0A087X271_HUMAN;B4DDF4_HUMAN;B4DUT8_HUMAN;H3BVI6_HUMAN;CNN2_HUMAN	CNN2	4.54347	9.23157	5.39643	8.75264	4.87389	7.69107	7.36567	7.28154	7.58166	7.46499	7.99904	7.23853	7.61301	6.96958	7.70919	4.40197	0.590027	0.107053	-0.129608	0.0171974	-0.177987	0.0151997	-0.897622	0.260549
A0A087X295_HUMAN;WDR6_HUMAN	WDR6	9.77613	10.0239	9.99896	9.36392	9.78585	9.92772	10.2555	10.3678	10.1636	10.3412	10.2834	10.1976	10.2138	10.1132	10.2733	9.99572	0.455752	0.951214	0.0647899	0.0662777	0.293496	0.260578	-0.0974658	0.316854
A0A087X2D0_HUMAN;SRSF3_HUMAN;SRSF3_HUMAN	SRSF3	11.2952	10.9157	11.8395	11.327	12.8415	12.2446	12.0807	11.8834	10.7613	10.8262	10.505	10.9295	11.2007	10.994	11.2463	11.5317	-0.588886	0.923973	-1.01938	1.15464	0.918181	0.650878	0.487687	0.910952
A0A087X2H1_HUMAN;A0A8I5QJU2_HUMAN;HECD1_HUMAN	HECTD1	9.80317	9.97883	10.0634	9.70192	10.2697	10.4256	10.486	10.5007	9.63574	9.45961	9.6819	9.5237	9.75952	9.7168	9.70289	9.70504	-0.311583	1.07357	-0.69943	2.30062	0.53367	0.990137	0.145823	0.740272
A0A087X2I1_HUMAN;PRS10_HUMAN	PSMC6	10.0998	9.83398	9.85703	10.1721	10.4339	10.3686	10.1886	10.2763	9.98828	10.1754	10.2655	10.0523	10.2938	10.3415	10.1529	10.5224	0.12964	0.339368	0.010808	0.0156696	0.32612	0.646974	0.207289	0.552119
A0A088AWN3_HUMAN;A0A0A0MT38_HUMAN;A0A2R8YD85_HUMAN;A0A804HIE8_HUMAN;Q6ZSL5_HUMAN;DOC10_HUMAN;DOC10_HUMAN;DOCK9_HUMAN;DOCK9_HUMAN;DOCK9_HUMAN;DOCK9_HUMAN;DOCK9_HUMAN	DOCK9	6.16769	4.95444	5.04331	6.23927	0.288369	5.18414	4.60548	4.01478	5.48178	5.49566	3.68284	4.6363	4.28935	3.05173	4.84585	4.58202	-0.777034	0.40292	0.669047	0.0953961	-2.07799	0.335393	-0.631907	0.245194
A0A096LNH6_HUMAN;DOCK1_HUMAN	DOCK1	5.54779	4.76584	5.71712	6.04317	5.15663	5.49536	6.11885	5.92854	6.13562	6.53624	5.27539	5.58685	5.81389	5.0586	5.37855	4.44184	0.365046	0.238709	-0.501627	0.291927	0.156367	0.0610967	-0.710306	0.443055
A0A096LNV3_HUMAN;A0A096LP02_HUMAN;RN114_HUMAN;RN114_HUMAN	RNF114	9.4018	9.52853	9.31576	9.08489	10.4852	9.58998	9.75127	9.99073	9.14913	8.4968	8.87581	8.8911	9.24163	9.42266	9.67568	9.9437	-0.479537	0.966961	-0.383386	0.340062	0.621559	0.58819	0.71771	0.932396
A0A096LNY6_HUMAN;A0A0A6YY92_HUMAN;A0A1B0GTJ7_HUMAN;A0A1B0GWJ0_HUMAN;A0A7P0T8E4_HUMAN;A0A7P0T9A7_HUMAN;A0A7P0Z472_HUMAN;PUR8_HUMAN	ADSL	7.61977	6.58699	7.10861	6.36043	5.62802	6.75003	7.19875	6.66097	6.55927	6.75999	6.27633	6.5703	6.66035	6.26366	6.59477	5.20349	-0.377479	0.351375	-0.378875	0.142194	-0.359508	0.122591	-0.360903	0.228763
A0A096LNZ9_HUMAN;A0A096LPJ4_HUMAN;ISG15_HUMAN	ISG15	8.06456	8.53824	7.88947	8.66803	7.96395	8.07628	7.30852	6.74126	6.20603	7.19935	5.88493	6.61478	6.77406	6.59263	6.02603	6.34128	-1.8138	1.70691	-1.089	0.821872	-0.767573	0.414619	-0.0427715	0.0211182
A0A096LP25_HUMAN	AAK1	6.65288	4.98058	5.80182	8.0213	4.47253	6.97442	5.95406	5.20674	6.59781	6.54163	5.66887	6.19401	5.83366	5.82178	7.86104	6.0234	-0.113567	0.0294557	0.733034	0.18851	-0.712209	0.126379	0.134392	0.0402295
A0A096LPI6_HUMAN		7.47822	8.09732	7.4484	7.60683	7.30871	7.39653	6.07317	6.9545	8.22471	8.38581	8.24398	8.41153	8.14456	7.98707	8.01243	8.18119	0.658814	1.39059	1.14808	1.00279	-0.724464	0.417053	-0.235195	0.920944
A0A0A0MQR0_HUMAN;F8W978_HUMAN;CP4F2_HUMAN;CP4F2_HUMAN;CP4F3_HUMAN;CP4F3_HUMAN;CP4FB_HUMAN;CP4FC_HUMAN	CYP4F2	4.42348	5.35945	5.92737	5.87857	4.7359	5.05289	4.85602	4.29258	4.86722	4.25171	4.99349	4.21031	4.96147	4.00053	5.36551	6.18258	-0.816539	0.629455	0.393171	0.144987	-0.662871	0.321137	0.546839	0.249968
A0A0A0MQR2_HUMAN;A2A2L5_HUMAN;RTF2_HUMAN	RTF2	4.68925	4.85149	5.47274	5.69212	6.4628	4.52172	5.161	5.17347	5.19201	5.06236	4.66772	4.34351	6.34533	4.03743	4.71874	5.38063	-0.360001	0.31749	-0.209216	0.0473084	0.153348	0.0430635	0.304134	0.112005
A0A0A0MQS1_HUMAN;P5CR3_HUMAN;P5CR3_HUMAN	PYCR3	7.62584	7.96061	7.81454	6.17058	6.80634	6.89238	7.85389	7.6403	7.19081	6.58842	7.39507	6.00817	6.7663	7.70723	6.39828	6.87582	-0.597272	0.313541	-0.36132	0.172544	-0.0946624	0.0240169	0.141289	0.0578787
A0A0A0MQT0_HUMAN;A0A0A0MTB9_HUMAN;H0YAK8_HUMAN;RET1_HUMAN;RET1_HUMAN;RET1_HUMAN	RBP1	6.77458	5.73136	6.03468	5.24138	5.0294	6.76607	4.62822	5.14034	6.60079	6.3656	5.417	6.35655	7.17066	6.4113	7.33625	6.51279	0.239485	0.128739	1.46674	0.725376	-0.554491	0.152527	0.672767	0.48978
A0A0A0MQU0_HUMAN;WDR18_HUMAN;U3KQC1_HUMAN	WDR18	10.9539	10.9254	12.2224	11.5592	10.3661	10.9893	11.3958	10.9764	11.5093	11.5804	11.6164	10.9335	11.4203	11.2934	10.4995	10.9307	-0.00530452	0.00313277	0.104069	0.0507733	-0.483307	0.225662	-0.373933	0.348801
A0A0A0MQU3_HUMAN;UB2D2_HUMAN	UBE2D2	14.1137	14.5541	14.7555	13.649	15.293	14.4312	14.8806	14.6193	14.6697	14.1901	14.5097	14.3703	14.3632	14.4134	14.5973	14.8136	0.166853	0.143622	-0.259149	0.247489	0.537934	0.325541	0.111932	0.164487
A0A0A0MQX8_HUMAN;C9JP00_HUMAN;MBNL1_HUMAN;MBNL1_HUMAN;MBNL1_HUMAN;MBNL1_HUMAN;MBNL1_HUMAN;MBNL1_HUMAN;MBNL1_HUMAN	MBNL1	7.80245	4.68104	7.11374	5.06792	8.37044	7.70603	7.87788	7.7232	7.50955	7.58865	7.89025	7.77103	8.48253	7.62178	7.81884	7.77754	1.52359	0.615611	0.00578584	0.00278435	1.7531	0.441899	0.235298	0.257473
A0A0A0MQZ6_HUMAN;NSA2_HUMAN	NSA2	5.46683	5.62068	5.24675	7.81753	5.2105	7.57813	8.24025	8.47682	8.71697	9.07561	9.05596	9.12613	9.26566	8.72388	9.3285	8.97183	2.95572	1.57875	1.69605	0.556778	1.33848	0.253007	0.0788018	0.0858629
A0A0A0MR02_HUMAN;VDAC2_HUMAN;VDAC2_HUMAN;VDAC2_HUMAN	VDAC2	11.8228	11.7471	11.44	11.8494	12.0287	11.6144	11.5411	11.5979	11.8031	11.8319	11.68	11.7413	11.673	11.497	11.517	11.6604	0.049237	0.106198	-0.108687	0.160695	-0.0192981	0.0151997	-0.177222	0.833446
A0A0A0MR04_HUMAN;B4DI03_HUMAN;K7EJQ7_HUMAN;SC11C_HUMAN	SEC11C	5.93189	3.82817	4.78723	5.03952	4.64296	3.87519	5.05861	5.75918	5.87194	6.3371	4.86761	6.3507	4.61863	4.30867	4.33776	4.75607	0.960137	0.524769	-0.328701	0.142542	-0.0627154	0.0122832	-1.35155	0.980023
A0A0A0MR06_HUMAN;RER1_HUMAN;Q5T091_HUMAN;Q5T092_HUMAN	RER1	8.98622	9.18997	8.9089	8.59974	9.86707	8.94167	9.10691	9.14711	9.24072	9.18297	9.02074	9.06228	8.87641	8.88489	8.87729	8.46128	0.205468	0.458535	-0.490724	0.521926	0.344484	0.262188	-0.351708	0.811155
A0A0A0MR08_HUMAN;A0A8I5KXK1_HUMAN;UBP19_HUMAN;UBP19_HUMAN;UBP19_HUMAN	USP19	8.94967	9.52233	9.24519	9.13238	9.99105	9.40895	9.52789	9.57454	9.51252	9.54038	9.54729	9.64938	9.70561	9.56826	9.74999	9.78807	0.35	0.932104	0.077378	0.0953961	0.413215	0.473564	0.140593	0.663689
A0A0A0MR13_HUMAN;A0A590UJQ9_HUMAN;A0A7I2V5R6_HUMAN;B0AZR9_HUMAN;GNAS2_HUMAN;GNAS2_HUMAN;GNAS1_HUMAN	GNAS	10.5618	10.9254	10.8725	10.5416	11.1569	10.798	10.9113	10.8963	10.7659	10.8406	11.0843	10.8324	10.9604	11.031	11.2433	11.0763	0.15548	0.351803	0.137151	0.297626	0.215302	0.317976	0.196972	0.562156
A0A0A0MR51_HUMAN;FADS1_HUMAN	FADS1	6.63078	6.67416	7.80462	6.41587	6.96856	4.69762	7.07023	6.85259	5.91061	6.36598	6.55774	5.59344	6.46939	7.98716	5.87413	8.47488	-0.774414	0.633386	0.804142	0.176184	-0.484109	0.106088	1.09445	0.418379
A0A0A0MR74_HUMAN;DGAT1_HUMAN	DGAT1	5.03555	4.48804	5.37161	5.76479	5.44674	6.01473	4.29827	5.6173	3.48973	4.18112	4.33113	5.7042	4.43303	4.00701	4.10163	4.88493	-0.738452	0.391674	-0.987612	0.600037	0.179264	0.0550876	-0.0698966	0.0216234
A0A0A0MR79_HUMAN;A0A8I5KQY2_HUMAN;A0A8I5KUR0_HUMAN;A0A8I5KW86_HUMAN;A0A8I5KXK9_HUMAN;A0A8I5QJW8_HUMAN;MED12_HUMAN;MED12_HUMAN;MED12_HUMAN	MED12	5.89472	6.02357	7.12681	4.32409	4.8255	7.05294	4.53434	6.2365	5.92953	6.26077	6.09348	5.41508	6.08635	5.23829	6.2895	5.86496	0.0824169	0.0246279	0.207453	0.0473084	-0.179976	0.0259221	-0.0549399	0.0304328
A0A0A0MRA3_HUMAN;A0A0A0MTS7_HUMAN;TITIN_HUMAN;TITIN_HUMAN;TITIN_HUMAN;TITIN_HUMAN;TITIN_HUMAN;TITIN_HUMAN;TITIN_HUMAN;TITIN_HUMAN;TITIN_HUMAN;TITIN_HUMAN;TITIN_HUMAN;TITIN_HUMAN	TTN	5.05248	7.07586	8.00362	7.31901	6.82556	7.29238	4.66208	6.37711	5.66014	6.44152	4.97484	3.72346	6.30524	4.21494	6.0503	6.75764	-1.66276	0.599231	-0.457252	0.0953961	-0.573461	0.0942195	0.632042	0.166534
A0A0A0MRE5_HUMAN;H0YBF7_HUMAN;ASAP1_HUMAN;ASAP1_HUMAN	ASAP1	4.30337	6.07533	6.1356	0.404908	1.05528	5.91663	6.38196	6.44436	6.13975	6.51478	6.16076	5.89206	6.62464	6.50334	7.40386	6.18943	1.94703	0.416151	1.73076	0.267169	0.71975	0.0540719	0.50348	0.438373
A0A0A0MRF3_HUMAN;A0A1X7SBS4_HUMAN;A0A7P0SNI2_HUMAN;B5MCM0_HUMAN;H0Y7B0_HUMAN;H0YCZ6_HUMAN;H0YE88_HUMAN;H0YEJ9_HUMAN;H0YGS2_HUMAN;TEAD1_HUMAN;TEAD1_HUMAN;TEAD4_HUMAN;TEAD4_HUMAN;TEAD2_HUMAN;TEAD2_HUMAN;TEAD2_HUMAN;Q53GI4_HUMAN;TEAD3_HUMAN	TEAD4	4.56129	8.47885	4.83483	8.43501	8.51602	8.28586	7.71314	8.26881	8.01923	8.37402	8.34741	7.93576	7.98335	7.9794	7.53708	8.27617	1.59161	0.421859	-0.251955	0.215823	1.61846	0.270668	-0.225105	0.276665
A0A0A0MRG2_HUMAN;E9PG40_HUMAN;A4_HUMAN;A4_HUMAN;A4_HUMAN;A4_HUMAN;A4_HUMAN;A4_HUMAN;A4_HUMAN;A4_HUMAN;A4_HUMAN;A4_HUMAN	APP	7.8744	7.60948	8.79147	6.52736	7.90464	7.74057	7.33177	6.73671	7.82189	7.84123	7.45757	7.96048	7.43504	6.85079	7.32273	7.5923	0.0696172	0.0261102	-0.128207	0.0630668	-0.272254	0.0725211	-0.470078	0.650737
A0A0A0MRH8_HUMAN;A0A0A0MSH9_HUMAN;A0A494C1F7_HUMAN;CHD1L_HUMAN;CHD1L_HUMAN	CHD1L	6.23992	6.8733	6.28692	7.06561	7.09064	7.92599	6.0489	6.57576	6.43298	7.22788	6.84871	6.80257	6.67941	7.10044	6.69843	5.76812	0.211601	0.198221	-0.34872	0.124724	0.293884	0.0914623	-0.266437	0.172962
A0A0A0MRI2_HUMAN;SNX6_HUMAN	SNX6	8.45479	8.42959	8.22318	8.1703	8.43	8.86327	8.88466	8.52731	8.50509	8.48802	8.57125	8.29399	8.44487	8.5261	8.48043	8.50785	0.145124	0.460586	-0.186497	0.352586	0.356846	0.535086	0.0252248	0.0719881
A0A0A0MRJ0_HUMAN;A0A0A0MRJ1_HUMAN;MRCKA_HUMAN;MRCKA_HUMAN;MRCKA_HUMAN;MRCKA_HUMAN;MRCKA_HUMAN;MRCKA_HUMAN	CDC42BPA	6.00967	6.48831	6.43016	5.92237	7.03038	4.92827	5.74289	6.11053	5.99174	6.21386	6.33374	6.31325	5.85096	5.69101	6.0583	6.20732	0.000520708	0.00094219	-0.00112096	0.000530806	-0.259608	0.0814198	-0.261249	0.480363
A0A0A0MRJ6_HUMAN;F6S8N6_HUMAN;PIMT_HUMAN;PIMT_HUMAN	PCMT1	12.0785	11.904	12.8385	11.8207	13.0866	12.2832	12.2801	12.1196	11.9822	11.701	11.9718	12.2562	12.2618	11.5005	12.3067	11.9817	-0.182644	0.167291	-0.429719	0.327448	0.281938	0.135041	0.0348629	0.0250583
A0A0A0MRJ7_HUMAN;FA5_HUMAN	F5	10.2729	10.193	10.5673	10.4745	10.0431	9.92341	10.2036	10.1562	9.65101	9.46265	9.67532	9.54191	9.37724	9.40921	9.66423	8.94058	-0.794231	2.18321	-0.733742	1.18919	-0.295397	0.567275	-0.234908	0.365899
A0A0A0MRK1_HUMAN;E9PAV9_HUMAN;F8W895_HUMAN;GPTC4_HUMAN;GPTC4_HUMAN	GPATCH4	7.75344	8.20251	6.35134	6.84768	6.50454	7.33241	6.76088	7.25889	5.95984	6.36845	7.11648	5.89009	7.41924	5.36511	7.70777	7.10174	-0.955028	0.579453	-0.0657126	0.0156807	-0.324564	0.0982029	0.564751	0.206717
A0A0A0MRM8_HUMAN;A0A1Y0BRN3_HUMAN;A0A590UJ40_HUMAN;MYO6_HUMAN;MYO6_HUMAN;MYO6_HUMAN;MYO6_HUMAN;MYO6_HUMAN;MYO6_HUMAN	MYO6	9.13437	9.21618	9.16015	8.97015	9.34483	9.55223	9.25687	9.53922	9.75403	9.9143	9.83381	9.76525	9.60506	9.7	9.75328	9.52004	0.696637	2.48189	0.221307	0.63257	0.303077	0.667567	-0.172254	0.724602
A0A0A0MRM9_HUMAN;NOLC1_HUMAN;NOLC1_HUMAN;NOLC1_HUMAN	NOLC1	8.80345	8.72686	8.94983	9.08972	8.53364	8.04192	8.21924	8.49322	8.46232	8.89055	8.47509	8.65111	8.51645	7.92236	8.16082	8.51507	-0.272697	0.667669	-0.0433295	0.0314289	-0.570458	0.80307	-0.34109	0.49399
A0A0A0MRR7_HUMAN;RU1C_HUMAN	SNRPC	8.64612	8.58528	8.912	8.36775	8.90227	8.78706	8.45307	8.26728	7.94931	7.68129	8.36588	7.8978	8.34137	8.11741	8.50002	8.61671	-0.654217	1.1958	-0.208545	0.224539	-0.0253667	0.0156968	0.420305	0.624962
A0A0A0MRT6_HUMAN;B6VEX4_HUMAN;ABI1_HUMAN;ABI1_HUMAN;ABI1_HUMAN;ABI1_HUMAN;ABI1_HUMAN;ABI1_HUMAN;ABI1_HUMAN;ABI1_HUMAN;ABI1_HUMAN;ABI1_HUMAN;ABI1_HUMAN	ABI1	7.16922	7.22493	7.41622	6.88108	7.92172	7.77087	7.61551	7.54619	8.21924	8.40991	7.7559	8.10868	8.0659	8.03184	8.25632	8.15165	0.950569	1.71206	0.412856	1.1331	0.540709	0.775517	0.00299581	0.0033609
A0A0A0MRU0_HUMAN;A0A0C4DH75_HUMAN;B4DZ84_HUMAN;D3DX48_HUMAN;D3DX49_HUMAN;MPP2_HUMAN;MPP2_HUMAN;MPP2_HUMAN;MPP2_HUMAN;MPP2_HUMAN;MPP2_HUMAN	MPP2	4.71908	3.60438	5.47315	4.38264	5.81433	5.98958	4.16722	5.31783	4.72237	5.6115	5.38586	4.39764	4.34954	4.43212	3.17644	4.65675	0.484531	0.264311	-1.16853	0.548421	0.777427	0.245867	-0.87563	0.517853
A0A0A0MRV3_HUMAN;WRP73_HUMAN	WRAP73	5.93208	7.63052	5.36713	5.30401	8.38962	7.42874	6.49857	7.10262	6.96863	7.46807	6.96804	7.11089	7.27632	6.50274	7.3055	6.45724	1.07047	0.595306	-0.469434	0.192285	1.29645	0.364763	-0.243455	0.200673
A0A0A0MRV4_HUMAN;A0A0A0MT35_HUMAN;A0A0G2JRR6_HUMAN;A0A0G2JSF1_HUMAN;A0A2P0CTB1_HUMAN;A0A2P0CTH9_HUMAN;A0A2P0CU24_HUMAN;J3KPF5_HUMAN;J3KPF6_HUMAN;J3KRV9_HUMAN;J3QKK8_HUMAN;PXL2B_HUMAN;PXL2B_HUMAN;PXL2B_HUMAN;PXL2B_HUMAN;PXL2B_HUMAN;PXL2B_HUMAN	PRXL2B	4.82353	10.0366	4.71179	9.63559	9.88996	4.55423	9.31527	8.96325	9.08212	8.76743	8.74326	7.75176	8.40778	9.05718	9.67189	9.68417	1.28426	0.214537	1.02458	0.143277	0.878797	0.0624703	0.61911	0.363861
A0A0A0MRX2_HUMAN;DDRGK_HUMAN;DDRGK_HUMAN	DDRGK1	7.3513	8.20222	7.97684	6.93111	9.20724	8.18507	7.20919	8.07067	6.77575	7.27497	6.79294	6.51883	7.40657	6.80093	7.91464	6.48877	-0.774744	0.754381	-1.01531	0.469706	0.552675	0.181854	0.312104	0.186974
A0A0A0MRZ4_HUMAN;E7EMV7_HUMAN;TNIP1_HUMAN;TNIP1_HUMAN;TNIP1_HUMAN;TNIP1_HUMAN;TNIP1_HUMAN;TNIP1_HUMAN;TNIP1_HUMAN;TNIP1_HUMAN	TNIP1	6.25513	6.41054	4.29675	5.08655	9.02912	9.418	7.71049	7.82208	4.8498	5.87745	6.28299	6.9083	7.5884	7.86017	7.19648	6.44623	0.46739	0.167291	-1.2221	0.585947	2.98268	0.897968	1.29319	0.651397
A0A0A0MS08_HUMAN;IGHG1_HUMAN	IGHG1	8.30839	9.28565	9.28908	9.29503	10.558	9.48257	8.85468	8.2698	6.326	6.4948	7.02268	7.50693	7.30749	8.13679	8.71196	8.44671	-2.20694	1.85859	-1.14053	0.47601	0.246729	0.0610967	1.31313	0.863537
A0A0A0MS51_HUMAN;A0A0A0MT01_HUMAN;GELS_HUMAN;GELS_HUMAN;GELS_HUMAN;GELS_HUMAN	GSN	12.4075	12.6965	13.0654	12.5095	12.5829	12.6609	12.7316	12.6703	12.2995	12.2149	12.2664	12.1378	11.9919	12.5011	12.4396	12.4758	-0.440102	0.974314	-0.309334	0.635091	-0.00829234	0.00623273	0.122476	0.21423
A0A0A0MSB8_HUMAN;EXOC7_HUMAN;EXOC7_HUMAN;EXOC7_HUMAN;EXOC7_HUMAN;EXOC7_HUMAN	EXOC7	6.51356	7.28131	5.51823	6.37384	8.52542	7.08265	5.88694	6.37942	7.01947	6.74635	6.47516	6.61473	6.57106	6.4996	6.72452	6.83828	0.29219	0.187732	-0.310242	0.0877179	0.54687	0.119028	-0.0555619	0.0707204
A0A0A0MSE9_HUMAN;B7WPA5_HUMAN;PKHB2_HUMAN;PKHB2_HUMAN;PKHB2_HUMAN;PKHB2_HUMAN;PKHB2_HUMAN	PLEKHB2	3.99747	7.55821	7.75992	5.37455	6.94719	4.70699	7.58912	4.99545	6.36242	7.66072	5.89352	6.7144	8.07882	7.41664	6.85195	7.63427	0.485228	0.106997	1.43573	0.448628	-0.112852	0.0108921	0.837655	0.468716
A0A0A0MSI2_HUMAN;PHC2_HUMAN;PHC2_HUMAN;PHC2_HUMAN;PHC2_HUMAN	PHC2	7.83854	7.99718	6.86081	7.75291	7.01006	7.59383	6.20742	7.21625	7.77038	7.8125	7.40323	7.67902	7.62054	7.41682	8.0427	7.17425	0.053924	0.0368672	0.556687	0.357644	-0.60547	0.290253	-0.102707	0.0942991
A0A0A0MSI8_HUMAN;F8W9B8_HUMAN;EXOC5_HUMAN	EXOC5	5.68395	4.37639	7.24651	6.91079	8.24394	6.3589	5.78428	5.72308	5.94776	6.40711	6.11416	6.17648	6.57481	6.31588	6.78399	7.07301	0.106971	0.0289424	0.159372	0.0366913	0.473142	0.0771417	0.525543	0.75198
A0A0A0MSJ2_HUMAN;E7EU13_HUMAN;F5GWQ2_HUMAN;ARAP1_HUMAN;ARAP1_HUMAN;ARAP1_HUMAN;ARAP1_HUMAN;ARAP1_HUMAN;ARAP1_HUMAN;ARAP1_HUMAN	ARAP1	6.23581	4.58762	4.68312	4.61035	5.03385	5.63264	7.40929	6.94967	6.713	7.06124	6.95863	7.10712	6.26488	6.97327	4.93488	5.41812	1.93077	1.5241	-0.358575	0.0801772	1.22714	0.334726	-1.06221	0.612152
A0A0A0MSK5_HUMAN;J3KN66_HUMAN;TOIP1_HUMAN;TOIP1_HUMAN	TOR1AIP1	7.64168	7.32229	7.43122	7.57078	7.76877	8.10169	8.02531	7.43515	7.4729	7.00448	7.29858	7.09902	7.48575	7.72304	5.96412	6.62438	-0.272749	0.679501	-0.883405	0.497782	0.341238	0.397983	-0.269419	0.128723
A0A0A0MSV9_HUMAN;A0A0G2JH37_HUMAN;A0A0G2JKZ1_HUMAN;A2AB90_HUMAN;TPSN_HUMAN;TPSN_HUMAN;TPSN_HUMAN	TAPBP	8.43087	8.48762	8.56711	8.2129	8.48363	9.13006	8.51926	8.70459	8.39084	8.45622	8.39835	8.32612	8.94457	8.9126	8.26398	8.41595	-0.0317404	0.0819476	-0.0751081	0.0473084	0.284762	0.319269	0.241395	0.332344
A0A0A0MT09_HUMAN;PP1R8_HUMAN;PP1R8_HUMAN	PPP1R8	8.7001	3.94881	8.08304	7.1407	7.67534	6.73434	6.9096	6.97432	6.54932	7.15638	7.09716	7.23585	7.51637	7.446	6.58031	6.90401	0.0415184	0.00662535	0.0382749	0.016915	0.105237	0.0108864	0.101993	0.0645036
A0A0A0MT26_HUMAN;A0A2R8YEY8_HUMAN;M0R116_HUMAN;AT1A3_HUMAN;AT1A3_HUMAN;AT1A3_HUMAN	ATP1A3	7.5959	5.62206	9.03169	8.54272	7.58047	7.91206	7.65063	8.13124	7.30506	7.58002	7.86444	6.95648	7.26312	7.13289	7.91347	4.05104	-0.271591	0.071221	-1.22847	0.296963	0.120508	0.0184128	-0.836372	0.206105
A0A0A0MT33_HUMAN;SCAF8_HUMAN;SCAF8_HUMAN	SCAF8	6.47602	4.72489	6.94221	6.92607	8.5463	7.38356	6.49539	6.68064	7.19999	7.33742	7.26201	7.349	7.50431	7.08666	6.95056	6.87655	1.01981	0.598337	-0.171954	0.0516439	1.00917	0.262188	-0.182587	0.296693
A0A0A0MT72_HUMAN;C9JUH3_HUMAN;CCM2_HUMAN;CCM2_HUMAN;CCM2_HUMAN;CCM2_HUMAN	CCM2	5.21531	6.88624	5.07165	5.69171	5.36312	2.98697	3.79182	4.82301	4.09661	5.2063	4.5932	5.74053	5.0833	6.06093	4.87173	4.91492	-0.807069	0.430927	0.99149	0.36708	-1.475	0.431385	0.323563	0.145919
A0A0A0MT83_HUMAN;IVD_HUMAN	IVD	9.65016	9.61551	9.58837	9.4054	9.09952	8.95543	8.6706	8.65671	9.382	9.49526	9.16281	9.57726	9.2428	9.11223	9.36835	9.22139	-0.160527	0.450122	0.390627	0.856591	-0.719296	1.03689	-0.168142	0.400657
A0A0A0MTB8_HUMAN;WDR36_HUMAN	WDR36	9.2676	9.42179	9.00514	9.19894	9.19315	9.31108	8.70458	8.98133	9.525	9.69763	9.70359	9.60785	9.58213	9.28165	9.33268	9.57923	0.410151	1.4161	0.396389	0.654443	-0.175834	0.183329	-0.189596	0.551062
A0A0A0MTC1_HUMAN;A0A0A0MTR7_HUMAN;RN213_HUMAN;RN213_HUMAN	RNF213	8.41935	8.53484	8.37926	8.43059	9.02916	8.29927	8.43677	8.53883	8.8888	9.12617	9.00079	9.01053	8.76914	8.89217	8.77536	8.48112	0.565561	2.36797	0.15344	0.150533	0.134995	0.123561	-0.277126	0.740272
A0A0A0MTH3_HUMAN;ILK_HUMAN	ILK	7.64054	7.60049	7.46183	7.83119	8.1246	8.17234	7.34611	7.55884	7.59315	7.71514	7.66498	7.87795	7.83506	7.65544	7.67917	7.73913	0.0792935	0.201368	-0.0732718	0.0503117	0.166962	0.109596	0.0143965	0.0319468
A0A0A0MTI1_HUMAN;DHC24_HUMAN;DHC24_HUMAN	DHCR24	8.5442	9.4036	9.44481	8.18274	8.44059	8.15987	8.49879	8.65207	8.59714	8.20948	7.51457	7.90317	7.90834	7.32753	7.89652	8.31487	-0.837747	0.677629	-0.576017	0.648855	-0.456006	0.245815	-0.194276	0.125638
A0A0A0MTI6_HUMAN;ELOV5_HUMAN;ELOV5_HUMAN	ELOVL5	6.89108	7.04301	4.19688	6.86964	6.29026	7.27722	7.16176	7.14912	6.91248	6.31582	6.2707	5.90468	7.02536	6.37932	7.14944	5.71241	0.100768	0.0251191	-0.402957	0.187139	0.719439	0.157489	0.215715	0.10672
A0A0A0MTL6_HUMAN;H3BSV5_HUMAN;RIPR1_HUMAN;RIPR1_HUMAN;RIPR1_HUMAN;RIPR1_HUMAN	RIPOR1	7.39797	5.54263	7.81615	5.64472	0.726232	5.10465	6.06431	6.90474	6.37718	6.16201	6.13213	6.41605	6.00989	5.99918	6.91269	4.51627	-0.328529	0.123563	1.15952	0.140072	-1.90039	0.220638	-0.412334	0.173642
A0A0A0MTN0_HUMAN;A0A8I5KQQ5_HUMAN;A0A8I5KU22_HUMAN;A0A8I5KUA9_HUMAN;A0A8I5KYP8_HUMAN;A0A8I5QJI3_HUMAN;CUL2_HUMAN;CUL2_HUMAN;Q5T2B5_HUMAN	CUL2	8.31975	8.46092	8.17725	8.08899	7.87982	8.26817	8.15857	8.20108	8.62157	8.64905	8.59066	8.73529	8.38949	8.37711	8.32479	8.1995	0.387416	1.46508	0.195811	0.497451	-0.134815	0.189957	-0.32642	1.29234
A0A0A0MTT1_HUMAN;K7EJ20_HUMAN;K7EKX7_HUMAN;K7ENB4_HUMAN;K7ERP4_HUMAN;GPX4_HUMAN;GPX4_HUMAN;R4GNE4_HUMAN	GPX4	8.1029	8.15185	7.82666	7.78708	8.35423	6.99858	7.88827	7.21885	6.36432	5.2262	7.47598	6.59483	7.86126	7.7494	8.40747	4.45135	-1.55179	1.09063	-0.497608	0.0843725	-0.352145	0.177527	0.702038	0.141588
A0A0A6YYA0_HUMAN;TCAM2_HUMAN;TMED7_HUMAN;TMED7_HUMAN	TMED7-TICAM2	9.27267	9.71327	8.77761	8.85902	9.21633	9.29848	9.30571	8.72021	8.8683	8.64625	8.60585	8.66197	8.79634	8.53711	8.67068	8.48428	-0.460054	0.645595	-0.51308	0.871282	-0.0204612	0.00918107	-0.0734874	0.170533
A0A0A6YYI3_HUMAN;A0A0B4J1V8_HUMAN;SSF1_HUMAN;SSF1_HUMAN;SSF1_HUMAN	PPAN-P2RY11	7.60219	7.24388	7.81757	7.70429	8.5505	7.78123	7.43075	7.43288	7.47198	7.6073	7.51813	7.75246	7.70239	7.31731	7.24911	6.99508	-0.00451484	0.00575157	-0.482867	0.354998	0.206857	0.0985872	-0.271496	0.426756
A0A0A6YYL4_HUMAN;CORO7_HUMAN;CORO7_HUMAN;CORO7_HUMAN;CORO7_HUMAN	CORO7-PAM16	6.91388	7.10353	7.01884	8.10314	5.86893	7.44439	7.18371	6.93419	7.65446	7.56104	7.54418	7.07171	7.09509	7.28526	7.77014	5.54545	0.173002	0.12697	0.0661822	0.0151461	-0.427044	0.151012	-0.533864	0.243382
A0A0B4J1R4_HUMAN;HPPD_HUMAN;HPPD_HUMAN	HPD	8.73783	8.83205	8.7947	5.75775	8.31259	8.50437	7.86374	8.89275	7.90835	8.15126	7.89298	7.8249	7.95904	7.87434	7.15723	7.62296	-0.0862124	0.0200129	-0.739969	0.68108	0.362779	0.0624786	-0.290978	0.370286
A0A0B4J1W3_HUMAN;NAA15_HUMAN	NAA15	9.40648	9.29119	9.50645	9.36869	9.37713	9.65724	9.65563	9.42557	9.20071	9.10328	9.26013	9.28036	9.2821	9.40755	9.29073	9.37789	-0.182079	1.01033	-0.189325	0.597126	0.135693	0.291793	0.128447	0.673606
A0A0B4J205_HUMAN;5HT3A_HUMAN;5HT3A_HUMAN;5HT3A_HUMAN;5HT3A_HUMAN;5HT3A_HUMAN	HTR3A	4.99884	6.74154	7.6767	7.57191	4.45435	5.30685	7.39729	7.33658	8.2445	8.18569	8.13894	7.89032	7.58037	7.85929	7.75739	8.25838	1.36761	0.694545	1.74009	0.584582	-0.62348	0.0902728	-0.251005	0.379709
A0A0B4J230_HUMAN;ATIF1_HUMAN;ATIF1_HUMAN;ATIF1_HUMAN	ATP5IF1	5.97429	5.26097	3.96002	4.83122	7.79005	7.5597	6.67584	6.86132	5.74042	5.74514	4.8802	3.84046	8.33808	6.62303	6.94244	3.74821	0.0449306	0.0126238	-0.80879	0.143085	2.2151	0.875756	1.36138	0.300855
A0A0B4J239_HUMAN;F5GXX5_HUMAN;F5H895_HUMAN;DAD1_HUMAN	DAD1	9.32244	9.6038	8.9699	9.03058	10.5292	9.1028	9.35817	9.15306	9.36103	9.40994	9.37532	9.42528	9.36856	9.14616	9.13968	8.98448	0.161211	0.293358	-0.376089	0.213748	0.304128	0.123561	-0.233172	0.776622
A0A0B4J259_HUMAN;F8VV32_HUMAN;LYSC_HUMAN	LYZ	7.20556	6.16051	7.55672	9.16162	7.19835	8.24111	8.59333	8.30588	6.05329	6.98732	9.44041	8.18371	9.95361	8.82455	8.479	7.64854	0.145078	0.0268242	0.641756	0.222984	0.563566	0.120004	1.06024	0.283677
A0A0B4J269_HUMAN;TBB3_HUMAN		11.6706	10.8364	11.2272	11.6873	11.4218	11.4798	11.094	10.7704	10.6705	10.8114	10.5455	10.723	10.5869	10.4828	10.737	11.0055	-0.667824	1.05403	-0.488491	0.625129	-0.163875	0.087729	0.0154586	0.019358
A0A0B4J291_HUMAN;CDYL2_HUMAN	CDYL2	6.76767	6.56379	6.90033	5.79807	4.70279	6.45958	7.7559	6.32976	6.29231	5.725	5.81517	6.47995	6.63791	6.59819	6.38025	7.03212	-0.42936	0.401597	0.350111	0.0891765	-0.19546	0.0375842	0.584011	0.68255
A0A0B4J294_HUMAN;H3BP13_HUMAN;TPC2L_HUMAN;TPC2L_HUMAN	TRAPPC2L	6.48869	6.73322	6.63822	6.40873	7.94295	6.66549	6.83801	6.03674	6.1802	6.76434	5.34716	6.43233	6.40644	7.59236	6.97382	7.03966	-0.386208	0.342953	0.13227	0.041445	0.303581	0.108218	0.82206	0.55562
A0A0B4J2A0_HUMAN;SHPK_HUMAN		6.21479	5.23916	4.78821	5.73161	5.58324	6.86176	4.20391	5.27634	5.94166	6.50423	6.2335	6.53373	6.60095	5.83287	6.71272	4.00424	0.809834	0.777526	0.306385	0.0545449	-0.0121361	0.00162393	-0.515585	0.17078
A0A0B4J2A4_HUMAN;THIM_HUMAN	ACAA2	5.44601	6.84128	7.95628	7.06304	6.77035	3.86653	6.23676	5.53646	6.85699	6.43325	6.38743	6.78227	6.5662	4.78368	4.24925	5.84383	-0.21167	0.082349	-0.241783	0.0437414	-1.22413	0.274675	-1.25424	0.626073
A0A0B4J2C3_HUMAN;TCTP_HUMAN;Q5W0H4_HUMAN	TPT1	8.68996	8.65594	8.28778	8.68678	8.82027	8.71275	8.46495	8.7764	8.66861	8.67836	8.69171	8.76676	8.90639	8.72492	8.88817	9.15867	0.121247	0.332094	0.225944	0.445831	0.113479	0.138954	0.218177	0.629205
A0A0B4J2E5_HUMAN;PWP2_HUMAN	LOC102724159	8.11784	7.36641	6.62264	8.32542	7.39139	6.46412	6.32751	7.13876	8.1041	8.35819	7.82232	8.23845	8.067	8.08357	7.27898	7.54387	0.522687	0.361694	0.91291	0.727118	-0.777632	0.314133	-0.387409	0.420738
A0A0C4DFM0_HUMAN;G3V267_HUMAN;G3V4T6_HUMAN;G3V5T0_HUMAN;MAAI_HUMAN	GSTZ1	8.78216	7.22782	7.40517	8.42585	8.35932	8.40182	7.98024	7.52318	8.18131	8.3908	8.08046	8.21803	8.02735	8.18992	7.8224	8.10996	0.2574	0.155233	-0.0287317	0.0176593	0.105891	0.030337	-0.180241	0.443839
A0A0C4DFM1_HUMAN;TM9S4_HUMAN	TM9SF4	7.80114	7.71002	7.58674	7.84873	6.38174	7.97357	8.35174	7.71193	7.29744	7.65689	6.8735	6.8069	7.83623	6.70201	7.04757	7.88915	-0.577974	0.922238	-0.236003	0.0703977	-0.131912	0.0399382	0.21006	0.116015
A0A0C4DFN3_HUMAN;A0A3B3ITT3_HUMAN;MGLL_HUMAN;MGLL_HUMAN	MGLL	4.07186	4.79249	4.63994	7.16685	7.26784	6.34106	6.97899	6.90449	6.10308	4.41284	5.91404	4.17085	5.854	6.74132	6.82135	6.93427	-0.01758	0.00341901	-0.285359	0.163473	1.70531	0.47893	1.43753	0.687105
A0A0C4DFT3_HUMAN;A0A590UJ08_HUMAN;A0A590UJ18_HUMAN;A0A590UJ68_HUMAN;A0A590UJC5_HUMAN;A0A590UJD9_HUMAN;A0A590UJR5_HUMAN;A0A590UJS9_HUMAN;A0A590UKA8_HUMAN;DLG1_HUMAN;DLG1_HUMAN;DLG1_HUMAN;DLG1_HUMAN;DLG1_HUMAN;DLG1_HUMAN;DLG1_HUMAN	DLG1	8.22827	8.56275	8.68509	8.87917	8.86656	8.36304	8.75203	8.79063	9.53764	9.43583	9.5354	9.45348	9.30877	9.43257	9.26787	9.19856	0.901767	1.92684	0.608878	1.28201	0.104245	0.0839337	-0.188644	0.903764
A0A0C4DFV9_HUMAN;SET_HUMAN	SET	9.97466	9.88988	9.80474	9.60526	9.69331	9.93789	9.81948	9.50861	10.108	10.04	10.1606	10.157	10.3567	10.1691	10.3152	10.4471	0.297783	1.17703	0.582195	1.3794	-0.0788109	0.0907813	0.2056	0.857457
A0A0C4DFY5_HUMAN;A8MXZ4_HUMAN;GPC5C_HUMAN;GPC5C_HUMAN	GPRC5C	4.31505	5.25641	4.32738	3.33711	5.34014	5.5178	4.76353	5.23665	7.27671	6.89353	7.29523	6.95649	7.42732	7.8283	6.23505	7.46985	2.7965	2.01261	2.0256	1.37529	0.905539	0.417053	0.13464	0.0642426
A0A0C4DG17_HUMAN;C9J9K3_HUMAN;RSSA_HUMAN	RPSA	13.3407	13.1058	13.4615	13.0694	13.025	13.2186	13.0566	13.198	12.7553	12.5925	12.628	12.6207	12.4755	12.6623	12.5891	12.7611	-0.595235	1.82745	-0.502537	1.57969	-0.119828	0.186593	-0.0271297	0.0676016
A0A0C4DG21_HUMAN;A0A7D9NKC8_HUMAN;E7EP65_HUMAN;E7EW77_HUMAN;F8WAL6_HUMAN;ABI2_HUMAN;ABI2_HUMAN;ABI2_HUMAN	ABI2	4.69317	5.03234	5.35334	5.2323	4.06886	6.1488	4.24502	6.65429	7.44816	7.06839	6.89471	7.94598	7.34061	7.75572	6.9327	7.80778	2.26152	2.22117	2.17996	0.837661	0.201451	0.0391989	0.119893	0.0676016
A0A0C4DG44_HUMAN;HTRA2_HUMAN;HTRA2_HUMAN	HTRA2	7.49134	7.82811	6.0709	6.01631	7.54656	8.18676	7.81161	6.6327	6.29636	6.37595	6.66303	6.7694	6.93894	6.3454	6.68165	5.71781	-0.325478	0.156008	-1.12346	0.683323	0.69274	0.202746	-0.105237	0.0635587
A0A0C4DG62_HUMAN;A0A8C8KBE9_HUMAN;F5GYV5_HUMAN;F8WCT1_HUMAN;H7BZV4_HUMAN;AR6P4_HUMAN;AR6P4_HUMAN;AR6P4_HUMAN;AR6P4_HUMAN;AR6P4_HUMAN;AR6P4_HUMAN;AR6P4_HUMAN;AR6P4_HUMAN	ARL6IP4	8.0771	8.59759	8.85846	7.98277	9.52664	8.59728	8.96139	8.50735	8.87953	8.89257	8.31902	8.79455	8.85191	9.52525	9.03832	9.28075	0.342441	0.390465	0.275895	0.188852	0.519188	0.313035	0.452642	0.602125
A0A0C4DG83_HUMAN;A2VCS9_HUMAN;E7ETZ8_HUMAN;MAP9_HUMAN;MAP9_HUMAN	MAP9	4.14211	4.95956	6.1487	3.94262	5.00366	4.2979	5.90019	4.06627	4.13445	4.19523	5.51725	4.02394	5.69505	5.31455	5.21714	5.24411	-0.330535	0.118882	0.550708	0.263263	0.0187567	0.00251769	0.9	0.652247
A0A0C4DG89_HUMAN;DDX46_HUMAN	DDX46	8.96089	8.92653	8.64439	9.14678	8.67613	8.95766	8.6159	8.75112	8.95154	8.81403	8.89321	8.65859	8.91094	8.43024	8.85965	8.95291	-0.0903052	0.178951	0.0382336	0.0382863	-0.169443	0.234481	-0.0409043	0.0496912
A0A0C4DGA6_HUMAN;HLTF_HUMAN;HLTF_HUMAN	HLTF	7.53952	6.97321	5.44742	6.33391	5.01065	6.73081	7.64209	6.56106	6.71673	6.60676	6.8183	6.59755	6.59328	6.62253	6.82833	6.71924	0.11132	0.0463008	0.20469	0.055444	-0.0873584	0.014114	0.00601089	0.0125986
A0A0C4DGE4_HUMAN;A0A0J9YW33_HUMAN;A0A286YF28_HUMAN;STX3_HUMAN;STX3_HUMAN;STX3_HUMAN	STX3	8.56177	8.84719	8.37799	8.30347	8.56139	7.94934	8.2813	8.35117	8.54716	8.78927	8.80102	8.62429	8.65831	8.588	8.63294	9.13818	0.16783	0.340169	0.468558	0.662585	-0.236806	0.238734	0.0639218	0.0814812
A0A0C4DGG1_HUMAN;PACN3_HUMAN	PACSIN3	6.96939	7.46366	7.32003	6.60645	6.56296	7.09903	6.98488	7.65434	7.92726	7.77555	7.52008	7.33356	7.96838	7.11189	6.87207	7.87655	0.549232	0.760465	0.381918	0.209904	-0.0145785	0.00549398	-0.181892	0.117164
A0A0C4DGG9_HUMAN;A0A2R8Y212_HUMAN;A0A2R8Y425_HUMAN;A0A2R8Y521_HUMAN;A0A2R8Y5J0_HUMAN;A0A2R8YFK9_HUMAN;A0A2U3TZM0_HUMAN;F5GWX5_HUMAN;CHD4_HUMAN;CHD4_HUMAN	CHD4	10.2213	10.3423	10.2102	10.2818	10.22	10.2347	10.0629	10.1887	10.2629	10.4619	10.3799	10.3619	10.3881	10.3219	10.3638	10.2966	0.102736	0.627119	0.166013	1.00473	-0.0873559	0.329439	-0.0240783	0.100945
A0A0C4DGN2_HUMAN;B0FWH5_HUMAN;B0FWH6_HUMAN;B0FWH7_HUMAN;I3L0M1_HUMAN;I3L145_HUMAN;I3L1C1_HUMAN;I3L1G4_HUMAN;I3L1J1_HUMAN;I3L2F1_HUMAN;I3L2X4_HUMAN;I3L4B9_HUMAN;SHBG_HUMAN;SHBG_HUMAN;SHBG_HUMAN;SHBG_HUMAN;SHBG_HUMAN	SHBG	8.35417	9.41453	9.52842	8.09062	7.61278	9.52401	9.25775	8.83107	8.12531	8.36931	8.45876	8.35418	7.98104	8.67034	7.24325	6.78594	-0.520041	0.400921	-1.13626	0.456664	-0.0405269	0.00840111	-0.656749	0.386758
A0A0C4DGQ5_HUMAN;CPNS1_HUMAN	CAPNS1	8.0066	8.96888	8.93961	8.47769	8.42135	8.42563	8.76132	8.52046	8.79522	8.08058	8.29013	8.09377	8.96424	8.99603	8.65115	9.01229	-0.283267	0.262239	0.373738	0.846723	-0.0660021	0.0350603	0.591003	0.850968
A0A0C4DGQ8_HUMAN;J3QKT1_HUMAN;J3QLK1_HUMAN;DRS7B_HUMAN	DHRS7B	4.44817	5.38311	4.79561	6.92705	5.53132	6.73046	4.35343	5.63402	6.40101	6.66157	6.79291	5.97353	5.67566	6.17792	7.37811	6.58766	1.06877	0.567116	0.892529	0.317951	0.173824	0.0294255	-0.00241793	0.00100773
A0A0C4DGS1_HUMAN;OST48_HUMAN;OST48_HUMAN	DDOST	10.6959	10.7478	10.617	10.8396	10.763	10.5087	10.4163	10.3578	10.9087	10.7898	10.7239	10.8868	10.7477	10.5624	10.8542	10.4076	0.102227	0.481263	0.131542	0.183953	-0.21363	0.414619	-0.184315	0.426519
A0A0C4DGV4_HUMAN;E9PLX3_HUMAN;LTOR5_HUMAN;R4GMU8_HUMAN	LAMTOR5	4.9571	7.72892	4.6256	4.99002	5.97033	6.74499	6.75545	6.33989	6.78184	6.53473	6.61038	7.01347	7.91629	6.69148	7.12484	8.0467	1.1597	0.473321	0.992164	0.683369	0.877255	0.197431	0.709724	0.545522
A0A0D9SEI3_HUMAN;A0A0D9SEN2_HUMAN;A0A0D9SER5_HUMAN;CD11B_HUMAN;CD11B_HUMAN;CD11B_HUMAN;CD11B_HUMAN;CD11B_HUMAN;CD11B_HUMAN;CD11B_HUMAN;CD11B_HUMAN;CD11B_HUMAN;CD11B_HUMAN;Q5QPR3_HUMAN;Q5QPR4_HUMAN;CD11A_HUMAN;CD11A_HUMAN;CD11A_HUMAN;CD11A_HUMAN;CD11A_HUMAN;CD11A_HUMAN	CDK11B	7.90831	6.32202	7.61397	7.77518	7.39453	7.55538	7.39988	7.31953	7.38938	7.5782	7.16747	7.51233	7.41917	7.61249	7.5021	7.77772	0.0069768	0.00341901	0.160537	0.393958	0.0124631	0.00251769	0.166023	0.337467
A0A0D9SEI9_HUMAN;A0A0D9SFA8_HUMAN;A0A0D9SFE1_HUMAN;A0A0D9SG84_HUMAN;E9PI74_HUMAN;E9PJH7_HUMAN;E9PQ36_HUMAN;E9PS95_HUMAN;K4DIA2_HUMAN;K4DIA8_HUMAN;K4DIB0_HUMAN;K4DIB3_HUMAN;K4DIB6_HUMAN;K4DIB8_HUMAN;GHC2_HUMAN;GHC1_HUMAN	SLC25A22	8.36352	7.90746	8.54051	4.95383	7.30536	6.96542	7.63873	7.42152	8.36347	8.27904	8.29821	8.24648	8.48178	7.94701	7.53833	4.58416	0.85547	0.26722	-0.194937	0.0295329	-0.108571	0.0147058	-1.15898	0.314882
A0A0D9SEJ5_HUMAN;F5GY05_HUMAN;F120B_HUMAN;F120B_HUMAN	FAM120B	5.42913	4.56161	5.28991	4.80133	4.73166	5.62242	5.82975	6.85277	5.77453	6.32962	6.48691	6.26938	6.57701	7.04629	4.84762	4.60943	1.19461	1.5241	0.0109405	0.00173644	0.738654	0.287018	-0.445019	0.144993
A0A0D9SEM4_HUMAN;SRSF4_HUMAN	SRSF4	8.80534	6.3841	6.48281	8.4818	8.23249	8.81856	6.57272	6.21504	5.76436	6.14781	6.59872	6.85845	5.84416	6.53968	5.69496	7.20119	-1.19618	0.529539	-1.13971	0.350705	-0.0788113	0.0100084	-0.0223421	0.00838049
A0A0D9SEY1_HUMAN;E7EN19_HUMAN;E7ENQ1_HUMAN;G5E948_HUMAN;H7C360_HUMAN;M4K4_HUMAN;M4K4_HUMAN;M4K4_HUMAN;M4K4_HUMAN;M4K4_HUMAN;M4K4_HUMAN	MAP4K4	12.8549	13.2011	13.3429	13.5171	13.5308	13.7979	14.028	13.5284	13.7652	13.7643	13.8216	13.7026	13.4766	13.1518	13.667	13.7884	0.534403	1.24917	-0.200326	0.213748	0.492252	0.543032	-0.242478	0.430227
A0A0D9SF53_HUMAN;A0A0D9SFB3_HUMAN;A0A0D9SG12_HUMAN;A0A2R8Y4A4_HUMAN;A0A2R8Y5G6_HUMAN;A0A2R8Y645_HUMAN;A0A2R8YCW1_HUMAN;A0A2R8YF78_HUMAN;A0A2R8YFR4_HUMAN;A0A2R8YFS5_HUMAN;A0A2U3TZJ9_HUMAN;DDX3X_HUMAN;DDX3X_HUMAN	DDX3X	9.53879	8.91317	8.91669	9.00947	9.00279	9.2755	8.51576	8.85813	9.2918	9.21971	8.93485	9.23652	9.1189	8.88039	8.67273	8.94665	0.0761891	0.0943721	-0.00837803	0.00572153	-0.181485	0.123561	-0.266052	0.574859
A0A0D9SF58_HUMAN;E7EXA6_HUMAN;F8WCC1_HUMAN;H0Y7D3_HUMAN;CTF18_HUMAN;CTF18_HUMAN	CHTF18	6.03171	5.11572	5.56882	6.09118	5.57104	6.29505	3.9401	4.63929	6.11219	6.05763	5.57281	4.53523	4.56049	5.64621	4.20137	4.26526	-0.132394	0.0610189	-0.443038	0.125666	-0.590488	0.168925	-0.901133	0.455609
A0A0D9SF63_HUMAN;TBL1R_HUMAN	TBL1XR1	7.89213	7.76681	7.90958	7.90256	7.92381	7.69026	7.98804	7.77418	8.47334	8.41913	8.47689	8.27325	8.32866	8.25991	8.25965	8.46509	0.542882	2.34074	0.484251	1.47098	-0.0236958	0.0407192	-0.0823268	0.284293
A0A0D9SF70_HUMAN;G5E9L0_HUMAN;ARFG2_HUMAN	ARFGAP2	7.82126	7.24729	8.04966	7.40225	7.98919	7.75405	7.96187	7.57652	7.84782	7.81324	7.9667	7.85209	7.79486	7.61804	7.94213	8.09562	0.239849	0.354312	0.0422536	0.0445784	0.190291	0.140781	-0.00730426	0.0106012
A0A0D9SFB1_HUMAN;A0A0D9SFE4_HUMAN;A0A0U1RQP1_HUMAN;DYN1_HUMAN;DYN1_HUMAN;DYN1_HUMAN;DYN1_HUMAN	DNM1	7.3854	5.59213	5.52236	5.99187	5.42766	5.8066	5.37556	6.36844	6.62486	7.17853	6.51701	6.93406	5.84087	4.95217	7.03123	6.36464	0.690675	0.441073	0.302664	0.104363	-0.378376	0.11262	-0.766386	0.411408
A0A0D9SFW0_HUMAN;MET14_HUMAN	METTL14	5.1571	5.60464	6.31845	5.25559	4.30574	5.859	4.44868	4.31572	4.19798	5.11106	4.66238	3.54311	5.0994	4.1171	4.63477	4.22452	-1.20532	0.931896	-0.213342	0.0764642	-0.85166	0.347639	0.140313	0.0601491
A0A0D9SG04_HUMAN;A0A0X1KG75_HUMAN;COBL1_HUMAN;COBL1_HUMAN;COBL1_HUMAN	COBLL1	4.03388	5.54164	5.42098	6.24019	4.98622	4.54784	4.83069	4.35754	4.98388	5.30372	4.59048	5.4732	3.7853	5.49229	5.23818	5.5549	-0.221353	0.0921181	0.337095	0.134801	-0.628599	0.227708	-0.0701509	0.0239293
A0A0D9SG71_HUMAN;A0A0R4J2E5_HUMAN;UBE2A_HUMAN	UBE2A	11.9024	12.5308	12.1589	11.4919	12.8598	12.2759	12.3072	12.514	12.401	12.2169	12.1173	11.96	12.2145	11.9726	12.2732	12.3277	0.152784	0.148998	-0.292243	0.443581	0.468229	0.341631	0.0232009	0.0311302
A0A0D9SG72_HUMAN;A0A1B0GTP9_HUMAN;A0A1B0GVQ5_HUMAN;A0A1B0GWF2_HUMAN;A0A2R8Y5D4_HUMAN;STXB1_HUMAN;STXB1_HUMAN	STXBP1	8.42584	7.70202	8.44655	7.80497	9.73782	7.45113	7.63241	7.83464	7.75191	7.97246	7.80373	7.45997	7.33845	7.88469	8.2797	7.74006	-0.347827	0.457418	-0.353275	0.106393	0.0691537	0.0139424	0.0637052	0.0472127
A0A0D9SGF6_HUMAN;SPTN1_HUMAN;SPTN1_HUMAN	SPTAN1	9.75981	9.91967	9.75742	9.98164	9.58974	9.25958	9.36199	9.32927	9.56041	9.80514	9.64421	9.81435	9.4521	9.41845	9.07404	9.13361	-0.148609	0.534248	-0.115598	0.176297	-0.469488	0.959102	-0.436478	0.999158
A0A0G2JIC6_HUMAN;RT18B_HUMAN	MRPS18B	7.36459	6.57749	7.32472	7.7672	7.79718	7.5983	7.78965	7.41734	7.42537	7.13957	6.82062	7.49604	7.01112	6.76252	6.60889	7.05094	-0.0381014	0.0233828	-0.79225	1.45575	0.392118	0.273233	-0.362031	0.496072
A0A0G2JIR1_HUMAN;A0A0G2JIS2_HUMAN;A0A0G2JK64_HUMAN;A2ABF8_HUMAN;A2ABF9_HUMAN;EHMT2_HUMAN;EHMT2_HUMAN	EHMT2	4.27143	4.97055	4.63815	5.14028	3.69397	5.17969	5.68475	5.98448	5.87437	5.76695	5.47023	4.88036	6.26974	3.01844	4.34653	6.47903	0.742875	0.826921	-0.10729	0.0149965	0.380622	0.0982029	-0.469543	0.106327
A0A0G2JIW1_HUMAN;HS71A_HUMAN;HS71B_HUMAN	HSPA1B	11.2329	11.3496	11.1567	11.3172	11.8856	11.679	11.6504	11.4725	10.6983	10.8024	10.9179	10.7551	10.9147	11.0929	11.1022	11.008	-0.470668	2.10045	-0.642386	1.6441	0.407748	0.850068	0.23603	0.975813
A0A0G2JJA7_HUMAN;A2ACR1_HUMAN;PSB9_HUMAN;PSB9_HUMAN	PSMB9	9.13144	9.29976	9.23873	8.98795	8.99069	8.53945	8.9749	9.16504	9.35504	8.78856	9.31197	9.13677	9.16947	8.25229	8.72844	8.83636	-0.0163827	0.0197794	-0.170875	0.12969	-0.246951	0.309095	-0.401444	0.439894
A0A0G2JJL1_HUMAN;A0A140T9L0_HUMAN	WDR46	4.65282	5.42288	4.92681	4.04917	5.04445	5.39073	5.43656	4.13108	4.30258	6.72049	5.79199	6.645	7.34637	6.60045	3.3106	5.57424	1.10209	0.530152	0.707211	0.134115	0.237785	0.0822863	-0.157097	0.023623
A0A0G2JKR7_HUMAN;RXRB_HUMAN;RXRB_HUMAN	RXRB	4.33179	5.00082	4.27041	6.18938	2.66566	4.32312	4.29693	6.10842	6.59189	6.50084	5.76062	5.99198	6.35785	6.85969	5.24416	4.33349	1.26323	0.849519	1.35027	0.325263	-0.599568	0.101286	-0.512533	0.179735
A0A0G2JLB3_HUMAN;A0A0G2JNZ0_HUMAN;A0A0G2JNZ5_HUMAN;GLCM_HUMAN;GLCM_HUMAN;GLCM_HUMAN;GLCM_HUMAN	GBA	4.69275	5.53637	8.34696	8.72534	7.7825	8.71816	7.90438	7.85384	7.761	8.12081	6.95115	7.57459	8.17982	7.83887	6.90403	8.48695	0.776532	0.181721	-0.212303	0.0843078	1.23937	0.203418	0.250531	0.116238
A0A0G2JMZ8_HUMAN;OCLN_HUMAN;OCLN_HUMAN;OCLN_HUMAN	OCLN	5.21712	6.86012	7.05469	6.49898	6.97877	6.96549	7.3202	7.95177	6.872	7.24556	7.78615	7.39185	7.39892	6.88847	8.1753	7.90037	0.916163	0.627826	0.286711	0.138315	0.896329	0.358744	0.266876	0.166534
A0A0G2JN29_HUMAN;A0A7I2V4T6_HUMAN;J3KN36_HUMAN;NOMO3_HUMAN;NOMO1_HUMAN;NOMO2_HUMAN;NOMO2_HUMAN	NOMO1	7.77637	8.54308	7.78915	7.97048	7.84874	8.11083	7.76028	7.84104	7.82985	7.75174	7.79928	8.02249	7.76448	7.53258	7.73152	7.65257	-0.16893	0.224491	-0.219935	0.609773	-0.129545	0.0929066	-0.180551	0.610199
A0A0G2JNW7_HUMAN;S12A7_HUMAN	SLC12A7	8.37603	8.44912	8.42917	7.6801	8.39276	8.09285	8.43604	8.39298	9.67427	9.7303	9.70012	9.58944	9.49715	9.57392	9.47198	9.50255	1.43993	2.15258	1.18274	2.3332	0.0950519	0.0649995	-0.162133	1.10571
A0A0G2JNZ2_HUMAN;A0A0G2JPP5_HUMAN;A0A669KB89_HUMAN;SCRIB_HUMAN;SCRIB_HUMAN	SCRIB	8.48829	8.48731	8.30368	8.37402	8.42345	8.13957	8.12528	7.87981	8.51424	8.61869	8.6009	8.7062	8.58623	8.42636	8.35845	8.14305	0.196681	1.08921	0.236499	0.364587	-0.271301	0.445249	-0.231483	0.613907
A0A0G2JPA8_HUMAN;A0A0J9YY65_HUMAN;C9JMH6_HUMAN;A2AP_HUMAN;A2AP_HUMAN	SERPINF2	12.5774	13.0952	12.9367	12.742	12.7883	12.77	12.7031	12.7527	11.9637	11.7409	11.9258	11.8819	11.551	12.0889	12.2549	12.1408	-0.959762	2.16307	-0.744605	1.22972	-0.0843327	0.104099	0.130824	0.168873
A0A0G2JPD3_HUMAN;A0A140T8W8_HUMAN;A0A140T8Y4_HUMAN;A0A140T941_HUMAN;A0A140T975_HUMAN;A0A140T9Z6_HUMAN;A0A1W2PPF8_HUMAN;A0A1W2PQS8_HUMAN;A0A1W2PR61_HUMAN;A0A1W2PS39_HUMAN;B0UXQ0_HUMAN;Q5RJ27_HUMAN;Q5SPM2_HUMAN;Q9GJ45_HUMAN	HLA-A	5.96698	5.36673	6.77155	5.21991	7.09017	5.83833	6.08982	5.02814	7.56979	8.21387	7.87416	7.27405	7.86524	7.67369	4.68494	7.17437	1.90167	1.5241	0.837944	0.183953	0.180322	0.0432869	-0.883406	0.267972
A0A0G2JPR0_HUMAN;A0A140TA32_HUMAN;A0A140TA44_HUMAN;A0A140TA49_HUMAN;CO4A_HUMAN;CO4A_HUMAN	C4A	11.514	11.5039	11.9091	11.3943	11.1392	11.0224	11.2758	11.2321	10.8778	10.8049	10.8945	10.7524	10.3847	10.6477	10.9291	11.084	-0.747949	1.91086	-0.405973	0.630817	-0.41297	0.651026	-0.0709942	0.0819018
A0A0G2JQ41_HUMAN;A0A0G2JRJ1_HUMAN;A0A1C7CYZ0_HUMAN;I3L2P5_HUMAN;I3L3W0_HUMAN;I3L4Y1_HUMAN;ABR_HUMAN;ABR_HUMAN;ABR_HUMAN	ABR	6.56031	5.4698	4.97147	4.14414	5.13301	7.31794	5.56752	6.33077	6.80174	4.69575	6.52593	4.95591	5.56888	5.86421	5.70382	6.40892	0.4584	0.14263	-0.200856	0.0585155	0.800883	0.192192	0.141626	0.0402295
A0A0G2JQ62_HUMAN;PCAT1_HUMAN	LPCAT1	7.84565	7.84696	8.24057	4.99956	5.16398	7.95433	7.93678	7.90413	7.38696	7.18969	6.77775	7.09082	6.85383	7.53379	4.77783	6.13638	-0.121878	0.0288168	-0.914349	0.188247	0.00662169	0.000461481	-0.785849	0.308096
A0A0G2JRA5_HUMAN;A0A0G2JRD1_HUMAN;B0QYV1_HUMAN;B0QYY4_HUMAN;RFOX2_HUMAN;RFOX2_HUMAN;RFOX2_HUMAN;RFOX2_HUMAN;RFOX2_HUMAN;RFOX2_HUMAN;RFOX2_HUMAN;RFOX2_HUMAN;RFOX2_HUMAN;S4R3K7_HUMAN;S4R469_HUMAN	RBFOX2	5.4861	5.21424	7.89845	5.298	6.57427	6	5.61983	6.85242	7.27808	7.32104	7.37696	5.16254	6.89582	7.1702	8.21588	7.15091	0.810459	0.248038	1.09657	0.701536	0.287434	0.0574876	0.573546	0.201579
A0A0G2JSE9_HUMAN;A0A0U1RQQ2_HUMAN;A0A0U1RRB8_HUMAN;A0A2R8Y5N5_HUMAN;A0A2R8YEE8_HUMAN;C9JTA6_HUMAN;G5E975_HUMAN;SNF5_HUMAN;SNF5_HUMAN	SMARCB1	8.18745	8.4175	8.12731	7.69213	7.84127	8.46679	8.40998	8.29448	8.09192	8.07986	8.39042	7.83551	8.88556	8.65675	8.69509	7.89966	-0.0066653	0.00621426	0.281134	0.211608	0.147032	0.0985872	0.434831	0.444703
A0A0J9YVP6_HUMAN;A0A0J9YYL3_HUMAN;PUF60_HUMAN;PUF60_HUMAN;PUF60_HUMAN	PUF60	10.3759	10.1624	10.2687	10.3243	10.1353	10.1478	10.0285	10.0846	10.1711	10.2674	10.1205	10.3984	10.4717	10.0806	10.2149	10.2694	-0.0434512	0.127184	0.160113	0.441372	-0.183758	0.693823	0.0198069	0.031292
A0A0J9YW36_HUMAN;STMN3_HUMAN;STMN3_HUMAN	STMN3	6.75179	6.97669	5.10486	6.78492	7.8773	7.24189	4.21823	7.21678	6.82385	6.39092	6.69796	6.07939	7.23587	7.227	7.28685	7.04578	0.093464	0.0370787	0.560324	0.118232	0.233985	0.0319228	0.700845	1.04985
A0A0J9YWB6_HUMAN;CTDP1_HUMAN;CTDP1_HUMAN	CTDP1	5.62456	7.16527	4.93768	6.44019	5.34713	7.70507	7.69446	5.88372	5.68432	6.16316	6.58779	6.32946	6.35897	6.42257	6.66091	6.74234	0.149254	0.0569388	-0.111397	0.0245591	0.615668	0.114448	0.355017	0.4191
A0A0J9YWD5_HUMAN;A0A0J9YYB5_HUMAN;B7ZM65_HUMAN;E9PJ24_HUMAN;F8WEF5_HUMAN;PHRF1_HUMAN;PHRF1_HUMAN	PHRF1	6.34218	4.79645	7.61641	7.68765	7.95217	7.43766	7.81015	7.80013	7.16194	7.15807	6.7888	7.61167	7.47992	6.85835	7.79183	6.28359	0.569449	0.201131	-0.646602	0.427571	1.13935	0.31122	-0.0766961	0.032734
A0A0J9YX62_HUMAN;C9J2C4_HUMAN;DNJB6_HUMAN;DNJB6_HUMAN;DNJB6_HUMAN	DNAJB6	7.96918	8.11533	7.57019	8.06506	8.42382	8.60455	7.46983	7.71867	7.61995	7.83605	7.98574	7.64891	7.71837	7.47933	8.45711	8.03161	-0.157274	0.274221	-0.132611	0.0570425	0.124278	0.0575612	0.148941	0.131311
A0A0J9YX89_HUMAN;SEP15_HUMAN	SELENOF	5.65481	6.383	8.19896	7.35189	4.46103	4.70763	6.39904	6.38783	5.4652	6.07887	5.55358	5.68957	5.59945	6.0097	5.17599	4.72569	-1.20036	0.660897	-0.111177	0.0246231	-1.40828	0.344877	-0.319101	0.231516
A0A0J9YXA3_HUMAN;K7EMK9_HUMAN;PLPP2_HUMAN;PLPP2_HUMAN;PLPP2_HUMAN	PLPP2	7.58381	7.73796	7.48184	8.25998	7.57144	6.72383	7.92281	7.66088	8.4224	7.86906	7.95236	7.92065	7.5208	7.73981	7.70622	8.19253	0.27522	0.355618	0.3201	0.210861	-0.296157	0.149524	-0.251276	0.310135
A0A0J9YXF2_HUMAN;PON2_HUMAN;PON2_HUMAN;PON2_HUMAN	PON2	4.9973	6.1459	6.02128	5.61823	8.01551	3.54343	5.20191	5.20004	3.83209	3.66633	3.0256	4.97209	4.90121	4.49798	7.3069	5.09686	-1.82165	1.26474	-0.0394872	0.00386182	-0.205456	0.0256645	1.57671	0.551062
A0A0J9YY14_HUMAN;A0A6Q8PEY3_HUMAN;A0A6Q8PGV6_HUMAN;A6NIZ0_HUMAN;I3L2R3_HUMAN;I3L2R9_HUMAN;I3L2T8_HUMAN;I3L3G9_HUMAN;I3L522_HUMAN;I3L533_HUMAN;J3QRZ1_HUMAN;J3QSD2_HUMAN;NDEL1_HUMAN;NDEL1_HUMAN;NDEL1_HUMAN;NDE1_HUMAN;NDE1_HUMAN	NDE1	5.34989	4.04302	4.97103	5.79016	4.54021	5.34985	4.91101	4.96774	4.41069	3.41402	4.65698	4.3452	4.58912	5.21606	5.26923	5.32936	-0.8318	0.549613	0.15874	0.115725	-0.0963221	0.0294255	0.894218	0.740272
A0A0J9YY58_HUMAN;A0A7I2V3W3_HUMAN;A0A7I2V4B3_HUMAN;A0A7I2YQ97_HUMAN;ADAM9_HUMAN	ADAM9	3.99638	7.17549	6.96797	7.94416	4.99271	5.37273	5.71764	8.06731	8.24747	8.20587	8.61264	8.58147	8.06322	7.90073	4.7028	3.77612	1.89086	0.683581	0.073121	0.00758098	-0.4834	0.0588308	-2.30114	0.54558
A0A0J9YYC8_HUMAN;A6XMV9_HUMAN;E7EQ64_HUMAN;H0Y8D1_HUMAN;TRY1_HUMAN;TRY2_HUMAN;TRY6_HUMAN	PRSS2	10.2608	10.5365	11.1564	5.07192	11.4869	10.0106	10.8143	9.63683	9.02727	9.01475	9.46336	9.36134	9.35515	10.0861	11.2521	10.9085	-0.039719	0.00460769	-0.0866787	0.0192655	1.23076	0.124621	1.1838	0.718358
A0A0J9YYG8_HUMAN;DLG5_HUMAN;DLG5_HUMAN	DLG5	5.55501	4.81244	6.04769	4.12764	5.16425	4.87726	4.97363	6.53064	5.89587	6.88335	6.35447	6.41763	5.34908	5.43515	5.11239	5.31961	1.25213	0.880003	-0.0823866	0.0277766	0.25075	0.0595488	-1.08377	1.20603
A0A0J9YYJ3_HUMAN;T184B_HUMAN	TMEM184B	7.91008	8.03994	7.34029	5.13386	4.37493	7.93385	5.98517	7.46565	7.53457	7.7486	7.69524	7.42747	6.77822	7.28178	6.58859	3.2991	0.495429	0.174519	-0.452979	0.055444	-0.66614	0.0888759	-1.61455	0.444703
A0A0R4J2E8_HUMAN;A8MXP9_HUMAN;MATR3_HUMAN	MATR3	10.1566	9.84542	9.93687	10.244	9.73585	9.88101	9.92732	9.58925	10.0523	10.1503	9.97627	9.98145	9.81888	9.72338	9.74227	9.6502	-0.00562615	0.00898848	-0.0496758	0.0994693	-0.262362	0.426132	-0.306412	1.28261
A0A0R4J2F3_HUMAN;RPAC2_HUMAN	POLR1D	7.62252	4.62905	4.4218	5.07541	5.80857	4.23258	4.97364	5.09291	7.12978	7.3224	6.93106	7.64616	7.47941	5.3006	4.69762	4.26774	1.82016	0.781237	0.409419	0.0844851	-0.410272	0.0724119	-1.82101	0.663689
A0A0R4J2F6_HUMAN;H7C444_HUMAN;IFRD2_HUMAN;IFRD2_HUMAN	IFRD2	8.60817	6.93595	8.51298	8.92648	9.10508	8.428	8.82548	8.82434	8.62172	8.42198	8.41547	8.46176	8.49361	7.88757	8.16551	8.06295	0.234335	0.114581	-0.643317	0.90954	0.549828	0.198024	-0.327824	0.642966
A0A0S2Z4L5_HUMAN;A0A8I5KQV4_HUMAN;A0A8I5KSB0_HUMAN;A0A8I5KSV6_HUMAN;A0A8I5KTA5_HUMAN;H7C155_HUMAN;RAF1_HUMAN;RAF1_HUMAN	RAF1	8.22122	8.54887	8.68864	8.28515	8.13974	7.61308	7.45434	8.02353	8.05396	7.99919	8.0843	8.14317	7.57941	7.37588	8.17558	8.43135	-0.365814	1.06623	0.0828856	0.0401692	-0.628301	0.640709	-0.179601	0.148132
A0A0U1RQC9_HUMAN;P53_HUMAN;P53_HUMAN	TP53	7.88682	7.61654	8.12254	7.9326	7.25047	6.97187	8.26798	8.56659	8.83712	8.83573	8.80454	8.68965	9.11763	9.47488	9.48753	9.33914	0.902135	2.21129	1.59057	1.07469	-0.125397	0.0408967	0.563035	1.29234
A0A0U1RQF8_HUMAN;A0A0U1RQU7_HUMAN;A0A2R8Y5P4_HUMAN;A0A2R8Y5P6_HUMAN;A0A2R8Y6E6_HUMAN;A0A2R8Y6Y7_HUMAN;Q5T9Q8_HUMAN;SUCB1_HUMAN;SUCB1_HUMAN	SUCLA2	11.152	10.8228	10.2595	11.0533	5.22895	9.22622	10.4629	10.0166	10.6132	10.4762	10.2247	10.073	9.88733	10.0986	9.41555	9.01813	-0.475128	0.633517	0.871235	0.124738	-2.08823	0.321137	-0.741869	0.732122
A0A0U1RQM0_HUMAN;H0YKX3_HUMAN;H0YMA4_HUMAN;PAF15_HUMAN		9.30754	9.28635	9.25456	8.89634	10.8307	9.74483	9.96959	10.2452	9.35848	9.10817	9.5203	8.72974	8.8722	9.09456	9.77175	8.72043	-0.00702398	0.00621426	-1.08286	0.871282	1.01139	0.793063	-0.06444	0.0353952
A0A0U1RQN6_HUMAN;A0A5F9ZGS5_HUMAN;A0A5F9ZGS7_HUMAN;A0A5F9ZGX3_HUMAN;A0A5F9ZGX8_HUMAN;A0A5F9ZGY1_HUMAN;A0A5F9ZGY3_HUMAN;A0A5F9ZGY4_HUMAN;A0A5F9ZGZ1_HUMAN;A0A5F9ZGZ5_HUMAN;A0A5F9ZH19_HUMAN;A0A5F9ZH30_HUMAN;A0A5F9ZH34_HUMAN;A0A5F9ZH35_HUMAN;A0A5F9ZH38_HUMAN;A0A5F9ZH39_HUMAN;A0A5F9ZH58_HUMAN;A0A5F9ZH70_HUMAN;A0A5F9ZHA1_HUMAN;A0A5F9ZHC9_HUMAN;A0A5F9ZHD2_HUMAN;A0A5F9ZHE4_HUMAN;A0A5F9ZHG3_HUMAN;A0A5F9ZH…	ANK2	6.54073	5.99106	4.78759	6.97063	5.87356	4.23835	6.28433	5.62843	5.70692	5.59105	5.77577	5.65354	5.92189	4.95784	5.09191	3.4764	-0.390683	0.20399	-0.644156	0.174263	-0.566335	0.132566	-0.819807	0.398083
A0A0U1RQQ9_HUMAN;F8VSC5_HUMAN;SCYL2_HUMAN	SCYL2	7.49826	5.00934	6.88267	6.39719	3.69974	7.45724	6.05199	6.41027	6.26256	6.86745	6.43174	6.60888	6.7934	6.64442	5.19038	5.99899	0.0957962	0.0317747	0.25199	0.0420493	-0.542055	0.0821226	-0.385862	0.219675
A0A0U1RQT1_HUMAN;ACAP2_HUMAN	ACAP2	6.25257	8.42159	5.23387	6.67406	4.90054	8.96977	7.73962	7.31383	7.94322	7.88784	7.37492	7.52741	8.1067	6.66314	6.58563	8.01853	1.03783	0.451175	0.112561	0.0156916	0.585421	0.0773224	-0.339844	0.164487
A0A0U1RQT7_HUMAN;A0A0U1RQY7_HUMAN;Q8IXA3_HUMAN;KC1G1_HUMAN;KC1G1_HUMAN;U3KQA5_HUMAN;U3KQB3_HUMAN	CSNK1G1	6.36202	6.96467	5.1664	5.45432	8.256	7.2049	7.29766	7.47618	7.70978	7.68154	7.40542	7.41241	7.85786	7.85578	8.21838	8.64109	1.56544	1.23787	0.584592	0.459625	1.57183	0.652333	0.59099	0.776622
A0A0U1RQU1_HUMAN;F5GWR7_HUMAN;PTPRD_HUMAN;PTPRD_HUMAN;PTPRD_HUMAN;PTPRD_HUMAN;PTPRD_HUMAN;PTPRD_HUMAN;Q3KPI9_HUMAN	PTPRD	4.01384	4.50535	4.76758	4.70962	5.44394	4.49502	4.82819	6.31576	4.51272	5.34831	3.98548	5.68005	5.26299	1.85157	5.09211	5.15941	0.382544	0.22941	-0.929205	0.188852	0.771631	0.330774	-0.540118	0.115319
A0A0U1RQV3_HUMAN;FBLN3_HUMAN;FBLN3_HUMAN;FBLN3_HUMAN;FBLN3_HUMAN;FBLN3_HUMAN	EFEMP1	5.5134	5.00991	4.93118	7.88897	4.96859	4.92742	6.66203	6.25868	5.66151	5.81092	4.71472	5.72186	5.20096	5.20794	6.00215	6.01689	-0.358614	0.10338	-0.0971974	0.0257381	-0.131683	0.0188348	0.129734	0.0648796
A0A0U1RR22_HUMAN;PACN2_HUMAN;PACN2_HUMAN	PACSIN2	7.96702	8.35478	8.47432	8.2003	8.17736	8.25468	8.28114	8.49769	9.04816	8.81243	9.0255	8.84599	9.07332	8.99977	9.02483	9.13902	0.683915	1.72273	0.756518	2.0219	0.0536115	0.0575612	0.126215	0.469849
A0A0U1RR27_HUMAN;A0A7I2RAZ6_HUMAN;H3BTW5_HUMAN;MYCPP_HUMAN;MYCPP_HUMAN	DENND4A	6.35238	7.42388	5.10768	4.95019	4.64453	6.45667	5.24052	5.92441	6.55533	6.42725	6.22386	6.40567	6.20174	6.20447	6.35634	6.44456	0.444494	0.185179	0.735241	0.429863	-0.392001	0.0805619	-0.101254	0.25403
A0A0U1RRB6_HUMAN;EXC6B_HUMAN	EXOC6B	7.3685	7.48007	6.72584	7.86327	7.51303	7.23832	7.52718	7.54008	7.74621	7.70054	7.97265	7.59613	7.6375	8.16699	8.17642	7.59407	0.39446	0.471086	0.439093	0.635924	0.0952317	0.0541128	0.139864	0.165995
A0A0U1RRC9_HUMAN;UBS3A_HUMAN;UBS3A_HUMAN;UBS3A_HUMAN	UBASH3A	4.22835	4.66768	5.17775	4.45118	7.28697	7.47279	5.32841	5.93368	6.88867	6.72204	7.00853	6.36061	7.11871	6.16244	4.46079	5.00252	2.11372	2.23977	-0.819348	0.19546	1.87422	0.666854	-1.05885	0.433203
A0A0U1RRD5_HUMAN;K7EKP2_HUMAN;PAHO_HUMAN;PAHO_HUMAN	PPY	15.2176	15.919	15.725	15.8999	16.3978	15.6109	15.7486	15.6923	15.7232	15.4628	15.6499	15.6013	15.4075	16.2178	16.0701	16.7553	-0.0811078	0.0997736	0.250298	0.133447	0.171991	0.0985872	0.503396	0.445219
A0A0U1RRH6_HUMAN;B4DG57_HUMAN;PHF14_HUMAN;PHF14_HUMAN	PHF14	4.52269	4.75593	5.02285	5.18299	4.702	4.90461	5.1571	5.42468	4.86627	5.0302	5.03242	4.49015	4.47341	4.38577	4.88673	4.85811	-0.0163565	0.0146263	-0.396089	0.467025	0.175981	0.121565	-0.203751	0.256383
A0A0U1RRL5_HUMAN;ELF1_HUMAN;ELF1_HUMAN	ELF1	4.89423	4.36611	4.42676	4.87996	4.3218	4.98704	3.9895	6.44129	7.03452	5.96171	7.36786	6.22615	6.69657	6.43011	6.64921	6.21635	2.00579	1.7465	1.56315	0.732767	0.293142	0.0749287	-0.149497	0.076716
A0A0U1RRM4_HUMAN;PTBP1_HUMAN;PTBP1_HUMAN;PTBP1_HUMAN	PTBP1	10.0568	10.2237	9.9803	10.4482	9.95832	10.2362	9.91689	9.95812	10.3782	10.2856	10.2969	10.3212	10.6949	10.4283	10.4394	10.6001	0.143242	0.385478	0.523264	1.37913	-0.159856	0.216691	0.220165	0.864134
A0A0U1RRM6_HUMAN;ENAH_HUMAN;ENAH_HUMAN;ENAH_HUMAN	ENAH	8.22025	8.64097	8.91999	8.59619	9.10037	7.7895	8.45995	8.58847	8.75136	8.27993	8.40111	8.62873	8.89556	8.52283	8.75562	8.73036	-0.0790701	0.0921181	0.24152	0.153397	-0.10978	0.0488548	0.21081	0.396525
A0A140LJL2_HUMAN;CBARP_HUMAN	CBARP	5.63785	4.64398	6.0124	4.84384	4.79809	4.74653	4.99915	3.96992	3.88009	4.13747	4.72583	4.47703	4.17587	5.19059	4.46687	5.79214	-0.979412	0.862017	0.277944	0.111486	-0.656094	0.313003	0.601262	0.360647
A0A140T8Y3_HUMAN;A0A140T902_HUMAN;A0A140T9C0_HUMAN;A0A140TA33_HUMAN;A0A140TA41_HUMAN;A0A140TA52_HUMAN;A0A3B3ISX9_HUMAN;TENX_HUMAN;TENX_HUMAN;TENX_HUMAN	TNXB	7.90455	7.43767	7.42898	8.29519	7.1907	7.80176	8.04373	7.5438	7.16636	5.66119	6.25417	6.38935	6.82547	6.18365	6.69859	6.00795	-1.39884	1.24917	-1.21608	1.19137	-0.121606	0.0595488	0.0611481	0.0262793
A0A140T901_HUMAN;RNF39_HUMAN;RNF39_HUMAN	RNF39	12.586	12.5792	12.7628	12.5471	12.5954	12.4157	12.3674	12.5817	12.2641	11.9274	12.4809	12.5178	11.9659	12.4893	12.6451	12.8731	-0.321224	0.711357	0.00329218	0.00188734	-0.128725	0.317976	0.195791	0.176136
A0A140T913_HUMAN;A0A140T933_HUMAN;A0A140T955_HUMAN;A0A140T9I0_HUMAN;A0A140T9X5_HUMAN;A0A1W2PPQ2_HUMAN;A0A1W2PRT9_HUMAN;Q53Z42_HUMAN	HLA-A	9.47116	9.30058	9.58103	9.25189	9.44921	9.28593	9.1633	9.42737	9.77887	9.90048	9.69711	9.72918	9.54607	9.46177	9.69859	9.68225	0.375248	1.41274	0.265717	0.793416	-0.0697114	0.0972332	-0.179242	0.663689
A0A140T962_HUMAN;A0A140T9B3_HUMAN;A0A140T9J9_HUMAN;A0A1W2PR11_HUMAN;Q5QT33_HUMAN	HLA-C	8.63223	8.5153	8.20516	7.94871	8.44341	6.70519	8.34487	8.26561	7.59718	8.35467	8.31143	8.16603	7.98274	7.63169	7.67395	6.66805	-0.218028	0.238663	-0.450664	0.161574	-0.38558	0.132674	-0.618216	0.468716
A0A140T998_HUMAN;PSB8_HUMAN;PSB8_HUMAN;Q5JNW7_HUMAN;X5D2R7_HUMAN	PSMB8	7.37831	7.49324	8.56862	8.31623	7.93756	7.84142	7.97492	8.12276	7.92448	7.75747	8.35972	7.97805	7.9499	8.01297	7.99987	8.13359	0.0658312	0.037474	0.0549219	0.138198	0.0300618	0.011099	0.0191525	0.0226289
A0A140T9T7_HUMAN;TAP1_HUMAN;TAP1_HUMAN	TAP1	4.69452	4.8332	3.5042	5.36783	7.36758	5.62442	6.54122	5.16553	6.09515	5.4646	6.01377	6.02247	6.51124	6.39302	4.73596	4.89353	1.29906	1.02796	-0.541256	0.140072	1.57475	0.504285	-0.265564	0.102594
A0A140TA73_HUMAN;SNTB2_HUMAN;SNTB2_HUMAN	SNTB2	6.9621	5.47998	4.32263	5.06315	4.55652	4.2762	5.0792	5.29771	6.46588	6.44539	6.63512	6.86068	6.61265	6.24078	5.48279	4.84075	1.1448	0.633386	0.991834	0.5305	-0.654561	0.177527	-0.807526	0.509663
A0A140TA76_HUMAN;K7EMZ9_HUMAN;LS14A_HUMAN;LS14A_HUMAN;LS14A_HUMAN	LSM14A	3.69236	5.8829	4.88457	5.66062	5.06974	4.69682	3.30507	4.75249	2.0445	-0.036999	4.01432	2.15006	4.83976	5.47313	2.58417	4.50417	-2.98714	1.02783	-0.10572	0.0188326	-0.574084	0.140218	2.30734	0.591884
A0A182DWI3_HUMAN;E9PIR7_HUMAN;TRXR1_HUMAN;TRXR1_HUMAN;TRXR1_HUMAN;TRXR1_HUMAN;TRXR1_HUMAN;TRXR1_HUMAN	TXNRD1	9.86519	9.91533	9.80842	9.8941	9.77149	9.61476	9.5684	9.70619	9.94475	9.98105	9.87672	9.89711	10.0546	10.1321	9.98933	9.78586	0.0541473	0.490721	0.325262	0.999554	-0.205554	0.802095	0.0655609	0.177957
A0A1B0GTC3_HUMAN;A0A1B0GTC5_HUMAN;A0A1B0GU26_HUMAN;A0A1B0GUC3_HUMAN;A0A1B0GV98_HUMAN;A0A1B0GVH5_HUMAN;FTO_HUMAN	FTO	5.46134	6.88394	6.87075	4.58092	1.1556	5.67005	6.82023	6.49326	6.89924	6.52978	6.36744	6.31565	7.29094	6.93452	6.37948	7.39823	0.578792	0.260049	1.96601	0.316404	-0.914452	0.0895088	0.472766	0.44645
A0A1B0GTF3_HUMAN;A0A6I8PIT5_HUMAN;A0A6I8PIW1_HUMAN;A0A6I8PLB1_HUMAN;HS12A_HUMAN	HSPA12A	6.34331	5.80353	5.32936	6.36841	5.79587	6.15355	5.2624	5.86416	5.72193	6.23655	5.3344	5.71513	5.84906	6.21319	6.72666	4.55085	-0.209146	0.157692	0.0659481	0.0177973	-0.192156	0.0874494	0.0829389	0.026204
A0A1B0GTL5_HUMAN;RFIP5_HUMAN	RAB11FIP5	7.25315	7.47144	7.24477	7.20146	7.91412	7.70185	7.81981	7.57493	7.99949	8.03739	8.15243	7.93294	8.22211	7.96557	7.82715	7.92035	0.737856	2.37101	0.231118	0.504093	0.459971	0.929528	-0.0467661	0.0914528
A0A1B0GTM3_HUMAN;A0A1B0GTP7_HUMAN;A0A1B0GTZ5_HUMAN;A0A1B0GUA4_HUMAN;A0A1B0GUE3_HUMAN;A0A1B0GUH5_HUMAN;A0A1B0GUW4_HUMAN;A0A1B0GW68_HUMAN;E7EMM4_HUMAN;ASAH1_HUMAN;ASAH1_HUMAN	ASAH1	6.07141	4.6158	5.7425	6.00896	7.26923	5.81838	6.14464	4.62503	4.99432	4.8339	6.10091	4.31716	5.76904	4.96003	5.46613	6.50527	-0.548099	0.288401	-0.289197	0.0707816	0.354648	0.0795094	0.61355	0.290373
A0A1B0GTU4_HUMAN;F5GZ78_HUMAN;PAXI_HUMAN;PAXI_HUMAN;PAXI_HUMAN	PXN	4.74437	6.584	4.12684	6.02548	7.85529	6.34649	6.43997	7.43293	6.93476	6.7951	6.82812	6.74763	7.28528	7.46156	6.30476	5.32167	1.45623	0.843372	-0.425354	0.119489	1.6485	0.487148	-0.233087	0.0858885
A0A1B0GTU5_HUMAN;H0Y488_HUMAN;ARI1A_HUMAN;ARI1A_HUMAN;ARI1A_HUMAN	ARID1A	8.91042	8.81637	9.48628	9.22263	8.95094	8.86422	8.8576	9.00414	8.78576	8.6343	8.59908	8.72666	8.55297	7.97807	8.43244	8.5381	-0.422477	0.874487	-0.543826	1.0379	-0.189702	0.204835	-0.311051	0.579935
A0A1B0GTW1_HUMAN;A0A2R8YDH4_HUMAN;A0A3B3IRI3_HUMAN;A0A3B3ISZ5_HUMAN;A0A3B3ITE1_HUMAN;ZO2_HUMAN;ZO2_HUMAN;ZO2_HUMAN;ZO2_HUMAN	TJP2	8.08905	7.97842	7.84498	8.27763	7.83505	7.83618	7.66958	7.6364	7.82974	7.88447	7.64532	7.97573	8.01225	7.41753	7.89747	8.15381	-0.213705	0.569056	0.12596	0.131694	-0.303213	0.585984	0.0364516	0.0330899
A0A1B0GU86_HUMAN;A0A1B0GW23_HUMAN;C9JMV9_HUMAN;ACY1_HUMAN;ACY1_HUMAN	ACY1	8.30313	8.28796	7.90521	7.32184	7.50529	7.896	8.03441	7.78738	7.69499	7.61134	7.65234	7.5389	7.93557	7.82236	7.97711	8.11457	-0.330144	0.408584	0.156633	0.249689	-0.148765	0.0829303	0.338012	1.17523
A0A1B0GUA3_HUMAN;A0A6Q8PGG2_HUMAN;A0A6Q8PH45_HUMAN;A0A6Q8PHL8_HUMAN;KBP_HUMAN	KIFBP	7.57479	7.48072	7.23707	7.51321	5.21854	6.84861	7.3049	6.5598	6.92877	7.12648	7.15294	7.02356	6.4263	6.17868	7.45565	7.55598	-0.39351	1.44756	0.421188	0.130172	-0.968481	0.417053	-0.153784	0.0779562
A0A1B0GUA8_HUMAN;KI13A_HUMAN;KI13A_HUMAN;KI13A_HUMAN;KI13A_HUMAN	KIF13A	3.24408	4.39501	4.90691	4.83522	4.76263	5.31594	4.92167	4.82016	4.97178	4.6181	4.93398	3.83358	5.43957	4.47976	5.07214	6.08191	0.244054	0.114749	0.313246	0.156821	0.609792	0.278636	0.678983	0.394017
A0A1B0GUZ7_HUMAN;EFR3A_HUMAN;EFR3A_HUMAN;EFR3A_HUMAN	EFR3A	5.49029	5.69978	8.14145	7.11876	4.39826	7.18175	6.35294	6.2234	7.18287	7.32904	7.18671	7.22485	7.03498	7.7197	7.28592	6.77149	0.618297	0.257099	1.16393	0.442762	-0.573483	0.0940485	-0.027845	0.0216234
A0A1B0GV23_HUMAN;A0A1B0GVD5_HUMAN;A0A1B0GW44_HUMAN;A0A1B0GWE8_HUMAN;C9JH19_HUMAN;F8W787_HUMAN;CATD_HUMAN	CTSD	7.77303	7.40758	8.33342	8.07671	9.76286	9.40963	8.66984	9.17313	7.3354	7.5826	7.99583	8.78774	9.41956	9.00703	9.65689	9.24212	0.0277081	0.012903	0.0775327	0.0424198	1.35618	0.880991	1.40601	1.06185
A0A1B0GV71_HUMAN;A0A1B0GW34_HUMAN;A0A1B0GWD3_HUMAN;B4DFF3_HUMAN;H3BNK7_HUMAN;H3BR00_HUMAN;O95086_HUMAN;CLN3_HUMAN;CLN3_HUMAN;CLN3_HUMAN;CLN3_HUMAN;CLN3_HUMAN;CLN3_HUMAN;Q2TA70_HUMAN;Q9UBD8_HUMAN	CLN3	3.09774	7.58143	8.82512	5.087	5.79239	4.18248	6.40923	7.60623	7.65791	7.72416	8.13655	8.07477	3.25115	8.48626	8.01731	8.67927	1.75052	0.386966	1.11091	0.132702	-0.150242	0.011524	-0.78985	0.119036
A0A1B0GVI3_HUMAN;K1C10_HUMAN	KRT10	16.156	15.2318	16.3324	16.6633	17.1137	17.7593	17.1685	17.1227	14.4404	14.9216	15.2151	15.8677	16.9765	17.4502	17.8462	17.994	-0.984693	0.737523	0.275687	0.186275	1.19514	0.696369	2.45552	1.34028
A0A1B0GVL3_HUMAN;A0A6Q8PHE5_HUMAN;UBE3A_HUMAN;UBE3A_HUMAN;UBE3A_HUMAN	UBE3A	11.939	12.2065	12.1728	11.8999	12.3929	12.0863	12.3685	12.4087	12.0247	11.9672	11.9369	11.8902	11.8758	12.0352	12.0846	11.8664	-0.0998132	0.32702	-0.348648	0.989232	0.25957	0.473535	0.0107356	0.0273896
A0A1B0GW05_HUMAN;A0A8I5KPK9_HUMAN;A0A8I5KSD1_HUMAN;A0A8J9BZN9_HUMAN;H7C1I8_HUMAN;D19L1_HUMAN	DPY19L1	4.9099	6.13234	5.86608	5.15279	4.4393	7.85173	8.35437	6.91935	7.58757	7.62907	7.23551	7.25538	7.23227	6.87525	7.88835	7.5599	1.91161	1.88668	0.497758	0.0914885	1.37591	0.275649	-0.0379397	0.0245501
A0A1B0GX65_HUMAN;UB2E3_HUMAN;R4GND1_HUMAN	UBE2E3	5.42705	7.00557	6.98446	4.66566	4.44732	3.79745	4.4897	5.21987	8.78703	8.51729	8.16144	8.76045	6.00676	4.63767	4.08523	4.73724	2.53587	1.40281	0.378141	0.133447	-1.5321	0.471983	-3.68983	1.52901
A0A1C7CYX1_HUMAN;MDEAS_HUMAN	MIDEAS	7.00604	7.31466	7.72426	7.16893	8.26145	7.45402	5.19556	6.07966	6.82401	6.46197	6.71553	6.41082	7.0449	6.43494	4.25246	7.83239	-0.700391	1.27601	-0.356498	0.0499477	-0.5558	0.114894	-0.211906	0.0444639
A0A1C7CYX9_HUMAN	DPYSL2	9.53959	9.25907	9.51822	9.52353	9.98212	9.3894	9.30828	8.80292	8.97242	9.06131	8.88882	9.16368	8.82804	8.93643	8.78751	8.7303	-0.438545	1.58283	-0.550111	0.557841	-0.0894204	0.0483708	-0.200986	0.732628
A0A1W2PNF7_HUMAN;A0A1W2PNY5_HUMAN;A0A1W2PP47_HUMAN;A0A1W2PP49_HUMAN;A0A1W2PPP6_HUMAN;A0A1W2PQ05_HUMAN;A0A1W2PQA7_HUMAN;A0A1W2PQZ6_HUMAN;A0A1W2PR08_HUMAN;A0A1W2PRF0_HUMAN;A0A1W2PRF5_HUMAN;A0A1W2PRJ0_HUMAN;A0A1W2PS44_HUMAN;A0A1W2PS93_HUMAN;A0A1X7SBS0_HUMAN;E9PPJ9_HUMAN;G5E9D4_HUMAN;ELP4_HUMAN;ELP4_HUMAN;ELP4_HUMAN	ELP4	5.0118	5.02245	4.27888	4.63364	4.44687	6.62212	5.16208	4.04802	3.00228	5.42612	5.17406	2.38758	6.01929	5.74996	4.20398	3.71052	-0.739181	0.241432	-0.148837	0.0245605	0.333084	0.0807226	0.923427	0.212456
A0A1W2PNR9_HUMAN;IR3IP_HUMAN	IER3IP1	7.08704	7.88205	8.39767	4.27696	8.21031	7.6879	7.39517	8.04247	7.12583	7.60043	7.49985	7.22363	7.82644	7.92908	7.4762	6.08375	0.451504	0.104828	-0.505094	0.213572	0.92303	0.155492	-0.0335687	0.0118636
A0A1W2PNT6_HUMAN;A0A1W2PR09_HUMAN;A0A1W2PRL5_HUMAN;A0A1W2PRM0_HUMAN;A0A1W2PRW5_HUMAN;F5GYH1_HUMAN;F5H2U7_HUMAN;NECP1_HUMAN	NECAP1	4.53946	7.13855	7.5734	5.21661	4.60738	5.30558	4.39629	6.59443	7.22613	7.0158	4.42652	7.69752	8.61955	7.55262	8.36398	8.68295	0.474486	0.0961026	3.07886	1.42033	-0.891087	0.160502	1.71328	0.579935
A0A1W2PNV4_HUMAN		9.47325	9.26922	9.38739	9.50641	9.08278	8.98366	9.24685	9.18027	9.44964	9.51456	9.18049	9.56833	8.96	9.11164	9.2118	9.31256	0.019188	0.0348055	0.0256094	0.0385422	-0.285676	0.739888	-0.279254	0.652561
A0A1W2PNW1_HUMAN;A0A494C0T4_HUMAN;H0YJH6_HUMAN;STAT6_HUMAN	STAT6	5.79535	6.03448	5.13282	7.43991	4.68156	6.0105	5.94968	5.64364	5.84396	5.9644	5.62849	5.61778	6.06787	6.52853	4.67509	5.47768	-0.336983	0.160194	0.115947	0.0312544	-0.529297	0.142694	-0.0763674	0.0301826
A0A1W2PP11_HUMAN;PARL_HUMAN		7.45302	4.88285	4.33641	6.10169	5.69722	5.62895	5.22566	6.78306	6.17766	6.34017	6.10566	6.28216	5.73387	6.38516	6.48223	5.07304	0.53292	0.18694	0.0848506	0.0245591	0.140229	0.0227599	-0.30784	0.200834
A0A1W2PP71_HUMAN;A0A1W2PS30_HUMAN;KCTD7_HUMAN;KCTD7_HUMAN	KCTD7	7.22084	8.44083	9.45304	9.05155	4.96342	9.05574	9.3504	5.30952	6.88446	8.0912	6.79988	6.74762	4.19173	7.23058	5.3322	4.14751	-1.41078	0.786952	-1.94426	0.296963	-1.3718	0.17565	-1.90529	0.642966
A0A1W2PPB7_HUMAN;A0A8I5KPM9_HUMAN;A0A8I5KT58_HUMAN;A0A8I5KX08_HUMAN;A0A8I5KZ42_HUMAN;A0A8I5QJC0_HUMAN;A0A8I5QL22_HUMAN;E9PH70_HUMAN;KDIS_HUMAN;KDIS_HUMAN;KDIS_HUMAN	KIDINS220	6.90516	7.05453	6.89216	7.45988	6.24887	6.77889	7.49222	7.25579	7.50447	7.65867	7.33588	7.36946	7.51447	7.38679	7.27321	7.09122	0.389187	0.843372	0.372481	0.26282	-0.13399	0.0595488	-0.150696	0.306364
A0A1W2PPC6_HUMAN;A0A1W2PQH0_HUMAN;A0A804HJ11_HUMAN;GPT_HUMAN;GPT_HUMAN;GPT_HUMAN	DPAGT1	6.82561	5.98241	4.79439	4.7306	7.58344	6.22303	3.71679	6.43522	6.53972	6.79555	7.00855	6.11043	6.66122	5.99123	6.32572	6.94491	1.03031	0.587883	0.491153	0.0977635	0.406367	0.0576018	-0.132789	0.0858885
A0A1W2PPG1_HUMAN;A0A1W2PPG5_HUMAN;A0A1W2PPJ0_HUMAN;A0A1W2PPP5_HUMAN;A0A1W2PPW8_HUMAN;A0A1W2PQE0_HUMAN;A0A1W2PQM3_HUMAN;A0A1W2PQP2_HUMAN;A0A1W2PR02_HUMAN;A0A1W2PR23_HUMAN;A0A1W2PRD0_HUMAN;A0A1W2PRE6_HUMAN;A0A1W2PRL0_HUMAN;A0A1W2PRP7_HUMAN;A0A1W2PRV0_HUMAN;A0A1W2PS12_HUMAN;A0A1W2PS81_HUMAN;E7EQ34_HUMAN;I3L0K1_HUMAN;I3L1K7_HUMAN;I3NI02_HUMAN;GOSR2_HUMAN;GOSR2_HUMAN;GOSR2_HUMAN	GOSR2	7.32877	7.94715	5.19969	6.15665	7.76645	7.82293	7.37854	7.61632	7.30203	7.23924	7.14983	6.59657	6.96837	6.29305	7.21646	7.06981	0.413853	0.151791	-0.759139	0.886787	0.987997	0.299105	-0.184996	0.145444
A0A1W2PPH1_HUMAN;A0A1W2PQ37_HUMAN;A0A1W2PQF8_HUMAN;A0A1W2PQH3_HUMAN;A0A1W2PQT3_HUMAN;A0A1W2PQY8_HUMAN;MAOM_HUMAN;MAOM_HUMAN	ME2	5.74813	5.70314	5.36497	6.5876	4.89021	5.88134	4.70705	4.32001	6.17056	5.42231	4.65188	5.61304	5.57203	5.92102	4.87771	5.05489	-0.386514	0.24382	0.40676	0.184878	-0.90131	0.417053	-0.108036	0.0444639
A0A1W2PPJ5_HUMAN;J3QT87_HUMAN;CRBN_HUMAN;CRBN_HUMAN	CRBN	5.96615	6.70293	5.81598	7.03183	4.62552	6.00828	6.89743	6.70366	7.017	7.4402	6.08026	6.86902	7.29098	7.24331	7.46622	6.80555	0.472401	0.316288	1.14279	0.525253	-0.320495	0.0773224	0.349897	0.250121
A0A1W2PPU6_HUMAN;A0A1W2PPX5_HUMAN;A0A1W2PQB7_HUMAN;A0A1W2PQR6_HUMAN;A0A1W2PS43_HUMAN;A0A1W2PSE4_HUMAN;SCRB2_HUMAN	SCARB2	6.12953	5.14247	3.61019	8.26448	6.56395	5.14076	4.47451	5.59633	7.26206	7.23995	6.1717	6.91911	6.13078	5.05175	5.62504	5.30691	1.11154	0.294383	0.0847341	0.0231499	-0.342779	0.0423136	-1.36958	1.04158
A0A1W2PPZ5_HUMAN;TCEA1_HUMAN	TCEA1	7.89188	8.91787	8.72299	9.16119	9.38027	7.91755	8.45125	8.60942	8.63448	8.2403	8.44975	8.19557	8.90657	8.06484	9.00438	8.78073	-0.293454	0.260528	0.0995093	0.0382863	-0.0838588	0.0248362	0.309105	0.310135
A0A1W2PQ47_HUMAN;E9PNM1_HUMAN;FDFT_HUMAN;FDFT_HUMAN;FDFT_HUMAN;FDFT_HUMAN;FDFT_HUMAN	FDFT1	5.91931	5.39375	5.33913	5.0309	4.88307	5.17704	4.48531	4.66879	4.86014	5.87254	4.65911	4.72562	4.53159	4.55615	5.02012	5.08929	-0.391418	0.314372	-0.00426663	0.00277037	-0.617219	0.535086	-0.230067	0.1475
A0A1W2PQ63_HUMAN;E9PFQ4_HUMAN;E9PGF6_HUMAN;PHLB2_HUMAN;PHLB2_HUMAN;PHLB2_HUMAN	PHLDB2	6.32016	6.12316	6.84633	6.68684	7.21353	7.31851	7.26417	6.81298	7.14778	7.03729	6.39007	6.79316	7.10769	7.44352	5.91032	6.57518	0.347955	0.430087	-0.39312	0.217757	0.658176	0.649965	-0.082898	0.0351616
A0A1W2PQE7_HUMAN;C9J6Q2_HUMAN;C9J7M5_HUMAN;C9JA15_HUMAN;C9JAW0_HUMAN;Q5T376_HUMAN;FRM4A_HUMAN;FRM4B_HUMAN;FRM4B_HUMAN	FRMD4A	4.72409	5.19136	4.22233	4.56931	4.424	4.56822	5.43908	5.44034	4.77051	4.61605	4.89844	4.42488	5.07116	4.90949	5.3889	4.51426	0.000698852	0.00094219	0.00304293	0.00156802	0.291137	0.127938	0.293481	0.342372
A0A1W2PR06_HUMAN;CTR2_HUMAN;CTR2_HUMAN	SLC7A2	7.94274	8.56638	5.34889	4.30517	7.10247	7.60717	5.02013	8.28234	7.92841	7.87338	7.9333	7.8242	8.38128	7.74346	8.08856	5.40429	1.34902	0.371782	0.40137	0.0618712	0.462231	0.0521311	-0.485424	0.146496
A0A1W2PR46_HUMAN;A0A1X7SBR3_HUMAN;GFAP_HUMAN;GFAP_HUMAN;GFAP_HUMAN	GFAP	12.2926	12.6382	13.1825	12.9748	14.0158	12.3866	12.1474	9.54064	9.1602	9.70161	10.0348	9.55497	9.98018	9.67217	11.5041	9.27099	-3.15913	2.59072	-1.91578	0.426628	-0.749409	0.115227	0.493946	0.207366
A0A1W2PR85_HUMAN;SYNJ2_HUMAN;SYNJ2_HUMAN;SYNJ2_HUMAN	SYNJ2	11.8534	11.7081	11.9766	11.9443	11.2033	11.1342	11.3405	10.7592	10.8619	10.8246	10.9199	10.3906	10.6669	10.3424	10.8563	11.1529	-1.12133	2.2213	-0.354659	0.375809	-0.761285	0.995355	0.00539061	0.00419543
A0A1W2PRB8_HUMAN;A0A1W2PRX4_HUMAN;A0A1W2PS27_HUMAN;A0A1W2PS69_HUMAN;E9PM72_HUMAN;MED17_HUMAN		4.37445	5.00789	5.33714	6.68235	6.81515	5.69728	4.10588	5.6431	6.08299	6.16529	6.16564	6.24227	4.36369	4.45376	3.32585	4.91526	0.813588	0.501363	-1.30071	0.481458	0.214895	0.0375842	-1.8994	1.26763
A0A1W2PRI7_HUMAN;E7ENF8_HUMAN;RBP1_HUMAN	RALBP1	6.86403	6.44173	7.64753	5.30576	7.82996	5.44745	7.42506	7.26515	8.06697	8.23473	7.44447	8.42599	8.24328	8.13222	8.21531	8.22712	1.47828	0.915017	1.21258	0.57535	0.427142	0.0842688	0.161443	0.158379
A0A1W2PRV5_HUMAN;E7EQZ4_HUMAN;SMN_HUMAN;SMN_HUMAN;SMN_HUMAN;SMN_HUMAN	SMN2	6.87005	5.99577	6.01284	3.61955	7.12588	6.8511	7.76984	5.87794	7.51841	7.73669	7.14105	7.32038	6.11114	6.63657	6.60911	4.23114	1.80458	0.831784	-1.0092	0.314647	1.28164	0.299848	-1.53214	0.701873
A0A1W2PS16_HUMAN;F5GXC0_HUMAN;F5H092_HUMAN;F5H163_HUMAN;F5H368_HUMAN;F5H8H2_HUMAN;KIME_HUMAN	MVK	5.20521	4.59067	5.33157	4.88097	4.45351	5.09143	5.2838	4.21343	6.39785	5.81901	3.92847	6.21971	6.79621	4.65312	4.48086	3.67981	0.589152	0.259796	0.141959	0.0264309	-0.241567	0.115569	-0.688759	0.166534
A0A1W2PS85_HUMAN;ERCC5_HUMAN;R4GMW8_HUMAN	BIVM-ERCC5	4.90939	6.41504	5.21607	4.54466	5.82668	5.03247	6.18042	5.10986	6.71102	6.53576	6.95783	6.35669	6.91342	6.37736	6.34219	6.31433	1.36904	1.07155	0.949468	0.791329	0.266066	0.0773165	-0.153502	0.169267
A0A1X7SBZ2_HUMAN;A0A5H1ZRQ2_HUMAN;DDX17_HUMAN	DDX17	10.1727	9.77382	9.4667	9.852	9.87953	10.2957	9.84642	9.79875	10.1012	10.1925	9.99514	10.2272	10.3555	10.2474	10.3052	10.4621	0.312694	0.633399	0.387475	0.830904	0.138785	0.107586	0.213566	0.833446
A0A286YEY1_HUMAN;IGHA1_HUMAN	IGHA1	7.44187	6.67393	7.99647	8.38764	7.1691	7.31353	7.74571	7.50395	6.08474	6.32876	7.87187	7.0022	6.8693	6.80747	4.6478	6.08034	-0.803085	0.428021	-1.33185	0.64037	-0.191903	0.0680272	-0.720665	0.250121
A0A286YEY4_HUMAN;IGHG2_HUMAN	IGHG2	11.2623	11.5933	11.7051	11.0874	10.8532	10.8974	11.0156	11.5182	11.1538	11.051	11.1837	11.8409	10.8589	11.1493	10.6645	11.0445	-0.104698	0.0956412	-0.141816	0.134115	-0.340903	0.305664	-0.378021	0.451803
A0A286YF22_HUMAN;SERA_HUMAN	PHGDH	12.5611	12.4702	12.6431	12.5287	12.4149	12.4197	12.2666	12.1545	12.3056	12.2586	12.3715	12.1235	12.1184	12.1295	12.3077	12.2131	-0.285984	1.4758	-0.121747	0.347022	-0.23687	0.646974	-0.0726324	0.240474
A0A286YFD6_HUMAN;RIR2_HUMAN;RIR2_HUMAN	RRM2	9.27806	8.79854	9.22288	8.92901	8.93168	8.57369	8.81917	8.93775	8.79343	8.46795	8.6062	8.4853	8.63699	8.25989	8.55167	8.57321	-0.4689	1.13206	-0.310131	0.66357	-0.241552	0.314711	-0.0827825	0.15311
A0A286YFF8_HUMAN;MON2_HUMAN;MON2_HUMAN;MON2_HUMAN;MON2_HUMAN	MON2	6.97291	6.24723	7.35073	6.43865	7.34212	6.79344	7.10318	6.69693	6.6981	6.62063	6.19878	6.44665	6.55355	6.30202	6.69247	5.11769	-0.261338	0.244343	-0.817487	0.514869	0.231537	0.115497	-0.324613	0.183275
A0A286YFL3_HUMAN;J3QQZ9_HUMAN;PNPO_HUMAN;PNPO_HUMAN;PNPO_HUMAN	PNPO	8.36973	7.84315	6.85412	4.33784	7.32879	6.46131	7.28569	7.30148	7.10274	7.09642	5.95281	6.50259	6.58689	7.14072	4.42019	7.9732	-0.187575	0.0370787	-0.564064	0.125102	0.243103	0.0332267	-0.133386	0.0261155
A0A2Q3DP09_HUMAN;A0A804HHZ1_HUMAN;A0A804HIH2_HUMAN;A0A804HIU9_HUMAN;A0A804HJ52_HUMAN;A0A804HJ95_HUMAN;A0A804HJI1_HUMAN;A0A804HK42_HUMAN;A0A804HK85_HUMAN;A0A804HL13_HUMAN;H7BZY2_HUMAN;ARMC9_HUMAN;ARMC9_HUMAN	ARMC9	4.81537	5.16511	5.24856	3.71138	4.89908	3.9176	3.72354	4.75661	5.98878	5.12868	5.25665	5.86354	6.11347	5.74396	4.28147	4.59193	0.824309	0.618175	0.858497	0.358191	-0.410894	0.136639	-0.376706	0.161918
A0A2R8Y2F6_HUMAN;PK3CA_HUMAN	PIK3CA	6.20708	5.15656	4.78343	4.69898	5.02067	7.1023	6.50008	6.77978	6.62967	6.84036	6.58519	6.67636	6.78828	7.29179	6.84413	6.25913	1.47138	1.39786	0.445131	0.157944	1.13919	0.381038	0.112941	0.0985115
A0A2R8Y3X5_HUMAN;E5KLJ9_HUMAN;OPA1_HUMAN;OPA1_HUMAN;OPA1_HUMAN;OPA1_HUMAN;OPA1_HUMAN;OPA1_HUMAN	OPA1	7.22056	7.67646	7.36168	7.69357	7.70743	7.01772	7.36149	6.92348	6.85931	6.49891	6.62116	6.42303	6.64964	6.51597	6.15943	7.05716	-0.887464	1.81986	-0.656982	0.654443	-0.235535	0.182173	-0.00505288	0.00400187
A0A2R8Y3X7_HUMAN;F5H211_HUMAN;ATX3_HUMAN;ATX3_HUMAN	ATXN3	10.3042	10.721	10.5784	10.2205	11.364	10.6698	10.6874	10.7665	11.2293	11.0506	11.1898	11.0056	11.3126	11.2466	11.5909	11.5099	0.662761	1.64913	0.543055	0.767996	0.415897	0.40032	0.296191	0.81683
A0A2R8Y430_HUMAN;GSHB_HUMAN	GSS	7.8451	7.62319	7.8687	7.89993	8.48736	7.87644	7.83167	7.94302	7.69123	7.62084	7.54051	7.53702	7.92871	8.00369	8.14233	8.1958	-0.211832	0.957559	0.0330108	0.0264595	0.225391	0.242917	0.470233	1.34028
A0A2R8Y455_HUMAN;A0A2R8Y600_HUMAN;A0A2R8Y620_HUMAN;A0A2R8Y7U2_HUMAN;COMD7_HUMAN;COMD7_HUMAN;V9GY66_HUMAN		5.42041	6.2071	7.10438	5.50929	4.75602	6.4104	4.00923	6.75748	6.70429	7.11505	6.84207	7.34547	6.80905	5.66458	3.90072	7.10985	0.941422	0.724875	0.387767	0.0588888	-0.577012	0.108517	-1.13067	0.37722
A0A2R8Y4C2_HUMAN;A0A2R8Y596_HUMAN;A0A2R8Y5C9_HUMAN;A0A2R8Y5E4_HUMAN;A0A2R8Y6M6_HUMAN;A0A2R8Y8C4_HUMAN;A0A2R8YFK2_HUMAN;A0A2R8YFS8_HUMAN;BCAR1_HUMAN;BCAR1_HUMAN;BCAR1_HUMAN;BCAR1_HUMAN;BCAR1_HUMAN;BCAR1_HUMAN;BCAR1_HUMAN;BCAR1_HUMAN	BCAR1	9.98541	10.2243	10.2691	10.0294	9.17288	9.99535	10.1009	10.0317	9.2862	9.52889	9.45557	9.09734	9.59664	9.79805	8.78469	9.4732	-0.785024	1.94818	-0.412076	0.276262	-0.301799	0.230701	0.0711493	0.0490427
A0A2R8Y4H2_HUMAN;B1AHR1_HUMAN;SEPT3_HUMAN;SEPT3_HUMAN	SEPTIN3	8.19609	8.60836	8.3528	8.35398	8.18329	9.32883	9.241	9.03406	8.09119	8.07976	8.01203	7.14853	8.3715	8.45396	8.57148	8.75646	-0.544929	0.711357	-0.408446	0.321773	0.56899	0.4027	0.705473	0.776622
A0A2R8Y4N4_HUMAN;A0A2R8YE82_HUMAN;C9J6G3_HUMAN;C9J7M1_HUMAN;GGPPS_HUMAN;GGPPS_HUMAN	TBCE	6.9313	6.0644	7.38202	5.78172	4.81296	5.03447	6.55955	4.26758	5.97817	7.14256	6.8966	5.85391	6.57837	6.58576	6.24219	6.86732	-0.0720437	0.0261728	1.39977	0.713653	-1.37121	0.436629	0.100594	0.0476626
A0A2R8Y4N5_HUMAN;A0A2R8Y4Q0_HUMAN;A0A2R8Y534_HUMAN;DJC21_HUMAN;DJC21_HUMAN;DJC21_HUMAN	DNAJC21	5.91842	4.1521	5.39607	6.2055	6.41398	5.75927	7.86573	6.96011	6.89876	6.87448	6.98252	6.20072	6.89235	6.37692	7.23267	6.76648	1.3211	0.888281	0.0673321	0.0184088	1.33175	0.409535	0.0779835	0.0516835
A0A2R8Y4P4_HUMAN;A0A2R8Y7S2_HUMAN;SMCA4_HUMAN;SMCA4_HUMAN;SMCA4_HUMAN;SMCA4_HUMAN;SMCA4_HUMAN;Q9HBD4_HUMAN	SMARCA4	8.27898	7.81098	7.6548	7.78244	6.79668	8.02074	7.249	7.9181	8.19131	8.27657	8.16952	8.30197	7.81558	7.56141	7.898	7.84051	0.35304	0.823279	0.282744	0.172544	-0.385671	0.203693	-0.455968	1.26763
A0A2R8Y4T4_HUMAN;A0A2R8Y765_HUMAN;A0A2R8Y7I9_HUMAN;A0A2R8Y7U4_HUMAN;A0A2R8Y855_HUMAN;A0A2R8YES3_HUMAN;A0A2U3TZQ7_HUMAN;B4DGM3_HUMAN;SMCE1_HUMAN;SMCE1_HUMAN;SMCE1_HUMAN;SMCE1_HUMAN;SMCE1_HUMAN;SMCE1_HUMAN	SMARCE1	7.43918	7.3953	7.44031	7.82921	7.91918	7.86069	8.11015	8.12025	7.4538	7.73634	7.93408	7.77742	7.72398	7.66153	7.8499	7.84157	0.199411	0.401254	-0.233322	0.751088	0.476566	0.776525	0.0438332	0.070464
A0A2R8Y4U4_HUMAN;A0A2R8Y7R1_HUMAN;A0A2R8YFL3_HUMAN;INGR1_HUMAN	IFNGR1	7.38251	6.6535	7.02114	5.02067	8.76142	7.2075	7.01769	7.23291	7.04764	6.76755	7.15787	7.11834	7.01048	7.26311	8.19737	7.07866	0.503397	0.244888	-0.167478	0.0489914	1.03542	0.293007	0.364549	0.295496
A0A2R8Y4Z0_HUMAN;A0A2R8Y644_HUMAN;A0A2R8Y7W5_HUMAN;A0A2R8YD28_HUMAN;A0A2R8YF61_HUMAN;A0A590UJE9_HUMAN;J3QSD7_HUMAN;CDK13_HUMAN;CDK13_HUMAN;Q9BVE2_HUMAN;CDK12_HUMAN;CDK12_HUMAN;CDK12_HUMAN	CDK13	4.41193	7.95664	4.88052	8.33956	4.54377	7.53162	4.49222	7.04203	6.43593	6.29516	7.03964	7.86759	6.5748	7.08825	4.27505	7.32845	0.512417	0.101139	0.414225	0.0577274	-0.49475	0.0535735	-0.592943	0.15868
A0A2R8Y518_HUMAN;H3BV07_HUMAN;TBC24_HUMAN;TBC24_HUMAN	TBC1D24	4.43376	7.37385	4.51686	7.6878	8.10938	4.15545	6.75044	7.49801	7.24117	6.74415	6.89459	7.14573	6.2397	6.49894	6.348	3.79991	1.00335	0.302962	-0.906683	0.148467	0.625255	0.0713777	-1.28477	0.503413
A0A2R8Y543_HUMAN;A0A2R8Y5A3_HUMAN;A0A2R8Y5Z1_HUMAN;A0A2R8Y804_HUMAN;A0A2R8YCH5_HUMAN;B4DGU4_HUMAN;CTNB1_HUMAN	CTNNB1	8.64823	8.65213	8.63653	8.08096	9.33804	8.77468	8.72246	8.93978	9.27175	9.40812	9.13596	9.378	9.24884	8.96858	9.40452	9.06084	0.793994	1.64913	0.226956	0.277964	0.439274	0.43378	-0.127764	0.251287
A0A2R8Y544_HUMAN;ACBD6_HUMAN	ACBD6	4.45196	5.73977	6.44701	5.94732	6.8136	5.30953	6.58476	6.50942	6.16439	5.95503	5.65555	5.7228	7.48195	7.16517	4.3067	6.62653	0.227927	0.113276	0.0907596	0.0155264	0.65781	0.205452	0.520642	0.146924
A0A2R8Y549_HUMAN;INADL_HUMAN;INADL_HUMAN;INADL_HUMAN;INADL_HUMAN	PATJ	7.40233	7.29301	7.03684	7.23903	8.38341	7.84829	7.28048	7.24355	7.48305	7.62323	7.95184	7.52773	7.36308	7.98958	7.04071	7.30476	0.403658	1.02396	-0.264401	0.139352	0.446129	0.298335	-0.221931	0.214825
A0A2R8Y5A6_HUMAN;A0A2R8Y7E6_HUMAN;A0A2R8Y7P6_HUMAN;A0A2R8YDM9_HUMAN;A0A5F9ZHH4_HUMAN;A0A5F9ZHW5_HUMAN;A0A5F9ZHX3_HUMAN;A0A5F9ZI57_HUMAN;F8VQP2_HUMAN;F8WB06_HUMAN;H0YH87_HUMAN;ATX2_HUMAN;ATX2_HUMAN;ATX2_HUMAN;V9GY86_HUMAN	ATXN2	7.6319	7.0609	6.33764	6.48741	7.57285	5.5179	7.00093	7.34345	6.44648	6.72791	7.01333	7.08175	7.19069	7.0092	6.16755	6.63335	-0.0620956	0.0346895	-0.108582	0.027969	-0.0206823	0.00321998	-0.0671692	0.0402295
A0A2R8Y5D3_HUMAN;A0A2R8YEZ4_HUMAN;RPAC1_HUMAN;RPAC1_HUMAN	POLR1C	8.38642	8.24952	7.86202	9.1996	8.48088	8.44853	8.18396	8.45586	8.04571	8.23119	8.24452	7.73673	8.32563	8.17317	8.15363	7.12588	-0.359854	0.321105	-0.44773	0.348634	-0.0320819	0.0127158	-0.119958	0.0706536
A0A2R8Y5E1_HUMAN;A0A2R8Y7I2_HUMAN;A0A2R8Y8D8_HUMAN;A0A2R8YDW4_HUMAN;A0A2R8YFD4_HUMAN;C9JRB3_HUMAN;C9JU85_HUMAN;CBLB_HUMAN;CBLB_HUMAN;CBLB_HUMAN	CBLB	5.59895	5.00456	4.89801	5.38308	5.43515	3.68464	4.74744	2.84863	4.15648	3.59606	4.27458	3.40663	4.5475	4.57664	3.87211	5.50229	-1.36272	1.63505	0.445674	0.117386	-1.04219	0.327814	0.7662	0.494852
A0A2R8Y5F1_HUMAN;A0A2R8Y7C8_HUMAN;A0A2R8Y7X5_HUMAN;A0A2R8YDR3_HUMAN;A0A2R8YDZ2_HUMAN;A0A2R8YGD6_HUMAN;A0A2R8YGU4_HUMAN;H3BMQ0_HUMAN;TSC2_HUMAN;TSC2_HUMAN;TSC2_HUMAN;TSC2_HUMAN;TSC2_HUMAN;TSC2_HUMAN;X5D2U8_HUMAN	TSC2	7.66811	4.61336	6.71081	5.54403	4.63118	6.70039	5.50597	6.55523	6.49453	5.77811	6.50458	4.69846	6.09364	6.10342	4.24528	7.13785	-0.265154	0.0676658	0.0468575	0.00810928	-0.285884	0.0463076	0.0261274	0.00582376
A0A2R8Y5K2_HUMAN;A0A2R8Y5U5_HUMAN;A0A5F9ZHW7_HUMAN;CI072_HUMAN	C9orf72	5.07515	5.28211	4.54335	4.80348	5.38433	4.21086	5.95411	3.71363	3.66811	4.83006	5.39821	3.27412	3.09929	6.80319	2.89198	4.78994	-0.633397	0.334591	-0.419631	0.0597261	-0.110289	0.0248362	0.103477	0.0154572
A0A2R8Y5M7_HUMAN;AGRB1_HUMAN	ADGRB1	5.5682	5.08033	5.28254	5.07603	7.39903	7.17225	5.40106	7.10472	6.63409	6.51019	5.72888	6.6261	5.9552	5.95093	7.13042	6.40184	1.12304	1.49345	-0.409666	0.134115	1.51749	0.641307	-0.015216	0.00716656
A0A2R8Y5P9_HUMAN;SHRM3_HUMAN	SHROOM3	10.6712	11.1745	11.5572	10.6325	11.1503	10.2693	10.5697	10.1139	9.69153	8.63863	9.54687	9.99131	10.2572	10.0965	11.4052	11.8589	-1.54175	1.40377	0.378677	0.136742	-0.48304	0.280209	1.43739	0.739711
A0A2R8Y5Q8_HUMAN;A0A2R8YHI9_HUMAN;A0A2U3TZJ6_HUMAN;TBCE_HUMAN;TBCE_HUMAN	TBCE	7.74965	5.51852	5.40567	5.85491	5.87738	5.7646	5.39499	5.12542	5.76568	5.78986	5.70961	5.39097	5.11637	5.35502	6.40426	5.21553	-0.468156	0.21006	-0.0178002	0.00695069	-0.59159	0.165755	-0.141235	0.0823618
A0A2R8Y5U3_HUMAN	VPS33A	8.17193	6.92046	7.24851	5.52424	7.46909	7.14524	7.87669	7.50446	8.79003	8.58283	8.96897	8.51245	7.96175	7.37641	7.69553	8.00754	1.74728	1.03929	0.261435	0.256092	0.532585	0.145514	-0.953262	1.24779
A0A2R8Y635_HUMAN;A0A2R8YDN7_HUMAN;AT133_HUMAN	ATP13A3	7.26051	8.14827	7.75488	7.72299	6.91423	7.79677	7.43104	7.92262	7.64763	6.82332	7.17333	6.4165	7.48934	7.13061	7.15289	6.44071	-0.706469	0.706891	-0.462778	0.3151	-0.205497	0.0985872	0.0381944	0.0179314
A0A2R8Y653_HUMAN;UCK2_HUMAN	UCK2	8.95717	8.9041	8.96177	9.13914	9.28916	9.52304	9.49425	9.24258	8.53882	8.43801	8.16512	8.49219	8.71799	8.62168	9.03263	8.83941	-0.58201	1.83343	-0.584328	1.342	0.396711	0.897968	0.394392	0.863537
A0A2R8Y6B6_HUMAN;GPX1_HUMAN	GPX1	8.11134	5.00986	8.84493	8.78422	5.55338	7.46466	6.7392	6.96026	5.92416	6.4265	5.70129	3.5392	4.79311	7.802	4.45854	7.15461	-2.2898	0.645595	-0.62731	0.117622	-1.00821	0.161749	0.654275	0.12237
A0A2R8Y6J3_HUMAN;RL5_HUMAN	RPL5	11.0775	11.2349	11.0358	11.1903	11.6153	11.399	11.5122	11.3806	11.1178	11.3956	11.1995	10.9959	11.5064	11.2461	11.6529	11.3893	0.042567	0.0923517	-0.0280863	0.0392783	0.342138	0.926304	0.271485	0.599592
A0A2R8Y6S3_HUMAN;C9J167_HUMAN;PMS2_HUMAN	PMS2	7.70505	8.1454	8.09859	8.08854	8.2859	7.51435	7.95989	7.83017	7.34064	7.94262	7.73169	7.92954	7.45115	7.91244	7.40306	7.4721	-0.273273	0.467895	-0.337887	0.381143	-0.111818	0.0840817	-0.176432	0.210632
A0A2R8Y718_HUMAN;L7UQJ2_HUMAN;ATG5_HUMAN	ATG5	7.04905	4.78942	8.07951	4.95285	4.60059	7.7487	7.85895	4.81395	3.03343	7.05909	4.14518	6.82382	6.99707	4.34871	7.232	7.25301	-0.952327	0.17934	0.20215	0.0244018	0.0378425	0.00251769	1.19232	0.21486
A0A2R8Y7X9_HUMAN;HBG1_HUMAN;HBG2_HUMAN		10.7382	10.5237	10.6338	10.0552	9.7826	10.5148	10.8642	10.2938	10.5007	10.4523	9.87255	10.1343	10.0322	10.0954	10.1182	10.0627	-0.247749	0.320567	-0.286725	0.258163	-0.123853	0.0617595	-0.162829	0.249819
A0A2R8Y7Y4_HUMAN;ANR44_HUMAN;ANR44_HUMAN	ANKRD44	5.88431	5.07768	6.07135	6.21044	8.27531	4.83432	5.19598	4.94705	6.52528	6.80471	6.52581	7.29391	6.7105	6.69842	5.77085	6.64523	0.976483	1.04117	0.643084	0.132592	0.0022209	0.000256501	-0.331178	0.260549
A0A2R8Y811_HUMAN;RS14_HUMAN	RPS14	11.5308	11.1376	11.3036	11.5328	11.3271	11.5391	11.2832	11.1738	11.0072	10.9566	10.7003	10.9513	10.8751	10.7997	10.8652	11.1579	-0.472352	1.33081	-0.406333	0.984736	-0.0453929	0.0516082	0.0206254	0.0313017
A0A2R8Y849_HUMAN;A0A2R8YD14_HUMAN;E7ETK0_HUMAN;RS24_HUMAN;RS24_HUMAN;RS24_HUMAN;RS24_HUMAN	RPS24	10.9988	10.9157	11.0307	11.0557	11.3223	11.2944	11.0373	11.1097	10.7423	10.7392	10.6559	10.6503	10.9291	10.7752	11.1134	11.0356	-0.303318	2.15258	-0.227592	0.563013	0.1907	0.504563	0.266426	0.912983
A0A2R8Y852_HUMAN;CUX1_HUMAN;CUX1_HUMAN;CUX1_HUMAN;CUX1_HUMAN	CUX1	6.55338	6.82206	5.6119	7.32958	8.57795	7.01175	6.29859	6.78565	6.64821	7.08868	6.66459	6.79327	7.23615	7.28502	6.97719	7.1817	0.219459	0.1317	0.00153073	0.000530806	0.589255	0.151012	0.371327	0.814665
A0A2R8Y891_HUMAN;PFKAM_HUMAN;PFKAM_HUMAN	PFKM	9.32778	9.16745	9.0125	9.38811	8.54033	8.98335	8.51186	8.51589	8.28844	8.66912	8.39262	8.54138	8.37714	7.91156	8.318	8.4454	-0.751068	1.90712	-0.374831	0.562946	-0.586103	0.817257	-0.209866	0.350668
A0A2R8Y8E0_HUMAN;A0A2U3TZI2_HUMAN;H7C560_HUMAN;BRAF_HUMAN	BRAF	6.86389	7.51387	6.81446	4.79245	6.98505	7.14355	6.96455	6.93486	6.87948	7.23087	7.19401	7.11334	6.86844	6.90529	7.12388	7.37401	0.608255	0.267653	0.0609023	0.076246	0.510834	0.13049	-0.0365182	0.0418179
A0A2R8YD30_HUMAN;EPB41_HUMAN;EPB41_HUMAN;EPB41_HUMAN;EPB41_HUMAN	EPB41	6.25322	6.86258	6.6743	6.85543	7.32749	6.64274	7.11633	6.61757	7.5915	7.3818	7.20758	7.2825	6.99559	6.48907	6.87558	6.7127	0.704459	1.4161	-0.157798	0.134115	0.264648	0.195533	-0.597608	1.10571
A0A2R8YD45_HUMAN;A0A804HJ17_HUMAN;TPP1_HUMAN	TPP1	8.05909	8.87174	9.08558	8.2775	8.47928	9.14982	8.36512	8.10515	7.72053	7.93884	7.76601	7.98938	7.82115	7.9722	8.29546	7.4443	-0.719787	0.946138	-0.641564	0.564806	-0.0486372	0.0164229	0.0295851	0.0245501
A0A2R8YD50_HUMAN;A0A804HK65_HUMAN;E7EPL9_HUMAN;DHB4_HUMAN	HSD17B4	8.21844	8.17331	7.91497	7.93421	8.14989	8.1064	7.94231	7.96323	8.44801	8.19726	8.08735	8.45217	8.32419	8.28923	7.85209	8.24116	0.235966	0.603311	0.136207	0.222216	-0.0197742	0.0253738	-0.119532	0.177232
A0A2R8YD58_HUMAN;A0A2R8YF43_HUMAN;E7EU96_HUMAN;CSK21_HUMAN	CSNK2A1	7.7984	8.55579	7.86607	8.14697	8.40355	7.95651	7.93317	8.21078	8.83827	8.82079	8.79394	8.72033	8.87763	8.96603	9.20818	8.81363	0.701525	1.34524	0.840363	1.4892	0.034196	0.0197732	0.173034	0.488811
A0A2R8YDB8_HUMAN;H7BXF5_HUMAN;SP130_HUMAN;SP130_HUMAN	SAP130	7.67718	5.2956	5.328	3.71232	4.3205	4.44811	4.33839	4.75573	6.87033	5.81987	6.98187	6.64631	7.05255	7.61381	4.59534	5.71358	1.07632	0.347123	1.77814	0.662585	-1.03759	0.217514	-0.335776	0.0839019
A0A2R8YDQ0_HUMAN;F5H008_HUMAN;VP33B_HUMAN;VP33B_HUMAN		6.74585	6.09584	5.09962	6.60879	5.76064	3.98442	6.6879	6.85007	6.67386	6.72044	7.25569	6.87952	6.44317	5.78477	5.15537	5.12888	0.744851	0.577862	-0.192712	0.037504	-0.316767	0.0576018	-1.25433	0.981753
A0A2R8YE77_HUMAN;A0A2R8YFN5_HUMAN;A0A2U3TZM1_HUMAN;A0A2U3TZM4_HUMAN;A0A2U3TZN6_HUMAN;A0A7I2RJN6_HUMAN;CSKP_HUMAN;CSKP_HUMAN;CSKP_HUMAN;CSKP_HUMAN;CSKP_HUMAN;Q5JS79_HUMAN	CASK	6.99633	7.40649	7.59866	6.05836	5.75371	5.93648	4.46722	6.09908	6.73815	6.60332	6.60228	6.44678	6.07934	6.74351	5.55925	6.89889	-0.417328	0.329188	0.756127	0.343976	-1.45084	0.585995	-0.277382	0.186807
A0A2R8YEL6_HUMAN;GSH1_HUMAN	GCLC	8.54739	7.70275	7.8919	8.22694	8.40102	7.73524	7.89635	8.26352	8.76057	8.56012	8.87088	8.74737	8.47702	8.57762	8.47413	7.91313	0.642492	1.0821	0.286438	0.273694	-0.0182112	0.00882297	-0.374265	0.605959
A0A2R8YEZ7_HUMAN;A0A2U3TZT9_HUMAN;C9J1D1_HUMAN;H7BZY9_HUMAN;ABHD5_HUMAN	ABHD5	5.00068	5.37544	5.53203	6.61904	6.59998	7.0313	5.07083	6.26924	5.54573	5.98402	6.56304	6.26422	5.81654	5.88565	6.24137	6.80134	0.457453	0.300251	-0.0566147	0.0156916	0.611039	0.185746	0.0969711	0.052317
A0A2R8YF87_HUMAN;VP33A_HUMAN	VPS33A	8.17695	8.37814	8.03365	8.35002	8.50429	8.12761	8.32926	8.55905	8.74008	8.6277	8.49775	8.54377	8.61569	8.75069	8.55809	8.70826	0.367635	1.27237	0.278127	0.667068	0.145364	0.192192	0.0558559	0.172156
A0A2R8YFV2_HUMAN;A0A669KAV7_HUMAN;A0A669KBG4_HUMAN;A0A669KBH9_HUMAN;B9EGQ5_HUMAN;M0QXA7_HUMAN;WIZ_HUMAN;WIZ_HUMAN;WIZ_HUMAN;WIZ_HUMAN	WIZ	4.34277	6.06449	5.13142	4.20063	3.45343	5.79866	6.09014	5.01783	5.04541	5.75025	5.66824	5.88109	5.44553	6.16627	4.71034	7.94143	0.651419	0.400083	0.975878	0.208899	0.155184	0.0256645	0.479643	0.134751
A0A2R8YFW3_HUMAN;A0A804HJZ5_HUMAN;TBL1X_HUMAN;TBL1X_HUMAN	TBL1X	7.42939	5.48901	8.04907	7.0948	6.76677	7.77383	6.97281	7.62196	6.76336	6.71587	6.99117	6.93226	7.27819	6.93921	7.63613	6.84876	-0.164898	0.0590217	-0.108272	0.0520261	0.268276	0.0607449	0.324902	0.424112
A0A2R8YGH5_HUMAN;H7C1E4_HUMAN;AP1S1_HUMAN	AP1S1	8.20265	8.4744	8.13197	8.21911	7.72367	7.88086	8.03129	8.07399	8.56118	8.57209	8.57944	8.3832	8.4278	8.40691	8.48117	8.4704	0.266946	0.999828	0.519118	1.57074	-0.32958	0.613342	-0.0774079	0.380485
A0A2R8YH03_HUMAN;TASO2_HUMAN;TASO2_HUMAN	TASOR2	5.83605	4.63239	4.72957	4.76436	5.31333	5.05245	4.23611	3.87671	5.61178	4.36318	4.51669	3.77546	4.96113	4.2872	4.30698	4.52584	-0.423813	0.224041	-0.0993614	0.0378074	-0.370944	0.125305	-0.0464931	0.0179314
A0A2U3TZH3_HUMAN;EF1A2_HUMAN	EEF1A2	11.2208	11.1458	11.0063	11.0774	11.2166	11.0921	11.0106	11.2824	11.3652	11.3208	11.3921	11.2511	11.4813	11.4987	11.3042	11.5243	0.219746	1.32302	0.301683	1.01854	0.0378874	0.0689659	0.119824	0.527327
A0A2U3TZL5_HUMAN;E9PNW4_HUMAN;CD59_HUMAN;CD59_HUMAN	CD59	8.27752	6.06666	5.98707	7.41823	7.3017	8.02224	7.59862	6.68609	6.51072	7.26957	6.88031	6.15076	8.11282	6.23214	7.9313	7.35559	-0.234528	0.0799026	0.00579512	0.00173644	0.464796	0.106556	0.705119	0.353545
A0A384DVL8_HUMAN;DSCL1_HUMAN;DSCL1_HUMAN	DSCAML1	6.03884	4.91149	5.69106	5.76963	0.96425	7.52588	4.66115	3.59301	4.86433	3.09421	4.17891	4.30869	4.3169	4.07106	5.15775	4.07568	-1.49122	1.12046	0.219276	0.0216729	-1.41668	0.165066	0.29381	0.130784
A0A384DVU0_HUMAN;PLPL6_HUMAN;PLPL6_HUMAN;PLPL6_HUMAN;PLPL6_HUMAN	PNPLA6	4.11741	5.92696	6.75554	6.28935	7.32994	6.5326	5.72741	5.50448	5.39309	5.75084	5.62094	5.83825	5.5342	5.26732	3.51715	4.87285	-0.121536	0.0380056	-1.47573	0.617733	0.501288	0.0985872	-0.852901	0.469849
A0A3B3IRJ9_HUMAN;A0A3B3ISI3_HUMAN;A0A3B3ISJ5_HUMAN;A0A3B3ITL0_HUMAN;A0A3B3ITR9_HUMAN;SAC2_HUMAN	INPP5F	11.0492	11.0599	11.2679	10.8818	11.117	11.3457	10.9968	10.9158	11.1374	11.0257	10.9799	11.4197	11.4222	11.181	11.5902	11.2418	0.0759788	0.1362	0.264966	0.486186	0.0291296	0.0294255	0.218116	0.399651
A0A3B3IRK6_HUMAN;MOGS_HUMAN;MOGS_HUMAN	MOGS	9.02142	8.56307	8.9801	8.83695	8.86238	8.27227	8.66349	8.64516	8.95905	8.81948	8.46482	9.00207	8.61472	8.15232	8.23236	8.18139	-0.0390281	0.0459501	-0.315624	0.459986	-0.239564	0.273372	-0.51616	0.853776
A0A3B3IRK8_HUMAN;A0A7P0Z4A9_HUMAN;IFIH1_HUMAN	IFIH1	7.26736	7.89976	4.24609	5.73772	8.17871	7.03424	7.51125	7.46438	7.01835	7.0693	7.01352	6.90749	7.04243	6.39409	6.33508	7.8146	0.714437	0.218583	-0.650594	0.341747	1.25941	0.271105	-0.105617	0.0507218
A0A3B3IRN5_HUMAN;FMOD_HUMAN	FMOD	9.54447	9.91844	9.58314	10.0751	9.50345	9.62128	9.41732	9.32306	8.8801	9.12933	8.61416	9.00119	8.27448	8.23837	7.91867	8.87347	-0.874087	1.64913	-1.14003	1.4064	-0.314005	0.426132	-0.579947	0.677739
A0A3B3IRR6_HUMAN;A0A3B3IT54_HUMAN;A0A3B3ITA3_HUMAN;CH033_HUMAN;CH033_HUMAN	C8orf33	5.66039	4.86615	4.76015	5.10457	6.94069	6.60464	4.42446	5.94577	7.46033	6.34985	7.33244	6.16476	6.91182	5.62491	7.67277	6.30096	1.72903	1.46974	0.648726	0.165444	0.881071	0.273233	-0.19923	0.0631919
A0A3B3IRS7_HUMAN;A0A3B3IT31_HUMAN;A0A3B3ITP2_HUMAN;A0A3B3IU68_HUMAN;A0A3F2YP66_HUMAN;LMBD1_HUMAN;LMBD1_HUMAN;LMBD1_HUMAN;LMBD1_HUMAN	LMBRD1	6.33535	4.35199	5.38546	5.29207	5.88723	3.39775	4.00395	6.33594	6.56261	6.4796	6.86437	6.52294	6.02432	0.489234	3.89115	7.14871	1.26617	1.01449	-0.517868	0.0473084	-0.434996	0.0761481	-2.21903	0.373444
A0A3B3IRT3_HUMAN;TBCD4_HUMAN;TBCD4_HUMAN;TBCD4_HUMAN;TBCD4_HUMAN;TBCD4_HUMAN	TBC1D4	4.72703	6.96209	8.21034	4.91173	4.11436	8.61444	4.49042	3.86389	7.30254	6.8245	3.91629	7.73271	7.43941	7.14587	5.3587	4.14979	0.241212	0.0370787	0.752668	0.090225	-0.932023	0.093391	-0.420567	0.0631919
A0A3B3IRT8_HUMAN;C9IZQ1_HUMAN;C9J3L8_HUMAN;C9J5W0_HUMAN;E9PAL7_HUMAN;SSRA_HUMAN	SSR1	8.0863	8.83757	7.49704	8.69524	7.97117	8.3161	6.75083	8.5256	8.09923	7.83776	7.34238	8.08278	8.40453	8.00273	7.72162	7.71407	-0.438499	0.342383	0.0698124	0.0216753	-0.388112	0.11262	0.120198	0.0946357
A0A3B3IRU3_HUMAN;A0A3B3IUC4_HUMAN;A0A669KAY7_HUMAN;A0A669KB83_HUMAN;A0A6Q8PFA9_HUMAN;A0A6Q8PGG0_HUMAN;A0A6Q8PHD1_HUMAN;A0A6Q8PHM8_HUMAN;AGAL_HUMAN;V9GYN5_HUMAN	GLA	5.35788	5.46602	4.2958	4.14758	6.40822	5.66519	4.57915	4.48828	6.02763	6.18895	4.06736	6.25604	4.26509	5.50346	4.12693	4.28094	0.818174	0.365291	-0.741103	0.272911	0.468387	0.120004	-1.09089	0.444703
A0A3B3IRW7_HUMAN;C9J762_HUMAN;MK08_HUMAN;MK08_HUMAN;MK08_HUMAN;MK08_HUMAN;MK08_HUMAN	MAPK8	4.05735	4.52968	4.62298	3.88239	1.15182	5.69033	4.91936	5.51612	5.46337	3.62691	5.15063	4.92464	5.11343	5.59236	4.91655	5.35895	0.518284	0.319539	0.925916	0.153171	0.0463056	0.00395002	0.453938	0.239079
A0A3B3IRX8_HUMAN;E7EV01_HUMAN;CAN5_HUMAN	CAPN5	6.6218	7.08906	7.07501	7.80773	7.91238	7.07302	7.75168	6.90944	7.6165	7.61068	7.7596	7.64915	7.79171	8.12987	8.16479	7.83769	0.510585	0.645595	0.569388	0.52575	0.263228	0.108517	0.322031	0.846457
A0A3B3IS24_HUMAN;C9JIR6_HUMAN;PPM1B_HUMAN;PPM1B_HUMAN;PPM1B_HUMAN;PPM1B_HUMAN		5.14996	10.7701	11.3114	10.9625	4.69426	10.7566	4.8511	9.57008	10.2359	9.74729	10.2267	6.9671	9.14807	10.0715	10.4628	10.1402	-0.25424	0.0269718	2.48763	0.341747	-2.08048	0.151012	0.661388	0.167799
A0A3B3IS40_HUMAN;A0A3B3IT25_HUMAN;A0A3B3ITA8_HUMAN;A0A3B3ITE7_HUMAN;KDM5B_HUMAN;KDM5B_HUMAN	KDM5B	6.36939	4.61656	6.6299	5.83878	5.62963	4.6871	5.36825	6.22426	6.06855	6.76592	6.59456	5.68758	6.55706	4.64186	6.7096	7.60398	0.415496	0.201131	0.900816	0.26282	-0.386348	0.0984625	0.0989719	0.0232474
A0A3B3IS55_HUMAN;F8W8M4_HUMAN;ABLM1_HUMAN;ABLM1_HUMAN;ABLM1_HUMAN	ABLIM1	6.55627	7.62156	6.41796	7.71446	7.56919	6.48454	7.80059	6.46298	6.56823	6.59937	6.20887	6.78922	6.8619	6.43576	6.91965	4.83626	-0.536135	0.430087	-0.815936	0.281832	0.00176636	0.000391002	-0.278035	0.107118
A0A3B3IS62_HUMAN;A0A3B3ITD6_HUMAN;A0A3B3ITI5_HUMAN;ALG6_HUMAN;S4R350_HUMAN	ALG6	3.90876	5.39547	4.91324	6.09708	4.15927	5.47903	4.14597	6.87003	7.69949	7.13748	6.65273	6.77385	6.95927	6.6417	4.45704	6.44136	1.98725	1.28275	0.961269	0.219018	0.0849369	0.0122832	-0.941044	0.379606
A0A3B3IS71_HUMAN;RB_HUMAN	RB1	5.4774	4.37468	3.93301	6.45099	3.99735	4.26185	6.71419	4.18624	5.88002	5.72552	6.29933	5.96202	5.08028	6.24644	4.7779	5.54563	0.907701	0.465652	0.622655	0.154778	-0.269112	0.0408967	-0.554157	0.40244
A0A3B3IS80_HUMAN;ALDOB_HUMAN	ALDOB	8.65896	8.25901	8.42783	8.21709	8.16848	7.43192	7.4929	9.0122	7.59789	7.50887	7.63037	7.33986	6.97444	6.8642	8.62277	4.6296	-0.871475	2.09089	-1.25362	0.293576	-0.364347	0.15066	-0.746493	0.194926
A0A3B3IS81_HUMAN;AP5Z1_HUMAN	AP5Z1	5.33893	5.71845	5.69521	5.70479	4.50307	3.38727	3.94731	5.47853	5.82952	6.26246	6.60363	6.30152	5.79637	6.28842	6.53476	2.66575	0.634938	1.14605	0.992279	0.183953	-1.2853	0.579775	-0.927959	0.225974
A0A3B3IS90_HUMAN;A0A7P0T8Y4_HUMAN;ALG11_HUMAN	ALG11	7.4718	7.88923	7.53408	7.52275	8.05093	7.23573	8.36814	8.58908	9.08942	8.90071	8.78008	8.91941	8.7739	8.43481	7.91112	9.04643	1.31794	2.55463	0.480596	0.255612	0.456505	0.268507	-0.380841	0.371223
A0A3B3ISG5_HUMAN;A0A7I2V2P6_HUMAN;IDE_HUMAN	IDE	10.494	10.6354	10.875	10.6029	10.5098	10.642	10.6424	10.8608	10.4286	10.4206	10.4216	10.4522	10.3166	10.7088	10.326	10.5059	-0.221099	0.904423	-0.199418	0.380611	0.0119138	0.0127158	0.033595	0.0631919
A0A3B3ISJ3_HUMAN;CAAP1_HUMAN	CAAP1	4.58416	7.07793	4.90401	7.13465	4.65694	7.28631	7.10597	6.6836	7.7341	7.55509	7.94744	7.82838	7.37094	8.0972	8.11599	7.05481	1.84106	0.876596	1.22653	0.434937	0.508015	0.079911	-0.106518	0.0665449
A0A3B3ISP9_HUMAN;DYHC2_HUMAN;DYHC2_HUMAN	DYNC2H1	5.10018	5.38879	3.66983	4.73165	4.98417	4.14922	4.19725	4.49087	3.4893	2.12645	5.02853	2.5206	4.96233	4.30537	5.22239	3.87326	-1.4314	0.590455	0.135461	0.0555047	-0.267237	0.0886954	1.29962	0.455562
A0A3B3ISR2_HUMAN;B4DPQ0_HUMAN;F5H2D0_HUMAN;C1R_HUMAN	C1R	8.58853	9.15151	9.21289	8.49354	8.42368	8.83456	8.74442	8.44189	8.44948	8.29043	7.5945	8.0017	7.74619	8.40184	7.52674	7.62996	-0.777589	0.969592	-0.784955	0.935691	-0.25048	0.19667	-0.257846	0.206972
A0A3B3ISR7_HUMAN;A0A8I5KPM1_HUMAN;A0A8I5KQZ1_HUMAN;A0A8I5KSH6_HUMAN;A0A8I5KUU7_HUMAN;A0A8I5KXY1_HUMAN;E9PIF2_HUMAN;DDX10_HUMAN	DDX10	6.73014	6.2892	5.21968	6.10936	7.17301	7.05119	7.64893	6.51714	6.10861	6.24664	6.35628	6.50084	6.13219	6.38469	6.20357	7.04737	0.215998	0.152726	-0.655611	0.513451	1.01047	0.525273	0.138861	0.121811
A0A3B3ISV4_HUMAN;VKORL_HUMAN	VKORC1L1	6.82166	5.46852	3.75875	4.19882	4.43992	6.60685	5.28191	5.61951	6.0887	6.33989	6.0173	6.14785	5.63785	6.09354	5.11334	6.45666	1.0865	0.465721	0.3383	0.108267	0.425112	0.0737219	-0.323087	0.245194
A0A3B3ISV5_HUMAN;H3BSW0_HUMAN;LRC57_HUMAN		9.42909	8.92482	9.4637	8.40867	4.50284	8.9602	8.86369	4.0672	8.99713	8.58387	8.7968	8.77705	8.70217	8.70496	4.18828	8.64865	-0.267857	0.267305	0.962532	0.090225	-2.45809	0.336998	-1.2277	0.246059
A0A3B3ISZ0_HUMAN;A0A3B3ITD0_HUMAN;A0A3B3ITX7_HUMAN;E9PC15_HUMAN;E9PG39_HUMAN;AGK_HUMAN	AGK	6.60018	6.26803	4.73886	6.88808	7.5824	7.83883	5.15592	7.37716	6.93523	7.06487	7.08575	7.19484	7.32756	6.49426	7.49042	5.95912	0.946385	0.608728	-0.170741	0.0325149	0.864792	0.183079	-0.252333	0.141588
A0A3B3IT28_HUMAN;A0A3B3ITE5_HUMAN;A0A3B3ITF7_HUMAN;A0A3B3ITW6_HUMAN;A0A3B3IU40_HUMAN;A0A3B3IUA1_HUMAN;A0A3F2YNW9_HUMAN;KIF1A_HUMAN;KIF1A_HUMAN;KIF1A_HUMAN	KIF1A	6.49906	7.30503	6.88937	6.56015	8.28704	7.15408	7.55278	7.65644	7.66093	7.76857	7.85597	7.65238	8.69809	8.58116	8.17256	8.64382	0.921061	1.56109	0.861327	0.86886	0.84918	0.581748	0.789446	1.29234
A0A3B3IT82_HUMAN;A0A7P0TBM9_HUMAN;H0YNU5_HUMAN;BLM_HUMAN	BLM	5.91774	3.94083	5.85767	5.89656	6.92666	5.6055	4.66851	5.56475	5.15036	6.07361	5.85375	6.0187	5.30228	4.88188	4.4609	7.42493	0.370907	0.164514	-0.173862	0.0284547	0.288157	0.0576018	-0.256611	0.0642426
A0A3B3ITD7_HUMAN;A0A3B3ITI2_HUMAN;E5RHC2_HUMAN;NTAQ1_HUMAN;NTAQ1_HUMAN	NTAQ1	5.3969	4.94619	5.57809	5.15161	6.57067	5.04911	5.66047	6.19032	5.17075	5.80612	5.86408	5.69011	7.31141	4.1744	6.66923	6.82565	0.364567	0.526034	0.377529	0.0763881	0.599443	0.314133	0.612405	0.179171
A0A3B3ITG2_HUMAN;K1C12_HUMAN	KRT12	4.13793	5.44627	4.84744	5.15047	10.1341	9.42799	9.18977	8.5188	4.15881	5.22591	5.3577	4.30892	8.98023	8.7551	10.4143	9.75806	-0.13269	0.0633806	0.159253	0.0469143	4.42215	1.37996	4.7141	1.57579
A0A3B3ITH3_HUMAN;IMPCT_HUMAN	IMPACT	4.21794	4.48513	6.27357	6.87113	5.89347	4.14205	6.53263	5.6558	6.24712	6.3414	6.91964	6.68015	6.07163	6.61573	5.48884	4.43135	1.08513	0.48225	0.095901	0.0184088	0.0940411	0.013362	-0.89519	0.455694
A0A3B3ITR6_HUMAN	FARS2	7.22933	4.32342	7.88593	6.24935	4.70115	4.54481	4.06082	5.54205	6.85672	5.7119	4.67985	5.88968	5.76428	6.39564	5.17512	5.94983	-0.637468	0.168793	1.10901	0.723006	-1.7098	0.397983	0.0366791	0.0113805
A0A3B3ITS5_HUMAN;H0YDR7_HUMAN;DPOA2_HUMAN;DPOA2_HUMAN		5.24053	7.77512	7.98207	3.7883	5.24184	7.69907	7.24092	7.40659	7.43861	7.57755	7.28394	7.4234	7.58436	7.66713	8.00549	8.11257	1.23437	0.332789	0.945281	0.365926	0.700602	0.0855257	0.41151	0.779832
A0A3B3ITT1_HUMAN;RAB12_HUMAN	RAB12	5.81616	7.29184	6.61375	7.49955	4.56547	5.13424	6.72781	5.65865	5.77735	6.19121	5.5751	5.57406	6.98536	6.54419	3.08897	6.27785	-1.0259	0.825085	0.202549	0.0266944	-1.28378	0.419266	-0.0553361	0.00975227
A0A3B3ITT5_HUMAN;RL29_HUMAN	RPL29	14.4328	14.5926	14.86	14.598	16.0952	15.25	14.9167	14.9591	13.8165	13.6754	13.591	14.0469	14.8507	15.3276	15.5339	15.2501	-0.83841	1.90308	-0.0646702	0.0276758	0.684428	0.477039	1.45817	1.50959
A0A3B3ITW3_HUMAN;ABCD3_HUMAN	ABCD3	8.24287	7.85731	6.78357	7.47473	7.41036	7.06669	7.44865	7.22599	7.2704	7.3738	7.40969	7.2335	6.94389	6.93252	7.20145	7.09551	-0.267772	0.212637	-0.244578	0.557075	-0.301697	0.144854	-0.278502	0.962897
A0A3B3IU33_HUMAN;NAGA_HUMAN;NAGA_HUMAN;NAGA_HUMAN	AMDHD2	5.36317	5.76762	6.2726	4.94295	5.03739	4.99677	5.69476	6.40679	6.07132	6.19978	6.21528	5.93012	6.54391	6.20025	5.44354	6.82847	0.517539	0.538766	0.720115	0.357684	-0.0526557	0.0138727	0.14992	0.0917762
A0A3B3IU45_HUMAN;MCM4_HUMAN	MCM4	10.3002	10.204	10.0712	10.31	9.8892	10.0551	9.79321	10.0198	10.4023	10.3759	10.1389	10.4634	10.0234	9.97157	9.77619	10.0513	0.123764	0.390465	0.0162956	0.0246976	-0.282045	0.692224	-0.389514	1.07541
A0A3B3IU55_HUMAN;H0YJ05_HUMAN;STON2_HUMAN;STON2_HUMAN	STON2	5.55005	6.70302	6.37023	4.85475	4.96191	6.88679	6.8257	7.23998	5.89746	6.59576	6.77619	5.82923	6.26983	6.03881	6.86624	6.94043	0.405146	0.21006	0.0502302	0.0125296	0.609082	0.142694	0.254166	0.164644
A0A3B3IUA2_HUMAN;B1AHD1_HUMAN;NH2L1_HUMAN	SNU13	10.6383	10.597	10.768	10.3013	10.5134	10.4189	10.2133	10.0621	9.9285	9.9427	10.1116	9.59069	9.90849	10.0475	9.74092	9.81519	-0.682771	1.51417	-0.423895	0.931766	-0.274234	0.36621	-0.0153585	0.0189368
A0A3B3IUB1_HUMAN;EI2BE_HUMAN	EIF2B5	9.21864	8.49879	8.45323	9.07572	9.44989	9.47606	7.8765	8.72174	8.8055	8.94023	8.9304	8.81804	8.64319	8.40275	8.31595	8.02612	0.0619481	0.0616039	-0.534043	0.279244	0.0694532	0.0192808	-0.526537	1.04244
A0A3B3IUB5_HUMAN;HM13_HUMAN;HM13_HUMAN	HM13	9.37834	9.64471	9.48691	10.0852	9.57023	9.55167	9.52607	9.53564	9.41939	9.39689	9.17992	9.2788	9.42578	9.07916	9.49881	9.26404	-0.330029	0.621787	-0.228958	0.624745	-0.102876	0.0925612	-0.00180507	0.00269269
A0A3B3IUD7_HUMAN;RRP5_HUMAN	PDCD11	7.89896	7.25066	6.98415	7.9677	7.55607	7.81865	7.28733	7.28575	7.67424	7.93153	7.74487	7.92428	7.74488	7.74879	7.70176	7.7301	0.293362	0.318597	0.244435	0.453192	-0.0384185	0.0156968	-0.0873457	0.316615
A0A3F2YNX0_HUMAN;A0A3F2YNZ0_HUMAN;A0A8I5KPG1_HUMAN;F1T0I1_HUMAN;SC16A_HUMAN;SC16A_HUMAN;SC16A_HUMAN;SC16A_HUMAN;SC16A_HUMAN;X6RGP5_HUMAN	SEC16A	8.29515	8.33289	8.31377	8.08442	7.70045	8.31197	8.46647	8.11157	8.67415	8.4227	8.02539	8.01544	8.26762	7.71722	8.21553	7.63486	0.0278658	0.0289424	-0.188805	0.143085	-0.108943	0.0874494	-0.325614	0.34501
A0A494BZT7_HUMAN;TOR1A_HUMAN	TOR1A	3.87976	4.8714	7.44748	4.90486	5.02851	3.85568	3.6423	5.64621	4.23277	3.6134	4.09533	3.62254	2.9762	4.67829	4.05029	6.3482	-1.38487	0.539866	-0.029928	0.00386182	-0.732701	0.120081	0.622236	0.181887
A0A494BZV2_HUMAN;MPRIP_HUMAN;MPRIP_HUMAN;MPRIP_HUMAN	MPRIP	6.78672	6.89966	6.79483	6.51795	4.91606	6.99261	6.57521	6.6614	5.61605	5.34655	6.10706	5.70751	5.72704	6.03163	4.09912	6.95134	-1.0555	1.83638	-0.584038	0.136442	-0.463469	0.154791	0.00799204	0.00237282
A0A494BZZ8_HUMAN;H7C0B3_HUMAN;H7C1G1_HUMAN;TM87B_HUMAN;TM87B_HUMAN	TMEM87B	5.40289	7.43799	7.22577	4.65519	4.98505	4.94483	3.426	7.2867	8.23792	8.48232	8.27534	8.36361	7.50357	7.10071	5.61888	4.87655	2.15934	1.04657	1.11428	0.216587	-1.01981	0.152527	-2.06487	0.890106
A0A494C028_HUMAN;H0Y993_HUMAN;DEK_HUMAN	DEK	6.94867	7.76633	8.34613	8.18574	7.50409	8.43457	7.80994	7.91046	8.63178	8.42329	8.10569	7.83737	8.71472	8.29874	8.16707	8.09537	0.437814	0.336455	0.404207	0.381143	0.103051	0.0363608	0.0694442	0.052317
A0A494C045_HUMAN;A0A494C148_HUMAN;A0A7I2V2F4_HUMAN;A0A7I2V4W4_HUMAN;A0A7I2V643_HUMAN;A0A7I2V646_HUMAN;TBK1_HUMAN	TBK1	5.15752	4.68594	5.40842	6.18808	7.11308	7.06623	6.46912	5.17803	6.21823	6.68408	6.13933	6.15717	6.21272	6.44869	6.31645	5.86185	0.939714	0.912015	-0.246688	0.0858252	1.09663	0.385013	-0.0897759	0.0940743
A0A494C050_HUMAN;NKAP_HUMAN	NKAP	10.8904	11.1847	11.4839	10.6631	10.8979	11.0646	11.0599	10.887	10.4535	10.2717	10.2045	10.1451	10.0356	9.96724	10.3067	10.2554	-0.786832	1.37417	-0.836102	1.91515	-0.0781744	0.0576018	-0.127445	0.279311
A0A494C070_HUMAN;A0A494C0Z6_HUMAN;H0Y6K5_HUMAN;H0Y7L6_HUMAN;SP3_HUMAN;SP3_HUMAN;SP3_HUMAN;SP3_HUMAN	SP3	6.09711	5.67865	7.56672	6.43548	4.1324	6.91107	6.27781	5.6276	6.77907	6.4888	6.31734	5.82291	4.67188	6.02438	6.96872	5.77251	-0.0924589	0.037474	0.122155	0.0216753	-0.707271	0.154858	-0.492657	0.210632
A0A494C085_HUMAN;A0A494C0Q8_HUMAN;DCUP_HUMAN	UROD	7.84273	9.23131	7.46811	8.79373	7.90034	8.66592	8.23917	8.90652	8.78248	8.44171	8.16442	7.5089	7.8897	7.76795	7.31447	7.73106	-0.109595	0.0417927	-0.752195	0.762655	0.0940197	0.0247963	-0.548581	0.466977
A0A494C0A6_HUMAN;C9JJ54_HUMAN;WDFY1_HUMAN		4.64035	5.13326	5.76613	6.0517	4.34064	4.87487	7.03646	5.65765	6.98866	6.03613	7.76205	7.06527	6.42868	5.78663	7.9281	6.13307	1.56517	1.09279	1.09172	0.311388	0.0795419	0.013825	-0.393909	0.134739
A0A494C0F3_HUMAN;C9J719_HUMAN;C9JJ78_HUMAN;EBP_HUMAN		7.27897	7.83515	6.10821	3.94161	8.42274	7.65738	6.69653	7.59774	8.46205	8.19986	7.90969	8.59571	8.38158	7.39551	6.38876	6.85524	2.00084	0.732892	-0.338325	0.104061	1.30261	0.253007	-1.03655	0.6073
A0A494C0G1_HUMAN;H0Y987_HUMAN;AGM1_HUMAN;AGM1_HUMAN;AGM1_HUMAN	PGM3	8.02355	8.5933	8.46526	7.24295	7.84463	8.4663	7.88071	8.46611	8.06066	7.88048	7.96267	8.00581	7.86664	8.07859	7.31109	7.80976	-0.103859	0.0683035	-0.39792	0.372235	0.0831753	0.0294255	-0.210885	0.296693
A0A494C0G5_HUMAN;AGRIN_HUMAN;AGRIN_HUMAN	AGRN	7.6263	4.12434	4.48888	4.49943	5.39632	5.4388	5.05037	6.52342	6.73476	7.28	6.2561	6.88518	6.32585	5.13955	6.62003	5.71794	1.60427	0.584595	0.348615	0.134115	0.41749	0.0649995	-0.838166	0.562493
A0A494C0G7_HUMAN;DIM1_HUMAN	DIMT1	8.30745	7.63996	7.25634	7.84739	7.68315	7.50672	7.4945	8.03896	7.49944	7.82946	7.71228	7.73565	7.67393	7.97181	7.53207	7.30779	-0.0685779	0.0589912	-0.0594316	0.0469143	-0.0819534	0.0430635	-0.0728072	0.0857955
A0A494C0J7_HUMAN;TGM3_HUMAN		6.31365	4.43109	7.85191	7.72022	8.11226	7.93005	7.08268	6.94591	5.12326	6.45692	5.83203	6.95884	7.38129	7.73327	7.94528	7.95805	-0.486452	0.120921	0.236746	0.12818	0.938509	0.183079	1.66171	1.03867
A0A494C0M1_HUMAN;MSH6_HUMAN	MSH6	9.89554	9.41958	9.14002	9.75229	9.12473	9.79448	9.09202	9.01853	9.59377	9.64622	9.42379	9.57395	9.25995	9.20258	8.87048	9.11821	0.00757558	0.0071498	-0.144636	0.126627	-0.294413	0.199698	-0.446624	1.13527
A0A494C0P1_HUMAN;GCR_HUMAN;GCR_HUMAN;GCR_HUMAN;GCR_HUMAN;GCR_HUMAN;GCR_HUMAN;GCR_HUMAN;GCR_HUMAN;GCR_HUMAN;GCR_HUMAN	NR3C1	7.33484	5.72144	4.53461	6.77067	7.1834	6.07071	5.65361	7.06478	7.17902	6.81556	6.9387	6.4627	6.55456	6.98921	6.66248	7.28462	0.758609	0.327296	0.379592	0.1684	0.402734	0.0805604	0.0237176	0.0167104
A0A494C0R8_HUMAN	CLUH	9.82318	9.86488	9.55199	9.84612	9.38806	9.57101	9.49476	9.56756	9.59574	9.61037	9.51816	9.54962	9.32172	9.41956	9.24894	9.66192	-0.20307	0.870377	-0.0923175	0.1684	-0.266194	0.629587	-0.155441	0.419507
A0A494C0T1_HUMAN;A0A494C0W5_HUMAN;J3QTB1_HUMAN;STING_HUMAN	STING1	6.68809	4.78534	5.34353	6.98923	5.00987	4.52861	7.0156	8.0313	6.59285	4.19557	6.55631	6.1353	5.33731	3.72564	4.08759	4.56591	-0.0815403	0.018583	-1.71723	0.453513	0.194796	0.0247963	-1.4409	0.570757
A0A494C0V7_HUMAN;KISHB_HUMAN	TMEM167B	7.32039	8.03427	3.33584	4.30032	8.25645	8.72255	8.22406	7.33375	7.80021	8.0969	7.99304	8.20217	8.04213	4.21639	6.80229	4.96139	2.27538	0.617411	-2.12865	0.586406	2.3865	0.392993	-2.01753	0.612152
A0A494C0X7_HUMAN;F5H6T4_HUMAN;J3KNI6_HUMAN;ITB2_HUMAN;ITB7_HUMAN;ITB7_HUMAN	ITGB2	4.82768	5.4433	5.6265	11.1195	9.83909	5.55172	4.36331	9.79291	9.53352	8.81254	10.0841	8.91109	9.38083	8.30032	8.84913	9.45506	2.58108	0.524014	1.60958	0.217757	0.632517	0.0405418	-0.338989	0.179171
A0A494C105_HUMAN;MFSD1_HUMAN;MFSD1_HUMAN;MFSD1_HUMAN;MFSD1_HUMAN	MFSD1	4.99506	5.18258	7.08561	5.84097	4.9687	4.12138	5.59844	5.3095	7.44837	6.65639	6.01187	7.0491	5.94649	3.9455	6.66346	5.03666	1.01538	0.549444	0.398521	0.100264	-0.77655	0.241932	-1.39341	0.551062
A0A494C143_HUMAN;DIP2A_HUMAN;DIP2A_HUMAN	DIP2A	5.14706	4.29835	5.04962	5.09832	5.64799	4.58434	6.17622	6.06648	6.96099	7.3868	7.11106	6.96223	6.7392	5.25473	7.70329	6.65404	2.20693	2.39354	0.969055	0.343822	0.720421	0.324245	-0.517456	0.223324
A0A494C164_HUMAN;STAT2_HUMAN;STAT2_HUMAN	STAT2	7.96274	7.94034	7.2572	7.51553	6.77745	6.83895	7.38998	6.76819	7.27795	7.11216	6.87778	7.11689	6.83995	7.19812	6.60252	6.90334	-0.572759	0.996605	-0.0576571	0.044134	-0.725314	0.640709	-0.210212	0.34773
A0A494C165_HUMAN;K7ES25_HUMAN;PEPD_HUMAN	PEPD	8.87307	9.20172	9.13096	9.26122	8.81581	8.76842	9.11586	9.37255	9.21447	9.10757	8.95604	9.14281	9.16401	9.18455	9.22571	9.22108	-0.0115224	0.0200129	0.180677	0.26062	-0.098583	0.0850561	0.0936168	0.412534
A0A494C1B1_HUMAN;A8MXB9_HUMAN;E9PBT8_HUMAN;J3KQJ1_HUMAN;J3QT17_HUMAN;SUMF2_HUMAN;SUMF2_HUMAN;SUMF2_HUMAN	SUMF2	6.8085	6.65098	4.50084	4.67559	4.52131	6.45069	5.7411	5.57094	6.64398	5.70454	5.627	6.38172	6.12669	4.49915	5.21899	6.13904	0.430335	0.148776	-0.0750399	0.0179694	-0.0879679	0.013825	-0.593343	0.296693
A0A494C1C4_HUMAN;I13R1_HUMAN;I13R1_HUMAN	IL13RA1	8.41889	8.79356	8.23804	8.05693	8.93412	8.42694	8.8201	9.06349	8.81673	8.2965	8.1833	8.24423	8.57279	8.17113	8.47201	8.65588	0.00833521	0.00662535	-0.343204	0.476178	0.434307	0.406229	0.0827674	0.0835873
A0A494C1F2_HUMAN;NU214_HUMAN;NU214_HUMAN;NU214_HUMAN	NUP214	7.92438	7.93421	8.18546	8.26344	8.45885	8.36497	7.86925	7.64126	8.19624	8.51485	8.00997	8.34754	7.834	8.1675	8.3814	8.04666	0.19028	0.392082	0.0238042	0.0142143	0.00671276	0.00251769	-0.159763	0.225974
A0A494C1J1_HUMAN;CYTSA_HUMAN;CYTSA_HUMAN	SPECC1L	6.95651	7.77156	8.43759	5.80482	7.74208	7.62912	7.31816	7.66827	6.97935	7.11693	7.13336	7.29781	7.39441	7.75291	7.037	6.98121	-0.110758	0.0359861	-0.298024	0.317951	0.346788	0.0855257	0.159522	0.177232
A0A494C1K3_HUMAN;A0A8I5KVB5_HUMAN;GTF2I_HUMAN;GTF2I_HUMAN;GTF2I_HUMAN;GTF2I_HUMAN	GTF2I	8.46772	8.45697	6.92014	8.33765	8.29985	8.20531	8.25977	8.44655	8.32967	8.51343	8.40524	8.50891	8.43983	8.39069	7.76879	8.02141	0.3937	0.27301	-0.147692	0.158563	0.257254	0.0956568	-0.284137	0.430227
A0A494C1L5_HUMAN;LRBA_HUMAN	LRBA	6.79078	7.82654	7.65591	7.40724	8.32517	7.65615	8.08072	7.63236	7.62073	7.49036	7.72944	7.70111	7.24049	6.7812	7.4345	6.92097	0.215293	0.235579	-0.829308	0.986937	0.503481	0.331679	-0.54112	0.912465
A0A494C1N0_HUMAN;FKBP2_HUMAN	FKBP2	10.3506	10.5081	11.0092	10.3673	10.3667	9.98363	9.89866	10.2811	10.5032	10.3773	10.5877	10.2341	10.2366	9.95761	10.4102	10.5265	-0.133217	0.188639	0.150234	0.160884	-0.426261	0.436629	-0.14281	0.215458
A0A494C1R1_HUMAN;ASXL1_HUMAN	ASXL1	17.6643	17.7493	18.3724	17.673	18.2778	18.3263	18.3792	18.5602	18.0819	18.0369	18.2305	18.0174	18.0967	18.3703	18.1203	18.3916	0.226934	0.357352	-0.141178	0.297359	0.521148	0.58937	0.153036	0.411712
A0A494C1V1_HUMAN;H0Y764_HUMAN;NBEL2_HUMAN;NBEL2_HUMAN;NBEL2_HUMAN	NBEAL2	6.64933	5.9009	5.76568	6.40299	5.92108	6.66561	6.66899	5.83651	6.10333	6.00898	6.3543	6.29723	6.32341	6.91303	7.30416	7.18533	0.0112337	0.00826182	0.658433	0.510726	0.0933207	0.0395141	0.74052	0.853776
A0A499FI31_HUMAN;SART3_HUMAN	SART3	7.936	6.98091	7.07351	7.35114	6.90923	7.60861	7.37445	6.75257	7.2006	7.42345	7.08457	7.42955	7.59846	7.18806	7.34558	7.11761	-0.0508466	0.0411001	0.15121	0.116333	-0.174174	0.0842688	0.027883	0.032734
A0A499FI48_HUMAN;PDIA4_HUMAN	PDIA4	10.1627	10.1767	10.0881	10.5167	9.97469	10.0438	9.87225	10.0358	9.66287	9.83276	9.57886	9.84095	9.79595	9.36214	9.50392	9.49923	-0.507194	1.45263	-0.441317	1.17819	-0.254428	0.495586	-0.18855	0.420738
A0A499FIX8_HUMAN;ESYT2_HUMAN;ESYT2_HUMAN;ESYT2_HUMAN;H7BXI1_HUMAN	ESYT2	5.0457	6.8746	4.93416	6.31273	7.485	6.86628	6.58356	6.41755	6.52155	6.96072	6.93274	6.49756	6.83857	6.46223	6.90101	6.57834	0.936347	0.583626	-0.143059	0.0920263	1.0463	0.377999	-0.033102	0.0325111
A0A499FIY8_HUMAN;C9JC07_HUMAN;C9JZL8_HUMAN;MYADM_HUMAN	MYADM	8.72482	8.89594	8.87522	7.89038	7.85903	7.86513	8.35453	8.76659	9.18552	9.24625	9.15199	9.06536	8.61215	9.04478	9.19452	8.40003	0.565691	0.754381	0.60155	0.513888	-0.385267	0.199716	-0.349409	0.468719
A0A499FIZ0_HUMAN	WDR26	6.66349	7.0826	6.68525	7.54084	8.61397	7.84616	6.50524	7.09062	7.05051	7.03042	7.0903	6.87639	7.19965	6.75192	7.6562	6.8575	0.0188621	0.0152654	-0.397678	0.140072	0.520953	0.167316	0.104413	0.0942991
A0A499FJE1_HUMAN;BOLA2_HUMAN	BOLA2B	8.64991	8.97665	8.82706	8.60359	7.92726	8.29927	7.96533	8.62855	8.31199	8.63553	8.41998	8.56059	8.17912	8.30192	8.00654	7.83941	-0.28228	0.825085	-0.123354	0.10999	-0.559198	0.613342	-0.400272	0.862256
A0A499FJI4_HUMAN;A0A804HL12_HUMAN;MYCB2_HUMAN;MYCB2_HUMAN	MYCBP2	6.47967	6.73934	6.51773	7.10723	7.59892	6.62774	5.87518	5.97451	7.25849	7.52676	7.19831	7.09087	7.12271	7.20943	7.38806	7.33035	0.557618	1.0821	0.743551	0.434792	-0.191904	0.0617595	-0.0059713	0.00852231
A0A499FJL1_HUMAN;PPCE_HUMAN	PREP	8.62326	9.21806	9.35725	9.05867	8.75159	8.70941	8.86121	8.94301	8.51609	8.50318	8.31229	8.46936	8.53121	8.65597	8.60043	8.66804	-0.614079	1.23415	-0.202393	0.871431	-0.248002	0.271105	0.163685	0.776622
A0A499FJN5_HUMAN;K7ELX4_HUMAN;HEMH_HUMAN;HEMH_HUMAN	FECH	4.46042	5.10297	5.2541	4.85193	5.50408	4.81633	5.52954	4.86475	6.07899	6.00767	5.97254	5.56441	5.02154	4.15287	4.61245	4.27383	0.988547	1.536	-0.663502	0.613535	0.261319	0.158606	-1.39073	1.29234
A0A499FJS7_HUMAN;A0A7P0SVL5_HUMAN;E5RGW5_HUMAN;G3V105_HUMAN;IKKB_HUMAN;IKKB_HUMAN;IKKB_HUMAN	IKBKB	8.43419	4.5551	5.17806	7.80061	7.24148	7.09821	6.98124	6.88738	3.50281	6.91636	3.26221	7.33379	7.05267	7.04186	6.97861	6.91016	-1.2382	0.213228	-0.0562498	0.117699	0.560087	0.0836104	1.74203	0.397486
A0A590UJ43_HUMAN;KC1A_HUMAN;U3KPX3_HUMAN	CSNK1A1	8.35366	8.14606	8.17494	8.29336	9.0168	8.35578	8.38414	8.46904	8.83489	8.62185	8.89516	8.65181	8.88508	9.03382	8.70194	9.29068	0.508924	1.86539	0.421439	0.518165	0.314436	0.364763	0.226951	0.397423
A0A590UJ84_HUMAN;A0A590UK57_HUMAN;H0Y975_HUMAN;H7BYW9_HUMAN;RERE_HUMAN	RERE	6.38363	5.27784	4.72577	4.42147	6.0093	4.69825	5.25606	5.45242	4.20998	4.91293	5.24275	5.70932	4.64693	4.73572	4.89692	5.7589	-0.183433	0.0697297	-0.344387	0.1684	0.151829	0.0389574	-0.00912498	0.00377754
A0A590UJA9_HUMAN;C9JCW7_HUMAN;C9JE12_HUMAN;TMUB1_HUMAN	TMUB1	7.90233	9.45846	9.24097	9.15291	8.1313	8.87617	9.38314	8.63981	8.73781	8.20911	5.79431	7.8004	8.54286	8.89743	6.20413	7.63212	-1.30326	0.539866	-0.938471	0.304471	-0.181062	0.0575612	0.183727	0.0330808
A0A590UJB6_HUMAN;A0A590UJJ4_HUMAN;A0A5F9UN28_HUMAN;KCAB2_HUMAN;KCAB2_HUMAN;KCAB2_HUMAN;KCAB2_HUMAN;KCAB2_HUMAN	KCNAB2	7.81481	4.90965	6.0064	7.56716	6.36004	5.57234	7.17861	5.87659	5.71905	5.90922	5.96844	6.06824	6.55688	5.85557	6.4895	4.58732	-0.658263	0.246427	-0.374575	0.112071	-0.327609	0.0576018	-0.0439209	0.0145825
A0A590UJD8_HUMAN;A0A590UJT8_HUMAN;A0A590UJW2_HUMAN;A0A590UK32_HUMAN;MYSM1_HUMAN	MYSM1	5.00184	5.03857	5.20157	7.33775	5.80629	6.05788	7.74402	6.73622	4.3283	5.44518	7.20516	6.48952	4.5962	6.24377	4.35444	4.72119	0.22211	0.0505868	-1.6072	0.679564	0.941171	0.232596	-0.888141	0.270505
A0A590UJJ6_HUMAN;B4DEB1_HUMAN;K7EK07_HUMAN;K7EMV3_HUMAN;K7ES00_HUMAN;H31_HUMAN;H33_HUMAN;H32_HUMAN	H3-3A	13.4147	13.4416	12.8973	12.5339	14.75	14.255	13.4114	13.7847	13.4876	13.0832	13.9167	13.1431	14.8219	14.1019	14.6987	14.3385	0.335741	0.314328	0.440017	0.272632	0.97837	0.548021	1.08265	1.10152
A0A590UJS4_HUMAN;NIPBL_HUMAN;NIPBL_HUMAN	NIPBL	4.34062	5.40806	7.42388	5.90138	6.61842	7.09824	6.74773	5.86539	6.08533	6.02894	6.87331	6.03094	6.44072	5.96524	3.81947	4.19092	0.486145	0.171734	-1.47836	0.519716	0.813959	0.198024	-1.15054	0.423252
A0A590UK28_HUMAN;GNAS2_HUMAN;GNAS1_HUMAN	GNAS	6.81014	6.86285	4.46336	7.45791	8.9084	7.69228	9.02515	7.80272	8.25336	8.03274	7.46449	6.75319	8.69512	8.94595	8.81585	8.39386	1.22739	0.497522	0.35556	0.174263	1.95858	0.535086	1.08675	0.821563
A0A590UK50_HUMAN;BUB1_HUMAN;BUB1_HUMAN;BUB1_HUMAN	BUB1	5.37412	7.42653	4.67706	5.535	6.41259	3.93085	6.67952	6.74767	5.65551	5.62336	6.49284	5.79134	6.08334	5.5032	5.12868	5.32214	0.137585	0.0413204	-0.433319	0.104788	0.189481	0.0256497	-0.381424	0.311903
A0A5F9UK94_HUMAN;H0Y360_HUMAN;AMPD2_HUMAN;AMPD2_HUMAN;AMPD2_HUMAN;AMPD2_HUMAN;AMPD2_HUMAN	AMPD2	8.62673	8.73687	8.72227	8.85698	8.76572	8.68496	8.64763	8.80233	8.75548	8.71689	8.33143	8.55778	8.24846	8.5972	8.27861	8.35739	-0.14532	0.385319	-0.354744	1.09211	-0.0105557	0.0219683	-0.21998	0.443839
A0A5F9UP49_HUMAN;CAB45_HUMAN	SDF4	9.2892	8.9262	9.65941	8.85521	9.22788	9.47805	9.14397	9.32817	8.69753	8.65447	8.44482	8.20884	8.52144	8.30296	8.37596	8.83245	-0.681084	1.04543	-0.786315	1.45575	0.112015	0.0813824	0.00678448	0.00714872
A0A5F9YFS9_HUMAN	SPCS1	9.97353	9.85123	10.5199	9.31866	10.7473	10.3664	9.71122	10.0433	9.57582	9.98775	9.65272	10.124	9.99361	9.45262	9.7313	10.0776	-0.0807556	0.0572381	-0.403267	0.337371	0.301218	0.140035	-0.0212934	0.0177366
A0A5F9ZGM7_HUMAN;DOHH_HUMAN	DOHH	5.30932	4.96703	4.97508	4.42279	4.90573	6.01416	5.70915	7.17193	6.28572	7.06334	6.53681	5.88628	6.49222	4.4276	6.4568	4.64094	1.52448	1.59591	-0.445851	0.10403	1.03169	0.397983	-0.938646	0.378746
A0A5F9ZGW4_HUMAN;A0A5F9ZHE0_HUMAN;A0A8C8PZE6_HUMAN;C9JQD1_HUMAN;HXK4_HUMAN;HXK4_HUMAN;HXK4_HUMAN	GCK	7.37395	7.53185	4.7444	4.54611	4.95712	5.84311	0.460088	4.62151	3.40479	5.03787	2.04039	3.2196	4.12172	3.93408	4.3846	4.09008	-2.62341	0.844711	0.162162	0.018302	-2.07862	0.26112	0.706957	0.260549
A0A5F9ZGX5_HUMAN;A0A5F9ZHJ2_HUMAN;A0A5F9ZI29_HUMAN;ACK1_HUMAN	TNK2	7.59363	4.6596	5.16664	5.57104	5.73456	6.27706	7.94279	6.15347	5.99581	6.12616	3.65637	6.52893	6.65643	4.65238	4.86505	6.89142	-0.170914	0.0343203	-0.760652	0.186942	0.779241	0.151012	0.189502	0.0345982
A0A5F9ZH29_HUMAN;CDC45_HUMAN;CDC45_HUMAN;CDC45_HUMAN	CDC45	6.58287	5.32982	6.81678	6.09203	4.79215	4.65462	7.16319	6.50387	6.07729	6.2014	5.63946	5.32462	5.90446	4.02043	6.79803	4.71479	-0.394686	0.267707	-0.419033	0.0745603	-0.426919	0.0855257	-0.451266	0.141792
A0A5F9ZH93_HUMAN;A0A5F9ZHX9_HUMAN;J3QRU9_HUMAN;DPOG2_HUMAN	POLG2	4.67923	7.87567	4.72587	7.03807	4.65732	6.92724	7.4356	4.26133	7.44239	7.79292	7.92577	6.92469	6.98343	5.94375	3.54913	6.85764	1.44173	0.51903	0.0131175	0.00173644	-0.259337	0.027835	-1.68795	0.527969
A0A5F9ZHB6_HUMAN;PRI1_HUMAN	PRIM1	8.21821	7.53151	7.81816	7.61408	8.69584	8.3119	8.48734	8.43059	7.99291	7.79303	7.98049	8.0314	8.01227	7.87397	8.36104	7.95806	0.15397	0.243922	-0.430082	0.851835	0.685927	0.787804	0.101876	0.179417
A0A5F9ZHG7_HUMAN;B7Z7Y1_HUMAN;D6RE77_HUMAN;E9PCH4_HUMAN;RPGF6_HUMAN;RPGF6_HUMAN;RPGF6_HUMAN;RPGF6_HUMAN;RPGF6_HUMAN	RAPGEF6	4.70503	4.16317	4.6798	5.08908	4.37026	3.38186	4.67796	4.53997	5.09604	4.22142	5.67012	5.15855	4.00916	3.48918	5.97708	5.13916	0.377261	0.280508	0.411131	0.112054	-0.416758	0.199716	-0.382888	0.117885
A0A5F9ZHI5_HUMAN;A0A5F9ZHN9_HUMAN;J3QRD1_HUMAN;AL3A2_HUMAN;AL3A2_HUMAN	ALDH3A2	7.67716	7.2836	7.27255	7.4292	7.96498	7.3674	7.11471	7.91843	7.55651	7.78212	7.64791	8.14095	7.74152	7.60246	7.89646	7.91569	0.366251	0.737523	0.197653	0.160484	0.175756	0.111308	0.00715807	0.00772244
A0A5F9ZHL1_HUMAN;THIL_HUMAN	ACAT1	8.29807	7.02916	7.39276	7.69318	7.34991	7.45487	6.43396	6.83156	7.60014	7.43731	6.77025	7.31031	7.60492	6.25496	7.27052	4.42692	-0.323788	0.261577	-0.628243	0.147701	-0.585719	0.305664	-0.890173	0.283264
A0A5F9ZHM4_HUMAN;LDHB_HUMAN	LDHB	13.9841	14.1207	14.0049	14.0972	14.57	14.0342	14.0514	13.9132	14.0357	13.9725	14.0144	13.9762	14.0903	14.0388	14.3338	14.2178	-0.0520206	0.404612	0.0279642	0.0237291	0.0904816	0.0855257	0.170466	0.664274
A0A5F9ZHN7_HUMAN;SAC1_HUMAN	SACM1L	6.73279	6.58751	6.06038	6.65511	7.36177	6.6452	6.39682	5.9952	5.92948	6.2168	6.13169	5.94284	5.83124	5.17061	5.96787	5.79266	-0.453745	0.888137	-0.909155	0.695748	0.090801	0.0363608	-0.364609	0.485022
A0A5F9ZHN8_HUMAN;JAK1_HUMAN	JAK1	8.69493	8.98613	8.91691	8.89011	9.31534	9.12924	9.28107	9.36122	9.00228	8.92502	9.08054	9.0012	9.07259	9.13891	9.05034	9.06198	0.130242	0.569721	-0.190763	0.939875	0.399702	0.957167	0.078697	0.551062
A0A5F9ZHS3_HUMAN;E7EN32_HUMAN;MEN1_HUMAN;MEN1_HUMAN;MEN1_HUMAN	MEN1	4.41492	8.09058	3.2954	7.61733	5.32843	7.32881	7.25151	7.58622	7.12128	7.13995	6.6398	6.79704	6.32584	7.94124	5.86607	8.33281	1.06996	0.228092	0.242749	0.0453864	1.01918	0.114676	0.191969	0.052317
A0A5F9ZHU7_HUMAN;PRI2_HUMAN	PRIM2	4.71998	5.96441	7.25335	5.82373	7.15987	7.7546	6.83829	6.50797	5.52276	5.40284	6.21456	5.28452	6.04454	6.93221	7.37775	7.10614	-0.334197	0.135397	-0.200025	0.0820119	1.12482	0.364763	1.25899	0.934055
A0A5F9ZHV5_HUMAN;MICA3_HUMAN;MICA3_HUMAN;MICA3_HUMAN;MICA3_HUMAN;MICA3_HUMAN	MICAL3	5.23479	5.37837	5.05272	4.24185	5.63547	5.63609	4.85055	5.4298	6.33472	5.3513	6.49118	5.65134	4.78397	4.85956	5.53901	4.7901	0.980203	0.865133	-0.394818	0.331649	0.411046	0.229278	-0.963975	0.788189
A0A5F9ZHW1_HUMAN;A0A5F9ZHX2_HUMAN;A0A5F9ZI43_HUMAN;A6NH01_HUMAN;H0Y673_HUMAN;H7BZG6_HUMAN;AP1S2_HUMAN;AP1S2_HUMAN	AP1S2	5.54395	6.07525	5.03754	5.72588	4.39708	4.8708	4.16777	5.66605	6.45612	6.09824	3.8113	6.66419	6.38852	4.6782	7.17949	5.00106	0.161811	0.043424	1.03639	0.337706	-0.820228	0.405499	0.0543515	0.00975227
A0A5F9ZHZ7_HUMAN;A0A669KAW7_HUMAN;A0A669KAW9_HUMAN;A0A669KAY3_HUMAN;A0A669KAZ0_HUMAN;A0A669KAZ9_HUMAN;A0A669KBG3_HUMAN;A0A669KBI0_HUMAN;C9J818_HUMAN;C9JX57_HUMAN;D3DSE6_HUMAN;F8VZ95_HUMAN;H7BZW1_HUMAN;H7C2R6_HUMAN;CF298_HUMAN	CFAP298-TCP10L	5.4482	5.65621	4.90042	4.85872	5.68596	3.70454	5.45128	5.74979	5.38392	5.33772	6.25967	5.96683	6.51291	4.92223	5.363	4.9468	0.521148	0.525462	0.28834	0.0732327	-0.0679945	0.0147058	-0.300803	0.141145
A0A5F9ZI21_HUMAN;ARHG2_HUMAN;ARHG2_HUMAN;ARHG2_HUMAN;V9GYM8_HUMAN	ARHGEF2	8.59738	8.45517	8.53058	8.59808	7.8914	7.76759	7.80964	8.01008	8.56791	8.76177	8.47581	8.66708	8.68008	8.57524	8.57478	8.51714	0.0728406	0.270634	0.717133	2.15746	-0.675624	1.37996	-0.0313318	0.081114
A0A5F9ZI63_HUMAN;EED_HUMAN;EED_HUMAN;EED_HUMAN	EED	6.38792	5.78848	6.765	6.5096	6.68835	6.53347	6.64487	7.23178	6.8709	7.11804	6.72971	6.28234	6.77776	6.06635	7.15284	6.72045	0.387498	0.412252	-0.095269	0.0500046	0.411869	0.298158	-0.0708988	0.0402129
A0A5H1ZRP4_HUMAN;NELFB_HUMAN;NELFB_HUMAN	NELFB	7.27876	7.28511	7.84232	7.3974	6.14837	6.80707	7.49234	6.68743	6.53924	6.24706	6.31997	6.58887	6.81986	6.18612	6.64911	7.20297	-1.02711	1.94218	-0.0692844	0.0264309	-0.667098	0.424255	0.290731	0.301465
A0A5H1ZRQ3_HUMAN;IGKC_HUMAN	IGKC	8.02682	8.3997	8.44866	8.87298	9.66659	8.64676	7.94295	7.51639	6.78127	6.1057	7.41332	7.07654	6.91082	7.64709	7.99003	8.0145	-1.59283	1.57285	-0.802562	0.326183	0.00613104	0.000716015	0.796401	0.551062
A0A5K1VW28_HUMAN;H0YH69_HUMAN;Q86U68_HUMAN;EKI1_HUMAN;EKI1_HUMAN	ETNK1	6.04149	4.51127	7.30814	7.84964	7.21426	7.39455	7.88239	7.5589	7.37283	7.16643	4.47082	7.05246	7.18711	6.31147	6.75275	5.11406	0.0879993	0.0151015	-1.17117	0.638036	1.08489	0.26076	-0.174284	0.0342578
A0A669KA36_HUMAN;A0A669KB88_HUMAN;B7ZLR4_HUMAN;E7ET55_HUMAN;F5H562_HUMAN;F5H748_HUMAN;ATP7B_HUMAN;ATP7B_HUMAN;ATP7B_HUMAN;ATP7B_HUMAN	ATP7B	4.62559	4.99274	4.97948	3.9479	5.36491	4.22024	5.38156	3.40058	5.29698	5.88894	5.47475	4.8524	6.17371	4.17669	4.52168	4.95161	0.741842	0.729435	0.3641	0.0928023	-0.0446028	0.00937313	-0.422345	0.184291
A0A669KAX4_HUMAN;A0A7P0T954_HUMAN;A0A7P0T9L3_HUMAN;K4DI93_HUMAN;CUL4B_HUMAN;CUL4B_HUMAN	CUL4B	8.95083	9.14414	9.13917	8.93956	9.12865	8.91441	8.9421	9.04543	9.53235	9.5234	9.396	9.43821	9.56153	9.8002	9.54398	9.80019	0.429063	1.94218	0.668831	1.78948	-0.03578	0.0649995	0.203988	0.689684
A0A669KAX9_HUMAN;C9IY40_HUMAN;RM02_HUMAN		7.61972	7.42808	6.65157	4.98301	4.79108	6.96304	6.4606	7.28255	6.0262	6.69617	6.05974	6.67398	7.38934	6.91487	4.13832	5.33978	-0.306567	0.104828	-0.428739	0.0718468	-0.296275	0.0497343	-0.418447	0.105021
A0A669KB10_HUMAN;A0A669KBG8_HUMAN;A0A7I2V452_HUMAN;A0A7I2V529_HUMAN;A0A7I2YQM2_HUMAN;A0A7P0RGV0_HUMAN;GBF1_HUMAN;GBF1_HUMAN;GBF1_HUMAN	GBF1	6.39667	6.60753	6.60837	7.03098	4.12938	6.36671	7.20823	6.2865	6.39805	5.93761	6.59187	6.51746	6.24074	6.04725	7.26323	6.11354	-0.29964	0.443768	0.418489	0.0977635	-0.663186	0.156265	0.0549425	0.0273896
A0A669KB12_HUMAN;EP300_HUMAN	EP300	4.04692	4.672	4.30546	5.04495	5.18676	4.05729	5.45137	5.15489	5.64212	4.40737	4.9536	5.54324	6.01183	5.9378	7.05496	3.58158	0.61925	0.522438	0.683961	0.153171	0.445245	0.198024	0.509956	0.12932
A0A669KB41_HUMAN;A0A669KBH5_HUMAN;E7EPV7_HUMAN;H6UYS7_HUMAN;SYUA_HUMAN;SYUA_HUMAN;SYUA_HUMAN	SNCA	6.38971	4.88269	4.37272	5.91551	4.33355	6.03396	5.75271	3.96297	2.34305	4.0313	3.90632	2.43522	4.06495	5.23621	5.06196	5.0574	-2.21119	1.12924	-0.16567	0.0417207	-0.369361	0.0764866	1.67615	0.853776
A0A669KB53_HUMAN;A0A669KB56_HUMAN;A0A669KB68_HUMAN;A0A669KBA4_HUMAN;STAT1_HUMAN	STAT1	9.01908	8.51889	8.60422	8.87396	8.44722	8.90583	8.64944	8.36896	9.00673	9.15572	8.91955	9.05204	8.86075	8.54956	8.74341	8.62208	0.279471	0.704744	0.101087	0.128399	-0.161177	0.151012	-0.339561	1.05144
A0A669KB77_HUMAN;MTAP2_HUMAN;MTAP2_HUMAN	MAP2	5.85496	5.27522	3.95694	5.12204	5.04337	5.21774	4.70405	5.35411	6.4123	6.12702	5.0771	6.25454	5.96294	6.41966	4.1322	6.74861	0.915451	0.558504	0.736034	0.248662	0.0275293	0.00714955	-0.151888	0.0368678
A0A669KB95_HUMAN;A0A669KBH4_HUMAN;A0A8I5KQF0_HUMAN;CUL7_HUMAN;CUL7_HUMAN	CUL7	6.24738	2.04205	4.83874	6.74307	4.40964	4.55811	6.79264	6.41293	6.04804	6.25835	5.30923	5.74247	6.20702	6.19428	4.14613	4.07526	0.871709	0.200492	-0.387655	0.0696281	0.575516	0.0646738	-0.683848	0.243598
A0A669KBI3_HUMAN;F5GXF9_HUMAN;AFF1_HUMAN;AFF1_HUMAN;AFF1_HUMAN	AFF1	4.08433	6.8542	5.3042	2.27422	6.6572	6.29622	4.75341	6.23851	6.0079	6.6581	6.23249	5.05222	6.96844	7.13857	6.24654	6.62576	1.35844	0.37244	0.758492	0.361784	1.3571	0.224177	0.75715	0.491598
A0A669KBJ7_HUMAN;ADNP_HUMAN	ADNP	7.8632	6.97172	7.87261	7.43569	8.65066	8.45691	7.73219	7.96219	7.81978	8.16803	7.92415	8.20413	8.16266	8.08209	8.40353	7.13722	0.493215	0.663982	-0.254112	0.126824	0.66468	0.431889	-0.0826473	0.0457415
A0A669KBL1_HUMAN;UBP7_HUMAN;UBP7_HUMAN	USP7	9.49559	9.447	9.54032	9.67807	9.50702	9.47985	9.3028	9.28796	9.55861	9.55142	9.58456	9.68922	9.51543	9.47653	9.40434	9.45144	0.0557085	0.241432	0.067528	0.213342	-0.145838	0.362753	-0.134018	0.90742
A0A6E1WJ75_HUMAN;E9PFI4_HUMAN;G5E9Y7_HUMAN;LDB2_HUMAN;LDB2_HUMAN;LDB2_HUMAN;LDB1_HUMAN;LDB1_HUMAN;LDB1_HUMAN	LDB1	5.59463	4.63653	6.60536	5.08725	5.21412	3.7864	4.023	5.18785	5.80827	6.80845	5.71268	5.04289	6.44175	4.18746	4.53526	4.6199	0.362133	0.150239	0.393248	0.10542	-0.928097	0.305898	-0.896981	0.350759
A0A6I8PIK4_HUMAN;A0A6I8PS32_HUMAN;A0A6I8PU73_HUMAN;A0A6I8PUD4_HUMAN;DNJC7_HUMAN	DNAJC7	9.13337	9.4447	9.25991	9.23532	10.1204	9.74397	9.7299	9.56935	9.57704	9.49789	9.48541	9.51382	9.75181	9.83942	9.87683	10.0943	0.250213	1.22844	0.0996692	0.12671	0.522586	0.775726	0.372042	1.18037
A0A6I8PIT3_HUMAN;A0A6I8PIV1_HUMAN;A0A6I8PL42_HUMAN;B4DER1_HUMAN;SYLC_HUMAN	LARS1	10.1737	10.0504	10.1854	10.3881	9.74408	10.0735	9.99185	9.94869	10.2116	10.2392	9.94726	10.3018	10.0999	10.039	9.89327	9.97306	-0.0244568	0.043424	0.0617753	0.130747	-0.25988	0.535086	-0.173648	0.492967
A0A6I8PL80_HUMAN;A0A6I8PS19_HUMAN;GNL3L_HUMAN	GNL3L	5.15783	5.7643	4.36815	6.09317	5.74009	8.40803	5.73758	4.67725	6.0372	6.35968	5.311	5.58885	4.78755	5.99091	5.17154	5.80578	0.47832	0.285897	-0.701794	0.146885	0.794874	0.138954	-0.38524	0.239877
A0A6I8PLD9_HUMAN;A0A6I8PRU6_HUMAN;KTAP2_HUMAN;KTAP2_HUMAN	KRTCAP2	7.52254	7.92941	8.22319	8.53324	9.18006	8.3005	8.1574	8.14139	7.82417	7.56554	6.68027	7.35998	7.94065	4.75229	8.18245	7.58147	-0.694603	0.670369	-1.33062	0.353265	0.392743	0.201528	-0.243275	0.0481823
A0A6I8PRE0_HUMAN;A0A6I8PRM1_HUMAN;A0A6I8PRT3_HUMAN;A0A6I8PRV3_HUMAN;A0A6I8PRX5_HUMAN;A0A6I8PU16_HUMAN;D6R968_HUMAN;N42L2_HUMAN;N42L2_HUMAN	N4BP2L2	5.81894	4.85426	3.97838	6.71856	5.97349	5.32931	4.91457	5.17145	5.0561	5.31504	5.8492	6.26386	5.85891	5.65833	6.70983	5.5836	0.278516	0.087686	0.605466	0.401122	0.00466946	0.000461481	0.331619	0.189003
A0A6I8PRJ0_HUMAN;A0A6I8PRM6_HUMAN;A0A6I8PTT2_HUMAN;A0A8I5KUX3_HUMAN;B1ALU1_HUMAN;B1ALU3_HUMAN;H0Y5C0_HUMAN;AGRL2_HUMAN;AGRL2_HUMAN;AGRL2_HUMAN;AGRL2_HUMAN;AGRL2_HUMAN	ADGRL2	10.2941	9.92568	10.4598	10.0398	8.76953	9.95935	9.85299	10.0091	9.89758	9.5584	9.76524	9.7572	9.45063	9.69259	9.23317	9.3053	-0.435244	1.03296	-0.227312	0.127756	-0.532114	0.314133	-0.324181	0.702442
A0A6I8PS01_HUMAN;MSD2_HUMAN;MSD2_HUMAN	MSANTD2	9.6893	9.3506	9.86407	9.36235	9.22142	9.4096	9.6551	9.52075	9.28284	9.0459	9.28262	8.91847	8.98692	9.27489	9.25844	8.94526	-0.434124	0.919792	-0.33534	0.681449	-0.114867	0.103852	-0.0160827	0.0206672
A0A6I8PTZ8_HUMAN;Q5TA58_HUMAN;AGO1_HUMAN	AGO1	6.86723	5.71481	5.35037	7.44344	4.35384	4.43474	6.57104	6.68899	6.73096	6.15092	6.06816	6.37492	6.09595	6.91406	6.91871	5.28953	-0.0127223	0.00417915	0.79241	0.200822	-0.831812	0.16497	-0.0266799	0.0100242
TUG1_HUMAN	TUG1	7.71182	8.82016	7.67715	7.46137	8.12653	8.43062	8.938	8.82609	9.46379	8.87316	9.20448	8.94618	9.00923	8.9747	8.24356	8.8479	1.20428	1.19752	0.188539	0.127944	0.662685	0.347047	-0.353059	0.391944
A0A6Q8JGF9_HUMAN;I3L1H5_HUMAN	DPH1	6.0668	6.2813	4.73601	5.61598	6.533	5.24636	6.92431	5.61963	6.07348	6.49186	5.86698	5.6088	6.23456	5.79839	5.90224	7.50793	0.335262	0.214537	0.279954	0.0809893	0.405805	0.113451	0.350498	0.17078
A0A6Q8PEX6_HUMAN;A0A6Q8PFB7_HUMAN;A0A6Q8PG86_HUMAN;A0A6Q8PGW3_HUMAN;A0A6Q8PHF4_HUMAN;A0A6Q8PHI5_HUMAN;F5H2T0_HUMAN;ELP1_HUMAN	ELP1	6.5655	7.32088	5.7131	6.3479	7.9044	5.8514	5.80877	6.18192	6.60694	6.65981	6.3475	6.66492	6.37799	6.13183	6.52989	5.75464	0.0829511	0.0459501	-0.238032	0.0703977	-0.0502234	0.00960232	-0.371206	0.517246
A0A6Q8PEZ3_HUMAN;A0A6Q8PFC0_HUMAN;A0A6Q8PFE6_HUMAN;A0A6Q8PH43_HUMAN;A0A7I2RVZ4_HUMAN;B4DI28_HUMAN;PTBP2_HUMAN;PTBP2_HUMAN;PTBP2_HUMAN;PTBP2_HUMAN;PTBP2_HUMAN;PTBP2_HUMAN	PTBP2	9.03258	7.96737	8.74914	8.38935	9.54933	8.71397	8.3439	8.63464	9.03746	8.49811	8.93178	8.5205	9.36955	9.47395	5.3893	9.30429	0.212356	0.194491	-0.426186	0.062248	0.275852	0.115803	-0.362689	0.0624162
A0A6Q8PEZ5_HUMAN;A0A6Q8PFP3_HUMAN;A0A6Q8PGT6_HUMAN;A0A6Q8PGX2_HUMAN;F5GX64_HUMAN;SMBP2_HUMAN	IGHMBP2	4.17268	3.44679	0.105409	4.4498	6.06498	7.03743	4.66212	4.82438	5.16515	4.57341	3.87264	2.4929	2.82139	4.09461	4.28477	3.32012	0.98236	0.21188	-2.01701	0.810315	2.60356	0.448321	-0.395806	0.116015
A0A6Q8PEZ7_HUMAN;A0A6Q8PG14_HUMAN;A0A6Q8PG30_HUMAN;A0A6Q8PHQ1_HUMAN;CLCC1_HUMAN	CLCC1	9.62061	10.0221	9.3756	9.26945	9.62533	9.27687	8.93543	9.09528	9.27516	9.19735	9.4381	9.12403	8.66102	8.94728	8.90828	8.74235	-0.313286	0.527622	-0.418496	0.654807	-0.338719	0.279712	-0.443929	1.14325
A0A6Q8PF05_HUMAN;B4DHE8_HUMAN;J3KTC1_HUMAN;MSI2H_HUMAN;MSI2H_HUMAN	MSI2	7.62293	7.02162	8.27841	7.82002	7.43298	8.22948	8.08719	8.05511	7.69473	7.83715	7.58248	7.85163	7.92384	8.00967	7.93531	8.16906	0.0557499	0.0380056	0.0582802	0.0467676	0.265445	0.125449	0.267975	0.850446
A0A6Q8PF29_HUMAN;A0A6Q8PGN3_HUMAN;A0A6Q8PH25_HUMAN;A0A6Q8PH71_HUMAN;A0A6Q8PHA2_HUMAN;A0A6Q8PHG2_HUMAN;INF2_HUMAN;INF2_HUMAN	INF2	6.81153	7.47711	6.3561	6.93221	6.16566	7.10368	7.08314	6.73094	6.48866	6.37797	6.80655	6.62573	6.14619	6.13193	6.25386	6.24875	-0.319507	0.359021	-0.575675	0.664675	-0.123379	0.0544366	-0.379547	1.01881
A0A6Q8PF33_HUMAN;A0A6Q8PFY2_HUMAN;A0A6Q8PGE8_HUMAN;A0A6Q8PGN5_HUMAN;SYAC_HUMAN	AARS1	10.9365	10.5402	10.7239	10.8573	10.5217	10.5234	10.4807	10.5109	10.9944	11.0037	11.0094	10.9592	10.855	10.8904	10.8473	10.787	0.227174	0.85469	0.335726	2.3332	-0.255297	0.59919	-0.146745	1.29234
A0A6Q8PF40_HUMAN;A0A6Q8PF51_HUMAN;A0A6Q8PFC4_HUMAN;A0A6Q8PFY7_HUMAN;A0A6Q8PG00_HUMAN;A0A6Q8PG04_HUMAN;A0A6Q8PGS4_HUMAN;A0A6Q8PH27_HUMAN;A0A6Q8PH89_HUMAN;C9JJP5_HUMAN;C9JTY3_HUMAN;C9JUE0_HUMAN;TFG_HUMAN;TFG_HUMAN;TFG_HUMAN;TFG_HUMAN	TFG	9.46061	9.28714	9.79886	9.49862	9.66365	9.23113	9.40401	9.56829	9.58885	9.34103	9.39602	9.21227	9.36384	9.09853	9.28343	9.17879	-0.126765	0.247091	-0.23562	0.517107	-0.044541	0.0407192	-0.153396	0.38968
A0A6Q8PF47_HUMAN;A0A6Q8PHA5_HUMAN;E7ETE2_HUMAN;HARS1_HUMAN;HARS1_HUMAN	HARS1	10.605	10.7576	10.865	10.5755	10.1568	10.4349	10.5739	10.6648	10.5254	10.39	10.2697	10.4669	10.24	10.386	10.3795	10.153	-0.287773	1.09337	-0.167963	0.280686	-0.243171	0.352452	-0.123361	0.385864
A0A6Q8PF62_HUMAN;A0A6Q8PF70_HUMAN;A0A6Q8PF86_HUMAN;A0A6Q8PFJ3_HUMAN;A0A6Q8PG59_HUMAN;A0A6Q8PGB4_HUMAN;A0A6Q8PGP4_HUMAN;A0A6Q8PGW0_HUMAN;A0A6Q8PGW5_HUMAN;A0A6Q8PGY4_HUMAN;A0A6Q8PGY7_HUMAN;A0A6Q8PHA1_HUMAN;A0A6Q8PHC7_HUMAN;A0A6Q8PHH5_HUMAN;A0A6Q8PHK3_HUMAN;A0A6Q8PHP5_HUMAN;FIG4_HUMAN	FIG4	4.67054	5.76039	5.15779	4.83197	4.2916	5.16104	4.52215	4.32333	6.07044	5.14553	6.3929	2.75683	6.24097	5.73578	5.95649	4.89665	-0.0137475	0.00318434	1.13294	0.850584	-0.53064	0.314945	0.616048	0.145156
A0A6Q8PFA6_HUMAN;A0A6Q8PG37_HUMAN;A0A6Q8PGH7_HUMAN;A0A6Q8PH57_HUMAN;KIF2A_HUMAN;KIF2A_HUMAN;KIF2A_HUMAN;KIF2A_HUMAN;KIF2A_HUMAN	KIF2A	8.36542	8.18494	7.57111	8.75451	7.78863	8.48135	8.24833	8.20389	8.33563	8.48465	8.32289	8.29666	8.54486	8.31223	8.6633	8.34098	0.140963	0.126054	0.284793	0.382689	-0.0384433	0.0151997	0.105386	0.256356
A0A6Q8PFE1_HUMAN;A0A6Q8PFM5_HUMAN;A0A6Q8PG15_HUMAN;A0A7I2PK44_HUMAN;AIFM1_HUMAN;AIFM1_HUMAN	AIFM1	8.04442	8.08534	7.70029	8.15187	7.89194	7.5047	8.02918	7.48663	7.36958	6.90516	6.81876	7.43302	6.95864	7.07094	7.42523	7.23629	-0.863848	1.50998	-0.555337	0.864376	-0.267367	0.293164	0.0411434	0.0349235
A0A6Q8PFI7_HUMAN;A0A6Q8PGP5_HUMAN;A0A6Q8PHJ5_HUMAN;NED4L_HUMAN;NED4L_HUMAN;NED4L_HUMAN;NED4L_HUMAN;NED4L_HUMAN	NEDD4L	8.5036	8.92721	8.84175	8.21559	8.98759	9.35151	8.8959	8.96912	8.3417	8.49884	8.32943	8.197	8.65203	8.71003	9.00321	8.90455	-0.280295	0.479106	-0.233572	0.407499	0.428994	0.436629	0.475717	1.14325
A0A6Q8PFJ0_HUMAN;LMNA_HUMAN	LMNA	11.8711	12.0187	11.8057	11.8773	11.8271	11.7563	11.7857	11.7601	11.9821	12.1503	11.9049	11.9829	11.8744	11.8068	11.7237	11.7397	0.111834	0.488103	0.00384725	0.0137076	-0.110924	0.463614	-0.218911	0.929313
A0A6Q8PFJ4_HUMAN;A0A6Q8PGA3_HUMAN;A0A6Q8PGV8_HUMAN;MFN2_HUMAN	MFN2	7.5263	8.10449	7.88604	8.47693	8.72663	8.57596	8.58622	8.76965	8.38966	8.56985	8.47686	8.65494	8.32557	8.42385	8.7823	8.56385	0.524383	0.828669	-0.140722	0.26062	0.666173	0.649965	0.00106811	0.00159205
A0A6Q8PFK8_HUMAN;HSPB1_HUMAN	HSPB1	11.0836	10.596	10.5807	11.0056	11.0518	11.2396	10.875	10.7328	11.0162	10.9753	10.8938	10.9972	11.5516	10.9661	11.1964	11.2233	0.154142	0.308076	0.259565	0.353085	0.158312	0.142083	0.263735	0.562156
A0A6Q8PFL5_HUMAN;A0A6Q8PFT9_HUMAN;A0A6Q8PG02_HUMAN;A0A6Q8PGB2_HUMAN;A0A6Q8PGF7_HUMAN;A0A6Q8PGT8_HUMAN;A0A6Q8PGW1_HUMAN;LRSM1_HUMAN;LRSM1_HUMAN	LRSAM1	7.23392	7.11256	6.83128	7.16897	6.09265	7.40181	6.46214	7.65361	6.96173	7.13678	7.4006	7.32171	7.44785	6.53379	6.59997	5.77047	0.118525	0.226113	-0.314531	0.10542	-0.184128	0.0660347	-0.617184	0.432681
A0A6Q8PFP0_HUMAN		7.73308	7.87095	7.63601	8.23749	8.48047	8.61112	8.64465	8.49523	8.33309	8.22358	8.41968	8.18957	8.56514	8.92052	8.06263	8.51951	0.422093	0.982666	-0.0409171	0.0309355	0.688482	0.957167	0.225472	0.287528
A0A6Q8PFP4_HUMAN;A0A8I5KPP4_HUMAN;A0A8I5KPT4_HUMAN;A0A8I5KQA6_HUMAN;A0A8I5KRA7_HUMAN;A0A8I5KRW2_HUMAN;A0A8I5KXS9_HUMAN;A0A8I5KYD6_HUMAN;A0A8I5KZ05_HUMAN;A0A8I5KZ92_HUMAN;H3BNC0_HUMAN;H3BRD3_HUMAN;ANM7_HUMAN;ANM7_HUMAN;ANM7_HUMAN	PRMT7	6.21124	6.95216	4.86439	5.59452	4.73409	6.12391	5.72687	6.68593	6.36602	6.24493	5.19352	6.02609	6.34711	5.95519	5.30725	4.70148	0.0520582	0.017358	-0.239946	0.0670003	-0.087876	0.016256	-0.37988	0.179097
A0A6Q8PFU3_HUMAN;LIS1_HUMAN	PAFAH1B1	9.32018	9.42104	9.33176	8.98952	9.31053	9.38391	9.61998	9.58638	9.22638	9.34686	9.23233	9.26405	9.08845	9.23083	9.21298	9.31559	0.00177965	0.0033455	-0.263241	0.769877	0.209578	0.321515	-0.055442	0.225974
A0A6Q8PG35_HUMAN;A0A6Q8PGB9_HUMAN;A0A6Q8PHF8_HUMAN;E9PKE4_HUMAN;S52A2_HUMAN	SLC52A2	8.84211	8.9182	8.97258	8.91065	9.95193	9.29615	9.4778	9.3842	9.83493	9.74431	10.0899	10.0542	10.341	10.1122	10.266	10.3234	1.01993	2.56941	0.733118	1.22972	0.616638	0.817517	0.329826	0.893154
A0A6Q8PGB0_HUMAN;RPB1_HUMAN	POLR2A	7.0564	6.44016	7.16053	7.56989	7.92328	7.54036	6.79408	6.58053	7.19636	7.34565	7.0217	7.18118	7.26951	6.26095	6.97073	6.46722	0.129478	0.117432	-0.467461	0.241793	0.152818	0.0548153	-0.444121	0.468719
A0A6Q8PGK3_HUMAN;A0A7P0T9G7_HUMAN;A0A7P0TAV2_HUMAN;METH_HUMAN	MTR	6.31969	6.17245	5.58562	6.55066	6.44475	6.07759	4.7974	6.07067	5.87343	6.35684	6.23669	6.43208	6.50264	6.27549	5.55635	5.51645	0.067656	0.0554491	0.115131	0.0369767	-0.309502	0.106041	-0.262028	0.203573
A0A6Q8PGU6_HUMAN;SPAT5_HUMAN	SPATA5	7.47231	7.46477	4.78711	7.38057	4.51476	7.4736	4.09227	6.8222	7.08772	6.98025	7.09951	6.89417	6.89458	6.99059	6.50731	6.93934	0.239224	0.0739502	1.10725	0.270443	-1.05048	0.15504	-0.18246	0.373529
A0A6Q8PH09_HUMAN;FANCI_HUMAN	FANCI	9.46461	9.6529	9.54631	9.53667	9.68861	9.75036	9.86104	9.89956	9.64951	9.64438	9.71721	9.50324	9.44889	9.41395	9.46218	9.46418	0.0784625	0.371647	-0.352589	1.68698	0.249766	0.797571	-0.181285	1.02682
A0A6Q8PH13_HUMAN;A0A6Q8PHP8_HUMAN;A0A8I5KQ02_HUMAN;A0A8I5KTA9_HUMAN;A0A8I5KWY5_HUMAN;A0A8I5KY55_HUMAN;A0A8I5QJN8_HUMAN;MTMRD_HUMAN	SBF2	5.44254	5.1534	5.28586	4.52885	5.95851	5.69095	5.60002	5.72442	6.02987	6.16732	6.0089	6.13276	6.12388	6.03765	6.5387	5.56558	0.982049	1.56109	0.322978	0.329788	0.640812	0.610926	-0.0182591	0.014057
A0A6Q8PH76_HUMAN;E9PIN0_HUMAN;ATM_HUMAN	ATM	9.09887	8.05952	8.30885	7.34467	8.5184	5.97787	7.64723	7.23748	7.23814	7.2623	7.42405	6.45718	7.19956	7.22965	7.96869	7.45132	-1.10756	0.862626	0.11706	0.0277766	-0.857731	0.236852	0.366887	0.309891
A0A6Q8PHA4_HUMAN;ATRX_HUMAN;ATRX_HUMAN;ATRX_HUMAN;ATRX_HUMAN;ATRX_HUMAN	ATRX	4.48807	5.95174	6.2034	5.71723	4.43086	4.31614	4.2586	4.98813	5.06239	1.92218	4.57958	3.30642	4.65567	6.42278	5.2574	5.1182	-1.87247	0.753619	0.865085	0.514431	-1.09168	0.535086	1.64588	0.53723
A0A6Q8PHK0_HUMAN;TRIPC_HUMAN	TRIP12	9.94048	10.1624	9.89456	9.98848	10.6275	10.3562	10.6482	10.6217	10.0273	10.444	10.3679	10.3146	10.811	10.629	10.8752	10.788	0.291984	0.888137	0.212431	0.624907	0.566922	1.04558	0.487368	1.14325
A0A6Q8PHP0_HUMAN;5NTC_HUMAN;5NTC_HUMAN	NT5C2	7.04289	7.18573	7.37583	6.06841	7.71979	6.56656	6.18029	7.44616	7.0122	7.30785	6.89707	7.18673	6.8751	7.11121	7.54332	7.52885	0.182748	0.135535	0.286419	0.125822	0.0599889	0.0147058	0.163661	0.185015
A0A7I2RN43_HUMAN;DNJB5_HUMAN;DNJB5_HUMAN;DNJB5_HUMAN	DNAJB5	7.03843	7.08048	6.75411	6.7214	7.83268	6.99348	8.00395	7.20728	6.87865	6.09312	6.6344	6.26437	6.67191	6.60446	7.15412	5.75526	-0.430972	0.67761	-0.962911	0.652351	0.61074	0.471983	0.0788013	0.0368678
A0A7I2S2S9_HUMAN;GBB4_HUMAN	GNB4	8.59759	8.60197	8.11855	8.74825	9.24807	8.80267	8.94169	8.30265	8.60239	8.66925	8.49194	8.37008	8.64181	8.28857	8.39316	7.4352	0.0168262	0.0196272	-0.634086	0.461593	0.30718	0.222288	-0.343732	0.299117
A0A7I2ST14_HUMAN;E7ESM1_HUMAN;NDRG1_HUMAN	NDRG1	5.54044	4.3741	5.51952	5.00983	7.89473	7.2936	6.93788	4.05168	6.74074	6.50699	6.72374	6.21835	7.68678	4.38759	7.275	5.53059	1.43649	1.54884	-0.324482	0.0410855	1.4335	0.299848	-0.327468	0.074582
A0A7I2SU25_HUMAN;GLCNE_HUMAN;GLCNE_HUMAN;GLCNE_HUMAN	GNE	9.2875	9.65079	9.37639	9.58497	9.84763	9.83613	9.78404	9.95369	9.80504	9.79565	9.95652	9.80814	9.89058	9.76601	9.76654	9.75946	0.366426	1.30167	-0.0597232	0.256092	0.38046	0.817257	-0.0456894	0.197313
A0A7I2V2D8_HUMAN;A0A7I2V2K2_HUMAN;A0A7I2V2R9_HUMAN;A0A7I2V2W5_HUMAN;A0A7I2V307_HUMAN;A0A7I2V3F9_HUMAN;A0A7I2V3J3_HUMAN;A0A7I2V5A2_HUMAN;A0A7I2V5A3_HUMAN;HGS_HUMAN	HGS	9.02933	9.33895	9.36434	8.92955	9.55123	9.07964	9.52624	9.61683	9.58509	9.59484	9.73352	9.32189	9.284	9.49181	9.28607	9.44892	0.39329	0.931896	-0.0657832	0.0771014	0.277943	0.314986	-0.181131	0.445632
A0A7I2V2F9_HUMAN;E7EUI6_HUMAN;H7C4K3_HUMAN;ITB1_HUMAN	ITGB1	9.67148	9.91294	9.84416	9.9087	9.95899	9.6599	9.27029	9.6692	10.1506	10.2906	9.90632	10.1535	10.1275	10.1784	10.0547	10.3448	0.290943	0.981959	0.536775	0.927968	-0.194726	0.222288	0.0511057	0.0959753
A0A7I2V2G1_HUMAN;A0A7I2V395_HUMAN;A0A7I2V3V0_HUMAN;A0A7I2V444_HUMAN;A0A7I2V4C8_HUMAN;A0A7I2V4R2_HUMAN;A0A7I2V4R3_HUMAN;A0A7I2V5N9_HUMAN;A0A7I2YQD2_HUMAN;A0A7I2YQI1_HUMAN;A0A7I2YQR5_HUMAN;STAT3_HUMAN;STAT3_HUMAN;STAT3_HUMAN	STAT3	8.85072	8.57	8.06972	8.6018	8.58715	8.3889	8.09165	8.28363	8.58727	8.63721	8.62989	8.68878	8.54087	8.5282	8.67258	8.40772	0.112727	0.160194	0.199506	0.382689	-0.185223	0.150893	-0.0984447	0.423252
A0A7I2V2G2_HUMAN;D6RCD7_HUMAN;GRP75_HUMAN	HSPA9	12.1528	11.1916	10.9852	11.9833	10.7752	11.471	10.6638	10.592	11.0144	11.008	10.6256	10.9511	10.9815	10.43	10.3411	10.48	-0.678482	0.715232	-0.317343	0.260698	-0.702722	0.385013	-0.341583	0.51364
A0A7I2V2H7_HUMAN;A0A7I2V5M3_HUMAN;A0A7I2YQA2_HUMAN;A0A7I2YQB5_HUMAN;CATL1_HUMAN;CATL1_HUMAN;Q5T8F0_HUMAN	CTSL	8.29688	8.15354	7.21254	6.79873	4.27259	7.06281	4.11294	6.57802	7.48828	6.589	7.41727	6.80897	7.34529	7.42124	4.65703	6.37787	-0.539545	0.351688	0.943769	0.172377	-2.10884	0.499081	-0.625521	0.197726
A0A7I2V2H9_HUMAN;A0A7I2V2W0_HUMAN;A0A7I2V3I0_HUMAN;A0A7I2V3S3_HUMAN;EIF3E_HUMAN	EIF3E	10.2579	10.2169	10.3388	10.2291	10.077	9.81497	10.3447	10.4049	10.2081	10.1313	10.1726	10.1819	10.2362	9.942	9.8886	10.1618	-0.087223	0.906616	-0.103237	0.111448	-0.100298	0.10256	-0.116312	0.325622
A0A7I2V2I9_HUMAN;A0A7I2V2U9_HUMAN;A0A7I2V3B9_HUMAN;A0A7I2V3C6_HUMAN;A0A7I2V3P5_HUMAN;A0A7I2V409_HUMAN;A0A7I2V4K8_HUMAN;A0A7I2V4L1_HUMAN;A0A7I2V4T2_HUMAN;A0A7I2V549_HUMAN;A0A7I2V5G3_HUMAN;A0A7I2V602_HUMAN;A0A7I2V639_HUMAN;A0A7I2YQF4_HUMAN;A0A7I2YQF7_HUMAN;H0YJI9_HUMAN;H0YNV4_HUMAN;J3KNR0_HUMAN;MARK3_HUMAN;MARK3_HUMAN;MARK3_HUMAN;MARK3_HUMAN;MARK3_HUMAN;MARK3_HUMAN;MARK3_HUMAN	MARK3	5.47457	5.29053	6.56245	4.69154	4.94091	6.86195	6.85897	7.35876	6.73629	7.04077	4.68092	7.31632	7.50525	7.64411	7.13078	7.19057	0.938804	0.368997	0.862533	0.3476	1.00037	0.278922	0.924101	0.372788
A0A7I2V2K5_HUMAN;A0A7I2V473_HUMAN;NACAM_HUMAN;NACAM_HUMAN;F8VZJ2_HUMAN;H0YHX9_HUMAN;NACA_HUMAN	NACA	10.5276	10.8272	10.8366	10.5043	11.5571	10.8237	10.884	11.0297	10.6276	10.5741	10.6027	10.5326	10.8313	10.7774	10.9404	11.0772	-0.0896926	0.24683	-0.167066	0.169287	0.399688	0.410714	0.322315	1.14325
A0A7I2V2L9_HUMAN;A0A7I2V5L3_HUMAN;RL13A_HUMAN	RPL13A	12.0258	11.9174	12.2148	12.2393	12.4751	12.4854	12.0491	11.9774	11.518	11.4105	11.6185	11.6853	11.479	11.8529	12.0314	12.0444	-0.541276	1.7387	-0.394831	0.510939	0.147391	0.148524	0.293835	0.52462
A0A7I2V2Q8_HUMAN;A0A7I2V466_HUMAN;A0A7I2V6E3_HUMAN;CATC_HUMAN	CTSC	7.4975	7.3733	7.94059	7.09944	7.6606	7.6109	6.50344	7.58024	7.96923	7.77942	8.00657	7.74979	7.68041	7.50329	7.6642	7.69756	0.39854	0.670762	0.29757	0.20196	-0.138915	0.0576018	-0.239886	0.814665
A0A7I2V2R3_HUMAN;A0A7I2V402_HUMAN;A0A7I2V4G0_HUMAN;A0A7I2V5D8_HUMAN;ROA3_HUMAN;ROA3_HUMAN	HNRNPA3	10.8823	10.7091	11.0562	10.724	11.3323	11.0343	10.5867	10.5683	10.7624	10.7124	11.1307	10.6879	11.0905	11.0723	11.2324	11.3076	-0.0195245	0.0264173	0.295259	0.333591	0.0375448	0.0227599	0.352329	0.801285
A0A7I2V2T3_HUMAN;H0Y4R1_HUMAN;IMDH2_HUMAN	IMPDH2	12.3134	11.9269	11.6487	12.2527	12.0939	12.1133	11.832	11.9098	12.1032	12.1279	12.1174	11.9089	12.0944	11.8533	11.7425	12.0954	0.0289411	0.0323675	-0.0408705	0.0532435	-0.0481571	0.0365748	-0.117969	0.265274
A0A7I2V2U2_HUMAN;A0A7I2V4T9_HUMAN;A0A7I2V588_HUMAN;A0A7I2V5Z3_HUMAN;SGTA_HUMAN	SGTA	8.34973	8.00111	8.14533	8.34013	9.15807	8.69537	8.11888	8.36111	8.15557	7.73293	8.21379	8.02084	8.28874	8.12687	7.83184	8.8146	-0.178294	0.368326	-0.317844	0.197762	0.374281	0.290253	0.234731	0.224431
A0A7I2V2U6_HUMAN;A0A7I2V482_HUMAN;MTDC_HUMAN;MTDC_HUMAN	MTHFD2	9.18446	6.4545	8.27808	9.2837	7.90025	8.66279	7.06273	8.00781	7.65817	7.7552	7.09055	7.44035	8.1546	6.77563	6.45231	7.91597	-0.814116	0.332593	-0.583767	0.215092	-0.391791	0.0764866	-0.161443	0.063288
A0A7I2V2W1_HUMAN;A0A7I2V355_HUMAN;A0A7I2V3R9_HUMAN;A0A7I2V551_HUMAN;A0A7I2V5L1_HUMAN;A0A7I2V5S6_HUMAN;B1AP22_HUMAN;E5RFW4_HUMAN;E5RG63_HUMAN;E7ES96_HUMAN;PSN1_HUMAN;PSN1_HUMAN;PSN1_HUMAN;PSN1_HUMAN;PSN1_HUMAN;PSN2_HUMAN;PSN2_HUMAN	PSEN2	4.70687	5.60065	6.40395	4.98873	4.48616	3.96012	4.13442	3.89412	3.60351	5.84832	5.85284	4.99331	3.91116	4.55447	5.09652	5.86711	-0.350557	0.118676	0.73861	0.380716	-1.30635	0.651026	-0.217178	0.0543052
A0A7I2V339_HUMAN;C9JE84_HUMAN;C9JL51_HUMAN;STEAL_HUMAN;STEAL_HUMAN;STEA1_HUMAN	STEAP1B	5.34056	8.25578	4.34567	4.76289	9.26825	5.78484	5.3832	8.52474	8.07898	8.20266	7.9094	8.10255	8.08522	7.62435	3.55971	5.04246	2.39717	0.889467	-1.16232	0.142542	1.56403	0.199698	-1.99546	0.469096
A0A7I2V351_HUMAN;A0A7I2V487_HUMAN;A0A7I2YQE1_HUMAN;IMA1_HUMAN	KPNA2	11.5376	11.549	11.5202	11.6529	11.9703	12.0831	11.8118	11.9438	11.7272	11.5133	11.7211	11.6253	11.6689	11.5891	11.6807	11.5892	0.081815	0.401597	-0.320278	1.3606	0.387333	1.03689	-0.0147601	0.0423817
A0A7I2V365_HUMAN;A0A7I2V4A6_HUMAN;A0A7I2V4H7_HUMAN;A0A7I2V4I0_HUMAN;A0A7I2V692_HUMAN;H7BYJ3_HUMAN;CTRO_HUMAN;CTRO_HUMAN;CTRO_HUMAN	CIT	7.08412	6.20972	6.06457	5.9444	6.21439	6.68837	6.44275	6.61399	5.78069	5.37137	4.5835	5.98209	5.77037	4.49898	5.08952	5.37405	-0.89629	0.708825	-1.30665	1.1943	0.164172	0.0839337	-0.246184	0.117885
A0A7I2V375_HUMAN;A0A7I2V3Q6_HUMAN;A0A7I2V4K4_HUMAN;VATG1_HUMAN	ATP6V1G1	5.42462	5.09079	7.12321	5.67607	5.27684	7.64278	4.26836	5.84628	6.02253	6.8755	6.5857	5.99522	6.69769	6.19582	4.8621	6.91211	0.541064	0.289623	0.408368	0.0757906	-0.0701091	0.00957709	-0.202805	0.0705169
A0A7I2V3A9_HUMAN;KIF11_HUMAN	KIF11	7.53453	6.89851	7.8805	7.69292	8.00982	7.47447	7.45361	7.95451	7.60406	7.29659	7.66861	7.50485	7.4722	7.27672	7.78086	7.86269	0.0169092	0.0129317	-0.124984	0.105026	0.221486	0.126381	0.0795926	0.0948754
A0A7I2V3B4_HUMAN;A0A7I2V4B8_HUMAN;A0A7I2V4R0_HUMAN;A0A7I2V4U2_HUMAN;A0A7I2V5I2_HUMAN;A0A7I2V5Z4_HUMAN;SCFD1_HUMAN	SCFD1	7.75208	7.43854	7.82341	7.50296	7.26395	7.49283	7.45398	6.85054	7.19176	7.54199	7.20445	7.11318	7.2044	6.77357	7.21663	7.03528	-0.366402	0.905248	-0.207855	0.228946	-0.363922	0.409535	-0.205375	0.358668
A0A7I2V3F2_HUMAN;H3BMQ2_HUMAN;RLP24_HUMAN	RSL24D1	6.2326	6.73335	6.48736	7.6721	7.60887	7.19485	7.40856	7.88251	7.95132	7.79726	7.24543	7.31141	7.44251	7.5854	7.48582	6.6964	0.795	0.703672	-0.221164	0.15812	0.742342	0.417053	-0.273822	0.225974
A0A7I2V3F3_HUMAN;A0A7I2V428_HUMAN;C9JLB1_HUMAN;NUCL_HUMAN	NCL	11.7599	11.5553	11.4875	11.7754	11.7909	11.6107	11.3411	11.285	11.624	11.6879	11.3896	11.6894	11.7538	11.9176	11.796	11.9788	-0.0467984	0.0976314	0.354653	0.707671	-0.13762	0.156595	0.263832	0.802704
A0A7I2V3I1_HUMAN;B1AHA8_HUMAN;HMOX1_HUMAN	HMOX1	5.69405	6.02141	6.22461	4.69448	7.36196	6.68967	7.41887	5.74564	6.13749	1.50147	2.90418	0.429628	5.52319	6.67643	5.65741	5.24955	-2.91544	0.725193	-1.02739	0.503293	1.1454	0.43378	3.03345	0.631428
A0A7I2V3L2_HUMAN;A0A7I2V4K1_HUMAN;A0A7I2V554_HUMAN;UVSSA_HUMAN	UVSSA	3.90631	4.98394	7.64118	5.0062	4.18297	5.0212	5.23147	7.03048	6.52135	6.30558	6.87495	6.21875	6.75168	7.46999	6.69351	5.58546	1.09575	0.385478	1.25863	0.400927	-0.0178763	0.00143206	0.145004	0.0601491
A0A7I2V3Q3_HUMAN;LAS1L_HUMAN;LAS1L_HUMAN	LAS1L	9.02528	8.768	8.20288	8.37663	8.24127	8.28624	8.64659	8.49589	9.25396	9.07989	8.90715	9.23093	8.94841	9.08698	8.76074	8.43135	0.524786	0.849519	0.389374	0.571861	-0.175698	0.125305	-0.31111	0.485022
A0A7I2V3T8_HUMAN;A0A7I2YQA5_HUMAN;VAS1_HUMAN	ATP6AP1	8.00663	7.69681	7.67834	7.76427	7.47145	8.58948	8.20486	8.06797	7.0927	7.3479	7.5599	6.85122	7.33698	7.16472	7.72462	7.63064	-0.57358	1.11342	-0.619202	0.588614	0.29693	0.206652	0.251308	0.29364
A0A7I2V403_HUMAN;A0A7I2YQU3_HUMAN;A0A7I2YQV0_HUMAN;ZFY26_HUMAN;ZFY26_HUMAN	ZFYVE26	5.7705	6.8098	4.59949	7.20827	4.29179	6.5015	4.95757	5.62461	6.22357	5.91223	6.56273	6.30381	6.50484	5.85162	6.14554	6.02312	0.153568	0.0490702	0.787415	0.354881	-0.75315	0.159803	-0.119303	0.122176
A0A7I2V412_HUMAN;H2AW_HUMAN	MACROH2A2	10.3142	10.3975	10.4331	9.89717	11.0678	10.4394	10.7514	10.9761	11.0495	11.0527	11.1068	11.0342	11.1416	11.0679	10.6766	11.134	0.800332	1.91713	0.196345	0.215402	0.548193	0.599445	-0.0557946	0.0942991
A0A7I2V416_HUMAN;A0A7I2V451_HUMAN;A0A7I2V486_HUMAN;A0A7I2YQJ3_HUMAN;A0A7P0TB87_HUMAN;A0A7P0TBP2_HUMAN;A0A7P0Z4I1_HUMAN;CYTSB_HUMAN;CYTSB_HUMAN	SPECC1	7.10847	4.48156	6.1184	5.47481	4.48154	5.86136	5.18027	6.13841	6.6792	5.99391	5.99184	5.3019	5.691	6.23927	4.8489	5.88324	0.195903	0.062763	0.250207	0.0860339	-0.380414	0.0822863	-0.32611	0.169267
A0A7I2V430_HUMAN;A0A7I2V4F0_HUMAN;DDX1_HUMAN	DDX1	10.0687	9.67706	9.69757	10.1331	9.91117	9.9912	9.48067	9.66925	10.1377	10.1878	9.83686	10.1752	10.0091	9.76634	9.62709	9.70602	0.190274	0.365232	0.0140547	0.0137076	-0.131035	0.113772	-0.307254	0.701281
A0A7I2V440_HUMAN;A0A7I2V668_HUMAN;A0A7I2YQK9_HUMAN;E9PHZ5_HUMAN;CATB_HUMAN	CTSB	9.17305	8.78303	8.94904	8.85587	8.97041	8.55489	8.35547	8.44014	9.59517	9.65032	9.80743	9.64641	10.2021	9.40932	9.4347	9.41665	0.734585	2.14873	1.03546	1.15464	-0.360021	0.439765	-0.0591486	0.0486784
A0A7I2V454_HUMAN;A0A7I2V5R1_HUMAN;NEK9_HUMAN	NEK9	8.35945	8.50909	8.63036	8.11457	8.60974	7.7927	8.35178	8.32047	8.53465	8.32722	8.28433	8.22902	8.16406	7.94541	7.98425	8.31563	-0.0595648	0.0972647	-0.166337	0.155593	-0.134693	0.0925612	-0.241466	0.590837
A0A7I2V480_HUMAN;A0A7P0MPN9_HUMAN;CATE_HUMAN;CATE_HUMAN	CTSE	8.25257	9.19067	9.51596	9.12341	4.98493	7.32361	8.65444	8.96953	8.73101	8.86607	9.06483	8.86171	7.99306	8.53981	8.37523	4.15344	-0.139749	0.108526	-0.217744	0.021645	-1.53753	0.305664	-1.61552	0.381457
A0A7I2V490_HUMAN;A0A7I2V5D0_HUMAN;A0A7I2V5F1_HUMAN;A0A7I2YQA8_HUMAN;A0A7I2YQQ0_HUMAN;DNMT1_HUMAN;DNMT1_HUMAN	DNMT1	9.43319	8.86	9.2937	9.22478	8.92375	9.03346	9.10079	9.28379	9.2933	9.36939	9.17746	9.23184	9.07056	9.13189	8.98598	8.76409	0.0650785	0.109087	-0.0973179	0.158563	-0.117469	0.120705	-0.279866	0.834275
A0A7I2V4E4_HUMAN;IF4H_HUMAN;IF4H_HUMAN	EIF4H	8.5362	9.63312	9.19966	8.42617	9.00299	8.81647	9.09656	9.40979	8.91311	8.91752	7.983	7.51465	9.72846	9.08724	9.13289	9.39095	-0.616719	0.388567	0.25343	0.272093	0.132666	0.0576018	1.00282	0.705396
A0A7I2V4H4_HUMAN;DCTN2_HUMAN;DCTN2_HUMAN;DCTN2_HUMAN	DCTN2	7.79494	8.23963	8.76392	8.14838	8.30976	7.55648	8.11056	7.90151	7.91511	7.86077	7.97925	8.08757	8.09938	7.84435	8.02345	7.97316	-0.276044	0.379364	0.0155075	0.0127419	-0.26714	0.167885	0.024411	0.0578538
A0A7I2V4I5_HUMAN;ZC3HD_HUMAN;ZC3HD_HUMAN	ZC3H13	7.12108	4.83666	5.59927	6.88852	5.62721	5.12982	4.35119	5.63535	5.60988	5.49268	5.86146	6.07826	6.37869	6.21109	5.59839	4.81301	-0.350814	0.144996	0.564408	0.245555	-0.925493	0.274642	-0.0102707	0.00436713
A0A7I2V4J9_HUMAN;A0A7I2V5X5_HUMAN;G3XAI2_HUMAN;LAMB1_HUMAN	LAMB1	8.66983	8.9812	9.93883	5.27635	9.93336	9.56779	9.5073	8.60755	8.98107	8.95076	8.60076	8.51771	8.11824	9.03348	8.24473	8.5405	0.546025	0.117432	-0.919766	0.68108	1.18745	0.186564	-0.27834	0.274616
A0A7I2V4K5_HUMAN;PPGB_HUMAN;PPGB_HUMAN;X6R5C5_HUMAN;X6R8A1_HUMAN	CTSA	4.68352	5.29173	5.37147	4.42576	4.58051	5.46214	4.52511	5.95929	5.04605	6.26549	4.9406	5.90615	6.42791	6.60083	5.25257	6.09863	0.596453	0.439	0.963221	0.511633	0.188643	0.0610858	0.55541	0.295107
A0A7I2V4L6_HUMAN;YKT6_HUMAN	YKT6	9.66397	9.78229	9.80879	9.80634	10.1239	9.62833	9.62255	9.81947	9.98433	9.93904	9.99082	10.122	10.0955	9.63881	9.99772	9.86713	0.243706	1.52156	0.101213	0.114262	0.0332218	0.0343445	-0.109272	0.22896
A0A7I2V4L7_HUMAN;B1ANR0_HUMAN;PABP4_HUMAN;PABP4_HUMAN;PABP4_HUMAN	PABPC4	9.94028	9.94842	9.86273	9.9218	10.4345	10.1495	10.1381	10.1182	10.1842	10.2777	10.1865	9.98538	10.3618	10.1763	10.4602	10.4383	0.240134	1.23787	0.149069	0.327714	0.291776	0.746298	0.200711	0.598055
A0A7I2V4Q6_HUMAN;A8MT37_HUMAN;GSK3A_HUMAN	GSK3A	8.15115	7.5483	7.01106	7.14296	7.07177	8.37497	7.35452	7.83508	7.47124	7.24184	7.21529	6.72814	7.62158	6.46888	6.19249	5.91012	-0.29924	0.260049	-1.11082	0.598347	0.195718	0.072466	-0.615859	0.373529
A0A7I2V4Z0_HUMAN;A0A7I2YQN2_HUMAN;HNRPQ_HUMAN;HNRPQ_HUMAN;HNRPQ_HUMAN;HNRPQ_HUMAN	SYNCRIP	10.0416	10.0469	9.83554	10.1017	10.0701	9.99609	9.86094	9.88307	10.0172	9.90523	9.95817	9.80315	10.1318	10.1215	10.3307	10.26	-0.0854954	0.314118	0.258457	0.978967	-0.0538739	0.0985872	0.290078	1.09388
A0A7I2V539_HUMAN;NMT1_HUMAN	NMT1	9.97369	9.90981	10.2924	10.2218	9.72278	9.95231	9.93126	9.91843	9.80475	10.0455	9.6255	9.89736	9.66732	9.54732	9.83419	9.61948	-0.256125	0.621917	-0.214117	0.68108	-0.218218	0.393475	-0.176209	0.409859
A0A7I2V597_HUMAN;B2CL1_HUMAN;B2CL1_HUMAN;Q5QP56_HUMAN;Q5TE64_HUMAN;Q9H1R6_HUMAN	BCL2L1	7.29457	8.12903	7.01881	8.10855	8.8194	6.72422	8.52236	7.99232	8.16556	8.1067	8.0182	8.28222	8.51254	8.4035	8.35129	8.52956	0.505426	0.530756	0.434648	0.169998	0.376834	0.0982029	0.306057	1.10882
A0A7I2V5D2_HUMAN;A0A7I2YQI0_HUMAN;C9J494_HUMAN;MKRN2_HUMAN;MKRN2_HUMAN	MKRN2	6.03555	7.7007	8.23436	7.62442	9.27416	7.50861	5.69478	7.75465	6.51393	7.44765	7.4985	6.39268	7.47299	7.1487	7.40613	8.0346	-0.435567	0.190849	-0.042443	0.00758098	0.159292	0.0227599	0.552416	0.391944
A0A7I2V5E0_HUMAN;A0A7I2V5T5_HUMAN;A0A7I2YQE7_HUMAN;E7EWM7_HUMAN;TERF1_HUMAN;TERF1_HUMAN	TERF1	6.15638	6.83759	4.66602	6.27415	4.57159	5.01011	5.82878	5.61331	6.57658	6.83944	6.924	5.81715	6.60283	7.13551	4.71755	6.35055	0.555759	0.276938	0.945662	0.352586	-0.727587	0.236205	-0.337684	0.114081
A0A7I2V5H3_HUMAN;A0A7I2YQ87_HUMAN;PRKRA_HUMAN;PRKRA_HUMAN;PRKRA_HUMAN	PRKRA	6.20375	4.14083	5.30479	6.6703	5.73153	6.68908	5.3295	6.16724	6.34627	6.2323	6.08238	6.33659	6.12387	6.50053	6.0462	7.94707	0.66947	0.327099	0.675077	0.26062	0.399421	0.0888759	0.405028	0.194926
A0A7I2V5Q5_HUMAN;A0A7I2V629_HUMAN;C9JM79_HUMAN;C9JN15_HUMAN;PPIG_HUMAN;PPIG_HUMAN	PPIG	7.8229	7.78992	7.58104	7.63046	8.01031	7.6743	8.3822	7.48845	8.05335	7.73727	7.50256	7.61054	7.7606	8.13607	7.87836	7.71359	0.0198504	0.0264568	-0.0166564	0.0102067	0.182732	0.136187	0.146225	0.210632
A0A7I2V5S2_HUMAN;A0A7I2YQC0_HUMAN;NPM_HUMAN;NPM_HUMAN	NPM1	10.6682	9.89258	10.086	10.3079	10.5154	10.6172	9.90124	9.89337	10.6941	10.5372	10.8198	10.7592	11.0909	10.8369	10.864	10.8222	0.463928	0.861227	0.671716	0.871431	-0.00684655	0.00251769	0.200941	0.610076
A0A7I2V5T7_HUMAN;PGES2_HUMAN	PTGES2	8.08441	7.57646	7.47848	7.77051	8.44941	7.74732	7.82863	7.45065	7.21823	7.21758	6.88076	7.30143	7.12445	6.55063	7.63226	6.6543	-0.572965	1.16694	-0.87859	0.699716	0.141534	0.0822863	-0.164092	0.122234
A0A7I2V5Y5_HUMAN	KIF23	8.91725	9.1875	8.98062	8.99745	9.40144	9.24577	9.0577	9.0244	8.81331	8.83815	9.12259	8.74642	8.75166	9.18241	8.57073	8.61504	-0.140585	0.396425	-0.402368	0.624745	0.161627	0.286249	-0.100156	0.121411
A0A7I2V5Y7_HUMAN;NONO_HUMAN	NONO	12.4535	12.2074	12.1305	12.2639	12.1216	11.9296	11.875	11.9783	12.2206	12.2988	12.3292	12.2189	12.4562	12.3188	12.3156	12.2888	0.00304122	0.00679341	0.368742	1.45036	-0.287699	0.656549	0.0780022	0.413949
A0A7I2YBM0_HUMAN;H0YJZ6_HUMAN;DICER_HUMAN;DICER_HUMAN	DICER1	5.0919	4.86605	6.5184	5.35427	5.26821	6.25898	4.65681	5.86936	5.92543	5.56393	5.78819	6.02076	6.05885	4.84208	5.14843	6.11643	0.366924	0.248038	0.028108	0.00803063	0.0556843	0.0126854	-0.283132	0.1774
A0A7I2YQ78_HUMAN;CSK2B_HUMAN;Q5SRQ6_HUMAN	CSNK2B	8.30348	7.38435	7.62565	7.59001	8.21267	8.12604	8.36076	8.18565	7.93155	7.68277	7.89597	7.70042	8.43804	8.13835	7.86038	8.31299	0.076807	0.0746824	-0.0338424	0.0349601	0.495409	0.481215	0.38476	0.729621
A0A7I2YQ95_HUMAN;H7C4F6_HUMAN;IMA3_HUMAN	KPNA4	9.18302	7.03323	8.30126	7.23336	7.83143	8.33582	8.69145	7.70585	6.68793	7.03811	5.57441	6.69349	5.61788	7.1602	6.52151	6.89641	-1.43923	0.789988	-1.59214	1.04256	0.20342	0.0516713	0.0505186	0.0173301
A0A7I2YQF8_HUMAN;EIF3I_HUMAN	EIF3I	10.8269	10.9641	10.9379	10.8188	11.0138	10.7921	10.8416	10.9896	10.774	10.9334	10.6591	10.765	10.7644	10.8024	10.5205	10.8559	-0.104057	0.453039	-0.173489	0.444751	0.0223298	0.0455243	-0.047102	0.0955935
A0A7I2YQG2_HUMAN;J3KTE4_HUMAN;J3QR09_HUMAN;RL19_HUMAN	RPL19	12.552	12.4101	13.0396	12.2853	13.9546	13.1662	13.1737	12.9844	12.8277	12.9733	12.9245	13.13	13.4915	13.2712	13.4714	13.223	0.392116	0.706367	0.0444961	0.0262798	0.748012	0.565912	0.400391	1.10159
A0A7I2YQK0_HUMAN;GSK3B_HUMAN;GSK3B_HUMAN	GSK3B	8.40015	8.3511	8.31352	8.17673	7.39922	7.50151	8.05301	8.0717	8.04452	7.9049	8.1845	7.80509	8.12436	7.55687	7.77943	8.00207	-0.325624	1.13167	0.109321	0.0802706	-0.554012	0.613342	-0.119066	0.167799
A0A7I2YQN9_HUMAN;G3BP1_HUMAN	G3BP1	11.0124	11.1891	11.1937	11.2707	11.1748	11.0947	11.1173	10.8923	10.9495	10.8057	10.8272	10.9541	10.7235	10.9633	11.0142	10.7122	-0.282302	1.39761	-0.21644	0.531292	-0.0966792	0.197408	-0.0308173	0.0601491
A0A7I2YQR3_HUMAN;E7ETY4_HUMAN;E9PC69_HUMAN;MARK2_HUMAN;MARK2_HUMAN;MARK2_HUMAN;MARK2_HUMAN;MARK2_HUMAN;MARK2_HUMAN;MARK2_HUMAN;MARK2_HUMAN;MARK2_HUMAN;MARK2_HUMAN;MARK2_HUMAN;MARK2_HUMAN;MARK2_HUMAN;MARK2_HUMAN;MARK2_HUMAN;MARK2_HUMAN	MARK2	7.24702	7.92377	8.12166	7.62948	7.54317	7.96953	7.59775	7.86721	7.74635	7.85929	7.52715	7.38333	7.23796	7.6394	7.23118	7.52518	-0.101455	0.0982693	-0.335985	0.580565	0.013929	0.00706012	-0.220601	0.365688
A0A7I2YQU6_HUMAN;WASH1_HUMAN;WASH4_HUMAN;WASH3_HUMAN;WASH2_HUMAN;WASH6_HUMAN	WASH6P	7.04195	7.62578	5.60001	5.81552	7.03016	7.14052	5.81935	6.88312	6.75105	6.33809	6.87888	6.42284	7.10039	6.67918	4.80943	7.34453	0.0768984	0.0269718	-0.234906	0.0529488	0.197473	0.0461227	-0.114332	0.031292
A0A7N4I394_HUMAN;PR40A_HUMAN;PR40A_HUMAN	PRPF40A	10.4924	10.8265	10.7674	10.3747	10.6944	10.8426	10.892	10.8108	10.3821	10.4823	10.3088	10.3748	10.4344	10.5079	10.6134	10.5794	-0.228264	0.622057	-0.276163	1.24241	0.194679	0.314255	0.14678	0.732628
A0A7P0MKV3_HUMAN;A0A8I5KSY5_HUMAN;A0A8I5KYF1_HUMAN;H7C5L9_HUMAN;RT22_HUMAN	MRPS22	8.46195	8.52687	8.45241	8.35741	8.88985	7.68032	7.83196	7.93558	8.03783	7.93112	7.60962	7.70883	7.48843	7.21939	6.94317	7.26657	-0.627808	1.84931	-0.855038	0.751088	-0.365233	0.234141	-0.592462	1.04158
A0A7P0MNE9_HUMAN;TRY3_HUMAN;TRY3_HUMAN;TRY3_HUMAN;TRY3_HUMAN;TRY3_HUMAN	PRSS3	10.6621	10.3457	11.2961	10.7371	11.5954	10.7135	11.1359	10.8265	9.91486	9.89224	10.2387	10.0186	10.0119	10.75	11.6724	11.4865	-0.744132	1.15912	-0.087638	0.0268387	0.307599	0.181854	0.964093	0.663689
A0A7P0S5H5_HUMAN;RS20_HUMAN;RS20_HUMAN	RPS20	12.5895	12.6345	12.909	12.8464	13.5296	12.9836	13.0214	13.0936	12.861	12.7576	12.6668	12.6176	13.0942	13.1904	13.4151	13.3589	-0.0190612	0.0370787	0.107572	0.129164	0.412252	0.571925	0.538885	1.28261
A0A7P0SNB0_HUMAN;LYOX_HUMAN	LOX	7.67255	8.15996	7.29961	6.71542	5.09016	5.06217	6.57327	6.62417	7.00887	5.61613	7.35628	7.08156	5.35673	6.69796	5.1969	6.93258	-0.696176	0.403955	0.208598	0.047353	-1.62444	0.613342	-0.719667	0.284293
A0A7P0T7D6_HUMAN;A0A7P0T855_HUMAN;IFIT3_HUMAN	IFIT3	8.496	7.63673	6.58758	7.71216	7.6534	7.85533	7.14544	7.54233	6.79608	5.30811	5.80211	5.62325	6.07417	6.39161	6.77999	6.52529	-1.72573	1.13177	-1.10636	1.37129	-0.0589911	0.0156968	0.56038	0.393511
A0A7P0T7Z2_HUMAN;A0A7P0T9L9_HUMAN;A0A7P0TA34_HUMAN;BIG2_HUMAN	ARFGEF2	7.42245	4.67002	7.98259	6.56288	5.5274	5.57147	6.21931	7.43814	6.51965	6.41526	6.75462	6.65999	7.02109	5.63449	4.78137	6.49779	-0.072108	0.0171471	-0.205394	0.046222	-0.470408	0.0795094	-0.603694	0.284293
A0A7P0T7Z3_HUMAN;A0A7P0T806_HUMAN;A0A7P0T821_HUMAN;A0A7P0T848_HUMAN;A0A7P0T947_HUMAN;A0A7P0T964_HUMAN;A0A7P0T9W9_HUMAN;A0A7P0T9Y9_HUMAN;A0A7P0TA33_HUMAN;A0A7P0TBJ4_HUMAN;A0A7P0Z4N7_HUMAN;D6R927_HUMAN;D6R946_HUMAN;D6R9K5_HUMAN;D6R9X3_HUMAN;D6RA45_HUMAN;D6RAT2_HUMAN;D6RB37_HUMAN;D6RBQ8_HUMAN;D6RCM1_HUMAN;D6REC2_HUMAN;D6REP3_HUMAN;D6RF98_HUMAN;D6RIV8_HUMAN;D6RIZ8_HUMAN;SUH_HUMAN;SUH_HUMAN;SUH_HUMAN;…	RBPJ	5.80689	4.34071	5.41183	5.94485	0.0171899	6.36668	4.76045	5.32836	4.47497	5.6166	6.26373	5.29262	5.65744	4.45569	3.27915	5.90218	0.0359114	0.0121323	0.705444	0.0716028	-1.2579	0.130827	-0.588366	0.175909
A0A7P0T7Z9_HUMAN;A0A7P0T9B4_HUMAN;A0A7P0T9U2_HUMAN;A0A7P0TAM5_HUMAN;ATAD1_HUMAN;ATAD1_HUMAN	ATAD1	8.97641	4.11539	8.24629	6.20378	8.85513	4.21675	7.64646	8.31248	8.13832	8.05148	7.53198	8.3897	8.2045	7.06915	8.03519	7.41674	1.1424	0.269937	0.42369	0.0588888	0.372235	0.0303866	-0.346478	0.245194
A0A7P0T808_HUMAN;PI51C_HUMAN;PI51C_HUMAN;PI51C_HUMAN;PI51C_HUMAN	PIP5K1C	7.22828	5.96805	8.11946	6.92466	7.7228	5.98639	6.80158	6.82982	6.36178	6.60599	6.76209	6.62002	6.18792	6.13273	5.92845	6.84879	-0.472638	0.274836	-0.560674	0.288773	-0.224965	0.0556072	-0.313001	0.353893
A0A7P0T810_HUMAN;A0A7P0T837_HUMAN;A0A7P0T845_HUMAN;A0A7P0T8Q8_HUMAN;A0A7P0T919_HUMAN;A0A7P0T9A3_HUMAN;A0A7P0TAA1_HUMAN;A0A7P0TAA8_HUMAN;A0A7P0TAL7_HUMAN;A0A7P0Z449_HUMAN;A0A804G6E3_HUMAN;E9PKA5_HUMAN;E9PR58_HUMAN;H0YCV0_HUMAN;H0YDD3_HUMAN;H0YDV4_HUMAN;ALG8_HUMAN;ALG8_HUMAN	ALG8	9.99904	9.58678	9.06027	9.77494	9.69971	9.60104	9.37417	9.58978	10.1043	9.56039	9.95594	10.0358	9.90758	9.6241	9.46388	8.91213	0.308864	0.3707	-0.0892506	0.0603388	-0.039082	0.0227599	-0.437197	0.451803
A0A7P0T890_HUMAN;DYST_HUMAN	DST	7.01395	6.98672	7.13154	6.63533	7.39224	7.13938	7.09548	6.49704	7.19227	7.2771	7.40265	7.17767	7.30251	6.87278	7.34538	6.72243	0.320535	0.888137	0.0297397	0.0163162	0.0891466	0.0574876	-0.201649	0.289231
A0A7P0T892_HUMAN;A0A7P0T933_HUMAN;A0A7P0T969_HUMAN;A0A7P0T9C1_HUMAN;A0A7P0Z473_HUMAN;A0A7P0Z4M2_HUMAN;B4DRI8_HUMAN;AR13B_HUMAN;AR13B_HUMAN;AR13B_HUMAN	ARL13B	5.36531	5.86699	6.11276	5.08498	5.8748	5.80776	5.55312	5.4771	6.23116	5.45146	5.46575	5.27759	5.81087	4.67466	4.09944	5.05058	-0.00102094	0.00094219	-0.769305	0.507176	0.0706802	0.0363608	-0.697604	0.416881
A0A7P0T893_HUMAN;AKAP8_HUMAN	AKAP8	7.66985	5.58809	6.10333	7.80697	7.15133	6.36893	6.48665	7.29548	5.18226	6.77222	4.31852	6.28068	6.57722	7.22869	4.25107	5.38796	-1.15364	0.428456	-0.96436	0.289084	0.0335355	0.00623273	0.222815	0.0418179
A0A7P0T8B7_HUMAN;A0A7P0T8I1_HUMAN;A0A7P0T9P8_HUMAN;A0A7P0T9Z9_HUMAN;A0A7P0TA72_HUMAN;A0A7P0TAT1_HUMAN;A0A7P0TAZ8_HUMAN;A0A7P0TB05_HUMAN;A0A7P0TBL2_HUMAN;A0A7P0Z4F0_HUMAN;F8VSG1_HUMAN;S6A15_HUMAN;S6A15_HUMAN	SLC6A15	5.87718	6.48919	4.50641	4.63128	6.03674	4.95057	4.46238	5.58269	5.9503	3.65091	5.38852	5.87586	6.28059	4.73854	4.9776	6.77695	-0.159619	0.0413204	0.435326	0.125822	-0.117923	0.0247963	0.477022	0.131311
A0A7P0T8C7_HUMAN;A0A7P0T8D4_HUMAN;A0A7P0T8S8_HUMAN;A0A7P0T8Z2_HUMAN;A0A7P0Z4A2_HUMAN;A0A7P0Z4A5_HUMAN;SNX9_HUMAN	SNX9	6.8818	7.33301	7.16931	6.89459	7.66284	7.56814	7.6163	7.1896	7.81515	7.58928	7.57687	7.56888	7.77122	7.73731	7.43373	7.929	0.567868	1.49015	0.208596	0.292853	0.439541	0.582265	0.0802686	0.135512
A0A7P0T8F8_HUMAN;A0A7P0T914_HUMAN;A0A7P0Z492_HUMAN;SEN2_HUMAN;SEN2_HUMAN;SEN2_HUMAN;SEN2_HUMAN	TSEN2	5.32661	5.53212	4.89135	5.47244	6.98595	7.64429	4.86098	4.65645	5.01009	6.74065	7.139	4.18077	4.02779	6.96933	4.62705	7.10559	0.462	0.148998	-0.354478	0.0473084	0.731289	0.150893	-0.0851896	0.0125765
A0A7P0T8G2_HUMAN;A0A7P0T8J4_HUMAN;A0A7P0T8Y5_HUMAN;A0A7P0T9L1_HUMAN;A0A7P0TBG1_HUMAN;A0A7P0TBH9_HUMAN;A0A7P0Z4D7_HUMAN;A0A804HHT6_HUMAN;A0A804HHU2_HUMAN;A0A804HII3_HUMAN;A0A804HKZ4_HUMAN;A0A804HLB1_HUMAN;E7EVB6_HUMAN;E9PEY4_HUMAN;M0QZ28_HUMAN;M0R021_HUMAN;DTNB_HUMAN;DTNB_HUMAN;DTNB_HUMAN;DTNB_HUMAN;DTNB_HUMAN;DTNB_HUMAN;DTNB_HUMAN;DTNA_HUMAN;DTNA_HUMAN;DTNA_HUMAN;DTNA_HUMAN;DTNA_HUMAN;DTNA_HUMAN;…	DTNA	5.85693	6.98513	5.24671	6.1524	5.68431	4.43324	6.24581	7.03976	7.25038	7.35447	6.98266	6.252	7.02745	7.28306	7.08243	5.8366	0.899586	0.641396	0.956605	0.325988	-0.209512	0.0419004	-0.152493	0.0642426
A0A7P0T8I6_HUMAN;A0A7P0T8X2_HUMAN;A0A7P0T900_HUMAN;A0A7P0T926_HUMAN;A0A7P0T989_HUMAN;A0A7P0T9G9_HUMAN;A0A7P0T9U1_HUMAN;A0A7P0TA25_HUMAN;A0A7P0TAD4_HUMAN;A0A7P0TAT6_HUMAN;A0A7P0TB41_HUMAN;A0A7P0TBB5_HUMAN;A0A7P0TBM7_HUMAN;A0A7P0Z469_HUMAN;A0A7P0Z4R9_HUMAN;CATZ_HUMAN	CTSZ	9.80524	9.70413	9.94229	9.59286	9.01244	9.30978	9.73463	9.57067	9.63245	8.5675	9.32288	9.64578	9.77206	9.19051	8.90602	9.32235	-0.468977	0.539918	-0.109146	0.0703977	-0.35425	0.392993	0.005582	0.00278852
A0A7P0T8J7_HUMAN;A0A7P0TA70_HUMAN;A2A2Q9_HUMAN;AAR2_HUMAN	AAR2	4.88812	5.58078	7.22654	6.92276	5.57647	5.35748	4.21731	6.68765	6.15821	5.95733	5.47226	6.48619	6.12422	6.24185	5.43213	4.64592	-0.136057	0.0426049	0.151303	0.0333081	-0.694827	0.143186	-0.407467	0.210572
A0A7P0T8N8_HUMAN;TCRG1_HUMAN;TCRG1_HUMAN	TCERG1	9.73276	9.44474	9.54973	9.38716	9.57376	9.44583	9.36281	9.22536	9.7137	9.62796	9.48445	9.70647	9.72928	9.83729	9.38682	9.66184	0.10455	0.303796	0.251869	0.510762	-0.126658	0.202746	0.020661	0.0304328
A0A7P0T8S7_HUMAN;A0A7P0T9W6_HUMAN;A0A7P0Z4D0_HUMAN;OAS3_HUMAN	OAS3	7.07998	5.26833	7.63698	4.92063	4.68824	7.23793	6.3418	5.51621	5.74755	5.51093	4.07959	6.24334	5.74279	6.35219	7.0468	3.84234	-0.831126	0.267653	-0.200014	0.0312544	-0.280434	0.0431799	0.350679	0.0747356
A0A7P0T8U6_HUMAN;A0A7P0T8W1_HUMAN;A0A7P0TA56_HUMAN;A0A7P0TB20_HUMAN;NOTC1_HUMAN	NOTCH1	8.7699	8.65095	9.0773	9.16848	9.87467	9.59399	9.1137	9.42854	8.13184	7.9826	7.88349	7.90881	8.55402	8.52016	8.96022	9.04472	-0.939974	2.02621	-0.732943	0.932898	0.586065	0.595762	0.793095	1.24918
A0A7P0T8Y0_HUMAN;DDX60_HUMAN	DDX60	8.18629	8.28281	7.64492	8.19611	8.34272	7.87069	7.70176	7.67367	7.00691	6.99496	7.23612	7.04625	7.23598	7.13187	6.93148	7.48441	-1.00647	1.91949	-0.701277	0.976487	-0.180322	0.126381	0.124873	0.214525
A0A7P0T8Y2_HUMAN;A0A7P0TAF4_HUMAN;A0A7P0TAW4_HUMAN;A0A7P0TBC5_HUMAN;A0A7P0TBD5_HUMAN;A0A7P0TBI1_HUMAN;ANO6_HUMAN;ANO6_HUMAN;ANO6_HUMAN;ANO6_HUMAN	ANO6	4.38527	5.96815	6.16168	6.06443	5.00641	5.45267	6.21927	5.84091	6.23512	7.00746	3.95541	7.01172	7.01156	5.02599	6.61867	7.5684	0.407544	0.104617	0.926339	0.336396	-0.0150667	0.00251769	0.503729	0.107557
A0A7P0T906_HUMAN;A0A7P0T9D8_HUMAN;A0A7P0T9R3_HUMAN;NNRD_HUMAN;NNRD_HUMAN;NNRD_HUMAN;NNRD_HUMAN	NAXD	5.21093	5.23958	5.94267	5.27873	3.37508	4.74273	4.46302	5.96673	4.40528	4.11215	4.40259	4.53425	4.99399	4.10512	6.10258	4.7165	-1.05441	1.7076	0.342659	0.0813091	-0.781088	0.250876	0.615979	0.352309
A0A7P0T913_HUMAN;A0A7P0T9B3_HUMAN;A0A7P0T9I2_HUMAN;A0A7P0Z4E3_HUMAN;B7ZKQ9_HUMAN;F5H4X0_HUMAN;SCRB1_HUMAN;SCRB1_HUMAN;SCRB1_HUMAN;SCRB1_HUMAN;SCRB1_HUMAN	SCARB1	8.20068	8.82589	8.70396	8.78845	8.45408	8.2649	9.22625	8.70372	7.59506	7.35808	7.90466	7.46281	7.32153	8.33966	7.85582	7.44587	-1.04959	1.75649	-0.921521	0.774214	0.0324937	0.0147058	0.160564	0.122253
A0A7P0T932_HUMAN;F6YB23_HUMAN;ACADM_HUMAN;ACADM_HUMAN;Q5T4U5_HUMAN	ACADM	8.31441	7.67963	6.92595	7.65462	7.84067	7.91481	5.71587	6.4735	7.39043	7.39032	6.86283	7.456	7.33289	6.07955	5.94615	6.6803	-0.368755	0.318091	-0.47649	0.134115	-0.657438	0.177527	-0.765173	0.585985
A0A7P0T937_HUMAN;A0A7P0TAE9_HUMAN;A0A7P0TB65_HUMAN;CALX_HUMAN;CALX_HUMAN	CANX	10.6087	10.9041	10.7288	10.5844	10.2741	10.3175	10.3762	10.3309	10.6305	10.4924	10.3015	10.6087	10.1328	9.87161	9.86146	9.75309	-0.198226	0.580683	-0.419943	1.3048	-0.381811	0.957167	-0.603528	1.24918
A0A7P0T983_HUMAN;A0A7P0Z415_HUMAN;CATL2_HUMAN	CTSV	5.36315	5.27558	4.96972	4.74406	6.24844	4.38094	5.71705	5.25114	4.86352	5.01944	4.89654	5.91521	6.7055	5.64663	6.5817	4.09313	0.085549	0.0589912	0.357349	0.078782	0.311262	0.104572	0.583062	0.191084
A0A7P0T9D5_HUMAN;A0A7P0TA12_HUMAN;A0A7P0Z4C2_HUMAN;B4DR71_HUMAN;SGMR1_HUMAN;SGMR1_HUMAN;SGMR1_HUMAN	SIGMAR1	4.40338	5.17693	4.69109	5.16658	5.02078	4.23043	6.8752	3.60438	4.51731	6.45386	7.0403	6.89825	6.07161	7.0858	4.36809	6.32371	1.36793	0.71084	1.0296	0.222984	0.073201	0.011099	-0.26513	0.0544922
A0A7P0T9G6_HUMAN;TBG1_HUMAN;TBG2_HUMAN	TUBG1	8.04978	7.77697	7.76854	7.80584	8.66444	8.61666	8.76052	8.13947	7.52324	7.40444	7.85157	7.73287	7.7295	7.46501	7.67767	8.2712	-0.22225	0.560652	-0.759426	0.915455	0.694992	0.897968	0.157816	0.167799
A0A7P0T9I3_HUMAN;O95205_HUMAN;MBNL2_HUMAN;MBNL2_HUMAN;MBNL2_HUMAN	MBNL2	7.69351	7.91597	7.48664	6.80856	6.97476	7.33463	7.50456	5.58528	6.99351	7.44082	4.87871	5.98789	6.68211	6.16743	6.31086	6.81263	-1.15093	0.570248	-0.356548	0.136312	-0.626362	0.217514	0.168024	0.0465306
A0A7P0T9I9_HUMAN;NAMPT_HUMAN	NAMPT	9.06267	9.02727	9.10289	9.16611	9.14087	8.93106	8.8202	8.78684	8.92479	9.03394	8.8766	9.08543	9.29728	9.04414	9.3986	9.13874	-0.109543	0.598337	0.299943	0.687295	-0.169991	0.384218	0.239496	0.688312
A0A7P0T9J6_HUMAN;A0A7P0TB24_HUMAN	SMPD4	8.02916	7.57719	7.88015	8.17819	8.45726	8.43237	8.03533	8.22707	7.82192	7.84059	7.71587	7.89687	7.76975	7.8897	7.56034	8.03742	-0.097361	0.173771	-0.473703	0.892104	0.371837	0.45688	-0.00450513	0.00714872
A0A7P0T9T8_HUMAN;DDX20_HUMAN	DDX20	7.76723	6.76053	7.62358	7.63707	8.79992	8.27517	6.86378	7.78009	7.79964	7.90005	7.63002	7.64164	7.51043	7.70793	7.77364	7.65815	0.295737	0.340112	-0.267204	0.110352	0.48264	0.163897	-0.0803014	0.202822
A0A7P0T9U7_HUMAN;SF01_HUMAN;SF01_HUMAN;SF01_HUMAN;SF01_HUMAN;SF01_HUMAN;SF01_HUMAN	SF1	7.54142	8.19792	7.54533	7.03066	8.70178	8.51568	7.83349	7.78602	7.60756	7.43191	7.68056	7.16875	7.85862	7.72811	8.11137	7.6877	-0.106634	0.0832905	-0.362792	0.305289	0.630413	0.356226	0.374255	0.66752
A0A7P0TA35_HUMAN;A0A7P0TA71_HUMAN;A0A7P0TB26_HUMAN;PDIA1_HUMAN	P4HB	11.3787	11.3152	11.3533	11.3613	11.2716	11.077	11.1353	11.2013	10.9116	10.8345	10.6591	11.1213	10.9136	10.6885	10.5975	10.4992	-0.470516	1.57285	-0.496584	1.315	-0.180817	0.817257	-0.206885	0.393511
A0A7P0TA76_HUMAN;A0A7P0TBB1_HUMAN;ACSL3_HUMAN	ACSL3	9.27568	9.42193	9.16764	9.46495	10.2392	9.38319	9.59823	9.68767	9.28881	9.25461	9.02359	9.08074	9.38661	9.2918	9.41614	9.50603	-0.170612	0.552449	-0.326932	0.393385	0.394527	0.392949	0.238207	0.814665
A0A7P0TA78_HUMAN;A0A7P0TAC5_HUMAN;A0A7P0TAN5_HUMAN;HD_HUMAN	HTT	7.3404	6.47629	5.1385	5.95788	6.98232	4.47631	6.89017	6.74236	6.35606	6.50865	6.16495	6.30201	6.95457	5.69064	6.92644	4.1684	0.104651	0.0417927	-0.337779	0.0558348	0.0445261	0.00623273	-0.397903	0.117485
A0A7P0TAE1_HUMAN;A0A7P0TAT8_HUMAN;H0YIV0_HUMAN;ENPL_HUMAN	HSP90B1	14.322	14.2537	14.6076	14.2085	14.0472	14.1047	14.1452	14.0708	13.6753	13.5657	13.5788	13.5185	13.3887	13.6002	13.572	13.6194	-0.763379	2.19093	-0.546866	1.98603	-0.255997	0.572126	-0.0394843	0.125593
A0A7P0TAG1_HUMAN;A0A7P0TAX2_HUMAN;A0A7P0TBE2_HUMAN;ODP2_HUMAN	DLAT	10.3568	9.98375	9.89362	10.3871	9.32291	9.08866	9.03865	9.37039	9.99731	10.111	9.86697	9.92584	9.73903	9.29894	8.90648	9.23576	-0.180064	0.369436	0.0898997	0.0733551	-0.950186	1.04608	-0.680222	0.999158
A0A7P0TAG8_HUMAN;NNRE_HUMAN;NNRE_HUMAN	NAXE	7.59833	8.45792	8.61346	8.45751	5.79353	9.17681	9.10713	7.77765	8.08359	8.31281	8.28065	4.90584	8.47528	7.99742	8.1545	8.92748	-0.886085	0.268836	0.424888	0.084142	-0.318025	0.0541128	0.992947	0.268165
A0A7P0TAN7_HUMAN;A0A7P0Z4A0_HUMAN;A0A7P0Z4P5_HUMAN;F5GZS6_HUMAN;4F2_HUMAN	SLC3A2	11.8135	12.1832	11.9461	11.8988	11.8825	11.6683	12.0394	12.0395	12.1624	12.1911	12.1124	12.1259	12.0281	12.0991	12.1224	11.9256	0.187602	0.741688	0.136344	0.289918	-0.0529394	0.0607019	-0.104197	0.577738
A0A7P0TAP9_HUMAN;UBP13_HUMAN;UBP13_HUMAN	USP13	9.89012	10.0065	10.2032	9.41019	9.90174	9.74419	9.83725	9.61327	9.9174	9.77615	9.81916	9.67634	9.55765	9.65997	9.41071	9.6838	-0.0802476	0.0960388	-0.196079	0.55241	-0.103397	0.082614	-0.219227	0.734521
A0A7P0TAQ9_HUMAN;A0A7P0TB97_HUMAN;A0A7P0Z431_HUMAN;DJC10_HUMAN;DJC10_HUMAN	DNAJC10	6.97169	6.49722	5.19402	6.65355	5.91016	2.5997	5.04892	6.56135	5.99682	6.15185	5.94404	6.45529	6.301	5.77126	4.52923	6.8261	-0.192125	0.0999886	0.826868	0.146218	-1.29909	0.242917	-0.280099	0.107206
A0A7P0TAR0_HUMAN;AATF_HUMAN	AATF	8.44074	8.23691	7.44626	8.73946	8.42192	8.76802	8.3056	8.45533	8.4698	8.60273	8.45091	8.62167	8.65959	8.70719	8.77994	8.79823	0.320437	0.310745	0.248521	0.610048	0.271879	0.143011	0.199963	0.969064
A0A7P0TAW3_HUMAN;TERA_HUMAN	VCP	12.7616	12.8058	12.9458	12.8007	12.9512	12.8287	13.1341	13.0082	12.9706	12.8986	12.9711	13.0114	12.8814	13.0436	12.8933	12.9915	0.134442	0.950326	-0.028079	0.0556112	0.152063	0.391508	-0.0104575	0.0367054
A0A7P0TB70_HUMAN;A2A376_HUMAN;B3KWW1_HUMAN;DDX58_HUMAN;DDX58_HUMAN		8.34863	7.5929	7.52316	7.72794	7.48599	7.98674	7.25759	7.19335	6.9046	7.08716	7.25156	7.27629	6.98661	7.22122	7.57471	7.20968	-0.668255	1.07357	-0.232866	0.208899	-0.317237	0.2067	0.118151	0.167799
A0A7P0TBA9_HUMAN;E2AK2_HUMAN	EIF2AK2	9.04425	8.21254	8.90834	8.90965	8.69134	9.21327	8.61058	8.53932	8.6944	8.51002	8.57452	8.50986	8.62302	8.41582	8.41926	8.52522	-0.196494	0.267206	-0.267796	0.370787	-0.00506788	0.00206181	-0.0763698	0.268179
A0A7P0TBQ3_HUMAN;CGAS_HUMAN;CGAS_HUMAN	CGAS	8.3934	8.64383	8.96981	7.98845	8.19305	7.92497	8.84913	8.66426	8.26938	8.37399	6.40623	7.64011	7.82837	7.57187	7.72794	8.31501	-0.826447	0.499543	-0.547052	0.502905	-0.0910228	0.0402718	0.188372	0.0693513
A0A7P0Z497_HUMAN;PPIB_HUMAN	PPIB	10.0204	9.88378	10.1916	9.99798	10.4216	10.2707	10.1141	10.0288	10.0013	10.0615	10.0078	9.88744	10.287	10.0703	9.88418	10.2138	-0.0339438	0.0978212	-0.0949755	0.134305	0.185352	0.321137	0.12432	0.305592
A0A7P0Z4C3_HUMAN;A0A804CDA6_HUMAN;E7EX90_HUMAN;DCTN1_HUMAN;DCTN1_HUMAN;DCTN1_HUMAN;DCTN1_HUMAN	DCTN1	7.24044	7.1365	7.13822	7.3591	6.49332	6.76167	6.59088	6.51875	6.85364	7.21698	6.96261	7.13378	6.75015	6.48336	6.79102	6.69059	-0.17681	0.552449	0.0876257	0.176184	-0.627408	1.25	-0.362972	0.908554
A0A7P0Z4F9_HUMAN;DSRAD_HUMAN;DSRAD_HUMAN;DSRAD_HUMAN	ADAR	8.0246	7.98073	8.15205	8.42281	7.99199	8.19232	7.4083	7.62098	8.54163	8.71162	8.56997	8.71435	8.50801	8.06863	8.47315	8.37285	0.489347	1.47204	0.552265	0.701536	-0.34165	0.314665	-0.278732	0.673606
A0A804C9D6_HUMAN;A0A804CHP1_HUMAN;KLHL5_HUMAN;KLHL5_HUMAN;KLHL5_HUMAN;KLHL5_HUMAN;KLHL5_HUMAN;KLHL5_HUMAN	KLHL5	5.15479	4.58744	0.0953959	3.39613	4.82349	5.68324	5.14688	5.77988	6.74768	7.10856	6.78753	2.90338	4.38141	5.4184	4.9769	4.45828	2.57835	0.518919	-0.549624	0.367864	2.04993	0.330774	-1.07804	0.236039
A0A804CD06_HUMAN;A6PVN5_HUMAN;PTPA_HUMAN;PTPA_HUMAN;PTPA_HUMAN	PTPA	8.34689	8.74794	8.96319	8.6224	8.35719	8.49045	8.15247	8.29848	8.25698	7.6577	8.18745	7.88363	8.01499	8.2885	8.56503	8.35678	-0.673662	1.18176	-0.0183224	0.0184088	-0.345455	0.472705	0.309885	0.431398
A0A804HHS8_HUMAN;WDR91_HUMAN;WDR91_HUMAN;C9J1X0_HUMAN	WDR91	4.33349	7.16654	6.93665	4.06641	5.45013	6.37069	4.37483	5.0792	6.9211	6.79642	6.97624	7.10709	4.45338	6.11262	4.08738	7.28562	1.32444	0.477705	0.166037	0.0259776	-0.307058	0.0445204	-1.46546	0.502446
A0A804HHU9_HUMAN;A0A804HII8_HUMAN;A0A804HJS0_HUMAN;A0A804HKA6_HUMAN;A0A804HL27_HUMAN;STABP_HUMAN	STAMBP	8.58716	8.54806	8.53565	8.14698	9.08995	8.9041	8.66141	8.41449	8.93636	9.19247	9.13396	8.80115	9.05909	9.75456	9.29976	9.05808	0.561522	1.36912	0.525384	0.608829	0.313025	0.325578	0.276887	0.364115
A0A804HHW7_HUMAN;A0A804HIN6_HUMAN;A0A804HIU1_HUMAN;A0A804HJ32_HUMAN;A0A804HJY5_HUMAN;A0A804HKT8_HUMAN;A0A804HL62_HUMAN;A0A804HLF8_HUMAN;A0A804HLI2_HUMAN;J3KR97_HUMAN;TBCD_HUMAN;TBCD_HUMAN	TBCD	7.62021	6.83866	7.09521	7.80316	5.91998	7.41092	7.37832	7.00732	8.04285	7.61336	7.30692	7.84648	7.24656	7.03842	7.60335	7.56784	0.363093	0.371782	0.434907	0.230872	-0.410174	0.156265	-0.338361	0.404369
A0A804HHY1_HUMAN	SLC22A10	5.33313	4.88335	4.96396	5.69741	5.03809	5.47337	5.29753	6.97124	7.52544	7.2399	7.01479	7.65843	6.71789	7.39804	7.32142	5.52956	2.14018	2.32212	1.04667	0.382689	0.475595	0.160269	-0.617914	0.324517
A0A804HI07_HUMAN;CTNA3_HUMAN	CTNNA3	9.97784	10.3258	9.57528	9.32747	9.42537	9.4113	10.2077	8.93792	8.63119	8.00488	8.2681	9.03042	7.32389	8.02723	8.24554	10.405	-1.31795	1.40015	-0.995155	0.292853	-0.306023	0.136639	0.0167767	0.00399045
A0A804HI24_HUMAN;FUMH_HUMAN;FUMH_HUMAN	FH	8.43744	7.78355	8.44425	8.38194	8.27136	7.86817	8.00438	7.90766	8.46306	8.06171	7.836	8.2122	8.16262	7.70224	7.55919	7.55465	-0.118549	0.127184	-0.268219	0.349658	-0.248901	0.239122	-0.398571	0.530208
A0A804HI25_HUMAN;A0A804HJQ7_HUMAN;A0A8I5KRR9_HUMAN;DHCR7_HUMAN	DHCR7	8.77728	8.44863	8.33893	8.48573	8.05943	8.90768	8.23917	8.19954	7.12044	7.57635	7.067	7.38514	7.99638	5.68476	6.82786	7.52052	-1.22541	2.20625	-1.34408	0.64037	-0.161187	0.110158	-0.279854	0.1049
A0A804HI27_HUMAN;A0A804HJ08_HUMAN;A0A804HJQ4_HUMAN;A0A804HL95_HUMAN;F2Z2B9_HUMAN;GCP2_HUMAN;GCP2_HUMAN	TUBGCP2	7.10672	6.55438	4.98646	7.11941	5.00348	7.06334	5.54709	6.3548	6.40224	6.36411	6.07243	7.12157	6.62471	6.13843	4.19651	6.94558	0.0483451	0.0151015	-0.0158712	0.00277037	-0.449564	0.0933681	-0.513781	0.166534
A0A804HI30_HUMAN;A0A804HI47_HUMAN;A0A804HI51_HUMAN;A0A804HIA1_HUMAN;A0A804HID8_HUMAN;A0A804HIK6_HUMAN;A0A804HIR3_HUMAN;A0A804HJ61_HUMAN;A0A804HJ91_HUMAN;A0A804HJC6_HUMAN;A0A804HJG1_HUMAN;A0A804HJK3_HUMAN;A0A804HJW4_HUMAN;A0A804HK22_HUMAN;A0A804HK55_HUMAN;A0A804HKC6_HUMAN;A0A804HKH6_HUMAN;A0A804HKJ3_HUMAN;A0A804HKZ1_HUMAN;A0A804HL44_HUMAN;D6RBA7_HUMAN;D6RJG9_HUMAN;H0Y926_HUMAN;SNX14_HUMAN;SNX14_HU…	SNX14	6.11192	7.05703	4.42268	5.91046	4.23133	6.16877	5.76676	5.80395	5.79569	5.35291	4.56793	4.36551	6.17649	5.24431	5.21606	5.6404	-0.855012	0.378126	0.0766074	0.0216729	-0.382816	0.0793784	0.548804	0.325884
A0A804HI33_HUMAN;A0A804HIE1_HUMAN;A0A804HIK5_HUMAN;A0A804HJ30_HUMAN;A0A804HJQ5_HUMAN;A0A804HJU2_HUMAN;A0A804HJV0_HUMAN;A0A804HK50_HUMAN;A0A804HKF2_HUMAN;A0A804HKL9_HUMAN;H3BRL0_HUMAN;BBS2_HUMAN	BBS2	7.31241	4.61781	5.36106	5.3236	4.53565	6.44261	4.80366	5.19876	7.42745	6.70466	5.84057	6.40081	5.83946	6.04844	6.43302	4.85878	0.939651	0.405475	0.549755	0.191694	-0.408553	0.0822863	-0.798448	0.423252
A0A804HI79_HUMAN;RP9_HUMAN	RP9	10.0803	10.2196	10.6981	9.96312	9.88968	10.4438	10.3373	10.3188	9.75485	9.65983	9.48067	9.50687	9.43259	9.74544	9.29819	9.58466	-0.639716	1.22782	-0.732154	1.2265	0.00710056	0.0026961	-0.0853375	0.152613
A0A804HIB4_HUMAN;A0A804HJX3_HUMAN;A0A804HJZ9_HUMAN;A0A804HK10_HUMAN;A0A804HKF1_HUMAN;J3KRK0_HUMAN;J3QLK5_HUMAN;TLK2_HUMAN;TLK2_HUMAN;TLK2_HUMAN	TLK2	4.92682	5.18649	4.66689	8.61684	5.13616	7.73448	8.47057	7.66362	7.96398	7.59407	7.17736	7.65042	8.00961	8.10528	7.54511	7.73239	1.7472	0.567414	0.596894	0.143019	1.40195	0.199698	0.251644	0.285547
A0A804HIB8_HUMAN;TTC1_HUMAN	TTC1	8.27107	8.3324	7.84644	8.47781	8.2394	7.86459	8.08433	7.96324	7.69061	8.0634	7.66205	7.47107	8.31355	7.97459	8.27274	8.97535	-0.510148	0.915291	0.346165	0.336396	-0.194043	0.207968	0.662271	0.722182
A0A804HID9_HUMAN;A0A804HK59_HUMAN;H0YLK7_HUMAN;SPTCS_HUMAN;SPTCS_HUMAN	SPG11	5.10258	5.5257	4.9826	5.6283	4.94925	4.79156	5.79251	5.02536	4.80524	4.91395	5.36749	5.18757	5.12919	5.82201	5.8094	6.00714	-0.241234	0.324487	0.552266	0.442063	-0.170128	0.0874494	0.623372	0.719943
A0A804HIG4_HUMAN;A0A804HIN4_HUMAN;A0A804HK30_HUMAN;A0A804HKI2_HUMAN;A0A804HKR3_HUMAN;A0A804HL40_HUMAN;A0A804HLG8_HUMAN;LPPRC_HUMAN	LRPPRC	9.86233	8.9649	8.4286	9.90682	7.72192	9.31718	8.11066	8.1768	8.68239	8.97336	8.19957	9.04171	8.55246	7.9232	8.0945	8.02076	-0.566404	0.397597	-0.183909	0.0789223	-0.959023	0.363937	-0.576528	0.650737
A0A804HII9_HUMAN;ACTN1_HUMAN;ACTN1_HUMAN	ACTN1	10.5286	10.4098	10.4755	10.5539	10.3586	10.4224	10.5588	10.4789	10.8963	10.8668	10.6739	10.8593	10.8739	10.5259	10.5799	10.4767	0.332124	1.74013	0.159417	0.358145	-0.0372702	0.0982029	-0.209977	0.530704
A0A804HIJ5_HUMAN;H0YGX6_HUMAN;MDM1_HUMAN;MDM1_HUMAN	MDM1	10.2939	10.406	10.5698	10.3154	10.6324	10.1544	10.1562	10.4336	9.68554	9.31711	9.53386	9.72101	10.0864	9.90512	10.2258	10.4272	-0.831872	2.11702	-0.183063	0.224446	-0.0520687	0.0552082	0.596741	1.07591
A0A804HIM0_HUMAN;A0A804HIT3_HUMAN;A0A804HJN3_HUMAN;A0A804HK17_HUMAN;A0A804HKL3_HUMAN;A0A804HKT3_HUMAN;A0A804HKX8_HUMAN;POMT2_HUMAN	POMT2	5.6395	4.5943	5.44463	4.32381	5.1685	4.89216	4.94369	5.91344	5.8913	6.2912	5.75417	5.89306	6.09425	6.27683	4.53522	5.43056	0.956875	0.927337	0.354765	0.136312	0.228891	0.082614	-0.373219	0.194926
A0A804HIS0_HUMAN;GMPPA_HUMAN;GMPPA_HUMAN	GMPPA	9.21589	8.76953	9.10513	8.94355	8.59249	8.74855	8.76123	8.45779	8.29559	8.41251	8.31679	7.9559	8.43256	7.53037	8.37939	8.22584	-0.763329	1.72326	-0.497975	0.564806	-0.368514	0.613342	-0.103159	0.0814812
A0A804HIS2_HUMAN;M4K5_HUMAN	MAP4K5	6.55364	6.94479	5.94341	5.51492	6.85059	5.37571	3.72037	6.07225	6.29283	6.16487	6.8118	6.27651	5.74843	6.11553	6.28116	6.48506	0.147312	0.0870183	0.652811	0.174222	-0.734459	0.157392	-0.228959	0.244924
A0A804HIS3_HUMAN;A0A804HIT0_HUMAN;A0A804HL80_HUMAN;UBP38_HUMAN;UBP38_HUMAN	USP38	3.83486	4.50096	4.63088	4.94498	5.95445	4.4557	5.90483	4.41101	4.93575	3.8293	5.01574	6.44904	5.45322	5.65078	4.41935	5.09443	0.579537	0.257414	-0.0270517	0.00704774	0.703577	0.260527	0.0969874	0.0252317
A0A804HIV7_HUMAN;EMD_HUMAN	EMD	5.32267	6.25314	3.74442	6.92493	4.67229	6.52909	4.69876	7.20637	6.5445	6.39375	5.98657	5.47741	7.31831	6.48788	6.77861	7.31767	0.539269	0.177892	1.19899	0.403346	0.215337	0.027835	0.875061	0.740272
A0A804HJ20_HUMAN;A8MQ02_HUMAN;J3KN01_HUMAN;AFAD_HUMAN;AFAD_HUMAN;AFAD_HUMAN	AFDN	7.42791	6.48312	7.68942	6.24961	5.8118	7.11212	7.185	6.96214	7.36537	7.15958	7.38487	7.48424	7.37142	7.30644	6.9431	7.1331	0.386001	0.286554	0.420753	0.256009	-0.194752	0.0572997	-0.159999	0.325075
A0A804HJ62_HUMAN;A0A804HKG9_HUMAN;A0A804HL73_HUMAN;A0A8C8KE22_HUMAN;VP13B_HUMAN;VP13B_HUMAN;VP13B_HUMAN;VP13B_HUMAN;VP13B_HUMAN;VP13B_HUMAN	VPS13B	5.32561	5.3681	7.01902	4.123	5.9687	5.27327	4.4762	4.92821	3.98256	3.79676	4.44157	4.81417	2.46939	4.6928	4.14149	5.972	-1.20017	0.57804	-0.842676	0.206095	-0.29734	0.0600501	0.060156	0.0125273
A0A804HJ86_HUMAN;E7EQ61_HUMAN;E7EWE1_HUMAN;UBA5_HUMAN	UBA5	8.96554	8.71529	9.20317	8.41149	9.10263	9.34385	8.42327	9.07162	7.55743	8.29079	8.3401	8.11353	8.18637	8.7874	8.07641	8.73038	-0.748412	1.00551	-0.540202	0.485127	0.161469	0.0874494	0.36968	0.352499
A0A804HJA0_HUMAN;J3KNI5_HUMAN;TRIMM_HUMAN	TRIML2	6.28338	7.52905	9.25773	7.31834	7.08091	7.44118	7.46358	8.01525	8.24328	8.10926	8.01368	8.04908	8.34632	8.73191	8.74832	8.90532	0.506698	0.202557	1.18273	1.35459	-0.0968953	0.0165793	0.579141	1.12601
A0A804HJA4_HUMAN;J3KN16_HUMAN;ECM29_HUMAN	ECPAS	8.66015	8.34421	8.032	8.25907	7.88013	8.56934	8.57915	8.48062	8.43192	8.69557	8.59553	8.63321	8.17218	8.7237	8.32472	8.39671	0.265199	0.573774	0.0270172	0.017835	0.0534527	0.031992	-0.184729	0.348801
A0A804HJB3_HUMAN;A0A804HJY9_HUMAN;GLE1_HUMAN	GLE1	6.78229	6.86727	7.32201	6.98547	8.54512	4.51471	7.66095	7.13699	6.75972	6.54102	6.78501	6.23989	6.42323	6.40198	4.39193	6.91409	-0.407849	0.759017	-0.931632	0.163002	-0.0248175	0.00251769	-0.548601	0.210038
A0A804HJB7_HUMAN;TACO1_HUMAN	TACO1	6.73642	6.98748	7.88244	5.78106	3.87646	7.93451	7.03736	6.74099	7.20794	7.04179	7.03574	7.12695	7.10435	7.84758	4.35457	7.13648	0.256253	0.13302	0.213414	0.0245591	-0.449518	0.0622376	-0.492357	0.126454
A0A804HJE2_HUMAN;ZN384_HUMAN	ZNF384	7.44145	6.55493	7.54125	7.93271	8.07082	7.14571	7.07054	7.26314	7.80081	7.48035	7.17706	7.5446	7.01304	7.70768	7.20947	7.58339	0.133116	0.0860829	-0.00915893	0.00386182	0.0199664	0.00623273	-0.122309	0.116107
A0A804HJG7_HUMAN;E7ERI8_HUMAN;E7EW49_HUMAN;CLAP2_HUMAN	CLASP2	8.53376	8.88422	7.40222	7.66502	8.14286	7.8987	8.26879	8.10125	7.49413	7.61917	7.63258	7.50739	8.06068	7.75302	7.3825	7.71474	-0.557989	0.470832	-0.375166	0.600833	-0.0184029	0.00586026	0.16442	0.26526
A0A804HJL6_HUMAN;A0A804HKK4_HUMAN;A0A804HKX7_HUMAN;A0A804HLB7_HUMAN;ALG1_HUMAN	ALG1	6.27045	5.49946	5.09223	6.78246	5.29475	5.34501	5.9523	4.43537	4.8772	5.04678	4.63694	5.60331	4.76091	5.32875	5.44388	3.12828	-0.870089	0.627826	-0.591402	0.175016	-0.654294	0.236205	-0.375606	0.131945
A0A804HJN6_HUMAN;SYIC_HUMAN	IARS1	10.8946	10.7228	10.5264	10.8205	10.3618	10.6517	10.2848	10.4101	10.6234	10.8308	10.52	10.7411	10.6137	10.3448	10.204	10.3432	-0.062226	0.134434	-0.0506759	0.0663856	-0.31396	0.57378	-0.302409	0.740255
A0A804HJQ0_HUMAN;ACVR1_HUMAN	ACVR1	7.61778	6.94033	6.4982	5.38408	5.25268	7.94518	6.49647	6.85419	6.87675	7.32656	7.05481	7.48361	7.29475	7.02539	6.05947	7.11423	0.575339	0.320932	0.236331	0.0563409	0.0270348	0.00321998	-0.311974	0.224431
A0A804HJX8_HUMAN;F8VWT9_HUMAN;J3KPF0_HUMAN;HECD4_HUMAN;HECD4_HUMAN	HECTD4	6.15527	6.20928	4.98476	6.42097	6.54783	6.51676	6.31188	6.31383	6.11536	5.41362	5.91841	5.42588	5.1354	4.83593	5.06065	6.321	-0.22425	0.137941	-1.08433	0.846009	0.480006	0.264675	-0.380075	0.223127
A0A804HK53_HUMAN;A0A804HL97_HUMAN;A8MX75_HUMAN;E7EVE9_HUMAN;K7EKF3_HUMAN;ERCC2_HUMAN;ERCC2_HUMAN	ERCC2	3.99704	4.58063	4.99873	5.80226	4.70349	4.83965	5.06626	5.44568	5.90427	6.19207	5.55026	5.94684	5.467	4.96323	6.0497	4.56721	1.0537	0.862017	0.248017	0.119998	0.169106	0.0574876	-0.636575	0.463091
A0A804HK63_HUMAN;FBX11_HUMAN;FBX11_HUMAN;FBX11_HUMAN	FBXO11	6.27388	6.82189	5.45051	6.39011	8.53069	6.5804	6.81684	6.88304	6.94414	6.54667	6.95838	6.71565	7.10909	6.75186	6.7455	7.57432	0.557112	0.561078	-0.15755	0.0473084	0.968646	0.340962	0.253984	0.268165
A0A804HKA7_HUMAN;H3BV55_HUMAN;PMM2_HUMAN	PMM2	8.56543	8.61176	8.5278	8.49158	8.71994	8.33866	8.75982	8.69447	8.00486	7.9659	8.13972	8.08993	7.91869	8.31241	8.54599	7.09406	-0.499039	2.46795	-0.660437	0.476241	0.0790798	0.113846	-0.082318	0.0412857
A0A804HKC9_HUMAN;DDX6L_HUMAN	DDX60L	5.71376	7.229	6.54683	7.75716	5.61367	6.37588	5.92622	6.79677	6.78073	6.51135	6.49422	6.30322	6.00918	6.85294	7.19443	6.60201	-0.289307	0.147166	0.486508	0.280969	-0.633556	0.210802	0.142259	0.101761
A0A804HKE3_HUMAN;A0A804HKI3_HUMAN;A0A804HLH4_HUMAN;AZIN1_HUMAN	AZIN1	7.12672	8.23552	7.72663	7.42623	8.55219	8.42329	8.65538	8.22564	8.63889	8.5548	8.72278	8.3257	8.57922	8.93079	9.05737	9.4173	0.931766	1.23687	0.53205	0.701057	0.835349	0.652333	0.435633	0.600589
A0A804HKE7_HUMAN	MAP4	11.2899	11.5782	11.3899	11.246	11.4052	11.3408	11.3524	11.1715	11.6737	11.7327	11.6904	11.5488	11.7812	11.7449	11.7036	11.5931	0.285363	1.13185	0.388221	1.4892	-0.0585322	0.0917808	0.044326	0.166138
A0A804HKF9_HUMAN;XPF_HUMAN	ERCC4	3.91832	5.09029	5.5003	5.49338	6.67077	6.07075	6.34802	5.43289	6.07788	5.79619	5.32547	5.84055	6.12165	6.2827	3.62564	6.20614	0.759449	0.574861	-0.571578	0.14552	1.13004	0.497128	-0.20099	0.0501888
A0A804HKH9_HUMAN;E9PMH2_HUMAN;AIP_HUMAN	AIP	7.88488	6.61532	7.2375	7.97548	6.00774	7.53192	8.27487	7.50967	7.8044	7.72185	7.6396	8.06308	7.76551	7.69656	7.41017	7.55161	0.37894	0.312188	0.274916	0.0953961	-0.0972463	0.0208887	-0.201271	0.413949
A0A804HKS6_HUMAN;NBEL1_HUMAN	NBEAL1	9.10439	9.37057	9.81191	9.51807	9.60638	8.97589	8.80433	8.33638	9.02164	9.0943	9.19717	8.89781	8.60651	8.61758	9.21343	8.64879	-0.398505	0.811127	-0.159175	0.0860339	-0.520485	0.321515	-0.281154	0.440282
A0A804HL83_HUMAN;P52K_HUMAN	THAP12	8.4977	8.04346	8.21562	8.34501	8.58164	8.53295	8.38657	8.03652	7.5674	7.75648	7.86427	7.80925	7.94903	7.62826	7.81651	8.04584	-0.526098	1.48716	-0.524509	0.913558	0.108972	0.0982029	0.110562	0.219675
A0A804HLA9_HUMAN;CFA74_HUMAN;CFA74_HUMAN	CFAP74	15.9715	15.864	16.2783	16.0112	16.6732	16.4301	16.2795	16.5777	16.0123	15.9777	15.8326	15.9176	15.6497	16.305	15.905	16.5053	-0.0962401	0.260093	-0.398899	0.445578	0.458861	0.746298	0.156202	0.167799
A0A804HLC1_HUMAN;ATLA1_HUMAN;ATLA1_HUMAN	ATL1	7.25205	4.77255	5.37501	5.12247	7.30517	7.23036	5.28836	6.56824	6.15939	5.44708	6.11459	6.28894	6.81145	7.19318	5.00845	7.6252	0.371978	0.14629	0.0615375	0.0113732	0.96751	0.236205	0.657069	0.246059
A0A804HLI8_HUMAN;F111A_HUMAN	FAM111A	7.58863	7.28315	7.76371	6.80311	8.14496	7.9079	6.94598	7.03275	7.42252	7.01207	7.70213	7.70155	7.49951	7.84536	6.97613	7.82598	0.0999189	0.0774698	0.0288447	0.0105259	0.148248	0.0565707	0.0771742	0.0490427
A0A8C8KBL6_HUMAN;ITA6_HUMAN;ITA6_HUMAN;ITA6_HUMAN;ITA6_HUMAN;ITA6_HUMAN;ITA6_HUMAN;ITA6_HUMAN	ITGA6	6.35999	6.4196	6.35804	7.25035	5.54581	5.30668	6.66357	7.70908	6.8675	7.28238	6.91679	7.11739	6.85192	6.8905	6.12259	6.23855	0.449022	0.578988	0.219608	0.055444	-0.290712	0.0679545	-0.520125	0.623258
A0A8C8KBU6_HUMAN;H0YLH9_HUMAN;IL16_HUMAN;IL16_HUMAN;IL16_HUMAN;IL16_HUMAN	IL16	10.2023	10.8008	10.6677	10.3937	9.54705	9.46441	10.1489	10.5352	9.88451	9.73282	9.21498	9.18466	9.13199	9.24237	9.62089	9.45619	-1.01186	1.48442	-0.561034	0.491172	-0.592206	0.400372	-0.141382	0.136093
A0A8C8KGQ8_HUMAN;A0A8C8MQ70_HUMAN;UBAP2_HUMAN	UBAP2	7.70173	6.99998	7.24033	7.24508	7.79521	7.34505	7.1526	7.35731	7.2266	7.05205	7.20582	7.18389	7.13451	6.88617	7.09694	6.66833	-0.129691	0.213019	-0.466055	0.694393	0.115762	0.082614	-0.220602	0.49074
A0A8C8KX99_HUMAN;CENPI_HUMAN;CENPI_HUMAN	CENPI	6.55823	5.39728	5.09991	5.99746	6.87636	6.72993	4.79256	6.82469	6.37417	6.41538	6.19907	5.76379	5.5603	7.70763	6.3161	6.64773	0.424879	0.325724	0.252055	0.0555047	0.542663	0.139261	0.369839	0.166534
A0A8C8MSB2_HUMAN;H0YD97_HUMAN;ODPX_HUMAN;ODPX_HUMAN	PDHX	6.88098	8.0885	5.07336	7.80866	4.82531	4.85931	6.28575	6.92214	6.93987	7.70214	7.7042	7.03221	7.31257	6.19941	5.497	4.87612	0.38173	0.117999	0.248149	0.0477755	-1.23975	0.262196	-1.37333	0.652561
A0A8C8NNX8_HUMAN;A0A8C8P5L8_HUMAN;H3BP52_HUMAN;MGAP_HUMAN;MGAP_HUMAN	MGA	5.49779	5.12799	6.51435	4.59214	7.5814	6.08876	6.12056	5.46475	5.32901	5.93141	5.64271	5.07867	5.79981	4.69414	5.84184	6.31485	0.0623818	0.0251191	-0.651208	0.228052	0.880798	0.265101	0.167208	0.0767309
A0A8C8NWT4_HUMAN	PLEKHG3	5.9781	6.05016	5.23301	6.11097	4.46749	6.2406	7.09599	6.10598	7.00345	6.9692	6.90171	6.97585	6.87943	6.78228	6.6339	6.6703	1.11949	1.71801	0.763965	0.289755	0.134454	0.0278721	-0.221075	0.975813
A0A8I5G938_HUMAN;E9PHI4_HUMAN;SUN1_HUMAN;SUN1_HUMAN;SUN1_HUMAN;SUN1_HUMAN	SUN1	7.57907	7.23224	7.85319	7.07161	8.11665	8.0144	7.48184	7.20253	7.22067	7.18554	7.26413	6.91373	6.8057	7.29204	6.36442	5.39597	-0.288009	0.439	-1.23932	0.699198	0.269828	0.151012	-0.681485	0.412506
A0A8I5KNB7_HUMAN;A0A8I5KR25_HUMAN;A0A8I5QJV3_HUMAN;PMGT1_HUMAN;PMGT1_HUMAN	POMGNT1	5.81273	5.32497	5.45624	5.13821	6.12817	4.78061	4.65821	5.28501	4.91034	4.97989	5.79961	3.46718	4.36384	3.76111	6.74439	3.61921	-0.643781	0.35383	-0.590862	0.130278	-0.220038	0.0855257	-0.167119	0.0311302
A0A8I5KNP3_HUMAN;DDX21_HUMAN	DDX21	10.7373	10.5271	10.1146	10.7995	10.3618	10.4885	10.3367	10.3457	10.6699	10.8704	10.5861	10.7105	10.7504	10.4395	10.6427	10.6191	0.164633	0.258713	0.229759	0.825315	-0.161436	0.162357	-0.0963104	0.249013
A0A8I5KNT9_HUMAN;A0A8I5KS65_HUMAN;A0A8I5KT53_HUMAN;A0A8I5KVF5_HUMAN;A0A8I5KVR2_HUMAN;A0A8I5KWF1_HUMAN;A0A8I5KWU7_HUMAN;A0A8I5KX91_HUMAN;A0A8I5KXC6_HUMAN;A0A8I5KXU0_HUMAN;A0A8I5KYL1_HUMAN;A0A8I5KZ24_HUMAN;A0A8I5QKV3_HUMAN;F5GXE4_HUMAN;ATE1_HUMAN	ATE1	7.01382	6.87187	7.88373	8.03806	8.38028	7.97998	5.7387	7.81425	7.83556	7.42901	7.65793	7.46261	7.91057	6.96772	7.74842	8.16001	0.14441	0.097936	0.218379	0.048691	0.0264312	0.00334952	0.100401	0.0635587
A0A8I5KNX5_HUMAN;A0A8J9C7E3_HUMAN;PPM1D_HUMAN;PPM1D_HUMAN	PPM1D	6.60181	5.00667	8.23968	5.79201	5.45042	6.47446	5.35026	6.56518	7.16819	6.85732	7.18382	6.75935	6.70098	6.24298	7.60217	7.40939	0.582125	0.206416	1.0288	0.568241	-0.449966	0.0839697	-0.00329013	0.00168414
A0A8I5KP46_HUMAN;A0A8I5KPF6_HUMAN;A0A8I5KQK1_HUMAN;A0A8I5KQW2_HUMAN;A0A8I5KRF5_HUMAN;A0A8I5KRH9_HUMAN;A0A8I5KST0_HUMAN;A0A8I5KT14_HUMAN;A0A8I5KU89_HUMAN;A0A8I5KUW8_HUMAN;A0A8I5KW10_HUMAN;A0A8I5KX65_HUMAN;A0A8I5KXM7_HUMAN;A0A8I5KZ67_HUMAN;D6REK3_HUMAN;CWC27_HUMAN;CWC27_HUMAN	CWC27	4.7985	5.6242	4.4063	4.03274	4.16343	4.70033	4.71898	3.75469	6.76776	5.52986	4.41956	6.07239	6.41655	5.09008	6.04179	4.51619	0.981956	0.488103	1.1818	0.611867	-0.38108	0.142914	-0.18124	0.0444639
A0A8I5KP74_HUMAN;A0A8I5KSY3_HUMAN;A0A8I5KSY8_HUMAN;A0A8I5KX20_HUMAN;A0A8I5KYK4_HUMAN;A0A8I5QJ67_HUMAN;A0A8I5QKN7_HUMAN;D6RFH4_HUMAN;H3BUX2_HUMAN;J3QR91_HUMAN;CYB5B_HUMAN	CYB5B	8.50216	8.5976	7.85451	8.01975	8.20978	6.83737	7.26849	7.00301	5.79734	7.4623	4.97725	5.97839	7.16362	5.50813	5.52171	8.16113	-2.18968	1.33081	-0.741013	0.193674	-0.913839	0.524701	0.534831	0.128151
A0A8I5KPH7_HUMAN;A0A8I5KQR8_HUMAN;A0A8I5KTT1_HUMAN;A0A8I5KXH7_HUMAN;A0A8I5KYW1_HUMAN;C9JGA3_HUMAN;KDM5C_HUMAN;KDM5C_HUMAN;KDM5C_HUMAN;KDM5D_HUMAN;KDM5D_HUMAN;KDM5D_HUMAN	KDM5C	6.74357	4.13034	5.86629	6.77614	4.90617	4.902	7.18481	4.91613	5.70166	6.24896	4.37199	6.21253	5.832	5.96092	5.24003	5.6135	-0.245302	0.0644148	0.184335	0.0465364	-0.401808	0.0649995	0.0278293	0.00944173
A0A8I5KPP9_HUMAN;AP2A2_HUMAN;AP2A2_HUMAN;AP2A2_HUMAN	AP2A2	8.05669	8.11615	7.56481	7.94496	7.71897	7.84316	7.9614	8.13862	8.05585	8.06064	8.14942	8.00921	7.87225	7.88074	7.65472	8.088	0.148129	0.317407	-0.0416108	0.04735	-0.00511389	0.00251769	-0.194853	0.546941
A0A8I5KQ98_HUMAN;A0A8I5KQH9_HUMAN;A0A8I5KSF0_HUMAN;A0A8I5KWY9_HUMAN;A0A8I5KXF8_HUMAN;A0A8I5KYV8_HUMAN;A0A8I5QKX6_HUMAN;GOGA3_HUMAN;GOGA3_HUMAN	GOLGA3	7.81285	7.89282	8.05161	8.06058	8.44771	7.82905	7.87211	7.67965	7.09625	7.02797	6.34254	7.28581	7.38752	6.81137	7.85927	8.38327	-1.01632	1.53457	-0.346777	0.168065	0.00266704	0.00123353	0.672215	0.426756
A0A8I5KQG7_HUMAN;A0A8I5KSZ3_HUMAN;A0A8I5KUI4_HUMAN;A0A8I5KYN2_HUMAN;D6RFF0_HUMAN;H0YA82_HUMAN;LARP7_HUMAN;LARP7_HUMAN	LARP7	6.48634	5.18877	5.05102	7.61884	6.55068	5.55092	5.01366	3.86612	6.94718	7.14138	6.92122	4.5863	5.26968	5.92905	5.2184	6.83256	0.312776	0.0746584	0.567079	0.149627	-0.840899	0.163727	-0.586596	0.173642
A0A8I5KQQ6_HUMAN;A0A8I5KRU1_HUMAN;C9J088_HUMAN;C9JTY6_HUMAN;J3KR72_HUMAN;TAF6_HUMAN;TAF6_HUMAN;TAF6_HUMAN;TAF6_HUMAN	TAF6	10.3099	10.4179	10.8357	5.10616	4.52802	5.17378	10.2251	10.0826	9.80547	9.77319	4.39968	9.76818	9.47734	5.78554	9.76182	10.1179	-0.730779	0.0786977	1.28329	0.121601	-1.66504	0.119861	0.349028	0.0328672
A0A8I5KR56_HUMAN;A0A8I5KZA5_HUMAN;A0A8I5QKV5_HUMAN;E9PH82_HUMAN;FA98A_HUMAN	FAM98A	8.17782	8.53971	8.63114	8.2626	8.77715	8.29545	8.64746	8.68807	8.61995	8.34981	8.52647	8.20617	8.73117	8.00351	7.91029	8.9559	0.022782	0.0288168	-0.201818	0.125454	0.199217	0.230849	-0.0253823	0.0144603
A0A8I5KR65_HUMAN;A0A8I5KSQ8_HUMAN;A0A8I5KTR7_HUMAN;A0A8I5KU04_HUMAN;A0A8I5KVE6_HUMAN;A0A8I5KWI4_HUMAN;A0A8J8YX80_HUMAN;EDEM3_HUMAN;EDEM3_HUMAN	EDEM3	5.10913	4.60457	4.3985	4.03652	4.2909	4.38189	3.90649	4.09896	4.3782	5.1101	5.16245	5.57628	4.90396	4.46022	5.48005	4.1968	0.519574	0.460034	0.590697	0.472843	-0.367622	0.273233	-0.296499	0.167172
A0A8I5KR71_HUMAN;A0A8J8YWN6_HUMAN;NB5R3_HUMAN;NB5R3_HUMAN;NB5R3_HUMAN	CYB5R3	9.46162	9.26186	9.72702	9.33031	9.50657	9.30034	9.56109	9.17297	9.54143	9.71341	9.70266	9.77933	9.64725	9.14874	9.53602	9.59268	0.239004	0.656439	0.0959296	0.115177	-0.0599595	0.0595488	-0.203034	0.407743
A0A8I5KRC7_HUMAN;A0A8I5KRK9_HUMAN;A0A8I5KS79_HUMAN;A0A8I5KT47_HUMAN;A0A8I5KTC6_HUMAN;A0A8I5KUB8_HUMAN;A0A8I5KVT2_HUMAN;A0A8I5QKM8_HUMAN;A0A8I5QKP4_HUMAN;A0A8I5QKV0_HUMAN;G3XAK3_HUMAN;CLIP4_HUMAN;CLIP4_HUMAN;CLIP4_HUMAN	CLIP4	5.64158	7.57748	5.91789	5.22459	5.82829	4.28323	6.61576	3.96368	5.21761	5.10738	5.37147	4.97599	4.74638	5.97999	5.09916	4.27246	-0.922272	0.535329	-0.148244	0.0268103	-0.917644	0.186564	-0.143616	0.0676812
A0A8I5KRG4_HUMAN;A0A8I5KRX4_HUMAN;A0A8I5KVC8_HUMAN;EXOS8_HUMAN	EXOSC8	8.33984	6.51816	8.22904	8.31608	8.98389	8.0404	7.78326	7.95878	8.01794	8.04682	8.17932	7.87645	8.37033	6.91252	7.65208	8.32263	0.179352	0.0828138	-0.377195	0.154757	0.340806	0.0919134	-0.215741	0.122234
A0A8I5KRK1_HUMAN;A0A8I5KSQ5_HUMAN;A0A8I5KWJ9_HUMAN;A0A8I5KY07_HUMAN;A0A8I5KYQ0_HUMAN;A0A8I5KZB3_HUMAN;RBGPR_HUMAN	RAB3GAP2	8.23906	8.13482	7.31563	8.07643	8.36873	7.83676	7.85656	8.11222	8.11871	8.2772	8.13617	8.06282	8.06	7.91238	7.63513	7.75215	0.20724	0.24683	-0.203649	0.268748	0.102081	0.0575612	-0.308807	0.801285
A0A8I5KRU7_HUMAN;A0A8I5KTP5_HUMAN;A0A8I5KXG0_HUMAN;A0A8I5QKL1_HUMAN;CK5P2_HUMAN;CK5P2_HUMAN;CK5P2_HUMAN;CK5P2_HUMAN	CDK5RAP2	6.3315	6.47697	6.73409	7.68297	5.01667	5.26752	6.70692	5.3846	5.80903	5.95058	5.84137	5.69524	6.25257	5.94024	6.19367	5.02166	-0.982325	1.05964	0.258107	0.0886392	-1.21245	0.501449	0.0279793	0.014586
A0A8I5KRX5_HUMAN;A0A8I5KYB4_HUMAN;B4DFY5_HUMAN;MP2K1_HUMAN	MAP2K1	10.1476	9.39481	10.088	9.31968	9.41927	9.31879	8.96528	9.23197	9.09771	9.10362	9.09264	9.27761	8.6795	8.67008	8.93413	8.63963	-0.594626	0.86839	-0.502991	1.1331	-0.503694	0.409535	-0.412059	1.19634
A0A8I5KSD7_HUMAN;A0A8I5KV27_HUMAN;A0A8I5KXK0_HUMAN;A0A8I5QKK6_HUMAN;A0A8J8ZTU4_HUMAN;PNKD_HUMAN	PNKD	8.03628	6.76917	7.07117	7.30676	8.43014	8.13118	7.59271	6.65022	6.74053	5.88326	6.03871	5.82111	6.14841	6.31321	4.78952	4.70222	-1.17494	1.13676	-2.21273	1.01638	0.405218	0.127052	-0.632564	0.312564
A0A8I5KSY6_HUMAN;A0A8I5KUQ2_HUMAN;A0A8I5KV60_HUMAN;A0A8I5QJR0_HUMAN;H0YC37_HUMAN;TAF2_HUMAN	TAF2	9.05843	9.55707	9.18075	8.92697	10.5466	9.40861	9.33665	8.98277	8.89774	8.9975	9.24914	8.96589	8.98473	9.30074	9.78527	9.56141	-0.153237	0.255408	-0.160614	0.0632977	0.387844	0.171693	0.380467	0.521152
A0A8I5KT00_HUMAN;CNDD3_HUMAN	NCAPD3	4.46196	4.99704	4.60618	5.8689	4.94602	4.52653	5.55734	5.513	5.67906	5.30536	4.79878	5.06708	4.4848	3.92565	4.33957	4.89691	0.229049	0.143015	-0.723992	0.570152	0.1522	0.0532253	-0.800842	0.783485
A0A8I5KT03_HUMAN;A0A8I5KVL5_HUMAN;A0A8I5KYH4_HUMAN;A0A8I5KYP7_HUMAN;H0YLU7_HUMAN;ETFA_HUMAN;ETFA_HUMAN	ETFA	9.18099	8.35068	8.54652	8.839	8.94328	8.7369	7.62362	7.81147	7.96463	7.60484	7.50956	7.86257	8.14058	7.52582	8.38419	7.65234	-0.9939	1.53445	-0.353087	0.165034	-0.450481	0.202314	0.190331	0.176168
A0A8I5KT66_HUMAN;A0A8I5KVN5_HUMAN;A0A8I5QJG2_HUMAN;ANPRB_HUMAN;ANPRB_HUMAN	NPR2	5.05173	4.29144	6.28797	5.22003	4.52828	4.40581	4.12489	4.77452	6.22749	6.01011	5.67234	5.94125	6.24209	5.94924	7.08271	6.33281	0.750006	0.532429	1.94334	1.68698	-0.754418	0.325578	0.438911	0.409333
A0A8I5KT67_HUMAN;A0A8J9G8Q5_HUMAN;K7ESP4_HUMAN;DCAKD_HUMAN;DCAKD_HUMAN	DCAKD	6.64304	4.97737	6.12229	6.24831	6.61645	5.81166	7.22842	5.87546	5.49035	5.4513	5.75939	2.57678	6.22412	6.8939	7.76136	7.40883	-1.1783	0.407501	0.68906	0.31253	0.385245	0.113894	2.2526	0.732628
A0A8I5KT93_HUMAN;E9PRF4_HUMAN;SETB1_HUMAN;SETB1_HUMAN	SETDB1	9.72225	9.79687	9.94455	9.6473	10.2752	10.1809	10.4266	10.3313	9.62991	9.66641	9.66935	9.52459	9.56068	9.73991	9.65799	9.54489	-0.155179	0.681115	-0.677621	2.0219	0.525744	1.05849	0.00330207	0.00911408
A0A8I5KTF1_HUMAN;A0A8J8YWI7_HUMAN;F8WE88_HUMAN;G3V394_HUMAN;MYO5A_HUMAN;MYO5A_HUMAN;MYO5A_HUMAN	MYO5A	6.65834	5.64028	5.43768	7.03602	4.92607	6.40954	5.47491	5.30168	4.42909	5.9845	5.76427	3.70592	4.80573	5.87083	6.71352	6.35496	-1.22214	0.557984	0.408209	0.138411	-0.665031	0.236033	0.965317	0.343485
A0A8I5KTQ1_HUMAN;A0A8I5KU53_HUMAN;A0A8I5KUP2_HUMAN;A0A8I5QKL9_HUMAN;MYLK_HUMAN;MYLK_HUMAN;MYLK_HUMAN;MYLK_HUMAN;MYLK_HUMAN;MYLK_HUMAN;MYLK_HUMAN;MYLK_HUMAN	MYLK	8.85517	8.82953	9.10875	8.03281	8.60446	8.37828	8.34303	8.89562	8.65747	8.5252	8.79998	8.44723	8.38503	8.73804	8.40575	8.20741	-0.0990955	0.0832905	-0.121292	0.125666	-0.151218	0.0822863	-0.173415	0.301465
A0A8I5KUD9_HUMAN;SHOC2_HUMAN;SHOC2_HUMAN	SHOC2	7.08164	7.70295	7.82793	8.72935	6.65789	7.7257	7.75148	7.25975	7.93876	7.76743	8.24325	8.03513	7.76235	8.28399	8.07334	7.97398	0.160676	0.0953657	0.674711	0.619212	-0.486765	0.190622	0.02727	0.0298972
A0A8I5KUL7_HUMAN;F8W7Q4_HUMAN;F162A_HUMAN	FAM162A	8.63525	8.93755	8.59155	8.38004	8.70255	9.07892	8.32866	8.24373	8.53887	8.04058	8.01377	7.24445	7.57195	7.35876	7.07687	6.8462	-0.676675	0.748009	-1.37502	1.4265	-0.0476302	0.0256645	-0.745976	0.639771
A0A8I5KUM4_HUMAN;A0A8I5QKQ8_HUMAN;SPTC1_HUMAN	SPTLC1	8.24826	7.41132	8.23985	7.08909	8.41248	7.75408	7.50045	7.31157	7.27657	7.25125	7.30077	7.34102	6.94121	7.79663	7.50118	7.14555	-0.454725	0.456011	-0.398502	0.266925	-0.00248439	0.000461481	0.0537385	0.0457415
A0A8I5KUS5_HUMAN;B8ZZU8_HUMAN;ELOB_HUMAN;ELOB_HUMAN	ELOB	10.0569	10.1309	10.179	9.4233	10.1299	9.687	9.52058	9.64877	9.472	9.08255	9.3014	9.17215	9.16718	9.52449	9.60995	10.0623	-0.690502	1.16984	-0.155578	0.11887	-0.200978	0.140509	0.333946	0.410367
A0A8I5KV47_HUMAN;A0A8I5KVY3_HUMAN;A0A8I5QL34_HUMAN;A3KFL2_HUMAN;A3KFL5_HUMAN;B4E001_HUMAN;EXOS2_HUMAN;EXOS2_HUMAN;EXOS2_HUMAN	EXOSC2	7.27618	6.5815	5.84755	6.37402	5.50121	5.12593	6.18776	5.98185	5.37301	5.51004	4.63299	5.80806	6.02416	6.43262	5.19949	6.08538	-1.18878	1.01991	0.236221	0.115934	-0.82062	0.419931	0.604385	0.416881
A0A8I5KV85_HUMAN;CSDE1_HUMAN;CSDE1_HUMAN;CSDE1_HUMAN;CSDE1_HUMAN	CSDE1	10.5826	10.7393	10.4399	10.4128	10.7797	10.6388	10.7925	10.6929	10.6154	10.6206	10.6004	10.494	10.5539	10.7876	10.6339	10.573	0.0389408	0.103077	-0.0888935	0.289084	0.182333	0.426132	0.0544985	0.192072
A0A8I5KVA2_HUMAN;A0A8I5KW38_HUMAN;A0A8I5QJB7_HUMAN;GCC2_HUMAN	GCC2	6.83408	6.87641	7.47908	7.58119	1.95653	7.29772	6.86077	6.96746	7.4925	7.30833	7.46724	6.80554	6.86246	7.11823	6.88147	7.38837	0.0757108	0.0590217	1.29201	0.189042	-1.42207	0.182173	-0.205771	0.226778
A0A8I5KVF8_HUMAN;STAG2_HUMAN;STAG2_HUMAN	STAG2	7.09253	7.35122	7.71539	7.79148	6.21779	7.0589	7.76393	7.41324	7.75076	7.79762	7.64964	7.78297	7.51267	7.54658	7.45987	7.86128	0.257591	0.458585	0.481631	0.295883	-0.374188	0.161643	-0.150148	0.385243
A0A8I5KVU2_HUMAN;A0A8I5KWN8_HUMAN;LAR4B_HUMAN	LARP4B	4.90956	4.96917	6.46682	5.7226	4.77296	4.76597	4.83048	5.46614	4.95151	6.51245	5.91767	4.51204	5.77715	4.29479	5.91897	4.78531	-0.0436248	0.0129637	0.23517	0.090225	-0.558155	0.247824	-0.27936	0.0850842
A0A8I5KVV1_HUMAN;AFG32_HUMAN	AFG3L2	8.47304	8.07627	7.99622	8.53358	8.03968	8.1354	7.56072	7.95896	8.56463	8.76669	8.58389	8.71184	8.75399	8.27941	7.65505	8.25813	0.386986	0.877176	0.312954	0.245865	-0.346089	0.349764	-0.420121	0.457794
A0A8I5KW55_HUMAN;EMC1_HUMAN;EMC1_HUMAN	EMC1	7.20539	7.21076	7.03277	6.21859	7.32814	7.68632	7.54643	7.10478	7.16852	7.34157	7.0373	7.00506	7.36383	6.88815	6.41234	7.11035	0.221235	0.22416	-0.472749	0.476241	0.499541	0.349268	-0.194443	0.193584
A0A8I5KWA8_HUMAN;A0A8I5KXV0_HUMAN;A0A8J9FM07_HUMAN;ATP7A_HUMAN;ATP7A_HUMAN;ATP7A_HUMAN;ATP7A_HUMAN	ATP7A	5.13386	7.62242	4.74484	4.64934	7.03465	5.19003	4.71007	3.69462	6.61517	6.76432	6.02661	7.20062	6.22765	6.03129	6.33941	5.30091	1.11406	0.439137	0.817473	0.217757	-0.380274	0.0539135	-0.676864	0.518588
A0A8I5KWQ7_HUMAN;CP51A_HUMAN		8.50084	8.93811	8.91996	9.1957	9.12657	9.15421	9.2769	9.3621	8.52175	8.44555	8.40257	8.69398	9.06615	9.00042	8.99804	8.92371	-0.372693	0.763424	-0.232864	1.00279	0.341291	0.43378	0.48112	1.36349
A0A8I5KWR6_HUMAN;NF1_HUMAN;NF1_HUMAN;NF1_HUMAN	NF1	7.46718	7.86468	7.73822	7.08141	7.45438	7.42349	7.19461	7.3752	7.84825	7.89385	7.71655	7.62388	7.62438	7.84006	7.68086	7.85794	0.232762	0.351375	0.388889	1.23	-0.17595	0.150893	-0.0198229	0.0371025
A0A8I5KWT8_HUMAN;MYH9_HUMAN	MYH9	11.5939	11.7417	11.4888	11.7424	11.2597	11.1983	11.2041	11.2149	11.3472	11.5228	11.4161	11.4635	11.3388	11.207	10.9745	11.1023	-0.204303	0.932577	-0.0635512	0.143085	-0.422482	1.09189	-0.281731	0.877233
A0A8I5KX72_HUMAN;NKRF_HUMAN;NKRF_HUMAN	NKRF	8.55265	8.86666	8.35931	8.81904	8.64729	8.50119	8.64478	8.61064	8.66484	8.95965	8.35253	8.88045	8.55003	8.90139	8.57893	7.49975	0.0649522	0.0739502	-0.218452	0.124724	-0.0484391	0.0550876	-0.331843	0.219556
A0A8I5KX85_HUMAN	CDV3	9.64405	9.71869	9.54468	9.42813	9.04047	9.6144	9.28393	9.22834	9.3574	9.06915	9.33993	8.91086	9.23893	9.4159	9.12548	9.17842	-0.414553	1.09553	-0.0521024	0.0574806	-0.292101	0.420368	0.0703497	0.108343
A0A8I5KXJ8_HUMAN;A0A8I5KXY4_HUMAN;A0A8I5QJS0_HUMAN;A0A8I5QKY1_HUMAN;VKGC_HUMAN;VKGC_HUMAN	GGCX	6.16697	5.89551	5.53437	5.09442	4.50395	4.4802	4.6994	7.53088	7.26859	7.55943	7.27709	7.15768	6.79268	4.71942	5.18866	4.49685	1.64288	1.95772	-0.00420532	0.000739889	-0.369211	0.0649995	-2.0163	1.00875
A0A8I5KZ38_HUMAN;MYH10_HUMAN;MYH10_HUMAN;MYH10_HUMAN;MYH10_HUMAN;MYH10_HUMAN	MYH10	7.71326	7.94429	7.48493	7.51771	7.55638	7.14698	6.99836	7.04791	7.7864	7.89263	7.83981	7.94471	7.62654	7.61821	7.2651	7.17969	0.200841	0.549809	0.234979	0.284438	-0.477637	0.591854	-0.443499	0.967004
A0A8I5QJC8_HUMAN;CHSS2_HUMAN;CHSS2_HUMAN	CHPF	7.67155	7.77629	7.37434	6.73935	7.46961	4.43843	7.95907	7.2272	6.616	6.75273	6.87267	6.96279	6.59082	6.12823	7.38137	7.59513	-0.589336	0.781237	0.150312	0.0237291	-0.616805	0.106088	0.122843	0.0602816
A0A8J8YVX4_HUMAN;A0A8J8Z1C3_HUMAN;ODFP2_HUMAN;ODFP2_HUMAN;ODFP2_HUMAN;ODFP2_HUMAN;ODFP2_HUMAN;ODFP2_HUMAN;ODFP2_HUMAN;ODFP2_HUMAN;ODFP2_HUMAN;ODFP2_HUMAN	ODF2	6.02483	6.832	6.17206	7.41741	5.46489	5.3617	6.78455	6.09592	5.23663	5.28806	5.17063	4.44777	4.56424	4.71143	5.23914	6.08095	-1.5758	1.39508	-0.777829	0.364126	-0.68481	0.27393	0.113165	0.0469045
A0A8J9AUI2_HUMAN;RB3GP_HUMAN	RAB3GAP1	7.12694	7.13519	7.0191	6.87322	7.75154	6.87391	7.27702	7.49739	7.29202	7.33471	7.32821	7.30364	7.21989	7.46319	6.79796	6.71152	0.276032	1.46974	-0.301829	0.234004	0.311353	0.298234	-0.266508	0.369953
A0A8J9C4H3_HUMAN;GOGB1_HUMAN;GOGB1_HUMAN;GOGB1_HUMAN;GOGB1_HUMAN	GOLGB1	6.6775	7.21648	6.37548	5.95043	7.3582	8.05863	7.08841	6.37605	6.66597	6.7798	6.68334	6.72784	6.56952	5.8414	6.16898	5.69271	0.159265	0.134673	-1.15217	0.751088	0.665352	0.279892	-0.646084	0.880143
IFT56_HUMAN;IFT56_HUMAN;IFT56_HUMAN;B7Z2T3_HUMAN;B7Z6R6_HUMAN	TTC26	4.88399	6.60251	6.27603	6.0166	7.40434	4.12263	3.99999	6.02519	5.79083	6.63008	6.21749	5.34714	6.20608	6.75264	6.38396	6.94713	0.0516042	0.0196272	1.18442	0.300383	-0.556745	0.0874494	0.576068	0.44518
UBA6_HUMAN	UBA6	12.9988	13.2105	13.242	12.9339	13.3959	13.2162	13.3585	13.34	13.4631	13.454	13.6055	13.4673	13.3682	13.5457	13.3716	13.3887	0.401154	1.5379	0.0909243	0.348783	0.231324	0.549751	-0.078906	0.343632
SHOT1_HUMAN	SHTN1	7.2451	7.78596	7.2746	5.01226	7.13191	6.2467	6.47584	6.94736	7.27686	6.34079	7.54362	6.44034	7.21085	3.95096	5.27076	7.55388	0.0709221	0.0181038	-0.703842	0.143019	-0.129029	0.0247963	-0.903793	0.223127
HACL2_HUMAN;M0R026_HUMAN	ILVBL	5.01185	6.99099	4.86964	8.02896	4.64014	4.73996	5.42422	6.47018	7.58688	7.33435	6.74275	7.21182	6.66385	4.6937	4.08013	3.44552	0.993592	0.347159	-0.597825	0.129164	-0.906734	0.165755	-2.49815	0.921392
ELOV7_HUMAN;D6RBM2_HUMAN;D6RBR5_HUMAN;D6RE10_HUMAN	ELOVL7	4.21797	4.95824	5.2165	5.12668	7.26444	7.69968	7.21379	7.08047	6.25541	4.6203	7.31804	4.77987	4.16553	4.56494	4.43741	7.7158	0.863557	0.352544	-2.09368	0.632482	2.43475	1.31596	-0.522487	0.0939314
SPD2B_HUMAN	SH3PXD2B	8.56631	8.6532	8.72367	8.2774	9.11571	8.54657	8.49986	8.55805	9.37081	9.34847	9.55503	9.32404	9.43819	9.20821	9.12322	9.14119	0.844444	2.14785	0.547654	0.894656	0.124903	0.0986765	-0.171887	0.488811
A2A274_HUMAN;ACON_HUMAN	ACO2	8.80127	8.36036	8.43066	8.81418	8.67501	8.44802	7.88559	7.54314	8.60963	8.77084	8.40476	9.02716	8.50244	8.15033	7.97998	8.57726	0.101482	0.127184	0.16456	0.0921878	-0.463676	0.305664	-0.400599	0.539169
A2A2D0_HUMAN;STMN1_HUMAN;STMN1_HUMAN	STMN1	9.52559	9.89173	9.23236	9.53706	10.0895	10.2083	9.24115	9.67032	9.81318	9.63049	10.0264	9.70672	10.022	9.75795	10.4559	10.5537	0.247502	0.458388	0.395078	0.286257	0.25563	0.156595	0.403206	0.502548
A2A2F0_HUMAN;RLGPB_HUMAN;RLGPB_HUMAN;RLGPB_HUMAN	RALGAPB	6.85197	5.62895	4.72393	5.3213	6.27116	8.73349	4.37001	5.7436	5.74286	5.92439	4.20145	6.0439	6.45037	6.37164	4.88085	6.14756	-0.153389	0.0464616	-0.316965	0.0473084	0.648028	0.0895088	0.484452	0.180928
A2AAT0_HUMAN;S39A7_HUMAN	SLC39A7	5.96322	6.85864	4.62683	5.93049	7.83829	5.32874	4.81251	5.62483	7.34442	4.79293	5.91961	6.50662	6.45653	3.32854	6.2866	6.49981	0.296098	0.0861093	-0.258225	0.0351764	0.0562987	0.0077706	-0.498024	0.101761
A2IDA3_HUMAN;3MG_HUMAN;3MG_HUMAN;3MG_HUMAN;3MG_HUMAN	MPG	7.60432	6.23118	7.36221	7.12021	8.00973	7.75284	6.57805	6.97376	7.4273	7.45062	7.4936	7.22083	7.64796	7.21058	7.48844	7.26348	0.318609	0.27384	0.0740205	0.028205	0.249117	0.079911	0.00452862	0.00620115
NBAS_HUMAN	NBAS	5.27966	6.88438	4.66513	5.04733	5.26414	6.97637	5.25764	6.58792	6.16305	6.32275	5.45079	6.01487	6.45645	6.07472	6.54749	5.41563	0.518742	0.257552	0.102052	0.0264309	0.552395	0.123897	0.135705	0.0754513
SBNO1_HUMAN	SBNO1	6.24335	8.41027	6.05359	6.60753	4.9745	7.23659	7.24296	6.32377	7.03832	6.30321	6.17224	6.76169	7.3696	7.40248	6.54695	6.92485	-0.259822	0.0948902	0.616517	0.209639	-0.384234	0.0718058	0.492105	0.430227
DEN11_HUMAN;C9J7X6_HUMAN	DENND11	4.33669	4.67737	5.09201	5.11906	4.86681	4.45705	4.28456	5.30507	7.51187	7.09114	3.9912	6.73154	6.70126	6.21914	6.70951	5.34703	1.52516	0.571541	1.51586	1.02396	-0.0779107	0.0332267	-0.0872048	0.0158608
POTEF_HUMAN	POTEF	8.7042	8.99256	9.04326	8.95584	9.37653	8.83803	8.73996	8.39816	8.51954	8.56965	8.57943	8.49751	8.52915	8.88754	9.01778	9.02805	-0.382431	1.58286	0.0274613	0.0156916	-0.0857915	0.0557404	0.324101	0.732628
CNOT1_HUMAN	CNOT1	8.18201	7.96481	8.32753	8.0791	7.89204	7.72728	7.93349	7.9756	8.17834	8.20476	8.1923	8.29111	7.99897	7.91996	8.13449	7.83905	0.0782695	0.248038	0.0910146	0.214848	-0.256256	0.555554	-0.243511	0.949128
MP3B2_HUMAN;H3BTL1_HUMAN;MLP3B_HUMAN	MAP1LC3B2	7.9214	8.69287	9.23153	8.46366	9.41134	8.83028	8.78711	9.2662	8.58081	8.55143	8.24465	8.60123	9.03588	8.83288	8.75933	9.44771	-0.0828371	0.0576142	-0.054786	0.0347389	0.496369	0.297713	0.52442	0.801285
FA83G_HUMAN	FAM83G	4.56286	5.02508	5.6068	4.64769	5.00727	4.59239	4.64769	4.27478	6.25767	6.19628	4.44186	5.16777	5.71388	5.97722	6.791	3.54661	0.555285	0.300062	0.876646	0.251415	-0.330078	0.197359	-0.00871634	0.00177179
PGP_HUMAN	PGP	8.02847	7.71233	7.91003	7.92997	7.59133	7.29613	6.65662	7.95218	7.0343	6.99108	6.9763	7.21065	7.51617	6.82701	6.01582	7.19048	-0.842115	2.39597	-0.486692	0.22665	-0.521136	0.346443	-0.165713	0.0959753
RIMC1_HUMAN	RIMOC1	6.57711	5.06283	6.20174	5.86307	4.47884	6.97295	3.60862	6.6141	6.61064	5.7804	5.68243	5.60991	6.53487	6.72406	6.3518	7.66048	-0.00534394	0.00283111	1.39918	0.358145	-0.507558	0.082614	0.896961	0.642966
A6NEM2_HUMAN;HCFC1_HUMAN	HCFC1	9.55741	9.89327	9.93022	9.69639	9.63479	9.41663	9.63063	9.51621	9.83245	9.97386	10.0377	9.91689	9.86379	9.74263	9.75918	9.65684	0.170914	0.531035	0.206043	0.805008	-0.219758	0.420282	-0.184629	0.814665
ZN316_HUMAN	ZNF316	5.02139	3.54469	3.47139	5.2192	5.1843	5.62775	5.37247	5.76027	5.68174	5.70464	6.29799	5.54377	6.36636	4.89534	5.26165	4.43846	1.49287	0.995431	-0.245744	0.0953961	1.17203	0.484338	-0.566582	0.299535
A6NFX8_HUMAN;NUDT5_HUMAN	NUDT5	8.09221	8.21695	8.32802	8.56467	8.58887	8.16059	8.41579	8.6819	9.02799	8.92708	8.89232	8.91137	9.10358	8.86744	9.10317	9.10242	0.639228	1.86372	0.582367	1.19137	0.161323	0.171254	0.104462	0.391329
A6NGP5_HUMAN;H3BMT0_HUMAN;H3BMV3_HUMAN;H3BTV5_HUMAN;H3BU16_HUMAN;JUPI2_HUMAN;JUPI2_HUMAN;JUPI2_HUMAN	JPT2	6.56549	6.35879	5.13549	7.58922	6.26403	7.00673	6.71145	6.12866	7.62416	6.68355	4.16344	4.73856	7.89791	7.70625	7.36803	8.5791	-0.609821	0.14716	1.36011	1.11838	0.115471	0.0256645	2.0854	0.654642
A6NHB5_HUMAN;ZMYM3_HUMAN;ZMYM3_HUMAN	ZMYM3	7.51603	8.16196	7.88852	8.85506	8.0282	8.05733	7.33515	8.24697	7.93303	7.86956	7.78583	7.82907	7.95534	7.57558	7.32159	7.56484	-0.251021	0.221275	-0.312574	0.269038	-0.18848	0.0775905	-0.250034	0.469168
TBAL3_HUMAN	TUBAL3	8.49816	6.68026	4.64567	8.24552	5.0162	4.04997	5.15108	5.77039	7.1819	7.3192	7.66746	7.74605	4.82779	5.98433	3.6464	3.88596	0.461252	0.112293	-0.41079	0.110342	-2.02049	0.413698	-2.89253	1.23097
A6NHR2_HUMAN;RM37_HUMAN	MRPL37	6.83058	6.3555	5.71696	5.26693	4.22452	6.34991	4.88144	5.9264	6.35678	6.23932	5.90026	6.57211	5.39545	4.78892	4.45717	4.89101	0.224625	0.136993	-0.462428	0.158718	-0.696923	0.19667	-1.38398	1.28261
SMHD1_HUMAN	SMCHD1	8.25675	8.19606	8.08088	8.0496	7.55683	8.11115	7.91671	8.04026	8.86453	9.06821	8.82425	9.12018	8.84204	8.97728	8.37753	8.71917	0.823473	2.34713	0.822766	1.20942	-0.239582	0.337778	-0.240289	0.403566
U119B_HUMAN	UNC119B	7.00645	7.53834	7.87809	4.22938	7.64492	7.14392	7.68967	6.92253	5.31971	7.2141	6.08952	6.88945	6.65835	7.0608	7.26774	6.94565	-0.284873	0.0606203	-0.367126	0.358052	0.687191	0.119028	0.604938	0.32668
A6NIT2_HUMAN;A6NMN0_HUMAN;KPB1_HUMAN;KPB1_HUMAN;KPB1_HUMAN	PHKA1	6.2007	7.399	6.19101	7.37011	5.31278	7.44394	7.84503	6.62656	6.04483	6.07647	5.92468	6.18658	6.34391	6.4589	5.37742	4.90596	-0.732067	0.662739	-1.03553	0.337706	0.0168724	0.00251769	-0.286588	0.158323
A6NKB8_HUMAN;AMPB_HUMAN	RNPEP	6.87968	9.12506	8.19029	7.351	7.95819	4.85787	6.44258	7.16778	6.94018	6.68713	6.67058	6.88166	6.89485	6.44079	8.1546	7.62243	-1.09162	0.693743	0.671563	0.158563	-1.2799	0.289974	0.48328	0.293751
A6NLH6_HUMAN;CNIH4_HUMAN	CNIH4	8.78485	7.88174	8.07827	7.66213	9.25927	8.1586	9.24098	8.33488	8.67111	8.49344	8.50463	8.21079	9.39402	8.18512	8.62078	8.25867	0.368245	0.405475	-0.133785	0.047353	0.646685	0.317976	0.144656	0.0934511
A6NMQ1_HUMAN;DPOLA_HUMAN	POLA1	7.87086	8.34287	8.62956	8.82933	8.16299	8.20006	8.1368	8.25093	8.2174	8.27274	7.81718	8.19943	8.26413	8.15448	8.41235	7.60641	-0.291467	0.347059	-0.0783536	0.068037	-0.230462	0.181752	-0.0173484	0.0133957
A6NMQ3_HUMAN;ENSA_HUMAN;ENSA_HUMAN;ENSA_HUMAN;ENSA_HUMAN;ENSA_HUMAN;ENSA_HUMAN;ENSA_HUMAN;ENSA_HUMAN;Q5T5H1_HUMAN	ENSA	4.92196	6.48361	4.62039	6.49543	5.52014	3.45005	5.88782	4.81374	4.55757	5.29176	5.29506	4.43577	6.01219	5.61964	5.99491	5.96442	-0.735308	0.377735	0.979854	0.413313	-0.712411	0.151996	1.00275	1.05144
A6NN50_HUMAN;OBSL1_HUMAN;OBSL1_HUMAN;OBSL1_HUMAN;OBSL1_HUMAN	OBSL1	6.14626	6.80376	5.60229	6.63957	4.42668	6.14733	5.70405	6.36615	5.86904	6.02177	6.25177	5.49024	5.77591	6.24148	6.40107	6.03827	-0.389762	0.342778	0.453131	0.186275	-0.636917	0.21301	0.205976	0.216305
A6NNK5_HUMAN;TP53B_HUMAN;TP53B_HUMAN;TP53B_HUMAN	TP53BP1	8.39766	8.84551	7.88406	8.75392	7.68821	8.51978	8.2389	8.18819	8.39017	8.63006	8.72309	8.74185	8.32136	8.02206	8.19251	7.98444	0.151003	0.150358	-0.0286727	0.0202846	-0.311523	0.185746	-0.491198	1.10882
A6NP16_HUMAN;E7ERM3_HUMAN;AMOT_HUMAN;AMOT_HUMAN	AMOT	5.25467	6.44117	5.32277	4.57944	4.72025	3.32038	6.42514	5.91521	6.15385	6.05071	4.0305	5.87652	5.9706	3.6872	5.04241	5.14402	0.128386	0.0372571	-0.134186	0.0216753	-0.304269	0.0540719	-0.56684	0.173642
A6NP52_HUMAN;PRAF2_HUMAN	PRAF2	7.54928	8.15664	8.49506	8.15285	8.31714	6.3525	7.1108	7.93816	9.03221	8.62988	8.75959	8.85451	8.78753	8.18925	7.72574	8.89042	0.73059	1.13206	0.968586	0.442762	-0.658807	0.243636	-0.42081	0.362672
A6PVV2_HUMAN;E9PCD1_HUMAN;F5GWT4_HUMAN;F6UYG0_HUMAN;H0Y7T5_HUMAN;K7ENT7_HUMAN;WNK4_HUMAN;WNK4_HUMAN;WNK4_HUMAN;WNK1_HUMAN;WNK1_HUMAN;WNK1_HUMAN;WNK1_HUMAN;WNK1_HUMAN;WNK2_HUMAN;WNK2_HUMAN;WNK2_HUMAN;WNK2_HUMAN	WNK2	7.55155	8.27433	5.85092	7.98781	7.46259	7.88005	4.79908	7.16545	7.65254	7.31479	6.42483	7.56747	8.14076	8.27722	8.24132	7.23749	-0.176245	0.0570865	1.1474	0.343976	-0.589361	0.0942195	0.734288	0.502446
A6PW57_HUMAN;PI51A_HUMAN;PI51A_HUMAN	PIP5K1A	10.9837	11.328	11.2892	11.0214	12.4464	11.8472	11.8691	11.9242	10.3624	10.04	10.1797	9.96959	10.6758	10.6355	10.9471	10.657	-1.01766	2.21129	-1.29286	1.85188	0.866157	0.959102	0.590957	1.21711
A6XGL2_HUMAN;C9JNR5_HUMAN;INSR2_HUMAN;INS_HUMAN	INS	11.6384	12.0851	12.0424	11.6313	11.0909	11.0793	11.5794	11.5475	10.7441	10.6633	10.8881	10.7696	10.573	10.6868	11.2044	10.4639	-1.08301	2.21112	-0.592255	0.713659	-0.525032	0.579775	-0.0342757	0.0324803
RTL8C_HUMAN	RTL8C	8.48513	7.83671	8.41698	7.95138	9.53962	8.6604	8.40616	8.59761	7.15811	7.63947	8.2721	7.71478	7.10854	7.91879	7.72087	7.86721	-0.476435	0.515062	-1.1471	0.978967	0.628399	0.409535	-0.0422652	0.0226289
P121C_HUMAN;P121C_HUMAN;P121A_HUMAN;P121A_HUMAN;P121A_HUMAN	POM121C	7.50758	6.48565	4.24435	5.05413	8.36212	7.60812	7.8938	7.29549	7.13283	5.98398	7.17704	6.66389	7.12602	6.46055	7.24174	7.10105	0.916504	0.320507	-0.807544	0.730286	1.96695	0.527764	0.242903	0.154266
A8K7Q2_HUMAN	HSPA8	8.20343	8.26989	7.95403	8.49853	4.94156	7.36001	6.3213	4.31628	3.86635	7.36619	4.52909	7.77415	7.3586	7.43469	5.03995	6.30412	-2.34753	0.76284	0.799552	0.163002	-2.49668	0.727636	0.650397	0.111305
A8MTY9_HUMAN;VP26C_HUMAN;VP26C_HUMAN	VPS26C	4.6121	4.95907	5.67878	4.27857	3.73968	5.4046	6.15213	5.74582	5.99699	6.12959	6.29716	6.27276	6.16705	6.22548	4.40535	5.84904	1.292	1.39989	0.401172	0.0991829	0.37843	0.0874494	-0.512396	0.274803
A8MUM1_HUMAN;C9J0U9_HUMAN;D3YTH5_HUMAN;F8WB12_HUMAN;F8WDS8_HUMAN;F8WDX0_HUMAN;EIPR1_HUMAN	EIPR1	8.23863	9.4321	8.81666	8.90645	9.24391	8.25722	8.69081	8.63453	8.64362	8.35784	6.99386	8.19446	7.90484	8.03473	9.1722	8.69304	-0.801012	0.557984	-0.255418	0.12456	-0.141841	0.0605269	0.403753	0.182427
A8MUS3_HUMAN;H7BY10_HUMAN;K7EJV9_HUMAN;K7ERT8_HUMAN;RL23A_HUMAN	RPL23A	10.5188	10.7277	10.862	10.6549	11.5148	11.3539	11.1263	10.8811	11.0175	10.6901	10.8513	10.9782	11.3788	11.3906	11.5686	11.9075	0.193423	0.577753	0.342356	0.434792	0.528179	0.679745	0.677112	1.15095
A8MVI5_HUMAN;D6RC18_HUMAN;ISY1_HUMAN;ISY1_HUMAN;ISY1_HUMAN	ISY1	6.99098	4.72579	4.43337	5.1776	6.74572	6.46416	4.95865	6.26139	6.54486	6.50221	6.82642	6.62348	7.08364	6.51503	4.27778	7.36937	1.29231	0.712455	0.203977	0.0351772	0.775545	0.184947	-0.312788	0.0810414
A8MVZ6_HUMAN;BICD1_HUMAN;BICD1_HUMAN;BICD1_HUMAN	BICD1	5.92099	6.5163	5.08298	5.96548	4.47339	5.64948	6.05835	6.90338	6.37516	6.21914	6.46701	4.62898	5.77725	6.59782	5.96431	6.40634	0.0511382	0.0169687	0.415279	0.135464	-0.100288	0.0210501	0.263852	0.107557
RUXGL_HUMAN;F5H013_HUMAN;RUXG_HUMAN;Q49AN9_HUMAN	SNRPGP15	7.79614	8.23538	8.52981	8.42853	7.78564	8.30344	8.46223	8.46375	8.0591	8.30304	8.13343	8.21503	8.765	8.66315	8.74503	8.90356	-0.0698125	0.0840085	0.515419	0.80532	0.00630165	0.00251769	0.591533	1.49872
A8MXL6_HUMAN;SEC13_HUMAN;SEC13_HUMAN;SEC13_HUMAN;SEC13_HUMAN	SEC13	8.54261	9.39023	8.90233	8.54825	10.0683	10.3554	9.21847	9.18009	9.11029	9.2311	9.21465	6.88608	9.00364	9.12844	9.26955	9.12444	-0.235326	0.079584	-0.574047	0.447701	0.859708	0.477743	0.520986	0.193974
NUD19_HUMAN	NUDT19	5.47562	5.77799	4.00313	5.42484	5.75732	6.80823	5.1358	5.0848	5.51777	5.8267	3.85536	4.87074	6.05704	5.88442	4.92363	5.68709	-0.152752	0.0497314	-0.0584932	0.0166931	0.526141	0.144854	0.6204	0.289496
A8MYV2_HUMAN;LUC7L_HUMAN;LUC7L_HUMAN;LUC7L_HUMAN	LUC7L	7.92581	8.22749	8.84882	7.86357	9.5759	9.38325	9.06013	9.15709	7.88576	7.09414	7.66492	7.98005	7.38833	7.50387	7.94982	7.65462	-0.560206	0.571541	-1.66993	2.0219	1.07767	0.845017	-0.032056	0.0216234
A8MYV6_HUMAN;HIF1A_HUMAN;HIF1A_HUMAN	HIF1A	9.16488	9.40956	9.40457	8.98295	9.82846	9.10192	9.67075	9.56324	9.35863	9.23267	9.49896	9.3387	9.49472	9.2346	9.40171	9.59659	0.11675	0.260673	-0.109184	0.106897	0.300601	0.301709	0.0746675	0.167393
A8MZB2_HUMAN;NAA20_HUMAN	NAA20	7.31157	8.09549	7.75119	8.01117	8.40553	7.71553	8.75139	8.16433	6.29565	7.16274	7.13767	6.68243	6.3128	7.34241	7.587	7.04548	-0.97273	1.18924	-1.18727	0.898283	0.466841	0.31314	0.252298	0.151871
A8MZH3_HUMAN;E9PJ72_HUMAN;E9PMR5_HUMAN;H0YEA2_HUMAN;H0YF02_HUMAN;H7BYR8_HUMAN;J3QKL5_HUMAN;J3QL64_HUMAN;J3QQK6_HUMAN;MBP_HUMAN;MBP_HUMAN;MBP_HUMAN;MBP_HUMAN;MBP_HUMAN	MBP	8.91502	8.69926	9.01728	9.00077	9.50385	8.00304	8.012	3.56514	4.24764	4.48049	4.35491	5.11393	5.21345	4.52537	6.55003	5.60246	-4.35884	3.19573	-1.79818	0.276262	-1.63707	0.220638	0.923585	0.510287
A9Z1X7_HUMAN;SRRM1_HUMAN;SRRM1_HUMAN	SRRM1	10.7379	10.8598	10.9571	10.8903	11.1162	11.3147	11.193	11.1327	10.5275	10.4409	10.3491	10.4917	10.2379	10.8425	10.6791	10.6595	-0.408992	1.99271	-0.584424	1.13539	0.327885	0.957167	0.152453	0.260101
B0QXZ6_HUMAN;CBX6_HUMAN	CBX6	8.18909	7.90216	8.0729	8.04203	8.60356	8.0566	7.66584	8.37475	8.50244	8.45458	8.68059	8.28508	8.65208	9.12019	9.26611	9.32473	0.429129	1.4161	0.915591	0.961258	0.123644	0.0836104	0.610107	0.933165
B0QY89_HUMAN;EIF3L_HUMAN	EIF3L	11.5226	11.5977	11.7733	11.4669	11.3913	11.3805	11.452	11.4477	11.2294	11.2306	11.1685	11.2927	11.1041	11.2761	11.1238	11.1358	-0.359811	1.61966	-0.257939	1.4892	-0.172215	0.499081	-0.0703439	0.370612
B0QYD3_HUMAN;ABC3B_HUMAN	APOBEC3B	8.39529	8.34635	8.49307	8.86225	8.93769	9.12229	8.69823	8.64851	8.61193	8.73715	8.36808	8.6276	8.81451	8.59742	9.062	9.13609	0.0619508	0.0921181	0.0508263	0.0462134	0.32744	0.396362	0.316316	0.574374
B0QYK0_HUMAN;EWS_HUMAN;EWS_HUMAN;EWS_HUMAN;EWS_HUMAN	EWSR1	10.669	10.6582	10.7591	10.3166	9.82939	10.1341	10.2931	10.2117	10.6267	10.333	10.6364	10.5247	10.2575	9.92348	10.5287	10.547	-0.0705183	0.13181	0.197094	0.217757	-0.483618	0.692224	-0.216006	0.316479
B0QYN7_HUMAN;H3BQQ9_HUMAN;UBC9_HUMAN	UBE2I	9.54722	9.53516	9.67067	9.44619	10.279	10.1606	9.82983	10.0077	10.1575	10.1975	10.3936	10.3379	10.6515	10.2967	10.314	10.5397	0.721818	2.4087	0.381213	0.757867	0.519469	0.929528	0.178864	0.432206
B0QYW5_HUMAN;F6RTR7_HUMAN;PM34_HUMAN	SLC25A17	5.47617	4.56777	4.94691	6.08228	5.04744	4.42469	4.62304	5.34229	6.61579	6.6558	6.09707	6.37741	6.06677	5.31215	5.49453	4.78286	1.16824	1.09595	0.554712	0.366278	-0.408917	0.171254	-1.02244	0.921392
B0QZ18_HUMAN;F2Z2V0_HUMAN;CPNE1_HUMAN	CPNE1	8.32235	8.07083	8.63313	7.95985	8.25455	8.20822	8.10523	8.24576	8.34838	8.19322	8.10616	8.10001	8.0151	8.26556	7.99799	7.87129	-0.0595959	0.0767169	-0.165954	0.436323	-0.0431007	0.0363608	-0.149459	0.365418
B0YIW2_HUMAN;APOC3_HUMAN	APOC3	7.88876	7.95143	8.08324	5.75882	4.39456	7.29006	5.9796	7.25313	7.35171	6.92172	6.51248	6.50938	6.50847	6.39831	7.59814	6.30935	-0.596742	0.264441	0.474233	0.10895	-1.19123	0.239122	-0.120252	0.0564711
B0YIW6_HUMAN;COPD_HUMAN	ARCN1	10.3157	10.5302	10.0591	10.108	10.1297	10.0641	10.1719	10.477	10.1337	10.1303	10.0821	10.0998	10.0898	10.0486	9.85355	10.0785	-0.141771	0.366804	-0.193081	0.415497	-0.04255	0.0392465	-0.0938605	0.411699
B1AH59_HUMAN;ASCC2_HUMAN;ASCC2_HUMAN;ASCC2_HUMAN	ASCC2	4.78366	6.80195	7.44412	4.86751	7.86754	7.03475	7.57604	7.02597	6.50581	7.1534	6.59742	6.36001	7.0168	7.02947	5.01498	4.01941	0.679856	0.251612	-1.60591	0.503293	1.40177	0.381038	-0.883995	0.265157
B1AH77_HUMAN;B1AH80_HUMAN;RAC2_HUMAN	RAC2	9.84096	10.8047	10.7507	10.482	11.1406	11.3864	10.1937	10.1136	9.3377	9.041	9.48609	8.81103	9.27575	9.52811	10.2254	8.61817	-1.30063	1.57262	-1.29671	0.725376	0.238999	0.0855257	0.242912	0.13434
B1AH87_HUMAN;TSPO_HUMAN	TSPO	8.6513	8.6017	8.98882	8.82485	9.01921	8.83774	8.85449	8.69645	8.59562	8.97705	8.25907	8.69963	8.84168	8.95961	8.8251	8.81234	-0.133823	0.189612	0.00771021	0.0142012	0.0853057	0.11262	0.226839	0.367171
B1AHL2_HUMAN;FBLN1_HUMAN	FBLN1	6.86864	7.93293	7.46025	6.92138	5.12677	5.89458	6.26795	5.87517	7.10329	6.79672	6.23602	6.31547	6.81487	6.14619	6.53322	6.54673	-0.682924	0.662739	0.719138	0.667068	-1.50468	0.863432	-0.10262	0.0735806
B1AK88_HUMAN;CAPZB_HUMAN	CAPZB	10.2572	10.4529	10.5227	10.3266	10.5269	10.4784	10.302	10.2781	10.2974	10.267	10.1204	10.1274	10.3462	10.4418	10.5633	10.7701	-0.186785	0.804521	0.133985	0.245507	0.0065322	0.00882297	0.327302	0.857457
B1AKM6_HUMAN;B1AKM8_HUMAN;H0Y7P7_HUMAN;PISD_HUMAN;PISD_HUMAN	PISD	6.56308	6.02534	4.03681	6.89531	7.98779	7.54299	4.01926	7.84879	6.86718	7.35754	7.47529	7.18466	7.04908	7.24755	6.72735	6.81745	1.34103	0.641459	0.110652	0.0156696	0.969568	0.126381	-0.260808	0.362672
B1AKR6_HUMAN;DLRB1_HUMAN	DYNLRB1	5.89683	5.12143	4.36872	3.77376	5.26602	5.78599	6.69187	5.49633	5.55999	5.11521	5.56933	5.59994	6.13897	6.42792	5.87078	4.98106	0.670929	0.406535	0.0446303	0.0137076	1.01987	0.343683	0.393567	0.274616
B1AL05_HUMAN;H0Y6Y8_HUMAN;RM43_HUMAN;RM43_HUMAN;RM43_HUMAN;RM43_HUMAN;RM43_HUMAN;RM43_HUMAN	MRPL43	7.46965	4.56428	4.8701	5.15526	4.72132	5.85615	5.03839	4.95806	6.32885	6.0957	4.06665	5.64468	6.63128	4.85636	4.95424	7.2086	0.0191455	0.00391403	0.769139	0.241215	-0.371343	0.0751095	0.378651	0.0907713
B1ALA9_HUMAN;PRPS1_HUMAN	PRPS1	9.73619	9.52675	10.0223	9.36533	9.80118	9.64379	9.76897	9.77096	9.47926	9.244	9.06137	9.36057	9.26628	9.25597	9.28991	9.09474	-0.37634	0.716602	-0.519501	1.94021	0.0835878	0.0822863	-0.0595733	0.117152
B1ALB7_HUMAN;NCF2_HUMAN;NCF2_HUMAN;NCF2_HUMAN;NCF2_HUMAN	NCF2	4.27893	6.08891	5.66578	3.69436	3.77926	5.64447	6.89546	6.08529	3.73286	4.27815	4.02596	4.26415	5.45827	3.83979	4.62429	5.22821	-0.856711	0.430927	-0.813482	0.210861	0.669131	0.11231	0.71236	0.469096
B1ALD9_HUMAN;POSTN_HUMAN;POSTN_HUMAN	POSTN	10.0395	10.0658	10.429	10.2266	9.41191	9.18071	10.2378	9.83507	9.41413	9.41536	9.34125	9.42913	8.91245	9.53997	9.42304	8.97599	-0.790253	2.2403	-0.453508	0.357437	-0.523849	0.409535	-0.187104	0.274267
B1AMF0_HUMAN;UB2J2_HUMAN;UB2J2_HUMAN;UB2J2_HUMAN	UBE2J2	5.86955	7.58544	7.39652	7.18186	6.9319	8.13681	7.84286	7.82724	6.25572	6.73302	7.00241	6.00801	6.63881	7.31136	6.82477	7.40418	-0.508552	0.306209	-0.639923	0.480247	0.67636	0.263283	0.544989	0.472595
B1AMN7_HUMAN;CT2NL_HUMAN	CTTNBP2NL	5.64101	6.39187	7.56054	7.65322	7.80107	8.37245	7.5462	7.90658	6.933	7.02118	7.37494	6.70605	7.09467	7.9946	7.77784	7.63759	0.197134	0.0809232	-0.280399	0.212838	1.09491	0.417053	0.617381	0.696641
B1AMS2_HUMAN;SEPT6_HUMAN;SEPT6_HUMAN;SEPT6_HUMAN	SEPTIN6	8.45506	8.8308	8.81547	9.07409	9.51677	9.50997	8.99717	8.52149	8.82896	5.92008	8.35129	7.82067	8.9046	8.47058	8.61366	9.34503	-1.06361	0.489126	-0.302883	0.183953	0.342493	0.219722	1.10322	0.411842
B1AN48_HUMAN;SPRR3_HUMAN	SPRR3	5.02133	5.33441	4.66171	4.61688	4.87781	6.75451	4.89856	4.30847	5.02011	7.79189	5.14789	4.29654	7.783	4.4072	9.69941	9.79905	0.655524	0.207885	2.71233	0.476428	0.301255	0.0772139	2.35806	0.396525
B1ANB7_HUMAN;MCLN3_HUMAN;S4R386_HUMAN	MCOLN3	9.1042	9.35616	8.49609	8.87789	9.44528	9.64541	9.69044	9.40344	8.48657	8.97934	8.84996	8.41167	8.97791	9.29941	9.72022	10.0197	-0.276702	0.332094	-0.0418392	0.0237291	0.587556	0.611143	0.822418	0.82587
B1AP58_HUMAN;CBPN_HUMAN	CPN1	8.19168	8.59135	6.90495	8.45404	8.18923	7.23838	8.07768	8.43955	8.02059	7.62903	7.62561	7.8339	7.50498	6.54832	6.94783	8.03096	-0.258222	0.150358	-0.728188	0.396615	-0.0492948	0.0122563	-0.519261	0.380399
B1APR7_HUMAN;EYA3_HUMAN;EYA3_HUMAN;EYA3_HUMAN;EYA3_HUMAN;EYA3_HUMAN	EYA3	7.50635	7.30974	7.63867	6.32887	8.93732	7.10843	7.77309	8.31444	7.82461	7.67955	7.37255	7.46173	8.08661	7.3081	8.15252	8.14042	0.388705	0.342484	-0.11141	0.0351764	0.837417	0.319303	0.337302	0.360647
B1APY4_HUMAN;ROR2_HUMAN	ROR2	5.28772	4.84822	5.72743	5.9215	4.98105	6.63211	3.94781	6.83544	6.76422	5.88089	6.87717	7.39283	7.48863	6.92382	4.04585	5.48007	1.28256	1.07948	0.38549	0.0553617	0.152885	0.0253738	-0.744186	0.190913
B1AQP5_HUMAN;DEDD_HUMAN;DEDD_HUMAN;V9GY27_HUMAN	DEDD	5.16363	5.50922	5.07741	4.66116	6.50585	5.06494	6.234	6.93445	6.92507	6.34986	6.58512	6.69887	7.1332	7.12356	6.8494	4.58698	1.53688	2.08924	0.238473	0.0473084	1.08195	0.497806	-0.216448	0.0595979
B1AXG1_HUMAN;B4DG22_HUMAN;B7ZB17_HUMAN;KS6A3_HUMAN	RPS6KA3	5.83274	4.30933	3.97745	4.62376	5.02706	6.70846	3.96664	5.37707	5.31138	5.76461	5.74719	5.32731	5.55783	5.67403	6.71133	5.28118	0.851801	0.625276	0.536284	0.146377	0.583988	0.124951	0.268471	0.168386
B2WTI3_HUMAN;B2WTI4_HUMAN;K7EJU9_HUMAN;JMJD6_HUMAN;JMJD6_HUMAN;JMJD6_HUMAN	JMJD6	7.11964	7.04428	6.22281	5.65098	6.27433	7.48287	7.18602	4.84448	6.72218	7.05504	5.74407	6.63389	6.93238	7.14868	7.52625	3.24079	0.0293672	0.011306	-0.234898	0.0266944	-0.0625046	0.0102989	-0.32677	0.0527961
B3KR49_HUMAN;E9PJF0_HUMAN;E9PQW4_HUMAN;MK03_HUMAN;MK03_HUMAN	MAPK3	7.32132	4.70156	6.70578	6.82002	6.8287	6.60783	6.80647	6.0014	5.47706	5.08997	6.33549	7.04433	5.41306	6.64655	6.164	6.67997	-0.40046	0.12273	-0.335207	0.172862	0.173929	0.036696	0.239182	0.0823618
B3KS98_HUMAN;EIF3H_HUMAN	EIF3H	9.94069	10.1199	10.2215	10.3129	10.1675	10.1299	10.3905	10.1941	10.1122	9.85878	9.79759	9.69545	10.0018	9.79676	9.933	10.2093	-0.282753	0.76439	-0.235283	0.565822	0.0717521	0.102621	0.119222	0.211044
B3KSP9_HUMAN;C9J5N1_HUMAN;AASD1_HUMAN;AASD1_HUMAN;AASD1_HUMAN	PTGES3L-AARSD1	7.69924	6.75795	5.35807	6.5363	5.60951	4.36759	6.53516	7.73215	7.71776	7.21351	7.09651	6.96051	7.64261	6.71587	6.34291	7.01997	0.659182	0.362934	0.869234	0.223552	-0.526786	0.0863346	-0.316734	0.217275
B3KTM8_HUMAN;H0YLJ3_HUMAN;MO4L1_HUMAN	MORF4L1	7.01936	7.93025	7.67736	7.41142	8.10749	7.41364	7.74953	7.38899	7.96967	7.65748	7.62546	7.59755	7.73468	7.56453	7.8694	7.70961	0.202941	0.244888	0.0546422	0.0453373	0.155315	0.0855257	0.00701609	0.0101352
B3KY94_HUMAN;CDIPT_HUMAN;CDIPT_HUMAN	CDIPT	4.46613	6.20841	5.68248	6.72944	5.25904	4.04401	5.61561	6.01544	6.02956	6.21635	5.94919	6.1669	6.38609	5.718	4.71123	6.29888	0.318886	0.15125	0.545024	0.172862	-0.538089	0.123808	-0.311951	0.169161
B4DEY6_HUMAN;C9IYS1_HUMAN;H7C3D2_HUMAN;LMCD1_HUMAN;LMCD1_HUMAN	LMCD1	4.46382	5.66326	5.57529	5.9555	4.95952	4.80112	6.30537	5.09829	6.60204	5.81944	6.24841	6.19021	6.03032	6.59338	6.15921	5.10641	0.800554	0.697585	0.681256	0.3151	-0.123394	0.0323819	-0.242693	0.141145
B4DEZ3_HUMAN;E7ENQ6_HUMAN;K7EJE1_HUMAN;NDUAD_HUMAN;NDUAD_HUMAN;U3KQP3_HUMAN	NDUFA13	8.34354	7.11474	8.5563	7.0175	7.7296	8.35011	7.55827	7.25012	7.67465	7.54223	8.07527	7.98056	8.65868	4.6647	8.07428	4.01027	0.0601587	0.0254179	-1.37004	0.224455	-0.0359954	0.00885594	-1.4662	0.290373
B4DHR0_HUMAN;H3BNR2_HUMAN;H3BNR8_HUMAN;H3BT64_HUMAN;H3BU67_HUMAN;RABE2_HUMAN;RABE2_HUMAN	RABEP2	5.884	4.82233	5.7511	5.50631	5.20151	6.01943	5.84547	6.29287	5.6091	4.47997	4.62048	4.78746	6.04411	6.14359	6.1757	5.03416	-0.61668	0.540958	0.00956753	0.00282888	0.348889	0.171254	0.975136	0.700074
B4DJ81_HUMAN;NDUS1_HUMAN;NDUS1_HUMAN;NDUS1_HUMAN;NDUS1_HUMAN;NDUS1_HUMAN	NDUFS1	10.2056	10.5912	10.4752	10.3552	9.56552	9.65049	9.59233	9.67595	10.371	10.3057	10.4471	10.3166	9.9982	9.75492	9.48274	9.76249	-0.0467348	0.115579	0.128513	0.23799	-0.785752	1.31596	-0.610504	1.25647
B4DJI7_HUMAN;J3QLV8_HUMAN;SNX11_HUMAN;SNX11_HUMAN	SNX11	4.81699	5.77473	4.84855	5.26998	5.59194	5.30629	5.03779	3.11947	5.12778	5.90982	3.67089	4.13138	4.55027	5.23047	3.68516	5.68224	-0.467596	0.21188	0.0231661	0.00386182	-0.413693	0.0970453	0.0770686	0.0181942
B4DJL6_HUMAN;B4DVT3_HUMAN;H3BRY6_HUMAN;INT14_HUMAN;INT14_HUMAN;INT14_HUMAN	INTS14	6.98724	6.32492	7.15149	6.79796	7.36944	7.0723	5.87783	7.13173	7.03087	6.69488	6.59758	7.0412	6.98919	5.48389	6.2516	7.27979	0.0257285	0.0213952	-0.361709	0.120397	0.0474248	0.0143667	-0.340013	0.172156
B4DJV2_HUMAN;CISY_HUMAN	CS	11.2599	10.2338	10.3287	11.0327	10.1675	10.6221	9.78048	10.2219	9.87729	10.2404	9.95592	10.0535	10.116	9.54419	9.53008	10.0141	-0.681997	0.840577	-0.396915	0.38613	-0.515761	0.314665	-0.230679	0.317288
B4DJV5_HUMAN;PWP1_HUMAN	PWP1	7.10432	8.94895	7.90381	7.86291	9.59592	7.25289	7.6099	7.26067	7.12675	7.90911	7.06148	7.6281	7.74856	7.58684	7.51635	7.30796	-0.52364	0.334591	-0.389918	0.11887	-0.0251538	0.00321998	0.108568	0.0914528
B4DK34_HUMAN;J3KNC2_HUMAN;NAA30_HUMAN;NAA30_HUMAN	NAA30	8.11424	8.6849	5.04114	5.25125	3.83609	4.8611	9.18801	7.45763	7.80737	8.78717	7.62199	8.36584	8.08127	7.73935	8.41855	8.20877	1.37271	0.400083	1.77628	0.309655	-0.437178	0.0365149	-0.0336076	0.0179314
B4DL54_HUMAN;FNTB_HUMAN;FNTB_HUMAN	CHURC1-FNTB	6.68273	3.26248	7.88592	5.56052	4.43951	5.05765	4.67996	5.54629	5.94305	5.82576	6.70034	6.79516	6.62953	4.73794	4.22524	4.01964	0.468164	0.0976314	-0.0277661	0.00513227	-0.917058	0.139328	-1.41299	0.578531
B4DLR2_HUMAN;SEPR_HUMAN	FAP	7.69037	8.07953	8.12338	7.38244	7.00019	8.22246	8.42349	7.88047	7.24034	7.44176	7.03389	6.32475	7.19162	7.96585	7.00755	5.60271	-0.808741	0.888137	-0.939716	0.357437	0.0627208	0.0213774	-0.0682541	0.0196551
B4DLR8_HUMAN;NQO1_HUMAN;NQO1_HUMAN;NQO1_HUMAN	NQO1	8.31317	7.84893	8.00125	8.37917	7.75602	8.37392	7.43763	7.89768	7.75229	7.73586	7.66135	7.43048	7.51063	6.7499	7.60973	7.15123	-0.490634	1.11418	-0.61094	0.549222	-0.269318	0.195395	-0.389624	0.471977
B4DNG0_HUMAN;OLFL3_HUMAN;OLFL3_HUMAN;OLFL3_HUMAN	OLFML3	7.07935	4.75483	8.02032	5.23065	7.23426	6.13629	6.6334	7.55437	6.60683	7.52664	7.86543	7.37431	7.44872	7.59434	6.99993	7.68999	1.07201	0.3707	0.543665	0.341072	0.618291	0.106041	0.0899431	0.0483626
B4DR61_HUMAN;S61A1_HUMAN	SEC61A1	9.57456	9.63791	9.66043	8.77745	9.75155	9.26732	9.3666	9.27286	9.60325	9.55706	9.47704	9.6369	9.08327	9.60754	9.46236	9.4301	0.155975	0.17252	-0.0187662	0.0156916	0.00199497	0.000461481	-0.172746	0.365688
B4DR92_HUMAN;E5RFG1_HUMAN;E5RHP8_HUMAN;CE022_HUMAN	C5orf22	4.29658	5.61384	4.89991	5.27758	5.05637	4.42635	4.3732	3.23264	6.17204	6.00751	5.75815	5.65161	6.64696	4.4392	7.08672	4.87782	0.87535	0.941921	1.49054	0.476241	-0.749839	0.297713	-0.134652	0.0327139
B4DSZ9_HUMAN;E9PCE7_HUMAN;E9PMP8_HUMAN;H7C3Z1_HUMAN;TTC3_HUMAN;TTC3_HUMAN;TTC3_HUMAN	TTC3	4.62616	8.67084	9.09739	8.48374	9.07487	7.2054	8.21822	8.08649	8.52659	7.93011	3.7653	4.65992	7.47723	8.11686	8.82532	8.19016	-1.49905	0.245294	0.00614538	0.00173644	0.426714	0.0541128	1.93191	0.395227
B4DUC8_HUMAN;MTAP_HUMAN	MTAP	9.13374	9.47223	9.4203	9.33725	9.05071	8.68964	9.13148	9.12175	9.49058	9.48452	9.5213	9.57777	9.40634	9.27841	9.32156	9.23049	0.17766	0.73585	0.310804	0.726811	-0.342486	0.543186	-0.209343	1.16803
B4DXC8_HUMAN;NDK7_HUMAN	NME7	9.01757	8.78291	8.12488	8.56723	9.56926	9.35429	8.96219	9.08765	8.82507	8.80426	8.81538	8.53073	9.20005	8.98947	9.3451	9.43418	0.12071	0.134673	-0.00114584	0.00112335	0.620195	0.543032	0.49834	1.07591
B4DXW1_HUMAN;ARP3_HUMAN	ACTR3	10.0908	10.3314	10.485	10.2528	9.89393	10.0245	10.2344	10.3255	10.0298	9.89634	9.94913	9.93904	9.87688	9.87093	9.90682	9.81894	-0.336407	1.29201	-0.251202	0.643803	-0.170399	0.236205	-0.0851948	0.679835
B4DXZ6_HUMAN;FXR1_HUMAN	FXR1	10.034	9.70957	9.43998	10.063	10.01	10.2761	9.77352	10.0677	10.1161	10.0881	9.97759	10.1364	10.0257	10.1305	9.80386	10.2733	0.267887	0.535329	0.0265468	0.0245605	0.220167	0.206927	-0.0211733	0.0325111
B4DY08_HUMAN;G3V4C1_HUMAN;G3V4W0_HUMAN;HNRPC_HUMAN	HNRNPC	11.6045	11.112	11.1625	11.5292	11.8882	11.8062	11.5189	11.2225	11.5833	11.6084	11.4088	11.5639	11.8844	11.8707	11.7661	11.9402	0.189059	0.408584	0.256423	0.366258	0.25689	0.229278	0.324254	1.26763
B4DY09_HUMAN;ILF2_HUMAN	ILF2	10.4191	10.1392	10.4682	10.2846	10.2915	10.148	9.93338	10.2438	10.2693	10.2175	10.1509	10.2654	10.5023	10.08	10.276	10.3212	-0.101969	0.361994	0.140708	0.241299	-0.173576	0.299848	0.0691013	0.159584
B4DYE1_HUMAN;F5H1B7_HUMAN;J3QKY3_HUMAN;J9JIE5_HUMAN;NF2L1_HUMAN;NF2L1_HUMAN	NFE2L1	6.03382	7.72878	7.6387	7.83725	8.02339	7.36969	8.25113	7.52469	7.59495	7.48736	7.51707	7.59676	7.43622	7.46554	8.66118	7.65202	0.239401	0.125045	0.0115183	0.00386182	0.482588	0.162357	0.254706	0.18569
B4E0K5_HUMAN;MK14_HUMAN;MK14_HUMAN;MK14_HUMAN;MK14_HUMAN	MAPK14	6.23156	6.13498	6.86782	6.88402	4.4288	7.90143	5.95433	6.88152	6.05813	5.15778	6.13444	6.14414	6.25384	6.31502	7.4418	4.392	-0.655974	0.660897	-0.19085	0.0262955	-0.238078	0.0407192	0.227046	0.0576225
B4E0T2_HUMAN;PEX5_HUMAN;PEX5_HUMAN	PEX5	8.87607	9.18358	9.14128	9.04885	9.92709	9.4465	9.6621	9.64843	9.52874	9.57524	9.6339	9.46747	9.63983	9.845	9.29949	9.45677	0.488894	1.9125	-0.110756	0.126113	0.608582	0.957167	0.00893214	0.0115137
B4E0Y9_HUMAN;Q8NBY1_HUMAN;STK26_HUMAN;STK26_HUMAN	STK26	8.29633	7.92803	7.8189	8.58471	7.30426	8.01615	8.07418	8.48128	8.16058	8.11884	8.10036	8.12503	8.2148	8.30954	8.15751	8.09044	-0.0307914	0.0317747	0.224107	0.162384	-0.188027	0.0874494	0.0668713	0.33642
B4E1G1_HUMAN;DERL1_HUMAN;DERL1_HUMAN	DERL1	8.40285	8.28502	7.89833	8.13206	8.28169	7.4471	8.52939	8.33929	8.1608	8.32123	8.34268	8.34628	8.30027	7.94996	7.88256	7.69396	0.113185	0.247932	-0.192678	0.123929	-0.0301969	0.0134231	-0.33606	0.664274
B4E1Q4_HUMAN;RIOK3_HUMAN;RIOK3_HUMAN	RIOK3	4.57961	6.90713	4.50932	5.37432	7.20189	4.3416	6.25415	5.92735	4.28212	6.34473	5.54592	5.74799	6.86462	7.531	8.27802	7.9253	0.137595	0.0361799	1.71849	0.65616	0.588654	0.101759	2.16955	1.07541
B4E3L3_HUMAN;UBP28_HUMAN	USP28	7.63694	7.72578	7.537	6.54739	8.06499	6.46084	6.91014	7.30667	7.62771	7.65921	7.74395	7.53833	7.60082	7.59206	7.03931	7.49803	0.280521	0.264649	0.246898	0.117699	-0.176121	0.0567108	-0.209744	0.369974
B5MC02_HUMAN;STEA2_HUMAN;STEA2_HUMAN;STEA2_HUMAN	STEAP2	5.9259	5.77228	8.25896	4.34632	5.20466	6.29492	5.16007	7.14825	6.55336	6.87123	6.86687	6.66389	6.65198	7.0854	7.06565	6.31768	0.662971	0.20133	0.828204	0.358928	-0.123892	0.0151997	0.0413398	0.0327826
B5MC47_HUMAN;B6ZDM2_HUMAN;PCX4_HUMAN	PCNX4	6.89988	8.49569	9.45317	7.89923	8.91086	8.86439	7.93954	8.17751	8.3813	8.32791	8.63395	8.32087	8.45629	8.74254	8.53801	8.45868	0.229015	0.0871264	0.0758038	0.0442257	0.286082	0.0673351	0.132871	0.31558
B5MC67_HUMAN;H0Y5N1_HUMAN;H0YKW6_HUMAN;FRMD5_HUMAN;FRMD5_HUMAN	FRMD5	4.87192	6.5032	7.21992	8.81739	9.09343	5.87796	6.37152	6.93082	7.77282	7.69307	7.9684	7.80255	8.16045	8.6458	8.77687	7.51752	0.956108	0.317425	1.20673	0.349658	0.215328	0.0247963	0.465948	0.396525
B5MCA1_HUMAN	CFAP36	5.55197	3.59127	6.84548	4.94807	4.61409	4.82284	4.5727	6.28174	7.08178	6.48317	7.95473	7.62602	7.30987	6.54643	6.97556	7.00925	2.05223	0.904215	1.88744	1.15295	-0.161358	0.0248362	-0.326147	0.194982
B5MCF9_HUMAN;PESC_HUMAN;PESC_HUMAN	PES1	8.73465	8.06689	8.45735	9.03136	8.56064	8.76653	8.7111	8.38046	8.6186	8.70275	7.98255	8.66937	8.46772	8.63096	8.37746	9.0682	-0.079243	0.0589353	0.0314031	0.0244354	0.0321229	0.0162535	0.142769	0.122339
B5MCX3_HUMAN;SEPT2_HUMAN;SEPT2_HUMAN	SEPTIN2	9.51169	9.24758	9.93715	9.91831	10.1679	9.50262	9.41544	9.83638	9.64988	9.48531	9.48036	9.69755	9.56053	9.46765	9.64163	9.45208	-0.0754092	0.087686	-0.200121	0.222984	0.0769098	0.0423424	-0.0478024	0.135144
B5MDF5_HUMAN;RAN_HUMAN	RAN	13.7065	13.8325	14.1196	13.3955	14.2372	14.1046	13.9154	13.9101	13.818	13.8882	13.9085	13.8077	13.9857	14.0087	13.9204	14.0469	0.0920476	0.137392	-0.051436	0.104803	0.278304	0.306074	0.134821	0.975
B5ME97_HUMAN;E7EW69_HUMAN;E7EX04_HUMAN;F5GYV2_HUMAN;F5H1F2_HUMAN;SEP10_HUMAN;SEP10_HUMAN;SEP10_HUMAN	SEPTIN10	10.2677	9.61042	9.60696	9.93576	9.81999	10.2381	9.73171	9.73854	9.74145	9.79072	10.1006	9.92127	10.0932	10.2865	10.125	10.6008	0.0332998	0.0346895	0.394304	0.599262	0.0268907	0.0151997	0.387895	0.734371
B7WP74_HUMAN;CWC22_HUMAN	CWC22	5.81347	5.07192	6.75519	8.02549	5.48743	5.20115	5.50271	6.02823	6.74103	7.04366	6.69902	7.3286	7.14464	6.13465	5.46189	6.93078	0.536559	0.203082	0.863109	0.497092	-0.861636	0.228836	-0.535086	0.30601
B7WPE2_HUMAN;G3V195_HUMAN;EMAL3_HUMAN	EML3	7.4589	8.35206	7.453	8.07781	8.03129	7.8563	7.6701	7.4224	7.73483	7.37076	7.40677	7.01222	7.81671	7.14204	7.41199	7.61806	-0.454296	0.508385	-0.247821	0.26062	-0.0904205	0.0463076	0.116054	0.108343
B7WPG3_HUMAN;C9IYN3_HUMAN;HNRLL_HUMAN;HNRLL_HUMAN;HNRLL_HUMAN;V9GYK2_HUMAN	HNRNPLL	8.40298	7.1499	8.05502	7.66694	5.79894	7.77518	7.80137	7.46881	8.08842	8.0504	7.76259	8.10585	7.63825	7.66415	8.04451	8.15018	0.183105	0.15125	0.663199	0.27946	-0.607638	0.184196	-0.127543	0.176106
B7Z2A9_HUMAN;B7Z641_HUMAN;VPP1_HUMAN;VPP1_HUMAN;VPP1_HUMAN	ATP6V0A1	7.65414	7.04501	5.98778	8.16445	7.0502	6.87667	7.16178	7.37892	7.53653	7.59234	6.98095	7.48055	7.69256	7.36635	8.11406	6.55269	0.184752	0.0780655	0.314522	0.163473	-0.0959509	0.0247963	0.0338188	0.0145825
B7Z306_HUMAN	UBE2E1	7.51261	7.54227	7.7797	4.90808	7.77218	8.83792	7.93589	7.71827	5.84828	6.82048	6.31531	6.33132	7.83324	7.41998	4.8078	7.58715	-0.606815	0.21394	-1.15402	0.336396	1.1304	0.290164	0.583192	0.168004
B7Z3L6_HUMAN;S28A1_HUMAN	SLC28A1	11.2615	11.2401	11.5259	11.0093	12.3186	11.9909	12.3372	12.3233	11.26	11.0151	11.3549	11.133	11.4001	10.6609	11.4204	11.1741	-0.0684309	0.116708	-1.07861	1.42372	0.983297	1.17904	-0.0268788	0.0218513
B7Z3Q4_HUMAN;ADAS_HUMAN	AGPS	9.0612	8.21599	7.97862	8.3209	8.89081	8.38725	7.6268	7.63504	7.81537	8.03057	7.81737	8.12413	7.95102	7.3326	7.78985	7.28444	-0.447319	0.553312	-0.545496	0.342729	-0.259206	0.0942195	-0.357382	0.499265
B7Z415_HUMAN;D6RGG7_HUMAN;DHPR_HUMAN;DHPR_HUMAN	QDPR	9.44902	9.27989	9.15093	8.82236	9.02697	9.28092	9.18167	9.03507	8.66391	8.7891	8.31863	8.62132	8.6239	8.48903	8.21687	8.71008	-0.577309	1.15387	-0.621188	1.29368	-0.044391	0.0396987	-0.0882702	0.117485
B7Z4S5_HUMAN;CHIC1_HUMAN;CHIC1_HUMAN	CHIC1	8.22101	8.55262	8.78092	8.40154	8.9277	8.21198	9.02621	9.16337	9.36546	9.35003	9.41831	9.22642	9.6768	9.72946	9.84931	10.0709	0.851031	1.98949	0.999307	1.15464	0.343291	0.255375	0.491567	1.20603
B7Z596_HUMAN;F5H7S3_HUMAN;H7BYY1_HUMAN	TPM1	7.05253	7.22769	7.0968	7.72081	4.98303	7.20161	6.87205	6.39852	7.42525	6.45083	7.4331	6.62806	6.79175	5.95619	6.29696	5.40918	-0.290149	0.247962	-0.250277	0.0676539	-0.910657	0.330774	-0.870785	0.593105
B7Z5J4_HUMAN;CBPA4_HUMAN;CBPA4_HUMAN	CPA4	7.28456	4.86662	6.1006	5.82705	4.13686	6.00934	5.88757	4.59495	5.03338	2.40695	4.44326	2.57307	4.92911	4.70296	5.62999	6.72804	-2.40554	0.9581	0.340346	0.0843078	-0.86253	0.218288	1.88336	0.626073
B7Z637_HUMAN;ARMC8_HUMAN;ARMC8_HUMAN;ARMC8_HUMAN;ARMC8_HUMAN;ARMC8_HUMAN	ARMC8	6.93017	5.43689	6.65161	5.82097	7.43995	6.8691	6.50172	6.84789	6.94386	6.95843	6.71345	6.84558	7.00857	6.48153	6.87173	6.81555	0.65542	0.567354	-0.120321	0.0877179	0.704754	0.329439	-0.0709874	0.109336
B7Z6D5_HUMAN;DDX27_HUMAN	DDX27	8.55918	8.06472	8.12673	8.02883	8.56166	8.57847	8.152	8.32539	8.65636	8.86507	8.78061	8.83735	8.96661	8.79157	9.06929	8.78662	0.589985	1.4758	0.499144	1.07797	0.209513	0.229432	0.118672	0.34773
B7Z6J7_HUMAN;CNOT3_HUMAN	CNOT3	5.45779	7.28685	7.13996	6.23744	6.29537	7.6787	7.30179	6.98424	5.89512	6.35929	6.23936	6.75202	6.68678	6.53303	7.73606	6.53701	-0.21906	0.101139	-0.191804	0.0724564	0.534517	0.166494	0.561773	0.411712
B7Z6Z4_HUMAN;F8W1R7_HUMAN;G3V1V0_HUMAN;G8JLA2_HUMAN;J3KND3_HUMAN;MYL6_HUMAN;MYL6_HUMAN	MYL6	10.2083	9.80193	10.0289	9.99871	10.3736	10.2019	9.79166	9.86601	9.4403	9.39843	9.52729	9.33923	9.76098	9.48926	9.53942	9.04211	-0.583155	1.90777	-0.600346	0.764019	0.0488213	0.039616	0.0316297	0.0326205
B7Z7F3_HUMAN;K7EIJ4_HUMAN;RANB3_HUMAN;RANB3_HUMAN;RANB3_HUMAN	RANBP3	6.96233	7.49813	5.38892	4.95502	8.34723	6.1289	4.92242	7.59166	6.40687	6.83911	6.87294	6.42724	6.77118	7.0874	4.87803	7.52724	0.435444	0.164985	-0.181589	0.0248409	0.546457	0.0805791	-0.0705762	0.0185084
B7Z8B3_HUMAN;E9PS71_HUMAN;PEX19_HUMAN;Q5QNY5_HUMAN	PEX19	6.99206	5.86544	7.77228	7.32962	9.42526	8.27264	7.86407	8.84549	7.78511	8.51402	8.32879	8.3437	7.90371	8.06899	5.23093	8.62605	1.25306	0.944364	-1.14444	0.288773	1.61201	0.613342	-0.785486	0.224779
B7ZAX5_HUMAN;H0YK10_HUMAN;GALK2_HUMAN;GALK2_HUMAN	GALK2	7.24484	5.45114	5.16534	8.3665	5.478	8.00131	7.4006	7.51934	7.13814	7.49759	6.84195	7.37708	7.64675	7.23946	4.53858	6.066	0.656735	0.21188	-0.727113	0.144294	0.542857	0.082614	-0.840992	0.274616
B7ZC38_HUMAN;SHLB2_HUMAN	SH3GLB2	7.7645	6.65123	7.58744	6.90567	7.98784	7.71449	7.74384	7.62412	8.9	9.05927	9.11751	8.82223	8.76204	8.69547	8.42586	9.08098	1.74755	1.90778	0.973519	1.54789	0.54036	0.367836	-0.233667	0.382319
B7ZKJ3_HUMAN;B7ZKW7_HUMAN;F8VP57_HUMAN;F8W9W0_HUMAN;EPHA8_HUMAN;EPHA5_HUMAN;EPHA5_HUMAN;EPHA5_HUMAN;EPHB4_HUMAN;Q96L35_HUMAN	EPHA5	4.56002	5.13841	5.31368	5.43582	4.75283	4.8574	4.33646	4.76746	6.63661	6.12934	6.53939	5.59413	3.91402	4.4524	5.47532	5.0256	1.11289	1.20899	0.0382999	0.0143522	-0.433445	0.362753	-1.50803	0.96463
B7ZKJ8_HUMAN;ITIH4_HUMAN;ITIH4_HUMAN;ITIH4_HUMAN;ITIH4_HUMAN	ITIH4	11.8485	11.7075	13.0929	12.3723	11.8786	12.7426	13.0552	13.1892	11.8209	11.8078	12.1809	12.1493	11.9482	12.1901	12.4669	12.6944	-0.265556	0.19914	-0.391494	0.230872	0.461128	0.174441	0.33519	0.43926
B7ZL14_HUMAN;FNBP1_HUMAN;FNBP1_HUMAN;FNBP1_HUMAN;FNBP1_HUMAN;FNBP1_HUMAN	FNBP1	7.02069	7.28689	7.50874	6.5294	7.10879	7.59059	7.10695	7.10086	6.98202	7.29499	7.03034	7.15082	6.74716	6.72499	7.10574	5.92962	0.0281133	0.0225171	-0.599916	0.534489	0.140365	0.082614	-0.487664	0.479576
B7ZLQ5_HUMAN;SMCA1_HUMAN	SMARCA1	8.87353	8.89101	8.44997	9.06108	8.50314	8.84277	8.84516	9.06247	9.07771	9.29146	9.1735	9.10416	8.95833	9.22505	9.13353	8.81278	0.342811	0.806333	0.219041	0.321203	-0.00551461	0.00251769	-0.129285	0.29364
B8ZZB8_HUMAN;CNRP1_HUMAN;CNRP1_HUMAN	CNRIP1	9.69654	9.98076	10.0665	9.58751	9.35405	9.5844	10.1594	8.87692	9.34967	8.39094	9.37179	8.80469	9.09519	9.73585	8.89519	10.034	-0.853553	1.0828	-0.0536382	0.0186018	-0.339135	0.19667	0.460779	0.305157
B8ZZC8_HUMAN;B8ZZE3_HUMAN;B8ZZY8_HUMAN;METL5_HUMAN	METTL5	4.98007	4.95293	3.30601	6.78446	6.09465	6.00568	5.00783	6.81382	7.3991	7.08472	6.91668	6.74836	6.43305	4.59399	4.67391	4.92472	2.03135	0.925226	-0.824074	0.309655	0.974626	0.206557	-1.8808	1.07591
B8ZZD4_HUMAN;TAXB1_HUMAN;TAXB1_HUMAN	TAX1BP1	7.67449	8.09568	8.01321	8.05242	8.45749	7.94163	8.29729	8.03996	8.16116	7.98885	8.12372	8.36546	8.07798	8.24132	8.21604	8.44702	0.200846	0.485424	0.0614976	0.0670003	0.225143	0.271105	0.0857944	0.166534
B8ZZF6_HUMAN;C9J128_HUMAN;C9J173_HUMAN;C9J2Z6_HUMAN;E7ENF2_HUMAN;E7ET59_HUMAN;E7EUX4_HUMAN;INPP_HUMAN	INPP1	5.53755	4.22652	5.95432	5.36944	1.10089	6.00654	6.37599	6.66031	5.47574	6.3654	6.45287	5.94104	6.09438	5.76125	5.11768	4.44647	0.786805	0.554607	0.319014	0.0314289	-0.236026	0.021193	-0.703816	0.409793
B8ZZG1_HUMAN;PALS2_HUMAN	PALS2	8.06674	7.26345	6.79683	7.85514	7.51308	7.63604	7.39141	7.7064	7.86924	7.78935	7.62178	7.80374	7.79366	7.64544	7.44075	7.70694	0.275489	0.240435	0.0849664	0.146615	0.0661906	0.0270399	-0.124332	0.323951
B8ZZL6_HUMAN;E7ENU9_HUMAN;CAPG_HUMAN;CAPG_HUMAN	CAPG	5.28883	4.77892	5.10896	3.79108	4.46371	5.37928	4.31378	4.09685	5.56546	4.90335	5.43851	4.58095	3.5613	4.02738	3.72593	4.11596	0.38012	0.239202	-0.705762	0.567952	-0.178541	0.0572997	-1.26442	1.16745
B8ZZN6_HUMAN;SUMO1_HUMAN	SUMO1	11.5824	11.7853	11.6943	11.4089	12.3527	12.098	12.1607	12.2818	12.4009	12.1664	12.5543	11.9828	12.5064	12.733	12.5043	12.6218	0.658396	1.45161	0.368064	1.2118	0.605588	1.03689	0.315255	0.609999
B8ZZQ6_HUMAN;PTMA_HUMAN;PTMA_HUMAN	PTMA	7.03421	7.47227	8.19747	7.12394	7.53386	6.09255	7.40089	7.42528	7.73237	7.33029	7.73619	7.75793	7.73962	7.46257	7.96063	7.63127	0.182219	0.148491	0.585381	0.364587	-0.34383	0.115803	0.0593312	0.0718447
B8ZZS4_HUMAN;ANKZ1_HUMAN	ANKZF1	4.70085	5.94791	5.19518	5.79297	5.03186	4.16725	5.33344	6.96213	5.62926	6.57676	6.66586	6.44273	6.59928	5.89741	4.39406	5.1614	0.919423	0.804596	0.139367	0.0245605	-0.0355577	0.00623273	-0.815614	0.379709
B8ZZW5_HUMAN;AVL9_HUMAN;AVL9_HUMAN	AVL9	7.45347	7.0055	6.52553	6.76668	8.03648	7.71289	7.22109	7.84513	7.69445	7.75804	7.65798	7.38031	7.6002	7.56658	7.23658	7.14237	0.684897	1.06054	-0.317465	0.332558	0.766101	0.594813	-0.236261	0.412534
B8ZZX4_HUMAN;F8WCJ3_HUMAN;TXND9_HUMAN;TXND9_HUMAN	TXNDC9	5.40243	6.06154	6.48284	7.36438	8.49105	7.52381	7.61826	7.52265	7.42204	8.07444	7.98112	7.73996	7.7624	8.48931	7.76686	7.71296	1.47659	1.1238	0.14394	0.0752232	1.46115	0.621629	0.128493	0.10501
B9A018_HUMAN;SNUT2_HUMAN	USP39	7.93671	8.24266	8.07492	8.02165	7.23001	8.31141	7.82381	7.84711	7.70587	7.71068	7.86394	8.06774	7.95814	7.8078	7.87447	8.0084	-0.231927	0.685885	0.109114	0.075486	-0.265899	0.19224	0.0751428	0.166534
B9A047_HUMAN;ASB1_HUMAN	ASB1	7.72095	8.04554	3.48768	7.67736	7.92119	7.28137	7.4599	6.69123	6.75642	5.18502	7.589	5.77171	6.54353	7.15551	6.55026	6.71304	-0.407344	0.0681008	-0.597839	0.497662	0.60554	0.0774532	0.415044	0.158323
B9TWZ6_HUMAN;K7EKS6_HUMAN;MED16_HUMAN;MED16_HUMAN;MED16_HUMAN;MED16_HUMAN;MED16_HUMAN;U3KQ43_HUMAN;U3KQB4_HUMAN	MED16	7.18706	7.97028	7.08904	5.97681	7.14399	7.82575	6.14201	6.51931	6.82869	6.81495	6.43834	6.93135	7.11367	5.36834	6.13111	5.77788	-0.302463	0.168938	-0.810015	0.339232	-0.148031	0.0339801	-0.655582	0.422305
B9ZVN9_HUMAN;RPA1_HUMAN	POLR1A	7.54041	7.93537	6.86974	7.65366	7.61075	7.62248	7.65721	7.62149	7.4234	7.71234	7.47436	7.52021	7.29861	6.82912	7.17614	7.48031	0.0327817	0.0251191	-0.431934	0.830904	0.128186	0.081869	-0.33653	0.591215
B9ZVT1_HUMAN;RB12B_HUMAN	RBM12B	7.08531	6.11548	7.13615	7.96216	5.15365	7.35193	5.62448	5.35781	6.05211	6.15076	6.77432	5.84813	6.64658	6.53492	5.67733	5.06307	-0.868445	0.633788	0.108507	0.0234692	-1.20281	0.362617	-0.225857	0.101956
C9IYL4_HUMAN;T2EA_HUMAN	GTF2E1	6.4779	6.4327	7.58246	4.12901	6.92809	4.81662	4.05928	6.71068	5.83534	6.45224	6.34858	6.57494	5.82682	6.76686	6.88685	5.31762	0.147257	0.0368619	0.570868	0.124724	-0.526849	0.0748347	-0.103238	0.0402348
C9IZ01_HUMAN;EFGM_HUMAN	GFM1	8.39494	7.63688	7.79729	8.256	4.18703	7.98109	7.21185	7.91478	7.86166	8.17168	7.84874	7.9953	7.78231	8.15508	7.85959	7.53831	-0.0519314	0.0512876	1.01014	0.219018	-1.19759	0.229432	-0.135523	0.197594
C9J050_HUMAN;C9J2E1_HUMAN;C9JEJ2_HUMAN;C9JPY0_HUMAN;C9JVS0_HUMAN;F2Z2B1_HUMAN;F8WAZ5_HUMAN;H7C1T3_HUMAN;PCY1A_HUMAN;PCY1B_HUMAN;PCY1B_HUMAN;PCY1B_HUMAN;PCY1B_HUMAN	PCYT1A	5.17229	5.26692	5.2254	4.38769	5.59812	5.63327	6.27225	4.34069	4.88367	4.94505	4.61732	5.36455	4.02403	5.39346	4.56296	4.07873	-0.060428	0.0432058	-0.946292	0.431812	0.448009	0.15504	-0.437855	0.291013
C9J060_HUMAN;C9JIU5_HUMAN;TRI22_HUMAN	TRIM22	7.6892	7.36523	6.76991	7.00892	8.02561	7.09151	7.46144	7.7757	6.62831	7.284	7.16595	7.01777	7.34871	6.21657	7.63304	6.58478	-0.184307	0.180229	-0.642791	0.370915	0.380252	0.236205	-0.0782328	0.0348539
C9J0A7_HUMAN;CHM2B_HUMAN	CHMP2B	4.64314	8.83776	8.79198	8.58275	8.41045	7.76612	7.39795	7.31424	6.52627	6.61122	7.08487	7.22876	7.69605	7.33971	7.77889	6.73164	-0.851127	0.202557	-0.335618	0.180153	0.00828178	0.000461481	0.523791	0.445154
C9J0I9_HUMAN;ZC3C1_HUMAN;ZC3C1_HUMAN;ZC3C1_HUMAN	ZC3HC1	7.44337	7.55268	5.77564	6.51193	4.59469	7.61465	7.79288	4.78927	6.06549	6.98732	6.72628	6.22423	5.93381	6.39957	6.28767	6.72707	-0.320074	0.158862	0.139153	0.0216305	-0.623031	0.0900478	-0.163804	0.118767
C9J0J7_HUMAN	PFN2	7.9693	8.12837	7.67605	7.8815	7.44664	7.53456	6.45193	6.59686	5.33141	7.78899	6.86602	7.54261	6.62788	7.59826	7.64173	6.89785	-1.03155	0.561732	0.183931	0.0763881	-0.906306	0.613342	0.309173	0.0963723
C9J0K5_HUMAN;C9J869_HUMAN;C9JVV5_HUMAN;C9K098_HUMAN;H7C5C7_HUMAN;NCK1_HUMAN	NCK1	8.1018	8.76101	8.44529	4.93442	5.03575	3.98495	7.36625	8.56176	8.60629	8.52361	8.07448	8.80398	8.55505	8.8262	8.63666	8.43604	0.941461	0.274836	2.37631	0.564806	-1.32345	0.151012	0.111398	0.126531
C9J0K6_HUMAN;SORCN_HUMAN;SORCN_HUMAN;SORCN_HUMAN	SRI	9.38822	9.24506	9.62361	9.70101	9.94607	9.15811	9.2549	8.91453	9.09981	9.31029	9.15198	9.00015	9.14954	8.97396	9.37203	8.65126	-0.348914	0.931896	-0.281706	0.200779	-0.171071	0.0982029	-0.103863	0.124225
C9J126_HUMAN;CADH2_HUMAN;CADH2_HUMAN	CDH2	7.0882	5.40825	4.81219	5.37374	5.55422	5.14009	4.08187	6.56229	7.12704	7.90942	7.57873	7.47625	7.43244	7.38858	6.08033	7.35197	1.85227	1.18845	1.72871	0.737419	-0.335974	0.0649995	-0.45953	0.295107
C9J2G3_HUMAN;C9JQQ2_HUMAN;OXSM_HUMAN;OXSM_HUMAN	OXSM	8.33992	4.56874	6.89215	4.55847	6.67206	6.49122	3.71301	4.7388	7.57107	6.86547	7.15074	7.20495	7.25107	5.87192	7.24446	7.66379	1.10824	0.320932	1.60404	0.474128	-0.686049	0.0839337	-0.190247	0.0829195
C9J2H1_HUMAN;ITIH5_HUMAN	ITIH5	9.49211	9.88292	10.4034	9.40201	9.68247	8.51787	9.21462	9.04125	8.95734	8.60433	8.02496	8.06393	7.81329	8.22461	7.85105	7.78742	-1.38246	1.43291	-1.19496	1.19731	-0.681045	0.400372	-0.493547	0.514415
C9J2M7_HUMAN;C9JIJ7_HUMAN;ANKR7_HUMAN;ANKR7_HUMAN	ANKRD7	6.49733	6.222	4.86972	4.60386	5.89754	3.93425	5.23802	5.77809	4.30777	4.86935	5.05383	5.05117	4.51781	6.75381	6.3599	5.15259	-0.7277	0.414845	0.484051	0.122582	-0.336254	0.0734045	0.875497	0.395227
C9J2Y9_HUMAN;RPB2_HUMAN	POLR2B	9.76415	9.76657	9.59373	10.0406	9.82471	9.95459	9.78866	9.92763	9.98923	10.0041	9.95659	9.89132	9.84798	9.53	9.80065	9.68016	0.169049	0.535329	-0.159198	0.468183	0.0826331	0.121274	-0.245613	0.870116
C9J381_HUMAN;IMDH1_HUMAN;IMDH1_HUMAN;IMDH1_HUMAN;IMDH1_HUMAN;IMDH1_HUMAN;IMDH1_HUMAN;IMDH1_HUMAN	IMPDH1	10.0563	10.133	9.79543	10.3514	10.4163	10.2519	10.2	10.0436	9.94679	9.65619	10.0645	9.86146	9.62979	9.74457	9.96943	9.97181	-0.201813	0.404612	-0.399027	0.927968	0.14389	0.168359	-0.0533242	0.0802713
C9J384_HUMAN;CMS1_HUMAN;CMS1_HUMAN	CMSS1	6.89116	5.4038	7.37325	6.63549	6.65224	7.24036	7.47006	7.67395	7.61353	7.16987	7.22864	7.25635	7.48781	7.56899	6.38309	7.56416	0.741175	0.52221	-0.00813941	0.00277037	0.683228	0.262188	-0.066087	0.0344654
C9J4Z3_HUMAN;RL37A_HUMAN	RPL37A	8.97865	8.65548	9.30881	8.63549	8.49994	8.50662	8.38721	7.99525	9.06711	9.00581	8.6793	8.9631	8.54579	8.70866	8.27928	8.73041	0.0342196	0.0348055	0.218783	0.287532	-0.547355	0.565188	-0.362791	0.719267
C9J5P1_HUMAN;C9JNE2_HUMAN;C9JXC3_HUMAN;H7C5Q1_HUMAN;OARD1_HUMAN	OARD1	7.3911	5.73485	4.62287	4.26912	6.09024	5.01597	5.08522	4.94225	6.66419	5.69074	5.51143	4.88306	5.3983	6.9273	4.81868	3.1968	0.18287	0.0428778	-0.198148	0.0334301	-0.221065	0.038239	-0.602083	0.14474
C9J5X1_HUMAN;IGF1R_HUMAN	IGF1R	5.41626	3.79123	5.44022	5.1728	6.13425	5.84229	4.39663	5.22627	5.63896	5.67799	4.34115	4.98205	4.87443	6.33879	6.19877	6.1695	0.204909	0.0835889	0.495513	0.176777	0.444732	0.119702	0.735336	0.391514
C9J6A7_HUMAN;RPEL1_HUMAN;RPE_HUMAN;RPE_HUMAN;RPE_HUMAN;RPE_HUMAN;RPE_HUMAN	RPE	8.35255	7.76605	8.70957	6.04908	8.62215	8.54508	8.71131	9.15016	9.52445	9.22108	9.1911	9.34823	9.97061	9.71299	9.65145	10.2553	1.6019	0.886711	1.14042	1.4892	1.03786	0.320084	0.576384	0.969064
C9J6J1_HUMAN;C9JA07_HUMAN;COA1_HUMAN	COA1	6.75307	4.72064	8.04176	6.92413	7.00454	6.84825	7.44415	7.9664	7.05295	6.32559	5.92293	7.26675	7.29264	7.75569	5.83366	7.44496	0.0321543	0.00710411	-0.234098	0.0733551	0.705936	0.150893	0.439684	0.176055
C9J715_HUMAN;NISCH_HUMAN;NISCH_HUMAN;NISCH_HUMAN	NISCH	7.22813	5.34847	4.54476	4.99797	6.03093	3.33884	8.33144	6.72721	5.82436	6.28623	5.28485	5.76977	6.36486	6.53521	4.42109	5.77771	0.261469	0.0860829	-0.332389	0.0424198	0.577274	0.0663369	-0.0165845	0.00513619
C9J7K9_HUMAN;C9J9P4_HUMAN;H7C5I5_HUMAN;PLS1_HUMAN;PLS1_HUMAN	PLSCR1	7.28615	7.08822	4.65992	7.32104	8.56279	7.40819	7.61186	7.37189	7.41942	7.41324	7.17288	7.21168	7.87356	5.83806	7.48578	7.74371	0.715474	0.2945	-0.503401	0.165599	1.14985	0.305664	-0.0690291	0.0226289
C9J7S5_HUMAN;H7C0X4_HUMAN;ALG3_HUMAN;ALG3_HUMAN	ALG3	7.019	6.60475	3.85218	6.99782	6.48853	4.70584	8.47011	7.02336	7.82815	7.51611	7.34138	7.33417	6.51023	7.22446	6.1387	7.92904	1.38652	0.549018	0.278649	0.0473084	0.553526	0.072466	-0.554344	0.320049
C9J8E1_HUMAN;MAPK3_HUMAN	MAPKAPK3	5.75865	6.70291	7.0411	6.92472	8.53516	7.90977	7.96913	7.43353	7.01718	6.96282	7.19987	6.73112	7.41764	7.44185	7.78095	7.89839	0.3709	0.332094	-0.32719	0.260698	1.35505	0.741859	0.656961	1.09139
C9J8T0_HUMAN;SELB_HUMAN	EEFSEC	7.78476	8.25866	6.49236	4.44061	5.26465	7.02995	6.79793	6.4371	7.12663	6.87675	6.68175	6.56822	6.57333	7.2583	6.67836	4.2064	0.0692432	0.0141768	-0.203314	0.0366913	-0.361687	0.0540719	-0.634244	0.199716
C9J9H9_HUMAN;UB2D4_HUMAN	UBE2D4	8.70975	8.09456	7.60907	8.39461	6.58686	7.44584	7.92274	8.23352	9.20086	8.55816	8.321	8.20912	7.2184	8.52037	8.59494	8.43756	0.370288	0.312188	0.645575	0.276706	-0.654754	0.284115	-0.379468	0.210632
C9JA08_HUMAN;NMD3_HUMAN	NMD3	8.97392	8.01158	7.82403	8.20276	8.00777	8.59569	8.48565	8.65055	8.52721	8.54702	8.57771	8.58903	8.43968	8.88379	8.27737	8.53118	0.307171	0.333616	0.0980893	0.080641	0.181844	0.0874494	-0.0272374	0.0336993
C9JA28_HUMAN;SSRG_HUMAN;SSRG_HUMAN	SSR3	7.27993	5.56513	5.30933	8.27095	6.83333	8.59174	5.24616	6.89493	7.2514	7.59829	7.72725	7.67926	7.56197	7.40789	8.12882	7.79356	0.957712	0.379364	0.831517	0.238154	0.285206	0.0374948	0.159011	0.177232
C9JA33_HUMAN;PALM2_HUMAN	PALM2AKAP2	5.26704	6.28757	5.64926	5.47708	4.70181	5.5359	4.86818	5.80071	5.99804	6.08128	5.8095	6.81745	5.49842	4.54065	5.21013	5.41443	0.506331	0.485784	-0.0607405	0.0244354	-0.443587	0.224591	-1.01066	0.870116
C9JAW5_HUMAN;C9JNU6_HUMAN;HIG1A_HUMAN		7.57016	8.8518	7.25072	8.80593	6.08668	6.81507	6.67586	7.99111	5.92655	6.40762	6.98785	6.66592	6.73946	7.23145	7.38891	6.82368	-1.62267	1.14332	0.153697	0.0523205	-1.22747	0.417053	0.548889	0.517853
C9JAX1_HUMAN;FRDA_HUMAN	FXN	8.97734	9.59409	9.23952	9.05484	8.85563	8.56954	8.8947	8.62975	9.23729	9.42353	9.26635	9.43751	9.18199	8.79268	9.17234	9.14888	0.124723	0.211694	0.336567	0.701057	-0.479042	0.613342	-0.267197	0.663689
C9JB30_HUMAN;MARE3_HUMAN;MARE3_HUMAN	MAPRE3	5.83883	4.77546	5.46752	3.57494	6.44059	5.26756	4.54113	5.99408	3.83068	4.90936	4.06843	4.81972	4.93913	4.21742	0.5238	5.10198	-0.507138	0.226126	-1.86525	0.358928	0.64665	0.157489	-0.711465	0.128151
C9JBI3_HUMAN;SERB_HUMAN	PSPH	10.3387	10.8241	11.284	10.8988	9.84492	10.1623	10.3971	10.6904	10.3365	10.1202	10.5647	10.092	9.72051	10.2475	9.68361	10.0251	-0.558059	0.819308	-0.354489	0.35182	-0.562741	0.417053	-0.359171	0.541841
C9JBL0_HUMAN;E9PHV6_HUMAN;SP100_HUMAN;SP100_HUMAN;SP100_HUMAN;SP100_HUMAN;SP100_HUMAN;SP100_HUMAN;SP100_HUMAN	SP100	5.34458	7.12117	4.50403	5.39134	4.93675	4.0551	6.79811	6.99889	7.57652	7.81845	7.51238	7.29921	6.28092	4.26306	5.11597	4.73874	1.96136	1.1627	-0.597542	0.124738	0.106935	0.0138247	-2.45197	1.25647
C9JBX0_HUMAN;F5H0R1_HUMAN;H3BRB1_HUMAN;STPAP_HUMAN	TUT1	5.89123	5.75551	5.93772	4.47661	4.74011	2.61337	3.76063	5.20634	5.30372	5.55832	4.98302	5.72037	3.92604	4.67973	6.186	5.32113	-0.123912	0.0644148	0.948114	0.259301	-1.43516	0.417053	-0.363131	0.147487
C9JBY0_HUMAN;BRD9_HUMAN;BRD9_HUMAN;BRD9_HUMAN;BRD9_HUMAN;BRD9_HUMAN	BRD9	10.4004	10.8604	11.0343	10.6345	10.632	10.5768	10.0566	9.99618	8.46997	8.92422	9.74856	9.66811	8.63718	9.20488	9.90098	10.6738	-1.52968	1.49015	-0.711166	0.32922	-0.417006	0.363444	0.401508	0.156943
C9JCC6_HUMAN;E9PNC7_HUMAN;NC2A_HUMAN;NC2A_HUMAN	DRAP1	6.37719	7.84343	7.73004	7.60792	7.01363	7.90934	7.58239	8.44319	7.74512	7.02452	7.68002	7.07768	8.34573	7.28686	7.98871	7.94683	-0.00780722	0.00341901	0.154895	0.0626439	0.347494	0.111146	0.510196	0.438066
C9JCN8_HUMAN;FOSL2_HUMAN;FOSL2_HUMAN	FOSL2	4.38135	5.57617	5.19979	5.72316	4.9493	4.65772	5.23179	5.48894	5.86049	4.74168	3.38579	5.36775	6.05445	4.95951	6.7638	4.33461	-0.38119	0.1423	0.446154	0.137515	-0.138182	0.0553076	0.689163	0.194196
C9JDE9_HUMAN;H7C131_HUMAN;THIK_HUMAN	ACAA1	8.18702	7.9309	7.46295	7.27884	8.37397	8.18394	6.55037	7.77844	6.50194	6.7657	6.50511	6.68338	6.94419	6.65891	6.75472	6.20108	-1.10089	1.61736	-1.08196	0.630399	0.00675408	0.00123353	0.0256911	0.023623
C9JEH3_HUMAN;C9JG97_HUMAN;AAMP_HUMAN	AAMP	6.23108	6.52079	6.46161	6.93219	5.72008	7.21789	7.64612	5.97809	5.04102	6.23116	5.51721	5.3532	6.40197	5.72046	6.78787	3.71235	-1.00077	1.14127	-0.984885	0.238707	0.104124	0.0256645	0.12001	0.0259897
C9JEH7_HUMAN;RS4Y1_HUMAN	RPS4Y1	6.19678	5.86016	4.66918	7.20605	4.47418	6.60692	5.74313	5.55155	5.28948	4.40548	5.17133	5.85128	6.09444	4.1966	5.84228	5.79815	-0.803652	0.37787	-0.111077	0.0245591	-0.389098	0.0822863	0.303478	0.112404
C9JFE4_HUMAN;CSN1_HUMAN;CSN1_HUMAN;CSN1_HUMAN	GPS1	10.2172	10.3236	10.5836	10.2429	10.4669	10.5523	10.5192	10.4819	10.2725	10.158	10.2817	10.1475	10.3854	10.5893	10.4845	10.6872	-0.126943	0.399205	0.0315077	0.0721414	0.16325	0.361028	0.321701	1.1022
C9JFR7_HUMAN;CYC_HUMAN	CYCS	8.28802	8.66017	9.04614	8.05805	9.4845	8.27604	8.37726	8.66181	8.60052	8.01411	8.28512	7.74292	9.06244	8.29792	8.60423	7.9768	-0.352429	0.342953	-0.214555	0.100636	0.18681	0.0764866	0.324683	0.249968
C9JFV4_HUMAN;PELP1_HUMAN	PELP1	7.05926	6.3195	6.25816	7.16926	6.03508	6.62546	6.68629	6.205	6.53759	6.7199	6.25199	7.19092	6.59069	5.62178	5.32958	6.38325	-0.0264439	0.0147494	-0.406634	0.240557	-0.313587	0.17843	-0.693777	0.491908
C9JG41_HUMAN;ITM2C_HUMAN;ITM2C_HUMAN;ITM2C_HUMAN	ITM2C	8.13055	9.0158	8.8888	8.26704	8.33668	8.47072	8.42807	8.79507	8.4634	8.3215	8.64488	8.57642	8.28744	8.24617	8.68462	8.59765	-0.0739945	0.063484	-0.053666	0.0529488	-0.0679101	0.0363608	-0.0475816	0.0633114
C9JG87_HUMAN;RM39_HUMAN;RM39_HUMAN	MRPL39	7.93687	6.88409	5.79731	6.36175	7.63776	7.65139	7.19461	6.45162	7.11037	7.63552	7.31753	7.04758	7.15251	7.06817	7.27982	6.67553	0.532744	0.302575	-0.189838	0.104441	0.488839	0.140931	-0.233742	0.295107
C9JH98_HUMAN;NRP2_HUMAN;NRP2_HUMAN;NRP2_HUMAN;NRP2_HUMAN;NRP2_HUMAN;NRP2_HUMAN	NRP2	4.79102	4.47267	5.50105	4.19027	5.22003	7.75743	5.10384	6.68896	6.03169	3.67161	5.30283	6.37408	6.29727	4.2349	5.0953	5.10912	0.606301	0.232114	-1.00842	0.273694	1.45381	0.409535	-0.160905	0.0349097
C9JID8_HUMAN;F8W0M9_HUMAN;SCRN3_HUMAN;SCRN3_HUMAN	SCRN3	4.8535	4.36883	6.9208	5.67196	5.73468	4.85626	5.28498	6.07119	5.35279	7.04134	6.74549	6.51268	7.05015	4.64577	6.70644	6.04932	0.959304	0.413967	0.626145	0.202492	0.033006	0.00623273	-0.300153	0.0844759
C9JIF9_HUMAN;ACPH_HUMAN	APEH	9.81949	9.89678	10.0775	10.1817	10.0613	9.99545	9.89041	9.97551	9.91121	9.83963	9.70244	9.83898	9.89948	9.71056	9.53269	9.52329	-0.170793	0.557131	-0.314156	0.871431	-0.0131946	0.016256	-0.156557	0.391944
C9JJ19_HUMAN;RT34_HUMAN	MRPS34	8.64381	7.1543	4.72111	7.73538	5.37447	4.96669	4.67273	6.55965	6.79282	7.01214	5.88588	7.40496	7.19007	4.50349	4.44915	4.64312	-0.289699	0.0643857	-0.196926	0.0349601	-1.67027	0.333645	-1.57749	0.560554
C9JJT5_HUMAN;G3V325_HUMAN;ATPK_HUMAN;ATPK_HUMAN	ATP5MF-PTCD1	9.94249	10.6088	10.028	9.76729	10.1351	9.54057	10.1843	9.92527	10.0897	10.2433	10.3898	10.4316	10.1164	9.88229	10.0455	10.1125	0.201953	0.267305	0.0928317	0.0996787	-0.140348	0.0854489	-0.249469	0.701281
C9JJX6_HUMAN;E9PDC3_HUMAN;ARVC_HUMAN;ARVC_HUMAN	ARVCF	7.01635	6.26624	5.82738	7.25386	7.32705	7.22301	7.041	6.28709	6.75945	6.79399	6.5698	6.75101	7.02508	7.11919	6.87778	6.75596	0.127604	0.0786977	-0.0250331	0.0137076	0.37858	0.144854	0.225943	0.634064
C9JKA9_HUMAN;KIF15_HUMAN;KIF15_HUMAN	KIF15	7.06922	4.04832	6.50242	6.80894	1.62066	5.39493	5.71286	5.86928	3.96159	4.42195	5.24139	6.2574	5.49063	5.06606	5.0329	5.72633	-1.13664	0.371898	0.679549	0.114528	-1.45779	0.199001	0.358398	0.135827
C9JKD9_HUMAN;ABCG1_HUMAN;ABCG1_HUMAN;ABCG1_HUMAN;ABCG1_HUMAN;ABCG1_HUMAN;ABCG1_HUMAN;ABCG1_HUMAN	ABCG1	5.61241	4.96219	5.1197	4.09708	5.71904	4.54445	5.15452	6.04712	7.49247	7.39574	7.52582	7.62312	7.28268	7.75733	7.34748	7.09963	2.56145	2.19499	2.0055	1.44223	0.41844	0.141069	-0.137508	0.203955
C9JKF1_HUMAN;SAMD9_HUMAN	SAMD9	4.85441	4.3041	5.16332	7.46846	5.54979	7.25023	6.89397	5.75218	6.29551	5.83799	5.55973	5.54568	5.39819	3.68051	5.7331	4.56531	0.362156	0.10907	-1.51726	0.624745	0.913969	0.186275	-0.96545	0.50256
C9JKI3_HUMAN;CAV1_HUMAN	CAV1	8.09292	8.52985	7.76396	4.94925	7.74235	4.67411	7.94567	8.37377	6.90382	6.73934	5.19761	3.84857	7.48671	7.27447	8.44801	8.72603	-1.66166	0.452793	0.799831	0.155911	-0.150018	0.0147058	2.31147	0.77351
C9JKL2_HUMAN;C9JPX5_HUMAN;STR3N_HUMAN;STR3N_HUMAN	STARD3NL	6.79078	7.97658	5.07531	6.2341	3.37751	3.02322	7.20006	7.8871	7.59329	7.93164	7.81154	7.20194	8.12189	7.71297	8.55058	7.82947	1.11541	0.543798	2.68176	0.513699	-1.14722	0.121143	0.419126	0.424829
C9JLI6_HUMAN;H0YMV8_HUMAN;RS27L_HUMAN	RPS27L	11.5751	11.2745	11.3046	11.6617	11.2126	11.4025	11.0614	11.3052	11.096	11.1282	11.151	11.0388	11.2177	11.1671	11.4814	11.1891	-0.350463	1.16527	0.018382	0.0244354	-0.208525	0.321137	0.16032	0.541841
C9JLU1_HUMAN;RPAB3_HUMAN	POLR2H	9.26867	8.9047	8.85266	8.70413	9.64644	9.54184	9.49925	9.58473	9.245	9.39804	9.23202	9.26133	9.44994	9.19811	9.14378	9.01812	0.351556	0.921001	-0.365576	1.01638	0.635522	0.959102	-0.08161	0.175643
MCRI1_HUMAN;I3L2L5_HUMAN;I3L317_HUMAN;I3L4Q0_HUMAN	MCRIP1	5.44521	4.68328	5.47769	4.75634	5.39676	4.96879	6.23312	5.43255	6.90226	4.87596	6.65188	5.77559	6.16854	5.69335	4.79747	4.64861	0.960791	0.581483	-0.180813	0.0598467	0.417176	0.207615	-0.724428	0.289496
C9JM13_HUMAN;C9JV68_HUMAN;ZNT3_HUMAN	SLC30A3	5.49911	5.01767	4.68455	5.28806	5.59038	4.85899	5.32879	4.91569	5.1985	5.87441	5.84897	5.11744	5.35877	5.25921	4.59395	4.31045	0.387481	0.415483	-0.292869	0.172862	0.0511153	0.0249037	-0.629235	0.491906
C9JME2_HUMAN;FARP1_HUMAN;FARP1_HUMAN	FARP1	4.42802	4.85682	5.36377	4.83593	5.31751	6.12418	5.13348	4.38057	5.87327	5.83363	6.41625	6.13527	6.81064	6.84714	6.00538	4.2023	1.19347	1.63246	0.727429	0.190718	0.367802	0.139349	-0.0982412	0.0241388
C9JNV3_HUMAN;F2Z2Y6_HUMAN;LSM8_HUMAN	LSM8	7.77081	8.00567	7.85615	7.86927	9.19052	7.92607	8.05989	8.07558	7.75523	7.25268	7.68878	7.41272	7.38926	7.7326	6.6643	6.10946	-0.348121	0.900519	-1.33911	0.741177	0.437542	0.268814	-0.553449	0.353502
C9JNW5_HUMAN;C9JXB8_HUMAN;RL24_HUMAN	RPL24	11.4539	11.3753	11.5327	11.1522	11.8263	12.0964	11.6484	11.6712	11.4715	11.426	11.4016	11.4076	11.6943	11.9058	11.8956	12.0486	0.0481451	0.128495	0.0754904	0.100618	0.432035	0.651026	0.45938	1.29234
C9JP85_HUMAN;NRF1_HUMAN;NRF1_HUMAN;NRF1_HUMAN	NRF1	6.24448	6.1544	5.24591	6.20242	5.70745	4.97436	4.72446	4.19761	4.53978	5.69816	5.78129	5.78214	4.91424	4.05087	4.80314	5.38428	-0.511461	0.371677	-0.112837	0.0383736	-1.06084	0.547472	-0.662211	0.399651
C9JQD4_HUMAN;PPIH_HUMAN	PPIH	8.89132	8.45278	8.6382	8.95444	9.23201	8.70004	8.7411	9.00018	8.78617	8.69536	8.83406	8.75427	8.68577	8.64868	8.93783	8.73934	0.0332777	0.0545953	-0.165428	0.237789	0.184146	0.177527	-0.0145596	0.0327826
C9JSR4_HUMAN;GSDME_HUMAN	GSDME	6.95576	7.60748	7.31745	4.8733	7.16046	6.85713	6.82742	6.8795	6.86486	7.18995	6.94456	6.91555	6.94574	7.10467	6.14785	6.72044	0.29023	0.0982768	-0.201447	0.163002	0.242624	0.0546062	-0.249053	0.257473
C9JTN7_HUMAN;F8W8I6_HUMAN;TIA1_HUMAN;TIA1_HUMAN	TIA1	7.10377	6.28554	6.49748	4.81419	6.35551	6.6396	5.0963	6.042	7.36952	6.97462	6.34555	7.59222	7.51375	7.20952	5.03875	4.2764	0.895232	0.47996	-0.0237474	0.0028825	-0.141892	0.029719	-1.06087	0.295107
C9JUF9_HUMAN;CBPA1_HUMAN;CBPB1_HUMAN	CPA1	7.44522	7.72235	6.53808	9.21505	5.25227	7.79439	8.35345	7.88271	7.6615	7.99384	7.89724	7.71493	7.58888	7.62263	6.90237	7.94437	0.0867013	0.0270147	0.193857	0.0374026	-0.40947	0.0622231	-0.302314	0.306607
C9JVN9_HUMAN;L2HDH_HUMAN;L2HDH_HUMAN	L2HGDH	7.2993	6.91378	7.17487	6.84995	5.27528	7.70528	5.82176	6.34178	6.49473	7.06325	6.79605	7.09028	6.95656	6.56261	6.76302	6.51352	-0.198399	0.306209	0.412901	0.137437	-0.77345	0.265101	-0.16215	0.205084
C9JW33_HUMAN;UXS1_HUMAN;UXS1_HUMAN	UXS1	8.74247	7.89125	8.91981	8.90409	8.6949	9.39724	8.21848	8.92062	8.60534	8.25009	8.16676	8.0762	8.26943	7.57623	7.48876	7.03135	-0.339806	0.347777	-1.21637	0.913558	0.193407	0.0805791	-0.683154	0.650737
C9JW96_HUMAN;PHB1_HUMAN	PHB	9.29451	9.4	9.40538	9.58853	9.80116	9.36566	9.37272	8.71845	9.50333	9.21343	9.09092	9.37174	10.0109	9.1765	8.85532	8.82614	-0.127249	0.318091	-0.0972961	0.0392644	-0.107606	0.0632568	-0.0776529	0.0433187
C9JX88_HUMAN;PRS7_HUMAN	PSMC2	11.1408	11.1546	11.2518	11.0336	11.5025	11.2914	11.3097	11.3229	11.0023	10.9876	11.0099	10.9764	11.1613	11.1249	11.2011	11.314	-0.151149	1.11032	-0.156298	0.62485	0.211446	0.640709	0.206297	1.18515
C9JY26_HUMAN;RAB34_HUMAN	RAB34	8.48281	7.95144	8.21189	8.15846	8.18016	8.2569	8.27176	8.38833	8.49154	7.96784	8.39349	8.12032	7.89587	7.95723	7.60084	8.01042	0.0421441	0.049567	-0.4082	1.07672	0.0731373	0.0874494	-0.377207	0.663689
C9JYJ8_HUMAN;C9JZE3_HUMAN;REPI1_HUMAN;REPI1_HUMAN	REPIN1	7.40976	7.05993	7.94877	7.83957	8.43478	7.83608	7.74502	7.96522	7.01895	7.06832	6.87478	7.30827	7.12358	7.07331	6.12944	6.34102	-0.496926	0.708825	-1.32844	1.18609	0.430769	0.314711	-0.400743	0.367171
C9JYN0_HUMAN;SYPL1_HUMAN	SYPL1	8.08534	8.08785	7.74437	7.68459	4.88563	6.62676	8.13119	6.89667	7.12137	7.44614	7.31694	7.8426	7.51757	7.23004	7.28646	6.20771	-0.468772	0.82121	0.425382	0.0974747	-1.26547	0.351374	-0.371319	0.259897
C9JYQ9_HUMAN;H0Y8C2_HUMAN;RL22L_HUMAN	RPL22L1	6.73623	4.21093	4.03193	5.49032	5.8446	5.61619	3.58171	5.48769	5.69123	6.52842	5.38873	6.5024	7.02927	5.19444	5.26583	4.27139	0.910339	0.369442	0.307684	0.0588888	0.0151956	0.00148994	-0.58746	0.195455
C9JZB0_HUMAN;INP5K_HUMAN;INP5K_HUMAN	INPP5K	6.08614	5.83692	5.26131	4.55843	5.66291	5.43938	6.66002	5.78834	5.66843	5.90264	6.14317	5.84957	6.16661	5.95226	5.3488	6.31402	0.455252	0.359563	0.0577615	0.0227125	0.451963	0.168925	0.0544731	0.0369363
C9JZI7_HUMAN;NP1L4_HUMAN;NP1L4_HUMAN	NAP1L4	9.22103	8.89444	9.18331	9.55381	9.80534	9.55549	9.16721	9.65478	9.58479	9.18904	9.32954	9.19132	9.50338	9.36536	8.88632	8.92472	0.110525	0.157009	-0.375762	0.421135	0.33256	0.323598	-0.153728	0.179171
C9JZL6_HUMAN;F8WD68_HUMAN;ACES_HUMAN;ACES_HUMAN;ACES_HUMAN	ACHE	6.72974	8.22623	8.21006	6.05465	6.83511	6.94399	7.55047	7.68129	7.75336	7.7298	7.62289	7.40226	7.28766	7.17689	7.10675	7.13309	0.321908	0.131308	-0.0766207	0.0516439	-0.0524503	0.0100729	-0.450979	1.19634
D3DPS3_HUMAN;MA7D1_HUMAN;MA7D1_HUMAN;MA7D1_HUMAN	MAP7D1	5.41889	6.62041	6.08072	9.64517	3.68706	6.53303	8.29883	7.42032	6.51423	6.48546	5.9084	6.68606	6.27576	6.79864	4.76836	5.91098	-0.54276	0.127184	-0.546373	0.0802706	-0.456488	0.0445986	-0.460101	0.219556
D3DQV9_HUMAN;IF4G2_HUMAN	EIF4G2	9.41481	8.81845	9.00841	9.1894	9.16086	9.30089	9.28929	9.30743	9.16982	9.25317	9.0499	9.25739	9.27564	9.0893	9.24234	9.25505	0.0748013	0.12144	-0.0490376	0.159989	0.156851	0.199698	0.0330123	0.0963723
D3DTZ5_HUMAN;J3QSB9_HUMAN;SPT4H_HUMAN	SUPT4H1	9.04478	8.757	9.34883	8.54213	8.28104	7.64619	9.46846	9.33962	8.76425	8.50121	8.63131	8.8725	8.56369	8.66251	8.33353	7.33989	-0.230872	0.327898	-0.458923	0.154202	-0.239359	0.072466	-0.46741	0.367171
D3DUJ3_HUMAN;K7EQG9_HUMAN;PTN2_HUMAN;PTN2_HUMAN;PTN2_HUMAN	PTPN2	7.18366	7.85861	8.05556	6.93833	8.15931	7.6177	7.69667	7.49889	7.64725	7.49277	7.62374	7.37309	7.50412	7.75489	6.01696	7.85923	0.0251736	0.0158363	-0.459343	0.190335	0.234105	0.11262	-0.250411	0.112549
D3YTA9_HUMAN;F6U1T9_HUMAN;H7BYZ3_HUMAN;CANB1_HUMAN	PPP3R1	7.40767	7.32946	7.17959	3.55228	7.60482	7.90472	7.32223	6.80838	7.41652	7.45669	7.45787	7.41803	7.62214	7.68832	7.29324	8.4026	1.07003	0.308076	0.341536	0.19538	1.04279	0.17565	0.314299	0.320189
D3YTB1_HUMAN;F8W727_HUMAN;RL32_HUMAN	RPL32	10.0433	9.34177	9.83147	9.54	10.9946	10.6138	10.1352	10.0352	9.06002	9.45939	9.32541	9.30928	9.68598	9.95082	10.0034	9.80263	-0.400605	0.728694	-0.583999	0.636659	0.755577	0.572319	0.572183	1.21372
D3YTB5_HUMAN;F8WAB6_HUMAN;H7C1F0_HUMAN;IRAK1_HUMAN;IRAK1_HUMAN;IRAK1_HUMAN;IRAK1_HUMAN	IRAK1	4.79887	5.36841	6.15411	3.55305	8.55964	5.88187	4.27773	4.80323	2.70111	4.35968	3.97175	2.46399	3.36296	4.27	4.06817	3.88615	-1.59448	0.706218	-1.9838	0.495566	0.912011	0.123561	0.522687	0.230327
D5H3J5_HUMAN;Q2L6G2_HUMAN	HLA-B	7.54492	7.56953	7.94456	5.16305	5.47545	5.5437	6.25896	5.92213	6.15391	5.65541	6.50169	6.2017	6.07063	5.9865	4.84933	5.74357	-0.927333	0.402803	-0.13755	0.0620965	-1.25546	0.3588	-0.465672	0.343201
D6R935_HUMAN;RHBT3_HUMAN	RHOBTB3	4.52434	4.13926	7.32316	5.76652	6.81645	6.17438	7.20618	6.87237	6.92855	7.43699	7.32923	6.47442	6.72108	6.82842	5.3244	7.33797	1.60398	0.673091	-0.214376	0.068553	1.32902	0.330774	-0.489332	0.224519
D6R938_HUMAN;E9PBG7_HUMAN;E9PF82_HUMAN;KCC2D_HUMAN;KCC2D_HUMAN;KCC2D_HUMAN;KCC2D_HUMAN;KCC2D_HUMAN	CAMK2D	8.41075	8.67227	8.60311	8.5006	8.56621	8.10368	7.13278	7.79691	8.8316	9.16874	9.21597	8.96431	9.01891	8.49254	8.69527	8.33376	0.498474	1.5241	0.735226	0.542047	-0.646787	0.413698	-0.410035	0.631428
D6R956_HUMAN;D6RE83_HUMAN;UCHL1_HUMAN	UCHL1	7.96385	8.27681	9.2839	7.64479	9.54953	7.8676	8.12488	5.34904	5.16728	3.93911	3.95379	4.79433	5.01939	4.93966	4.5133	4.46545	-3.82871	2.20703	-2.98831	0.898283	-0.569576	0.0855257	0.270823	0.168623
D6R9C7_HUMAN;D6RCM5_HUMAN;D6RDH6_HUMAN;K4DI92_HUMAN;RWDD4_HUMAN	RWDD4	7.42149	7.90369	5.81859	4.83375	5.18021	4.79302	8.19541	7.31799	7.16307	7.16208	6.81113	7.04065	6.88104	6.89437	7.64643	7.57626	0.549853	0.187324	0.877867	0.195248	-0.122721	0.0132766	0.205292	0.195421
D6R9M9_HUMAN;D6R9S7_HUMAN;D6R9X6_HUMAN;D6RDB0_HUMAN;D6RF72_HUMAN;D6RHE3_HUMAN;S41A3_HUMAN;S41A3_HUMAN;S41A3_HUMAN;S41A3_HUMAN;S41A3_HUMAN;S41A3_HUMAN	SLC41A3	5.42639	4.8652	4.67523	5.4081	4.48245	5.51209	4.92182	3.67142	4.86395	4.42538	4.10981	3.19812	4.72852	4.89915	4.52858	5.95195	-0.944414	0.759017	0.380105	0.134003	-0.446782	0.166743	0.877736	0.468716
D6R9P2_HUMAN;BDH2_HUMAN;BDH2_HUMAN	SLC9B2	5.03416	5.29855	6.16894	5.52887	4.34084	5.12285	6.37538	5.27315	6.34104	7.16268	7.04142	6.55241	6.21554	6.64186	6.27614	7.61288	1.26676	1.35713	1.40855	0.686634	-0.229577	0.0649995	-0.0877815	0.0369363
D6R9P3_HUMAN;D6RBZ0_HUMAN;D6RD18_HUMAN;ROAA_HUMAN;ROAA_HUMAN	HNRNPAB	10.5253	10.4111	10.5263	10.5474	10.8249	10.33	10.5255	10.3096	10.4442	10.336	10.4062	10.3966	10.3808	10.4697	10.5204	10.734	-0.10681	0.922394	0.0287423	0.0268103	-0.00507766	0.00358598	0.130475	0.41489
D6RA00_HUMAN;ENOPH_HUMAN	ENOPH1	4.48005	3.90388	3.95881	5.35337	5.47339	6.2094	6.39422	6.63206	3.9714	3.79367	4.65745	4.1341	6.12814	5.19304	4.29142	5.63219	-0.284871	0.178751	-0.866067	0.441372	1.75324	0.826228	1.17205	0.724426
D6RA82_HUMAN;ANXA3_HUMAN	ANXA3	6.53792	6.24383	5.79369	4.43983	6.58197	6.81401	6.65875	7.55237	7.21453	7.47331	7.52224	7.40111	7.69827	7.57968	7.85285	7.44419	1.64898	1.16694	0.741972	0.822217	1.14796	0.436629	0.24095	0.578967
D6RAA6_HUMAN;TMM33_HUMAN	TMEM33	9.52962	9.52698	9.60192	9.1705	10.0749	9.48833	9.59282	9.77868	8.87689	9.09353	9.26363	9.25151	9.04303	9.17679	9.41593	9.30695	-0.335867	0.82979	-0.498009	0.871282	0.276427	0.320084	0.114285	0.20564
D6RAD4_HUMAN;CDK7_HUMAN	CDK7	7.44147	8.12369	7.40409	7.17378	4.6404	8.81324	7.51423	7.51568	7.30137	7.39595	7.30489	7.55015	6.99685	6.25186	3.90964	6.79458	-0.147667	0.163737	-1.13265	0.186942	-0.414872	0.0622231	-1.39986	0.502548
D6RAN4_HUMAN;RL9_HUMAN	RPL9	12.2133	12.1984	11.9615	12.3482	12.1401	12.3032	12.0924	12.0289	11.7927	11.8675	11.7043	11.7273	11.9284	12.0207	11.9212	11.9633	-0.407408	1.50706	-0.182746	0.755164	-0.0391899	0.0552082	0.185472	1.10159
D6RAR4_HUMAN;HGFA_HUMAN	HGFAC	7.86615	7.50945	8.6614	8.48908	6.43543	7.92544	7.3752	7.65013	7.13532	7.85737	7.54402	7.484	5.2375	7.17773	4.10007	5.35318	-0.62634	0.637571	-1.87943	0.677316	-0.784967	0.350387	-2.03806	0.842344
D6RB59_HUMAN;EXOC3_HUMAN	EXOC3	6.52408	6.65871	8.03938	6.28488	5.56703	7.48301	5.40132	5.01477	4.21946	3.6977	4.80957	4.72512	6.56632	5.95933	5.97455	6.00326	-2.5138	1.70433	0.259327	0.0703977	-1.01023	0.273589	1.7629	1.28261
D6RB92_HUMAN;D6REN3_HUMAN;E2QRC7_HUMAN;H7C465_HUMAN;PSMG4_HUMAN;PSMG4_HUMAN;PSMG4_HUMAN	PSMG4	5.49464	4.62111	5.27212	4.14465	1.56962	4.24	5.59416	4.65235	4.70038	5.05702	4.67198	5.19204	4.42198	5.90642	4.42012	5.39487	0.0222249	0.0115362	1.02181	0.213369	-0.8691	0.149389	0.13049	0.056571
D6RBN9_HUMAN;RELL1_HUMAN	RELL1	8.0441	7.40882	5.10813	5.73608	3.98415	6.16629	6.14238	6.66917	6.85726	5.59437	6.89168	7.07327	6.95478	6.91443	7.03428	7.32823	0.0298621	0.00662535	1.31743	0.535721	-0.833783	0.140931	0.453787	0.302915
D6RBW1_HUMAN;IF4E_HUMAN;IF4E_HUMAN;IF4E_HUMAN	EIF4E	9.65311	9.31855	9.74691	8.63806	9.63226	9.82415	9.42882	9.81383	9.46636	9.49361	9.29416	9.50674	9.43472	9.36879	9.29271	8.97547	0.101059	0.081951	-0.406846	0.768622	0.335609	0.215141	-0.172296	0.37668
D6RC14_HUMAN;E7ETU7_HUMAN;E9PF06_HUMAN;H0Y9G6_HUMAN;RM03_HUMAN	MRPL3	7.49379	7.41985	7.0009	7.10694	6.4737	8.17687	7.41587	7.26584	7.39776	7.47925	6.99003	7.51096	7.28297	5.3249	7.30755	7.52759	0.0891284	0.115457	-0.472315	0.134115	0.0776985	0.0255266	-0.483745	0.196669
D6RC52_HUMAN;D6RCB9_HUMAN;NHP2_HUMAN	NHP2	10.2001	10.7593	10.7752	10.6556	9.05605	9.51933	9.22702	9.33964	9.82436	9.96456	9.77602	9.72382	9.02813	9.20304	8.60478	8.48384	-0.775348	1.70796	-0.455563	0.585947	-1.31203	1.25	-0.992244	1.26071
D6REA1_HUMAN;SIL1_HUMAN	SIL1	7.79272	8.13757	8.53401	7.86741	7.9104	8.52517	7.98052	8.29129	7.90107	7.89888	7.84421	8.06047	7.78789	8.20858	8.07468	7.71291	-0.15677	0.228092	-0.230831	0.255612	0.0939177	0.0576018	0.019857	0.0245501
D6REB1_HUMAN;D6RFF7_HUMAN;D6RIA5_HUMAN;DAB2_HUMAN;DAB2_HUMAN;DAB2_HUMAN	DAB2	4.52144	5.32137	5.22449	4.87031	5.30326	4.39578	4.75067	3.58145	4.39625	3.06229	5.45716	5.2625	4.80154	4.8348	3.94636	5.02531	-0.439849	0.186493	0.144215	0.047353	-0.47661	0.198024	0.107454	0.0288527
D6REB4_HUMAN;PAIP1_HUMAN;PAIP1_HUMAN;PAIP1_HUMAN	PAIP1	7.97556	8.29468	8.02402	7.58737	5.12969	7.73879	7.67971	8.08588	8.56585	6.6632	8.51828	8.10281	8.65494	7.01801	7.32908	7.2483	-0.00787525	0.00329363	0.404068	0.0842936	-0.811894	0.195533	-0.39995	0.141145
D6REL6_HUMAN;D6RFG3_HUMAN;I6L9I8_HUMAN;EPN3_HUMAN;EPN3_HUMAN	EPN3	7.97609	7.80808	7.28355	8.17854	8.60271	7.39953	7.42294	7.55999	8.06056	7.81419	8.15635	7.52088	7.66235	8.28783	7.63872	7.91815	0.0764305	0.0637058	0.130469	0.0597261	-0.065271	0.0232497	-0.0112326	0.00852231
D6RER5_HUMAN;D6RGI3_HUMAN;SEP11_HUMAN	SEPTIN11	9.65951	9.7163	9.7753	9.53385	10.069	9.58302	9.75639	9.67511	9.36218	9.32232	9.38508	9.35639	9.33913	9.45038	9.4504	9.45547	-0.314746	1.83216	-0.347041	0.840794	0.0996479	0.126381	0.0673534	0.571712
D6REX3_HUMAN;SC31A_HUMAN;SC31A_HUMAN	SEC31A	10.3748	10.3577	10.409	10.4976	10.1651	10.2966	9.99902	9.93922	10.4331	10.56	10.238	10.4261	10.2304	10.2031	10.2657	10.1604	0.00453013	0.010183	0.114911	0.285519	-0.309753	0.716151	-0.199373	0.761788
D6REY2_HUMAN;CRCM_HUMAN;CRCM_HUMAN	MCC	6.87234	6.25191	5.58459	5.9908	6.15422	5.71802	5.76957	7.01888	6.99096	6.61262	6.31417	6.67537	6.5628	6.65674	7.16649	3.64687	0.473366	0.462788	-0.156945	0.0245591	-0.0097408	0.00251247	-0.640052	0.167172
D6RF48_HUMAN;STX18_HUMAN	STX18	4.73034	4.58104	4.3022	5.37942	5.5855	4.83686	5.37992	3.72192	5.32942	5.07885	5.43354	5.45073	1.73717	3.75363	5.84307	3.22078	0.574883	0.759477	-1.24239	0.270443	0.1328	0.0363608	-1.68447	0.505787
D6RF86_HUMAN;CADH6_HUMAN;CADH6_HUMAN	CDH6	7.47892	6.73188	8.25348	7.80313	7.02412	6.45777	8.33639	8.38216	6.97365	6.86748	4.9401	6.70703	6.72068	7.23162	7.50869	7.24024	-1.19479	0.64705	-0.3748	0.129503	-0.0167442	0.00251769	0.803241	0.391944
D6RFG8_HUMAN;DCK_HUMAN	DCK	9.9562	9.5767	9.9613	9.97503	10.9552	10.0022	10.2066	10.3662	10.3777	10.3087	10.3405	10.4099	10.3854	10.4899	10.5764	10.509	0.491888	1.59145	0.107622	0.083232	0.515246	0.449061	0.13098	0.776622
D6RFW1_HUMAN;SGTB_HUMAN	SGTB	6.15372	6.07281	5.86986	7.08847	7.87893	7.33911	7.8474	7.87967	6.77613	5.67975	6.46367	7.43496	6.81917	5.29719	7.08331	7.14226	0.29241	0.148998	-1.15079	0.648463	1.44006	0.9278	-0.00314141	0.000949819
D6RGG3_HUMAN;COCA1_HUMAN;COCA1_HUMAN	COL12A1	6.07534	6.21175	5.40335	5.2733	6.78482	6.37149	6.45671	6.19823	5.87345	4.19688	4.86755	5.84844	5.87545	4.97199	4.88874	5.34498	-0.544352	0.314673	-1.18252	1.2074	0.71188	0.54644	0.0737088	0.0246606
D6RGV5_HUMAN;D6RIE3_HUMAN;H0UI06_HUMAN;CX7A2_HUMAN	COX7A2	7.32638	7.15193	6.93262	7.95915	8.378	7.17815	6.17548	5.16529	7.12363	6.99017	6.81398	6.95034	7.74275	5.57632	6.82643	7.83632	-0.372997	0.485784	0.271224	0.0467051	-0.618295	0.127859	0.0259257	0.00775814
D6RGX2_HUMAN;UFSP2_HUMAN	UFSP2	6.06721	6.35224	5.92061	4.9402	6.55554	6.41874	5.50549	6.3341	6.76278	6.30776	6.34118	6.1465	6.70381	6.85546	5.90331	6.22959	0.56949	0.518552	0.219579	0.118232	0.3834	0.156265	0.0334894	0.0211182
D6RHD3_HUMAN;D6RJF0_HUMAN;CENPK_HUMAN	CENPK	5.33457	4.5784	4.56305	7.58502	7.27024	4.89336	7.16545	7.2028	7.32782	7.77512	7.55307	7.93303	7.58156	7.75857	6.78251	7.38707	2.132	0.969592	0.744463	0.243413	1.1177	0.206557	-0.269834	0.245194
D6RID8_HUMAN;TF2H2_HUMAN;T2H2L_HUMAN	GTF2H2C	6.60382	7.17566	7.1526	6.52331	7.70184	7.12577	7.0821	6.88006	7.46493	7.07204	7.2899	6.43558	7.28244	6.6679	7.81432	7.7515	0.201769	0.167751	0.181598	0.0953961	0.333599	0.238001	0.313427	0.193993
D6RIG4_HUMAN;PCD18_HUMAN;PCD18_HUMAN	PCDH18	4.99056	4.53714	4.66487	4.94478	0.220297	4.76876	4.66685	5.59988	4.38986	5.57728	3.92572	5.71737	4.58064	5.94794	4.12769	7.38697	0.118219	0.0498626	1.69686	0.240432	-0.970389	0.115672	0.608256	0.145392
D6RIY6_HUMAN;EXOS9_HUMAN;EXOS9_HUMAN;EXOS9_HUMAN;EXOS9_HUMAN	EXOSC9	8.80213	8.29955	8.78897	8.66684	8.81631	8.52345	8.19851	8.8918	8.60908	8.93169	8.442	8.70184	8.28295	8.47076	8.95063	8.26642	0.0317829	0.037474	-0.114828	0.0823174	-0.0318538	0.0192808	-0.178465	0.205084
D6RJC3_HUMAN;E7EQN9_HUMAN;E9PCZ3_HUMAN;E9PHC0_HUMAN;INP4B_HUMAN	INPP4B	5.55323	5.75453	5.04494	4.46636	7.54478	4.63135	4.74606	4.90311	6.33251	6.02704	6.42851	6.41205	4.34208	4.69242	8.27361	5.54976	1.09526	1.20348	0.258143	0.0312544	0.251561	0.0445704	-0.585561	0.13137
E1B6W4_HUMAN;H0YGP9_HUMAN;RSRC2_HUMAN;RSRC2_HUMAN	RSRC2	6.55293	7.40305	5.54731	7.56321	7.9039	7.34443	6.92657	6.67152	5.95617	5.80366	5.75349	6.39778	6.31951	5.4908	6.49929	5.14532	-0.78885	0.485949	-1.34788	0.846695	0.444979	0.123561	-0.114046	0.0537689
E2QRI1_HUMAN;P3H1_HUMAN;P3H1_HUMAN;P3H1_HUMAN;P3H1_HUMAN	P3H1	4.85147	5.14708	6.64764	5.90624	4.17914	5.31908	5.14327	2.3481	4.11286	4.35715	4.7998	4.64163	3.30739	4.41159	5.11054	3.94619	-1.16025	0.885769	-0.0534684	0.00885835	-1.39071	0.327814	-0.28393	0.141588
E5RFJ1_HUMAN	NSMCE2	8.13473	7.60946	7.37368	7.91543	8.16571	8.07295	7.04644	8.5858	7.7624	7.97701	8.05031	8.14603	8.69498	9.1112	7.88136	9.15462	0.225611	0.332578	0.742815	0.376617	0.2094	0.0822863	0.726603	0.631428
E5RFJ9_HUMAN;E5RHW0_HUMAN;H0YBH7_HUMAN;SARAF_HUMAN	SARAF	7.92586	7.909	9.00935	5.61766	8.68938	8.52971	7.61545	8.70187	7.92162	7.50146	8.53004	7.71053	7.70991	7.53945	8.67694	8.42044	0.300447	0.0831856	-0.297416	0.139818	0.768637	0.161643	0.170774	0.0907713
E5RFK5_HUMAN;E5RFX8_HUMAN;E5RI39_HUMAN;G5E954_HUMAN;H0YBQ5_HUMAN;J3KP90_HUMAN;CCNC_HUMAN;CCNC_HUMAN	CCNC	4.30482	6.41318	4.54337	4.98687	7.45497	7.03579	5.68937	6.77478	6.39621	6.93705	5.84541	6.63185	7.20889	7.1969	7.22195	6.32316	1.39057	0.870137	0.248998	0.0952954	1.67667	0.571925	0.535095	0.416881
E5RFZ8_HUMAN;E5RGA7_HUMAN;E5RIP4_HUMAN;E5RJ40_HUMAN;E5RJG5_HUMAN;S39AE_HUMAN;S39AE_HUMAN;S39AE_HUMAN	SLC39A14	10.1109	10.4327	10.4269	10.3543	10.2834	9.61175	10.2637	9.87705	8.7408	8.96017	8.998	8.67493	8.93725	8.28604	8.7622	8.84616	-1.48774	2.74097	-1.30107	1.4892	-0.322229	0.336464	-0.135563	0.172831
E5RG14_HUMAN;E5RIZ8_HUMAN;CALB1_HUMAN;CALB1_HUMAN	CALB1	5.60079	5.2542	6.31449	4.56611	5.22356	4.95031	5.218	4.84431	5.03959	6.3265	6.93878	6.75288	6.17796	4.61571	5.84026	6.76488	0.83054	0.430927	0.790658	0.382275	-0.374849	0.157489	-0.414731	0.134221
E5RG17_HUMAN;TATD1_HUMAN	TATDN1	5.65723	7.55087	8.43037	6.18204	7.47746	6.8074	6.67925	7.45412	7.61398	6.92223	7.47515	6.96864	7.40907	6.94789	7.35267	7.65359	0.28987	0.0921181	0.236244	0.167229	0.149433	0.0270399	0.0958059	0.0742276
E5RG77_HUMAN;PLPHP_HUMAN	PLPBP	8.08419	7.92076	4.24998	8.31684	8.51393	8.17405	7.9864	7.88957	6.47379	7.03362	7.66048	7.32643	7.55789	7.71606	7.41841	4.4516	-0.0193653	0.00341901	-1.355	0.382689	0.998043	0.163727	-0.337589	0.0729586
E5RGC1_HUMAN;FBW1B_HUMAN;FBW1B_HUMAN;FBW1B_HUMAN	FBXW11	6.06865	6.32044	6.63247	5.87556	4.30611	4.4194	6.37327	5.18961	5.82513	6.009	5.61098	6.05636	6.11294	6.0844	5.85821	4.73851	-0.348913	0.552449	0.62642	0.212845	-1.15219	0.455898	-0.176852	0.0996177
E5RGN3_HUMAN;E5RIM7_HUMAN;ATOX1_HUMAN	ATOX1	8.21541	8.58905	8.22074	8.32631	9.60541	9.37055	9.11174	8.74615	8.82196	8.7343	8.95306	8.82488	9.59182	9.42825	9.62709	9.94414	0.495674	1.61862	0.439363	0.503293	0.870586	0.849533	0.814275	1.36538
E5RGQ3_HUMAN;RWDD1_HUMAN;RWDD1_HUMAN	RWDD1	5.88894	4.53638	6.28437	4.98362	5.48643	6.59311	6.10787	6.95751	7.27106	6.738	6.58199	6.03114	7.06144	5.81597	6.45709	4.84012	1.23222	0.849624	-0.242574	0.0636849	0.862901	0.314665	-0.611896	0.260549
E5RGS2_HUMAN;REEP4_HUMAN	REEP4	8.20211	8.6352	8.30945	8.15548	8.09685	8.1814	8.90824	8.73337	8.236	7.88384	8.8406	8.44045	8.46961	8.36118	8.43982	8.70257	0.0246612	0.0192329	0.013327	0.00817469	0.154407	0.0956568	0.143073	0.135309
E5RGS4_HUMAN;PFD1_HUMAN	PFDN1	8.21563	8.72493	8.92047	7.82564	9.64732	9.09157	8.49336	8.97161	8.65768	8.49158	8.37187	8.88588	8.53198	8.57836	8.83552	9.34757	0.18009	0.154099	-0.227606	0.133088	0.629299	0.343683	0.221604	0.225974
E5RH35_HUMAN;E5RJA8_HUMAN;E5RJP8_HUMAN;E5RJZ7_HUMAN;CBPQ_HUMAN	CPQ	5.02576	5.33561	5.20024	5.94009	5.75947	4.52345	3.3568	6.51098	6.08554	4.14128	3.82375	4.9838	5.918	6.04602	5.98611	5.25592	-0.616833	0.307071	0.763839	0.205989	-0.337751	0.0642044	1.04292	0.495071
E5RHA6_HUMAN;E5RIA1_HUMAN;GPAT4_HUMAN	GPAT4	5.42411	5.18247	5.10409	4.94875	5.7247	5.80919	4.54471	5.83215	6.95037	7.00954	6.69608	6.04727	6.14294	4.88695	6.26563	4.27734	1.51096	1.89559	-0.0844734	0.019354	0.312833	0.150893	-1.2826	0.642966
E5RHG8_HUMAN;ELOC_HUMAN;ELOC_HUMAN	ELOC	9.78875	9.93401	10.1025	9.88568	9.70897	9.4787	10.0122	9.49172	9.14094	9.0166	9.13365	9.10342	9.30666	9.51372	9.20757	9.05524	-0.829078	2.56941	-0.402096	0.654443	-0.254837	0.337778	0.172145	0.428923
E5RHW4_HUMAN;ERLN2_HUMAN	ERLIN2	8.22508	8.74921	8.14083	8.5027	8.25947	8.00428	8.44233	8.08144	8.63306	8.53472	8.73655	8.6401	8.27349	8.30026	7.63197	8.01592	0.231652	0.479106	-0.14147	0.136203	-0.207574	0.20724	-0.580696	0.960931
E5RHX8_HUMAN;ENY2_HUMAN;ENY2_HUMAN	ENY2	8.03833	5.31616	5.80215	4.93921	5.31794	4.53913	7.60491	6.8665	7.63152	7.32372	7.41434	7.3387	7.82339	7.95525	8.40974	6.96332	1.40311	0.625276	1.70581	0.55686	0.0581557	0.00623273	0.360852	0.268642
E5RIA4_HUMAN;E7ETB3_HUMAN;DNPEP_HUMAN;DNPEP_HUMAN	DNPEP	8.29734	8.67543	8.20967	8.17043	7.38726	8.5388	8.49174	8.13005	8.46869	8.25783	8.46548	8.38566	8.318	7.81214	8.0542	7.40303	0.0561975	0.0939382	-0.240121	0.127654	-0.201253	0.0982029	-0.497572	0.662445
E5RIT6_HUMAN;J3QQQ9_HUMAN;J3QQV1_HUMAN;J3QRC4_HUMAN;J3QRI7_HUMAN;RL26_HUMAN;RL26L_HUMAN	RPL26L1	12.0892	11.6015	11.743	11.7179	12.0008	12.1117	11.6787	11.816	11.554	11.4979	11.5446	11.4767	11.8975	11.7098	11.9333	11.8664	-0.269593	0.827745	-0.0500202	0.0719729	0.113898	0.116353	0.333471	1.30533
E5RIW3_HUMAN;E5RJD8_HUMAN;TBCA_HUMAN	TBCA	7.81007	7.76785	8.31108	7.60693	9.08399	8.69568	8.68962	9.05822	8.84839	8.8913	8.75549	8.64035	9.38817	9.27848	9.71124	9.397	0.909903	1.75998	0.561847	1.04256	1.0079	0.96998	0.659839	1.29234
E5RJI7_HUMAN;RM13_HUMAN	MRPL13	7.14971	4.86981	5.49864	4.43045	6.46559	6.56655	4.59004	4.92933	6.37474	6.7853	5.62671	4.5856	6.96768	4.87527	4.21263	6.37678	0.355941	0.0981061	-0.0297858	0.00386182	0.150728	0.0237874	-0.234998	0.0483626
E5RJN7_HUMAN;E7EPX0_HUMAN;E7EVI1_HUMAN;E7EVJ4_HUMAN;STAU2_HUMAN;STAU2_HUMAN;STAU2_HUMAN;STAU2_HUMAN;STAU2_HUMAN;STAU2_HUMAN	STAU2	4.92181	6.29969	6.09071	4.82504	5.44637	5.42711	5.71097	5.77032	5.73227	4.82415	5.0319	5.15085	6.21697	5.9325	5.39285	5.73879	-0.34952	0.200581	0.231588	0.239329	0.05438	0.0156968	0.635487	0.652247
E5RJU9_HUMAN;LYRIC_HUMAN	MTDH	5.9894	5.69829	6.04801	7.14925	6.93306	5.34449	6.94623	6.00656	5.48333	5.85046	6.61418	5.96723	6.05637	4.72657	5.79125	6.25522	-0.242439	0.139166	-0.600234	0.230042	0.0863485	0.0210877	-0.271447	0.131633
E7EM64_HUMAN;CSN6_HUMAN	COPS6	10.2252	10.0249	10.3858	10.2921	10.2551	10.1544	10.1088	10.1378	9.78145	9.67161	9.72936	9.76465	9.54108	9.78653	10.0428	10.3303	-0.49522	1.88066	-0.238867	0.289785	-0.067957	0.121274	0.188396	0.249968
E7EMB1_HUMAN;SWP70_HUMAN	SWAP70	5.52037	6.07835	5.43847	6.5477	7.94337	6.1465	5.96371	6.68277	6.77242	6.82581	6.73886	6.63876	6.6365	7.36636	6.72323	7.20575	0.847738	1.07357	0.298873	0.10542	0.787865	0.282732	0.239	0.308399
E7EMK3_HUMAN;J3QLD9_HUMAN;FLOT2_HUMAN	FLOT2	7.05841	7.24723	7.67315	6.8701	7.21846	6.97721	7.03908	6.94653	7.22489	6.82131	7.20736	6.94185	6.75773	7.44484	6.82002	6.56927	-0.16337	0.203612	-0.147355	0.130172	-0.166902	0.141069	-0.150888	0.14457
E7ENR5_HUMAN;H0Y714_HUMAN;IMP4_HUMAN	IMP4	8.80388	8.71518	8.50593	8.92561	8.11878	8.63684	8.48982	8.78506	8.21426	8.56521	8.43295	8.30637	8.63298	8.4249	8.68549	7.59229	-0.357951	1.01747	-0.173713	0.100404	-0.230023	0.243587	-0.0457857	0.0273896
E7ENR6_HUMAN;AT2L1_HUMAN;AT2L1_HUMAN;AT2L1_HUMAN	ETNPPL	11.7457	11.4925	12.0852	11.697	11.714	11.7207	12.0319	11.8962	10.6597	10.7057	10.9029	10.5477	11.0373	11.4022	11.0898	11.3967	-1.0511	2.09288	-0.609223	1.27087	0.0856367	0.0841231	0.527512	1.10159
E7ENV7_HUMAN;CPNE8_HUMAN	CPNE8	7.04556	7.26876	7.18152	6.26511	8.31484	7.97249	7.76624	7.88222	7.59908	7.55537	7.52317	7.64014	7.84803	7.37371	8.00484	7.10832	0.639206	0.911644	-0.400225	0.37395	1.04371	0.807465	0.00428228	0.0033609
E7ENY0_HUMAN;E7EV99_HUMAN;ADDA_HUMAN;ADDA_HUMAN;ADDA_HUMAN;ADDA_HUMAN	ADD1	6.19415	7.26283	6.82415	7.30446	6.64324	6.82822	6.17448	6.42802	7.39436	7.22576	7.42501	7.25964	7.06326	7.08163	6.519	7.09084	0.429794	0.489126	0.420192	0.517393	-0.377906	0.224177	-0.387509	0.697606
E7EP35_HUMAN;LRC42_HUMAN	LRRC42	5.86325	3.99155	6.31767	4.46935	5.03846	5.83982	4.54001	6.41487	5.83523	6.2317	6.3521	6.87058	6.61972	7.12241	7.34733	7.25877	1.16195	0.605913	1.62877	0.976487	0.297832	0.0579018	0.764657	0.761788
E7EPB3_HUMAN;RL14_HUMAN	RPL14	11.5674	10.7512	10.8635	11.285	11.4703	11.6877	11.2132	11.092	10.5954	10.6257	10.644	10.6433	10.9799	10.8312	10.8987	11.2049	-0.489714	0.849271	-0.38716	0.634421	0.249021	0.17565	0.351575	1.10152
E7EPI0_HUMAN;IBTK_HUMAN;IBTK_HUMAN	IBTK	7.15487	7.23715	5.04236	6.66832	7.08529	6.93546	5.98001	6.43787	6.82361	7.20274	6.90205	6.91367	6.64468	6.75149	6.80336	6.82444	0.434844	0.209787	0.146338	0.0960342	0.0839829	0.0164229	-0.204523	0.58677
E7EPK1_HUMAN;E7ES33_HUMAN;SEPT7_HUMAN;SEPT7_HUMAN	SEPTIN7	9.9864	10.2198	10.0728	10.252	10.4094	10.1591	10.0946	10.3092	10.2259	10.3283	9.97491	10.1034	10.263	10.3202	10.1949	9.82401	0.0253744	0.0491144	-0.0925446	0.121601	0.110313	0.195533	-0.00760651	0.00865955
E7EPM6_HUMAN;ACSL1_HUMAN;ACSL1_HUMAN;ACSL1_HUMAN	ACSL1	6.97353	7.40606	7.28906	7.4457	6.80315	7.62749	6.82648	7.57634	7.39262	7.21123	7.20766	7.51672	7.57786	7.29092	7.04229	7.14811	0.0534661	0.0840085	0.0564343	0.0295873	-0.070227	0.0363608	-0.0672589	0.0914528
E7EPN9_HUMAN;PRC2C_HUMAN;PRC2C_HUMAN;PRC2C_HUMAN;PRC2C_HUMAN;PRC2C_HUMAN;PRC2C_HUMAN	PRRC2C	6.48653	7.69656	7.13418	8.23754	7.47008	7.36978	7.47041	7.10833	7.46087	7.28938	7.01911	7.23862	7.49473	7.15559	6.98851	7.46043	-0.136707	0.072129	-0.0798358	0.0877179	-0.0340514	0.0100191	0.0228199	0.0235621
E7EPS8_HUMAN;PTPRM_HUMAN;PTPRM_HUMAN	PTPRM	3.70916	4.54593	4.80642	5.60414	4.30256	5.98463	7.8632	6.37102	6.3575	6.36432	6.78626	6.72384	5.83472	6.53977	4.44291	4.91609	1.89157	1.51612	-0.696982	0.142542	1.46394	0.329439	-1.12461	0.620548
E7EPT4_HUMAN;NDUV2_HUMAN	NDUFV2	7.18696	7.5048	5.36481	7.09094	3.71325	6.13595	7.46311	6.06752	5.8086	6.56707	6.31777	6.13955	6.73204	5.40452	7.04197	4.50916	-0.578635	0.308186	0.0769653	0.0105259	-0.941921	0.165066	-0.28632	0.0858629
E7EQ06_HUMAN;E7ETB7_HUMAN;CASP8_HUMAN;CASP8_HUMAN;CASP8_HUMAN;CASP8_HUMAN;CASP8_HUMAN;CASP8_HUMAN;CASP8_HUMAN;CASP8_HUMAN;CASP8_HUMAN	CASP8	7.99917	6.85716	4.90671	7.81409	8.40239	8.32167	7.28524	6.83644	7.35108	7.16711	7.02848	7.05173	7.38794	7.04117	6.97452	7.37806	0.255317	0.0736676	-0.516013	0.261131	0.81715	0.161643	0.04582	0.0601254
E7EQ52_HUMAN;TNKS1_HUMAN	TNKS	7.49353	8.18532	7.60921	7.6592	8.25426	7.93827	8.11491	7.80348	7.24597	7.35866	7.43349	6.94802	7.33165	7.04613	7.45434	7.43036	-0.490282	0.86216	-0.71211	1.35459	0.290913	0.299046	0.0690854	0.0914528
E7EQ69_HUMAN	NAA50	9.43092	9.74467	9.60686	9.54993	9.59432	9.67573	9.54039	9.69669	9.33066	9.46478	9.40241	9.34552	9.6867	9.73272	9.89853	9.81366	-0.197253	0.904423	0.156117	0.680902	0.0436877	0.0839337	0.397058	1.38131
E7EQ72_HUMAN;TMED2_HUMAN	TMED2	6.01256	6.82285	4.66206	4.21249	6.0782	6.41315	4.65661	7.14917	6.37278	4.48369	5.65662	6.38391	6.59021	7.30578	5.22863	7.13687	0.296757	0.0821909	0.491091	0.121601	0.646794	0.119769	0.841129	0.305656
E7EQB2_HUMAN;E7ER44_HUMAN;TRFL_HUMAN;TRFL_HUMAN	LTF	10.9846	11.7723	11.8829	11.6616	10.3074	10.8157	11.5277	10.7999	11.2441	10.1475	11.1321	10.8109	10.5763	10.804	10.6639	10.7279	-0.741689	0.748009	-0.169649	0.115397	-0.712679	0.43378	-0.140639	0.108323
E7EQT4_HUMAN;ACINU_HUMAN;S4R3H4_HUMAN	ACIN1	8.09571	7.6118	7.71492	7.21365	6.22314	7.30485	7.07141	6.96438	7.19183	7.29876	7.19896	7.37661	5.96762	5.8093	7.51446	6.76079	-0.392481	0.66138	-0.377904	0.145841	-0.768075	0.533808	-0.753498	0.483557
E7EQU1_HUMAN;E7ES08_HUMAN;E9PES6_HUMAN;HMGB3_HUMAN	HMGB3	7.39643	8.11538	8.06533	4.55072	8.0137	6.49434	7.28121	7.36148	7.67168	8.16647	7.393	8.25723	8.65587	7.93938	8.4834	8.80017	0.840128	0.249591	1.18202	0.864376	0.255718	0.0365748	0.597612	0.564583
E7EQY4_HUMAN;E7EV10_HUMAN;MTA3_HUMAN;MTA3_HUMAN	MTA3	8.42541	7.68334	7.87175	7.92097	8.51818	8.35704	8.58828	8.37284	8.49119	8.16431	8.34801	8.34204	8.25563	8.37714	8.17584	8.63592	0.361023	0.660897	-0.097952	0.151471	0.483718	0.58937	0.0247424	0.032734
E7ER40_HUMAN;PHF3_HUMAN;PHF3_HUMAN	PHF3	6.37508	6.36118	5.51818	4.67842	5.22543	4.28879	5.75609	5.92131	6.21978	6.11726	6.24267	6.9045	6.66327	6.77124	6.71424	4.88559	0.63784	0.415617	0.960679	0.363169	-0.435309	0.115803	-0.11247	0.0367054
E7ERK6_HUMAN;H0YLK8_HUMAN;CLUS_HUMAN;CLUS_HUMAN;CLUS_HUMAN;CLUS_HUMAN;CLUS_HUMAN	CLU	6.82505	6.83616	6.93927	5.57232	6.82747	4.46243	6.84065	4.5661	5.89426	5.87502	6.55377	6.60989	5.36662	5.5238	5.79314	3.63178	-0.309968	0.200581	-0.595331	0.125441	-0.869037	0.195533	-1.1544	0.574859
E7ERK9_HUMAN;EI2BD_HUMAN;EI2BD_HUMAN;EI2BD_HUMAN	EIF2B4	8.87975	7.8391	8.1762	8.26054	7.55942	9.10033	8.52512	8.34383	8.59536	8.57297	8.35736	8.82121	8.64116	8.72748	7.94942	8.26713	0.297827	0.348091	0.0141233	0.00409498	0.0932781	0.0300371	-0.190425	0.203955
E7ERS3_HUMAN;ZCH18_HUMAN	ZC3H18	7.10832	7.17724	7.6326	6.22137	5.0915	7.45332	6.68153	6.79437	7.51175	7.33861	6.68291	7.47488	6.78983	7.13809	7.18479	7.4028	0.217157	0.140858	0.623698	0.243922	-0.529702	0.140781	-0.12316	0.102088
E7ES19_HUMAN;TSP4_HUMAN	THBS4	12.8963	12.2202	13.1462	11.693	12.5872	12.4256	12.056	12.0916	11.7464	11.7182	11.5129	11.6794	11.6583	11.5144	11.3881	10.9538	-0.824696	0.804657	-0.91144	1.19731	-0.198839	0.0807226	-0.285583	0.444703
E7ESA6_HUMAN;H0YBP1_HUMAN;FAK1_HUMAN;FAK1_HUMAN;FAK1_HUMAN	PTK2	6.4491	6.7399	5.78566	6.29783	7.04781	3.01534	6.46439	6.21269	6.44754	4.78637	5.41671	5.92839	6.09637	6.02313	4.78153	6.0871	-0.673369	0.496756	0.0619767	0.00828257	-0.633068	0.0964216	0.102278	0.0342578
E7ESC6_HUMAN;XPO7_HUMAN	XPO7	9.02956	8.16395	8.19864	8.8618	8.54188	8.9369	8.35033	8.30355	8.6723	8.91041	8.72936	8.78233	8.5172	8.51839	8.24478	8.72594	0.21011	0.233145	-0.0315912	0.0245591	-0.03032	0.0134231	-0.272021	0.654642
E7ESJ7_HUMAN;F1142_HUMAN	FAM114A2	4.58764	7.52849	6.40766	4.96908	4.05622	7.18507	6.33862	5.1571	5.74058	4.71638	6.1603	6.19352	6.03681	6.04093	6.23084	5.70001	-0.170519	0.0417927	0.3179	0.0712973	-0.188968	0.0246578	0.29945	0.175338
E7ESS3_HUMAN;K7EKW3_HUMAN;TMUB2_HUMAN;TMUB2_HUMAN;TMUB2_HUMAN	TMUB2	7.00442	5.11691	4.99668	8.18002	6.43024	7.86393	7.77877	7.71314	7.42268	7.39564	7.50063	7.38244	4.49596	7.21215	6.86924	8.27698	1.10084	0.412081	-0.732942	0.150533	1.12201	0.236205	-0.711769	0.190773
E7ET33_HUMAN;ITIH3_HUMAN;ITIH3_HUMAN	ITIH3	11.924	12.2413	12.4221	12.1353	11.9031	12.1061	12.1658	12.2596	11.2085	10.9896	11.4719	11.1152	11.1026	11.6101	11.3099	11.5961	-0.984382	1.98081	-0.703959	1.26711	-0.0720481	0.0807226	0.208375	0.309891
E7ET40_HUMAN;UROK_HUMAN;UROK_HUMAN	PLAU	6.46393	6.64968	6.29998	6.57209	7.15665	3.84572	6.53454	6.5077	4.55573	5.33314	5.12946	5.79163	4.91173	4.07472	6.4708	4.92397	-1.29393	1.56927	-0.915847	0.193674	-0.485268	0.0918414	-0.107185	0.0310141
E7ET89_HUMAN;Q75MM6_HUMAN;DTX2_HUMAN;DTX2_HUMAN	DTX2	6.50577	7.65414	7.44086	7.27536	7.68605	8.25325	6.16529	7.40891	5.75768	5.81745	6.07279	5.41006	7.54053	6.57994	5.62217	6.83954	-1.45454	1.63505	-0.732829	0.251186	0.159343	0.0408967	0.881053	0.550554
E7ETU5_HUMAN;RBMS1_HUMAN;RBMS1_HUMAN	RBMS1	7.12802	8.07164	8.57805	5.75151	8.74841	8.50593	8.72402	7.91143	7.94905	7.32387	7.15176	7.4959	8.00582	7.77994	8.66051	7.35318	0.0978402	0.0269718	-0.522586	0.34349	1.09014	0.314133	0.469716	0.357566
E7ETZ4_HUMAN;5MP1_HUMAN	BZW2	8.85519	8.72205	8.71143	8.8936	9.02569	8.87244	8.97914	9.04575	8.31534	8.25236	8.44581	8.22903	8.08188	8.65957	8.40405	8.68342	-0.484935	2.08181	-0.523522	0.961258	0.185185	0.619056	0.146598	0.217281
E7EUL7_HUMAN;E9PHV5_HUMAN;ITPI2_HUMAN;ITPI2_HUMAN;ITPI2_HUMAN	ITPRID2	5.42457	5.52084	5.30044	4.05926	6.07145	7.40087	5.34326	5.80805	5.55092	6.29432	6.00605	5.74596	5.73205	5.47079	7.06215	6.53151	0.823036	0.687841	0.0432166	0.0101462	1.07963	0.365242	0.299811	0.1576
E7EUN9_HUMAN;DUS2L_HUMAN	DUS2	7.55337	8.11631	6.99878	7.38689	6.41461	7.32614	7.46454	6.58212	7.18898	7.11192	6.99646	7.11753	7.938	7.30501	7.92137	6.73535	-0.410118	0.529112	0.52808	0.282074	-0.566985	0.30521	0.371213	0.300871
E7EUP3_HUMAN;KAT7_HUMAN;KAT7_HUMAN;KAT7_HUMAN;KAT7_HUMAN;KAT7_HUMAN	KAT7	6.68663	6.58557	5.97364	6.37896	4.77112	5.64139	5.71939	5.32992	6.39764	6.08958	6.19256	6.81209	5.68695	7.00731	6.11603	5.03066	-0.0332332	0.0264173	0.594781	0.26062	-1.04075	0.775726	-0.412732	0.200843
E7EUU4_HUMAN;E7EX73_HUMAN;E9PGM1_HUMAN;IF4G1_HUMAN	EIF4G1	10.9158	10.9143	10.6588	10.8517	10.6536	10.584	10.6646	10.781	10.7974	10.8907	10.7361	10.8935	10.673	10.722	10.6106	10.3928	-0.00572479	0.0141011	-0.0712146	0.15287	-0.164372	0.441198	-0.229862	0.745958
E7EV89_HUMAN;KDM5A_HUMAN;KDM5A_HUMAN	KDM5A	4.83221	4.70755	4.12687	5.41818	5.54168	3.78318	6.05418	5.0616	6.66376	5.79702	3.89017	5.78027	5.78206	6.66447	4.70842	4.40416	0.761604	0.323951	0.279614	0.0588888	0.338963	0.0863346	-0.143027	0.0292923
E7EVH7_HUMAN;F8W6L3_HUMAN;G3V2E7_HUMAN;G3V3H3_HUMAN;G3V5R9_HUMAN;KLC1_HUMAN;KLC1_HUMAN;KLC1_HUMAN;KLC1_HUMAN;KLC1_HUMAN;KLC1_HUMAN;KLC1_HUMAN;KLC1_HUMAN;KLC1_HUMAN;KLC1_HUMAN		6.79348	6.99146	5.20209	7.27989	7.97158	6.56966	6.62002	5.89052	6.60715	6.26841	6.49754	6.2408	6.54084	5.53452	6.95726	6.83933	-0.163256	0.0700437	-0.29496	0.0886392	0.196216	0.0402718	0.0645121	0.0311795
E7EVJ5_HUMAN;CYFP2_HUMAN	CYFIP2	7.20045	6.19933	6.82551	6.20315	5.3161	6.45127	7.07155	5.91511	6.89955	7.18334	6.86188	7.27155	6.82441	6.70929	6.48484	6.35483	0.446973	0.505368	0.404835	0.196908	-0.4186	0.144854	-0.460737	0.844225
E7EVQ6_HUMAN;ERG1_HUMAN	SQLE	9.4795	9.54205	9.95202	9.64695	10.2451	9.88556	9.64515	9.84225	9.30236	9.2899	9.38459	9.39838	9.50727	9.21164	9.39172	9.29879	-0.311323	0.946138	-0.552167	1.05503	0.249391	0.284115	0.00854695	0.0195941
E7EVX8_HUMAN;PRP31_HUMAN;PRP31_HUMAN	PRPF31	7.52007	8.34279	7.64509	7.46089	7.51554	7.81482	7.86148	7.38552	7.49511	7.66297	7.75254	7.89952	7.36668	7.48891	6.96239	7.60437	-0.0396761	0.0327391	-0.288752	0.353085	-0.0978706	0.0576018	-0.346947	0.556833
E7EVZ5_HUMAN;PCYXL_HUMAN	PCYOX1L	7.21339	4.60949	5.16389	5.05424	5.75845	4.35448	3.97273	6.22249	7.22606	6.59705	5.53922	5.54399	5.78204	4.73572	4.78111	6.34173	0.716324	0.261915	0.333116	0.0791972	-0.433221	0.0777213	-0.816429	0.348106
E7EW05_HUMAN;SDA1_HUMAN	SDAD1	7.21395	4.48489	6.50821	7.34344	7.547	7.57336	6.67177	6.64112	6.80069	7.05149	6.50592	6.90228	6.82649	7.32085	7.39806	7.37938	0.427472	0.147128	0.122883	0.0626439	0.72069	0.161952	0.416101	0.622337
E7EWD6_HUMAN;ASXL2_HUMAN	ASXL2	9.43593	9.4918	9.60964	9.26906	10.0532	9.68835	9.82899	9.84625	9.92645	9.74705	9.8195	9.7449	9.8218	9.98702	9.87535	9.84544	0.357866	1.43678	0.0282025	0.0484864	0.40259	0.775726	0.0729267	0.306215
E7EWP0_HUMAN;H0Y886_HUMAN;NDUB5_HUMAN;NDUB5_HUMAN	NDUFB5	4.89153	8.56959	2.95926	8.28627	5.68762	4.12607	6.36872	4.31571	8.35968	7.85566	7.97086	6.33793	6.07973	6.78339	4.54519	6.99271	1.45437	0.266844	0.975725	0.257719	-1.05213	0.101081	-1.53078	0.56723
E7EWP2_HUMAN;TRIO_HUMAN;TRIO_HUMAN;TRIO_HUMAN;TRIO_HUMAN	TRIO	6.97653	6.87238	6.77479	6.37166	6.98055	6.61086	6.11328	7.21424	7.04907	7.03658	7.22878	7.11195	7.15658	6.88204	6.82302	6.26184	0.357754	0.842973	0.0511385	0.0225629	-0.0191086	0.0077706	-0.325724	0.422482
E7EWR4_HUMAN;CSTF2_HUMAN;CSTF2_HUMAN	CSTF2	9.02164	8.80718	8.7722	9.2322	9.55328	9.45164	9.62619	9.66925	8.99665	9.1241	8.91056	8.77573	9.12356	9.32831	9.13127	9.40995	-0.00654498	0.00826182	-0.326822	1.01611	0.616787	0.961336	0.296509	0.77581
E7EX17_HUMAN;IF4B_HUMAN	EIF4B	9.28	9.77632	9.75306	9.3058	9.45681	9.46729	9.61888	9.5578	9.52555	9.284	9.4578	9.45091	9.51201	9.87453	9.59843	9.39143	-0.0992283	0.15908	0.0689035	0.107014	-0.00359989	0.00251247	0.164532	0.34961
E7EX40_HUMAN;RFIP1_HUMAN;RFIP1_HUMAN	RAB11FIP1	6.92521	6.99308	6.87921	5.25127	4.47316	5.3817	6.81607	6.45717	6.82825	6.94653	6.16566	6.97032	7.42554	5.98254	6.35149	6.41144	0.215498	0.0987115	0.760729	0.251298	-0.730167	0.17565	-0.184936	0.0963723
E7EX44_HUMAN;CALD1_HUMAN;CALD1_HUMAN;CALD1_HUMAN;CALD1_HUMAN;CALD1_HUMAN;CALD1_HUMAN	CALD1	6.94878	7.25619	6.9431	7.35441	8.03124	7.23259	7.25592	7.41145	7.18726	7.29213	6.81341	7.18366	7.4257	7.49067	7.17367	7.48317	-0.00650813	0.0071498	-0.0894985	0.068553	0.357178	0.313003	0.274188	0.559065
E9PB51_HUMAN;RBM4B_HUMAN;RBM4_HUMAN	RBM4	6.04083	6.79162	7.148	6.86584	7.37496	6.53756	7.29495	7.40441	6.57471	6.13222	6.82757	6.24551	7.105	7.31052	6.24023	7.60735	-0.266572	0.23926	-0.0871929	0.0334301	0.441396	0.254162	0.620775	0.469493
E9PB61_HUMAN;THOC4_HUMAN	ALYREF	8.43743	8.35865	8.49018	8.47331	8.75948	8.77574	8.56558	8.51963	9.01136	8.75655	8.73346	8.91309	9.18976	8.92059	8.55253	9.40755	0.413725	1.78372	0.362497	0.434792	0.215218	0.610926	0.16399	0.177232
E9PBC1_HUMAN;F6PQP6_HUMAN;I3L2B2_HUMAN;EPN2_HUMAN;EPN2_HUMAN	EPN2	8.87398	8.76472	9.06382	8.05122	9.45722	8.53588	9.33771	9.3705	8.94079	9.1386	9.26143	8.84886	9.07506	9.13021	9.46245	9.42285	0.358985	0.43819	0.0973168	0.0620965	0.48689	0.295855	0.225223	0.411408
E9PBE1_HUMAN;KPCZ_HUMAN;KPCZ_HUMAN;KPCZ_HUMAN	PRKCZ	5.96479	4.99174	4.57524	5.90265	5.62041	6.18379	4.17636	5.58147	5.34351	4.76909	6.15256	6.0943	6.38809	7.31365	5.45692	3.37594	0.231263	0.104373	0.243143	0.0359073	0.031904	0.00623273	0.0437836	0.00772244
E9PC47_HUMAN;LIMK1_HUMAN;LIMK1_HUMAN;LIMK1_HUMAN	LIMK1	6.7907	7.57349	5.80658	6.175	6.11908	5.4755	6.42493	5.81386	6.83254	6.31082	6.09721	6.25873	6.43368	5.76149	3.26451	5.25182	-0.211616	0.109665	-0.780468	0.215092	-0.6281	0.261487	-1.19695	0.426721
E9PCT3_HUMAN;CAV2_HUMAN;CAV2_HUMAN	CAV2	7.0519	8.74549	8.62253	7.42783	9.53493	10.1155	7.6822	7.4127	7.35356	8.16119	6.97181	7.38427	8.56051	8.03576	6.96715	9.15909	-0.494231	0.261915	-0.505701	0.105386	0.724387	0.140931	0.712917	0.323008
E9PD53_HUMAN;SMC4_HUMAN	SMC4	9.04538	9.06324	8.67265	9.05323	8.84322	8.87028	8.2927	8.63346	8.9418	8.97566	8.98185	8.96614	8.92821	8.68926	8.82565	8.78239	0.0077351	0.0141768	0.146462	0.19373	-0.298712	0.340504	-0.159985	0.853776
E9PD68_HUMAN;DPYL1_HUMAN;DPYL1_HUMAN	CRMP1	6.67858	4.67107	5.38097	5.9742	5.87395	7.01747	5.0366	4.44823	6.43216	6.68863	6.77124	6.838	6.97656	6.82871	6.3847	7.13786	1.00631	0.73898	1.2379	0.523224	-0.0821377	0.0135285	0.149452	0.171608
E9PDE8_HUMAN;HS74L_HUMAN	HSPA4L	4.35414	5.48377	6.60848	4.87522	5.41144	4.61463	4.426	4.67219	5.59688	4.84483	3.91469	4.83725	3.71804	4.03782	5.16354	4.2745	-0.531992	0.225825	-0.482592	0.26062	-0.549336	0.166779	-0.499937	0.245194
E9PDI2_HUMAN;CAP2_HUMAN	CAP2	7.94145	7.98354	7.50089	8.73354	6.36518	8.62833	7.00766	7.66691	8.04713	8.06774	7.66843	7.85168	7.59108	7.78004	7.53738	7.13136	-0.13111	0.103077	0.0929419	0.0245605	-0.622834	0.189616	-0.398782	0.642966
E9PDQ8_HUMAN;SUCB2_HUMAN;SUCB2_HUMAN	SUCLG2	8.5665	7.5746	7.78736	8.70812	7.31116	7.78532	7.24812	7.22743	7.25279	6.78298	6.87328	7.11994	7.26152	6.76103	6.43735	7.09976	-1.1519	1.27601	-0.503094	0.554203	-0.766138	0.495586	-0.117334	0.106534
E9PE17_HUMAN;I3L0E3_HUMAN;RT17_HUMAN	MRPS17	9.04281	8.33831	5.50423	8.94349	4.0811	9.00302	7.75523	8.13763	8.65175	8.46944	8.38043	8.20342	9.26947	8.81814	8.01644	8.29521	0.469049	0.125045	1.35557	0.244976	-0.712966	0.0749287	0.173556	0.11598
E9PEJ6_HUMAN;H0Y547_HUMAN;AT11A_HUMAN	ATP11A	6.31685	7.16034	7.45246	6.28775	7.22919	6.54622	6.83919	6.69251	7.7025	8.05581	7.24899	7.79387	7.66069	7.76159	7.8648	7.19406	0.895945	0.864899	0.793505	1.01638	0.0224297	0.00760318	-0.0800103	0.061846
E9PEP6_HUMAN;NRP1_HUMAN	NRP1	7.12819	7.09653	7.80712	7.56889	6.76547	6.54166	6.89058	6.381	8.37615	8.41923	8.37749	8.36177	7.86241	7.74603	7.72779	7.69805	0.983479	1.77396	1.11389	1.96112	-0.7555	0.737483	-0.62509	2.10233
E9PEP7_HUMAN;ZFY_HUMAN;ZFY_HUMAN;ZFY_HUMAN;ZFX_HUMAN;ZFX_HUMAN;ZFX_HUMAN	ZFX	7.833	6.76351	6.38793	6.72374	7.51813	6.52696	6.71475	7.3462	8.20987	8.19071	8.19949	7.89918	8.31157	8.13856	5.4776	7.17933	1.19776	1.23787	0.250256	0.0529488	0.0994611	0.0319296	-0.848047	0.30617
E9PEQ6_HUMAN;PPIE_HUMAN;PPIE_HUMAN;PPIE_HUMAN	PPIE	10.5158	10.4174	10.392	10.3092	10.5905	9.97521	9.7631	10.0502	9.24417	9.96462	9.64962	9.92462	9.44561	9.74799	9.84156	9.61251	-0.712809	1.38567	-0.432822	0.547873	-0.313827	0.322873	-0.0338407	0.0288747
E9PER6_HUMAN;PDPK1_HUMAN;PDPK1_HUMAN	PDPK1	6.61327	7.72088	7.00992	6.23448	7.84498	7.76877	7.52577	6.87881	7.56225	7.46568	7.57063	7.56819	7.81984	6.89762	7.53451	7.79635	0.647051	0.633399	0.00749691	0.00282888	0.609947	0.295855	-0.0296066	0.0216234
E9PEX6_HUMAN;DLDH_HUMAN	DLD	8.006	7.52765	7.62249	8.24143	7.54708	7.23228	7.05987	7.08768	7.91917	7.89941	7.76645	8.02062	7.84617	7.44864	7.6012	7.14107	0.0520219	0.0589912	0.277541	0.326569	-0.617662	0.619056	-0.392143	0.664274
E9PF10_HUMAN;NU155_HUMAN;NU155_HUMAN	NUP155	11.6758	11.8768	11.5238	11.8901	12.0759	11.9831	11.9509	12.0528	11.9984	12.0256	11.9179	11.9755	11.9046	11.6505	11.692	11.8224	0.237732	0.862626	-0.248312	1.01611	0.274048	0.605273	-0.211996	0.903764
E9PF19_HUMAN;TBL2_HUMAN	TBL2	6.69054	7.04051	6.24814	7.95152	5.08569	5.9189	5.15429	6.73573	6.83181	6.4783	7.53074	7.07656	7.09244	6.75362	5.44997	7.24028	-0.00332714	0.00163531	0.910427	0.359141	-1.25903	0.477039	-0.345272	0.15612
E9PFK5_HUMAN;NOP14_HUMAN;NOP14_HUMAN	NOP14	7.00867	7.90681	8.10811	6.8182	7.2925	7.64065	6.43533	5.67635	7.0222	7.19658	6.08668	6.77261	7.25346	7.42338	6.60927	6.79773	-0.690929	0.521226	0.259755	0.088003	-0.699241	0.222777	0.251443	0.172156
E9PFK9_HUMAN;RABX5_HUMAN;RABX5_HUMAN;RABX5_HUMAN	RABGEF1	9.05708	9.44465	9.43158	8.87667	9.84567	9.52897	9.61571	9.79915	9.9259	9.89208	10.0138	9.88371	9.97781	10.1122	10.1751	10.0907	0.726369	1.61966	0.391591	1.19772	0.494879	0.625264	0.160101	0.851177
E9PFN5_HUMAN;GSTK1_HUMAN;GSTK1_HUMAN	GSTK1	8.9321	6.96195	7.2181	8.18185	8.57438	8.7386	7.34963	7.07018	3.26845	7.31236	3.43093	5.34735	7.96493	6.88613	8.21135	7.47256	-2.98373	0.932991	-0.299457	0.0974747	0.109697	0.0218056	2.79397	0.749338
E9PFR3_HUMAN;2A5D_HUMAN	PPP2R5D	8.476	8.70418	8.68398	8.74293	8.70041	8.46036	7.81248	8.36107	7.83844	7.85632	7.59711	7.81721	7.81168	8.05239	7.816	7.96364	-0.8745	2.44208	-0.422655	0.526588	-0.318192	0.304604	0.133653	0.391944
E9PG32_HUMAN;J3QTM1_HUMAN;DYH12_HUMAN;DYH12_HUMAN	DNAH12	8.29942	8.74087	10.9146	9.49721	9.22761	10.8855	10.1983	7.93383	9.90704	8.87059	9.50501	10.264	9.96386	9.0537	11.2671	10.3437	0.273626	0.0870183	0.595795	0.133447	0.19828	0.0282723	0.520449	0.208174
E9PG35_HUMAN;E9PHF7_HUMAN;G5E9X5_HUMAN;MCCA_HUMAN	MCCC1	7.60866	6.53789	5.58734	4.8139	4.3678	4.33855	5.48055	4.67541	4.44089	5.3868	4.25042	6.78977	6.64402	5.17052	4.47871	6.38749	-0.919978	0.293321	0.954604	0.367864	-1.42137	0.419266	0.453213	0.114499
E9PGA6_HUMAN;C1QT3_HUMAN;C1QT3_HUMAN;C1QT3_HUMAN	C1QTNF3-AMACR	8.82623	8.64464	9.19793	8.64141	9.06109	8.25128	9.12071	8.93173	8.88399	8.64797	8.62645	8.52661	7.88257	8.81277	8.07347	6.27523	-0.156298	0.270985	-1.08019	0.447701	0.0136501	0.00623273	-0.910244	0.421247
E9PGC5_HUMAN;PTPRK_HUMAN;PTPRK_HUMAN;PTPRK_HUMAN;PTPRK_HUMAN;Q5TG12_HUMAN	PTPRK	6.90557	6.56745	7.09126	6.98589	7.12297	5.94595	6.88991	7.13913	7.66643	7.47666	7.56771	7.47168	7.54027	7.57254	7.39516	7.07182	0.658077	1.71192	0.62046	0.495566	-0.113056	0.0520609	-0.150673	0.286112
E9PGM4_HUMAN;GLGB_HUMAN	GBE1	7.29329	3.18538	6.77413	7.63872	5.27993	7.07114	6.3417	6.80375	7.70452	6.13129	5.9923	6.96317	6.69911	6.03566	6.90366	6.67906	0.474942	0.0885836	0.205243	0.0732327	0.151251	0.0156968	-0.118448	0.0436715
E9PGT1_HUMAN;TSN_HUMAN	TSN	10.012	10.3377	10.6367	10.2344	9.9446	9.95092	10.0747	9.99708	10.1832	9.92647	10.0859	10.0925	9.84837	9.98111	9.685	10.3045	-0.233176	0.499543	-0.0370795	0.0392817	-0.313376	0.472207	-0.11728	0.175201
E9PGT3_HUMAN;KS6A1_HUMAN;KS6A1_HUMAN;KS6A1_HUMAN	RPS6KA1	8.30366	8.25059	8.43628	8.07921	7.72413	8.38344	8.15205	7.94246	7.87936	7.90707	8.08921	8.26019	7.94723	7.84232	8.10156	7.74535	-0.233481	0.630335	-0.141408	0.158535	-0.216915	0.241932	-0.124841	0.242678
E9PGT6_HUMAN;CSN8_HUMAN;CSN8_HUMAN	COPS8	8.55689	9.26562	9.26303	8.83174	8.95666	8.3844	9.09098	9.38549	8.47382	8.55998	8.52356	8.80046	8.70564	8.98478	9.03777	8.48503	-0.389864	0.647217	-0.151075	0.104633	-0.0249393	0.0103313	0.21385	0.35368
E9PHA2_HUMAN;CND2_HUMAN	NCAPH	7.90488	7.67663	7.62959	8.71896	8.11859	7.8443	8.11852	8.013	7.84906	7.63872	7.80858	7.76777	7.83315	7.55653	8.31783	7.77701	-0.216483	0.21006	-0.152472	0.158563	0.0410871	0.0184128	0.105098	0.124811
E9PHK0_HUMAN;TETN_HUMAN	CLEC3B	9.64567	10.4258	10.4975	9.5439	10.2049	9.75472	10.2432	10.1325	9.39228	9.0463	9.51606	9.31802	8.94621	9.71509	9.72207	9.6524	-0.710048	0.862626	-0.574875	0.6747	0.0556026	0.0247963	0.190776	0.192072
E9PHX8_HUMAN;MERTK_HUMAN	MERTK	9.40692	10.4156	9.75503	9.64571	9.27987	9.46651	9.06174	9.98509	9.95703	9.92321	9.65427	9.92698	9.2004	9.65889	4.04837	10.309	0.0595582	0.0504099	-1.14413	0.139818	-0.35751	0.207142	-1.56119	0.246059
E9PHY8_HUMAN;MROH1_HUMAN	MROH1	5.3296	3.8471	5.19302	4.49389	3.48673	7.2159	5.94508	5.64066	5.23772	5.06097	4.8927	5.22089	4.46819	6.11945	5.55895	4.69291	0.387167	0.293676	-0.362219	0.0628064	0.85619	0.161643	0.106804	0.0443712
E9PI68_HUMAN;SPCS2_HUMAN	SPCS2	6.93	7.27651	7.54901	7.1453	5.84395	6.19174	5.66723	7.63836	6.83	7.38341	7.12202	6.68966	7.83439	5.00946	7.7114	4.98903	-0.218936	0.288861	0.0507504	0.00755244	-0.889887	0.362617	-0.620201	0.159886
E9PI99_HUMAN;NFYC_HUMAN;NFYC_HUMAN;NFYC_HUMAN;NFYC_HUMAN;NFYC_HUMAN;NFYC_HUMAN;Q5T6K5_HUMAN;Q5T6K7_HUMAN	NFYC	6.7356	7.80516	8.5029	8.28832	8.40811	7.63302	7.24952	7.792	7.14397	7.48586	7.83129	7.93146	7.87367	7.49856	7.0004	7.45174	-0.23485	0.119683	-0.314567	0.200381	-0.0623355	0.0151997	-0.142053	0.108343
E9PIF4_HUMAN;NEUR1_HUMAN	NEU1	8.89959	8.92864	9.86643	9.19006	9.3651	9.2321	9.14941	9.53497	8.99511	9.14535	9.18578	9.29765	8.68881	9.2897	8.92676	8.78493	-0.0652047	0.0549459	-0.397847	0.65268	0.099217	0.0575612	-0.233425	0.396525
E9PIK4_HUMAN;E9PIN5_HUMAN;E9PKN9_HUMAN;E9PKZ4_HUMAN;E9PMW4_HUMAN;E9PN66_HUMAN;E9PPM1_HUMAN;E9PQ46_HUMAN;E9PS55_HUMAN;P5I11_HUMAN;U3KQ32_HUMAN	TP53I11	6.89142	8.21474	4.72906	4.04353	5.09304	7.69092	6.75993	6.8862	7.30468	7.80801	7.4315	7.92119	7.38822	7.4709	5.9293	7.08983	1.64666	0.511623	0.362039	0.0916204	0.637838	0.082614	-0.646783	0.418379
E9PIM6_HUMAN;E9PNQ8_HUMAN;J3QRJ3_HUMAN;THY1_HUMAN	THY1	8.72538	8.13759	6.9823	8.6151	8.62812	8.84634	8.45645	7.05103	7.21906	7.42046	7.07925	6.95687	7.56256	6.47506	6.77488	6.93392	-0.946179	0.738091	-1.30888	0.728091	0.130394	0.0278721	-0.232307	0.200843
E9PIN3_HUMAN;NXF1_HUMAN	NXF1	7.5676	7.63867	7.52607	7.78733	6.9841	8.04516	6.49142	7.48934	7.63367	7.47123	7.62688	7.78414	7.82685	7.72146	7.4908	7.70349	-0.000933506	0.00237613	0.433145	0.260045	-0.377408	0.185086	0.0566702	0.116523
E9PIQ7_HUMAN;HAX1_HUMAN;HAX1_HUMAN;HAX1_HUMAN;HAX1_HUMAN	HAX1	4.97491	6.41355	6.69902	5.44838	5.2672	4.2766	4.13116	5.21877	8.67767	3.58426	3.38942	8.40956	6.64661	5.89458	6.28009	4.02104	0.131265	0.0150166	0.987149	0.327448	-1.16053	0.45688	-0.30465	0.0312438
E9PIT3_HUMAN;THRB_HUMAN	F2	12.8651	12.8775	13.0766	12.6605	12.634	12.7214	12.7281	12.7951	12.2091	12.2022	12.0968	12.1524	11.8895	11.7488	12.1428	11.7574	-0.704802	2.18125	-0.835035	1.90959	-0.150254	0.308723	-0.280488	0.787761
E9PJF4_HUMAN;E9PMI6_HUMAN;J3KN38_HUMAN;ICLN_HUMAN	CLNS1A	8.09089	8.04509	8.83925	8.67505	8.82133	9.48081	8.60255	8.55435	8.10045	7.88302	7.46134	8.31135	8.48265	8.51251	8.85439	8.56777	-0.473526	0.529316	-0.260429	0.222984	0.452193	0.287018	0.66529	0.886965
E9PJM3_HUMAN;FBX3_HUMAN;FBX3_HUMAN;FBX3_HUMAN	FBXO3	6.96116	9.04869	7.63215	7.32333	8.42903	7.20001	7.56451	7.12766	7.77311	7.47056	7.86928	7.86534	7.58031	7.59776	7.39057	7.45221	0.00324165	0.00142247	-0.0750913	0.0345283	-0.16103	0.0383625	-0.239363	0.59755
E9PJN9_HUMAN	RPS3	8.45027	8.2926	7.80053	6.65486	4.59031	8.33305	8.43683	7.90672	8.07823	8.75377	8.52329	8.03895	7.51333	6.43925	7.40116	8.33178	0.548997	0.343334	0.104654	0.0142143	-0.48284	0.0662787	-0.927184	0.576503
E9PK19_HUMAN;E9PMA1_HUMAN;E9PN88_HUMAN;H0YCR6_HUMAN;SYVN1_HUMAN;SYVN1_HUMAN;SYVN1_HUMAN	SYVN1	4.38758	5.20407	5.4088	5.40935	5.57721	3.27438	4.34753	6.43941	3.74211	5.2302	6.02613	5.23582	4.75419	6.15994	4.43203	6.37936	-0.043886	0.0144034	0.521751	0.104757	-0.192822	0.0326403	0.372815	0.105021
E9PK47_HUMAN;PYGL_HUMAN;PYGL_HUMAN	PYGL	8.98341	8.94383	8.42961	9.06214	8.67487	8.3311	8.65608	8.62742	9.64812	9.31907	9.2752	9.44583	9.15444	8.97123	8.78466	8.86884	0.567307	1.13206	0.372426	0.871282	-0.282381	0.319303	-0.477262	1.07541
E9PK67_HUMAN;E9PNI7_HUMAN;PAR10_HUMAN	PARP10	11.0121	11.3833	11.3929	11.104	11.246	11.1664	11.2626	11.1072	11.1903	11.3569	11.4118	11.2366	10.9332	11.0944	10.9865	10.7982	0.0758176	0.162359	-0.242463	0.905747	-0.0275614	0.0333713	-0.345842	1.10159
E9PKC0_HUMAN;PKHA7_HUMAN;PKHA7_HUMAN	PLEKHA7	5.33026	6.59154	6.37127	4.57998	4.18384	4.26755	5.20463	4.19466	6.52555	5.11346	5.71515	5.95487	5.46575	6.65893	5.12089	5.98687	0.108992	0.0368348	1.34544	0.856762	-1.2556	0.473564	-0.0191455	0.00716656
E9PKF6_HUMAN;H7BXH2_HUMAN;PP6R3_HUMAN;PP6R3_HUMAN;PP6R3_HUMAN;PP6R3_HUMAN	PPP6R3	7.7966	7.41954	7.79472	8.02919	7.43908	7.9267	7.93043	7.86521	8.26919	8.25314	8.50937	7.95386	8.10999	8.21168	7.71291	8.2951	0.486378	0.943154	0.292064	0.372689	0.0303444	0.0217256	-0.16397	0.209133
E9PKG1_HUMAN;ANM1_HUMAN;ANM1_HUMAN;ANM1_HUMAN	PRMT1	11.4089	11.3982	11.4977	11.5065	10.9824	11.1742	11.4058	11.1927	11.2928	11.3651	11.253	11.1198	11.2941	11.2446	11.3735	11.2475	-0.195144	1.10017	0.101129	0.216286	-0.264039	0.592804	0.0322344	0.104446
E9PKP7_HUMAN;UBF1_HUMAN;UBF1_HUMAN	UBTF	6.68904	7.13732	6.73945	7.09881	7.14037	6.66036	6.6722	7.06507	7.16822	7.50257	7.25036	7.54788	7.4935	7.91708	7.2066	6.94258	0.451105	0.996808	0.505438	0.50651	-0.0316529	0.0227599	0.0226801	0.01526
E9PKS9_HUMAN;E9PN70_HUMAN;E9PQE8_HUMAN;TPPC4_HUMAN;TPPC4_HUMAN	TRAPPC4	7.79095	8.09905	7.72057	8.64954	7.57324	7.69082	7.94548	8.12953	7.42699	7.34069	7.34852	7.34347	6.04642	6.91592	7.0067	7.91558	-0.70011	1.09377	-0.863612	0.526588	-0.230262	0.145555	-0.393764	0.229281
E9PKT9_HUMAN;MOC2A_HUMAN	MOCS2	8.55519	8.03314	8.87442	7.95997	7.97818	8.19269	7.75769	7.46726	6.97003	6.90631	7.50306	7.46876	7.55701	7.73383	6.48998	7.4754	-1.14364	1.41097	-0.534898	0.372689	-0.506726	0.3588	0.102015	0.0533374
E9PKV8_HUMAN;H0YDR3_HUMAN;TTC9C_HUMAN	TTC9C	7.48771	5.74062	4.36411	8.45958	5.66046	7.78289	3.76212	8.00876	8.42013	8.26385	8.23398	8.26605	8.47144	8.6011	8.75163	9.1562	1.783	0.604671	2.44154	0.618418	-0.209446	0.0176676	0.44909	0.779832
E9PKZ0_HUMAN;RL8_HUMAN	RPL8	11.56	11.3714	11.1734	11.4657	11.6996	11.6691	11.6019	11.4	11.1782	11.2294	11.1977	11.4981	11.5946	11.4813	11.5239	11.7904	-0.116736	0.274836	0.00489645	0.00695069	0.200027	0.353671	0.32166	0.853776
E9PL10_HUMAN;BT3L4_HUMAN;BT3L4_HUMAN	BTF3L4	8.25352	7.60106	7.7705	6.69403	9.06873	8.33277	8.58405	8.13944	8.25324	7.85569	8.04413	7.61446	7.97229	8.33411	8.68115	8.15746	0.362103	0.268334	-0.244993	0.180482	0.951468	0.4985	0.344373	0.423252
E9PL17_HUMAN;CLP1_HUMAN	CLP1	8.20201	7.93125	8.43998	7.65228	8.19498	8.33127	8.48623	8.14293	8.02119	7.80604	7.83082	7.91099	8.28179	8.48019	8.29474	8.43067	-0.164122	0.237018	0.0829941	0.163473	0.232471	0.21301	0.479587	1.36349
E9PL71_HUMAN	EEF1D	8.06932	5.40325	7.58767	7.59548	8.1651	7.60501	7.85086	7.09937	6.01629	6.52905	6.79849	6.33224	6.00632	6.81064	7.22357	6.89713	-0.744912	0.329822	-0.945671	0.713653	0.516156	0.119606	0.315397	0.229281
E9PLI6_HUMAN;E9PS76_HUMAN;EIF1A_HUMAN	EIF1AD	6.88729	7.01775	7.00137	7.18282	7.83707	7.2675	7.08405	7.42175	8.13181	7.80439	8.25786	7.79579	7.91873	8.12994	7.56647	8.0164	0.975159	2.10045	0.505291	0.64037	0.380287	0.43378	-0.0895805	0.101858
E9PLK3_HUMAN;PSA_HUMAN	NPEPPS	9.85714	9.98911	9.89213	10.0963	9.8287	9.6426	9.63443	9.76631	10.0698	10.1041	9.97198	10.1501	9.95209	9.85687	9.90829	9.82262	0.115318	0.532429	0.166959	0.785804	-0.240657	0.666854	-0.189016	1.0468
E9PLP8_HUMAN;CSTF3_HUMAN	CSTF3	8.42702	8.46687	8.22385	7.98409	8.35155	7.69352	7.95994	8.43777	8.45047	8.29215	7.99313	8.26005	8.56447	8.18939	8.19717	8.37625	-0.0265107	0.0330959	0.221123	0.222984	-0.164766	0.116353	0.0828679	0.126531
E9PM04_HUMAN;H0YCN4_HUMAN;DCNL5_HUMAN	DCUN1D5	8.10627	7.94537	8.52634	7.68598	8.26621	8.38166	7.5215	7.60313	6.49831	6.58888	6.99809	6.87508	7.58375	6.48712	8.19418	7.36756	-1.3259	1.89559	-0.534974	0.261041	-0.122861	0.0583103	0.668067	0.449007
E9PM19_HUMAN;E9PPF2_HUMAN;TYK2_HUMAN	TYK2	5.60652	7.0366	7.20774	5.62721	7.0936	4.65278	4.43729	5.96717	5.85107	6.24165	5.4254	6.2283	6.63533	4.48308	3.79694	4.36058	-0.432916	0.230352	-0.718726	0.145017	-0.831809	0.181188	-1.11762	0.427284
E9PM35_HUMAN;ARRB1_HUMAN;ARRB1_HUMAN	ARRB1	4.25997	5.15903	5.9111	4.93929	5.18402	5.7426	5.86177	4.7766	5.97617	6.78209	6.07234	3.88452	6.46121	3.47761	7.54672	4.52747	0.611432	0.214537	0.112004	0.0156916	0.323899	0.110558	-0.175529	0.0245578
E9PMD7_HUMAN;PP1A_HUMAN	PPP1CA	11.0921	10.3625	10.5733	10.7426	10.7711	10.7307	10.5581	10.4637	10.4103	10.3939	10.4909	10.3962	10.5443	10.5034	10.6076	10.9582	-0.269797	0.524995	0.0224948	0.0244354	-0.0617323	0.049731	0.230559	0.572111
E9PMG1_HUMAN;H0YDT0_HUMAN;H0YE89_HUMAN;REPS2_HUMAN;REPS2_HUMAN;REPS1_HUMAN;REPS1_HUMAN;REPS1_HUMAN;REPS1_HUMAN	REPS1	5.38815	5.34125	4.77166	4.86842	4.84159	6.77748	3.8374	4.95182	6.48959	6.3831	5.87362	5.60667	6.62186	6.37888	3.95644	5.59982	0.995878	1.26474	0.537179	0.106467	0.00970247	0.00123353	-0.448996	0.14474
E9PMH5_HUMAN;BIRC2_HUMAN;BIRC2_HUMAN	BIRC2	7.24982	7.89931	7.71418	7.60655	8.36293	8.08496	8.53211	8.63752	7.8034	8.00973	8.02906	7.48883	8.1811	8.25087	8.1482	8.00681	0.215288	0.316288	-0.257636	0.472287	0.786913	0.86042	0.313989	0.613907
E9PMQ6_HUMAN;HSF1_HUMAN;HSF1_HUMAN	HSF1	5.52623	7.38621	6.97533	7.97328	4.69219	7.62266	8.3223	7.76093	7.2995	7.55911	7.30143	7.50063	7.64652	7.76672	8.06273	6.93316	0.449907	0.213228	0.502763	0.0994693	0.134261	0.0156968	0.187117	0.158323
E9PMR4_HUMAN;K4DIA7_HUMAN;CD151_HUMAN	CD151	9.01556	9.74491	9.37979	9.57827	9.17957	7.64105	8.80444	9.32502	10.0095	9.78614	9.76027	9.83375	8.48285	9.08241	9.6807	9.20131	0.417778	0.821036	0.374298	0.14577	-0.692117	0.314665	-0.735597	0.78016
E9PN04_HUMAN;J3KMZ8_HUMAN;REQU_HUMAN;REQU_HUMAN	DPF2	7.79935	8.04501	7.99543	7.81778	8.44984	7.73126	8.45367	8.50446	7.57536	7.50308	8.51583	7.10994	8.17265	8.01057	8.7402	8.47047	-0.238338	0.192388	0.0636633	0.0364502	0.370416	0.360595	0.672417	0.509142
E9PN09_HUMAN;S36A4_HUMAN	SLC36A4	5.58784	5.39498	4.79163	4.94112	5.01482	5.87104	4.24802	1.60013	4.75836	3.7192	3.18235	3.00292	1.30646	4.5091	4.77839	5.42061	-1.51319	1.14971	-0.179859	0.0184088	-0.995392	0.171254	0.337935	0.0578787
E9PNJ4_HUMAN;G0XQ39_HUMAN;H0YDB2_HUMAN;STIM1_HUMAN	STIM1	6.89115	7.14932	7.5818	6.31031	4.3264	6.10032	6.6212	7.04419	7.33306	6.95388	7.32632	7.22923	6.56853	6.72349	6.40244	6.53488	0.227478	0.200669	0.534308	0.159044	-0.960118	0.269412	-0.653288	1.28261
E9PNR2_HUMAN;RIN1_HUMAN;RIN1_HUMAN	RIN1	6.92344	5.63656	6.73261	6.0642	7.18654	6.29386	6.5518	6.82879	5.8514	6.51898	6.22883	6.05	6.56633	5.74657	6.75438	4.41727	-0.1769	0.117999	-0.844116	0.324597	0.376049	0.171693	-0.291167	0.101761
E9PNU4_HUMAN;H7C3X5_HUMAN;STX5_HUMAN;STX5_HUMAN;STX5_HUMAN;STX5_HUMAN	STX5	8.37403	7.94182	8.29368	6.76532	7.19664	8.10382	7.85224	8.20354	7.87493	7.76048	8.00477	7.80049	8.04407	8.01176	8.17342	7.73118	0.0164565	0.0071498	0.151044	0.105026	-0.00464925	0.000518809	0.129939	0.283301
E9PNY1_HUMAN;E9PQ47_HUMAN;E9PQA5_HUMAN;ZFPL1_HUMAN	ZFPL1	5.27056	4.40127	4.52971	5.4189	3.53111	4.70102	5.54978	5.95906	6.38787	5.85981	6.11724	5.69227	6.84822	6.97	4.6725	5.25623	1.10919	1.23787	1.0015	0.26062	0.0301294	0.00585607	-0.0775591	0.0211182
E9PP21_HUMAN;CSRP1_HUMAN	CSRP1	9.75968	10.093	9.67569	9.86337	10.6667	10.2714	9.95042	9.68247	9.21234	9.64734	9.658	9.61037	10.191	10.1114	10.2431	9.69895	-0.315917	0.719942	-0.0816138	0.047353	0.294804	0.222285	0.529107	0.863537
E9PPH5_HUMAN;AN32E_HUMAN;AN32E_HUMAN	ANP32E	7.85998	6.34119	4.89648	7.31928	8.01085	8.61604	7.39915	7.47111	7.97349	7.7821	7.44082	7.19912	7.33285	8.35336	7.40699	7.94391	0.99465	0.430927	-0.115012	0.046222	1.27006	0.33483	0.160394	0.104732
E9PPW7_HUMAN;NDUS8_HUMAN	NDUFS8	9.48115	9.69461	8.72139	9.17252	9.49043	7.57142	8.7796	8.81112	9.24298	9.23604	9.19345	9.19754	8.83644	8.33287	8.10847	8.47755	-0.0499136	0.0440703	-0.22431	0.0850933	-0.604273	0.236253	-0.778669	1.20603
E9PQA7_HUMAN;E9PS77_HUMAN;BSDC1_HUMAN;BSDC1_HUMAN;BSDC1_HUMAN;BSDC1_HUMAN;BSDC1_HUMAN;BSDC1_HUMAN;BSDC1_HUMAN	BSDC1	6.13147	5.36525	4.94915	6.04216	5.41375	6.91809	6.86872	7.03319	7.02615	7.21385	6.37382	6.66135	6.8025	6.76561	4.41739	6.05829	1.19679	1.17114	-0.547492	0.143085	0.93643	0.378312	-0.807847	0.329691
E9PQC4_HUMAN;NUF2_HUMAN	NUF2	6.25389	5.52035	5.91243	7.76285	5.04606	5.84451	3.13529	5.29414	5.67175	5.46746	6.34235	5.28318	6.02499	5.47619	6.46306	5.49965	-0.671196	0.342484	1.03597	0.362176	-1.53238	0.385719	0.174789	0.101761
E9PQE5_HUMAN;RCOR3_HUMAN;RCOR3_HUMAN;RCOR3_HUMAN;RCOR3_HUMAN	RCOR3	4.47843	5.32327	5.28859	4.46575	4.25021	5.41401	7.79239	6.79069	7.62441	3.67554	8.43333	7.48019	7.69047	4.13856	7.59916	4.66277	1.91435	0.532142	-0.0390876	0.0038385	1.17281	0.262459	-0.780629	0.106108
E9PQP6_HUMAN;FNTA_HUMAN	FNTA	5.62602	5.37612	4.41201	5.43988	0.951693	7.78359	4.17419	6.49787	6.39845	6.03566	6.68621	6.11039	6.03743	6.55389	7.09304	6.44483	1.09417	1.16984	1.68046	0.217757	-0.361672	0.0294255	0.224619	0.179735
E9PR30_HUMAN;RS30_HUMAN	FAU	11.8628	11.9478	13.1763	11.5897	14.0414	13.4869	13.1877	13.4183	11.6464	11.1507	11.3202	11.6146	13.5032	13.8923	14.1284	13.8532	-0.711172	0.588797	0.310716	0.294527	1.38942	0.704411	2.41131	1.94154
E9PR71_HUMAN;UVRAG_HUMAN	UVRAG	6.27876	7.77336	6.4833	7.2384	5.5046	7.3887	6.60493	7.26267	7.17105	7.4689	7.48927	7.05312	7.39051	7.56743	7.39926	7.49032	0.35213	0.251604	0.771657	0.407499	-0.253229	0.0622231	0.166298	0.348467
CK098_HUMAN	C11orf98	8.98046	8.34457	8.83928	7.96136	9.45312	8.7276	8.39076	8.01015	7.59611	7.75046	7.29417	7.52059	8.39536	8.61682	9.28246	9.33974	-0.991083	1.30785	0.263183	0.118074	0.113992	0.0384578	1.36826	1.24918
E9PRK2_HUMAN;H0YEL9_HUMAN;SYNM_HUMAN	NARS2	7.29777	5.35311	7.45373	5.28909	4.63035	6.52643	7.09505	7.46911	8.40387	7.27243	8.14915	7.85198	7.96857	7.34567	7.36002	7.4094	1.57094	0.796582	1.09068	0.375809	0.0818129	0.0104624	-0.398447	0.337434
E9PRQ7_HUMAN;UBXN1_HUMAN	UBXN1	9.17908	9.15601	9.06611	8.94266	9.92514	10.1775	9.60558	9.50903	8.90845	9.16753	9.28904	9.11334	9.33847	9.21474	9.12893	9.26054	0.0336267	0.0717145	-0.568655	0.954763	0.718359	0.875756	0.116078	0.300871
E9PRR7_HUMAN;FRG1_HUMAN	FRG1	8.24487	8.67989	8.35987	9.02015	9.67035	8.46206	8.12074	8.68916	8.77482	8.6063	8.82461	8.99837	9.13811	8.75856	8.69619	9.10139	0.22483	0.318597	0.187983	0.0874737	0.159383	0.0576018	0.122537	0.186067
E9PRV7_HUMAN;ARBK1_HUMAN	GRK2	5.87868	4.40998	7.54686	4.89614	5.95292	5.03912	4.02908	5.88034	5.78238	5.62331	5.63324	6.6495	6.47838	4.13153	4.25815	6.03883	0.239194	0.0652447	0.00135719	0.000510975	-0.457549	0.0797838	-0.695385	0.242678
E9PS00_HUMAN;FADS3_HUMAN	FADS3	6.05141	5.92184	6.74926	5.87642	6.96164	7.22278	6.61821	6.31037	5.225	5.33125	5.59644	5.98293	6.03893	5.83516	5.34363	6.44664	-0.615827	0.749266	-0.862157	0.737419	0.628515	0.43378	0.382185	0.320049
E9PS44_HUMAN;IFM3_HUMAN	IFITM3	9.41338	9.66038	9.71008	9.59057	9.3312	8.96833	9.3284	9.41833	9.10255	8.67818	8.81851	8.68941	8.7076	8.00364	8.978	8.89132	-0.77144	1.94218	-0.616421	0.652168	-0.33204	0.572319	-0.177021	0.151749
E9PSI1_HUMAN		7.30585	7.34791	8.14182	7.93377	8.79598	7.95643	8.05992	8.4899	7.98048	7.8753	7.95702	7.8042	8.69981	7.26676	8.09295	8.88993	0.221911	0.27301	-0.088197	0.028205	0.643221	0.441198	0.333113	0.194926
F2Z2C9_HUMAN;F8WDY7_HUMAN;CCNT2_HUMAN;CCNT2_HUMAN	CCNT2	5.09796	6.43392	4.75453	5.47421	5.23004	4.85411	5.31211	5.29522	6.57739	6.42018	5.74957	6.34924	5.2843	5.26854	5.20877	6.19363	0.833941	0.643432	0.315937	0.248084	-0.267286	0.0985872	-0.78529	0.705556
F2Z2T0_HUMAN;G3V154_HUMAN;RABL6_HUMAN;RABL6_HUMAN;RABL6_HUMAN	RABL6	6.8223	7.97402	8.69897	8.59497	6.6158	7.44146	7.33781	7.94693	7.0178	6.28941	6.1513	7.26441	6.36985	5.38648	5.3822	5.56197	-1.34184	0.865133	-1.66037	1.20099	-0.687067	0.238001	-1.0056	0.745101
F2Z2U4_HUMAN;H0Y4W2_HUMAN;TRRAP_HUMAN;TRRAP_HUMAN	TRRAP	6.44339	7.49821	7.42345	7.12723	5.10152	6.77205	6.68165	6.56121	7.06613	7.23187	7.42026	7.40469	7.08641	7.11417	7.19365	6.94131	0.157663	0.14223	0.804778	0.489461	-0.843966	0.341631	-0.19685	0.514213
F2Z388_HUMAN;RL35_HUMAN	RPL35	11.5107	10.9413	11.8097	11.3944	12.7955	12.4661	11.9755	11.3397	10.666	11.4194	11.716	12.0464	12.3123	12.1989	12.4797	12.4612	0.0479007	0.0250631	0.218793	0.117699	0.730174	0.387286	0.901067	0.801285
F2Z3J9_HUMAN;F6XGT7_HUMAN;PTGR1_HUMAN;PTGR1_HUMAN;Q5JVP2_HUMAN	PTGR1	6.66167	7.02187	5.06395	7.44379	6.94751	7.51641	5.39899	4.38412	4.6426	6.91897	6.43105	6.45098	6.50913	4.42758	6.09894	5.1447	-0.436918	0.137388	-0.51667	0.102496	-0.486062	0.0789301	-0.565813	0.173863
F5GWD3_HUMAN;TF2H3_HUMAN;TF2H3_HUMAN	GTF2H3	6.29339	6.04718	5.90672	7.37788	5.13213	7.48881	5.54734	6.60676	6.77518	6.85032	6.90932	6.79338	6.97215	7.22134	7.27633	8.2408	0.425757	0.35262	1.2339	0.501631	-0.212533	0.0457056	0.595608	0.556307
F5GWD8_HUMAN;F5GXH6_HUMAN;F5H6U7_HUMAN;GOT1B_HUMAN	GOLT1B	4.38304	7.55699	4.7905	5.6933	4.68437	5.87467	6.50361	5.18376	5.79422	5.7273	4.76193	6.06584	5.84825	5.27771	4.8314	4.28765	-0.0186334	0.00417915	-0.500351	0.177982	-0.0443531	0.00623273	-0.526071	0.281181
F5GWN1_HUMAN;J3KRP6_HUMAN;J3KT74_HUMAN;J3QQM2_HUMAN;J3QQW2_HUMAN;J3QS72_HUMAN;SSXT_HUMAN;SSXT_HUMAN;X6R3J2_HUMAN	SS18	7.63293	8.13069	7.24822	7.40753	9.63842	8.28614	7.32686	8.23677	6.87247	6.92688	7.78659	6.34665	7.02598	7.30916	7.97153	6.94476	-0.621695	0.531415	-1.05919	0.48017	0.767206	0.274642	0.329711	0.184692
F5GWX2_HUMAN;HEBP1_HUMAN	HEBP1	7.79868	7.25279	7.37415	7.68054	7.68546	7.05895	8.09828	6.91902	7.28563	7.65128	6.56176	7.54558	7.47459	6.83507	7.7473	6.77779	-0.265481	0.24683	-0.231738	0.10895	-0.0861156	0.0365149	-0.0523727	0.0239293
F5GX08_HUMAN;F5H3Z2_HUMAN;F5H4I1_HUMAN;F5H644_HUMAN;ZN140_HUMAN	ZNF140	8.22492	9.18164	9.07212	7.39526	5.09408	8.25939	8.57364	8.05015	8.67297	8.89397	7.71131	8.81823	7.99683	8.76133	7.38283	8.38363	0.0556352	0.0196413	0.636841	0.130375	-0.97417	0.17446	-0.392964	0.214526
F5GX30_HUMAN;MPRD_HUMAN	M6PR	8.88842	9.43069	8.92981	9.3672	8.12727	7.16487	8.55311	8.43028	8.33369	8.43409	8.03917	8.18621	8.33414	8.66249	8.10749	7.63422	-0.90574	1.71888	0.115702	0.0453373	-1.08515	0.636637	-0.0637046	0.0444639
F5GX71_HUMAN;H3BMZ9_HUMAN;H3BP57_HUMAN;H3BPB8_HUMAN;H3BPP3_HUMAN;H3BT48_HUMAN;H3BUZ9_HUMAN;MPI_HUMAN	MPI	7.72651	7.81696	8.49067	7.42891	7.20242	7.2404	8.0751	8.25072	7.97462	6.96295	7.66713	6.88894	7.38236	7.45865	6.78109	6.79791	-0.492349	0.406703	-0.587155	0.407211	-0.1736	0.0680571	-0.268405	0.176106
F5GXJ1_HUMAN;F5H5N1_HUMAN;NDUS7_HUMAN;NDUS7_HUMAN	NDUFS7	6.71222	6.11089	6.39664	4.84095	4.32748	4.93534	7.67612	6.4402	7.77622	7.77896	7.43122	7.99789	7.99253	7.49184	5.23365	5.37796	1.7309	1.35474	0.679211	0.113301	-0.170391	0.0247963	-1.22208	0.423252
F5GXR3_HUMAN	PTMS	8.48574	8.75037	7.56205	7.88354	10.0789	10.3021	9.89342	10.167	7.42972	7.30009	7.51174	7.15004	8.56315	9.3707	9.15438	9.25275	-0.822526	0.957559	-1.0251	1.342	1.93992	1.10572	1.73735	1.55231
F5GXV8_HUMAN;F5GY08_HUMAN;F5H606_HUMAN;I3L521_HUMAN;J3KPD3_HUMAN;RBM7_HUMAN	RBM7	4.48104	5.6152	4.52725	5.74612	4.80114	4.22947	6.024	5.95903	4.96894	5.61762	5.45844	5.57918	5.72652	5.04478	6.4911	6.20007	0.313643	0.21006	0.612209	0.222644	0.161008	0.0372192	0.459575	0.311903
F5GY03_HUMAN;SPRC_HUMAN	SPARC	7.78095	8.14529	8.93666	6.82972	4.64816	7.61344	6.71243	7.58481	7.36691	6.71431	6.42651	6.45952	7.04592	7.0212	6.85594	5.56085	-1.18134	0.786952	-0.0187356	0.00282888	-1.28345	0.29084	-0.120838	0.0476626
F5GY80_HUMAN;F5H7G1_HUMAN;CO8B_HUMAN	C8B	8.03358	6.74007	6.91745	7.33698	3.99394	7.40903	6.3404	6.94031	7.2099	7.11773	7.00273	6.83748	5.4718	6.88364	6.16376	4.30745	-0.21506	0.171477	-0.464257	0.0789223	-1.0861	0.236852	-1.3353	0.642966
F5GYK2_HUMAN;M0QZM0_HUMAN;STRN4_HUMAN;STRN4_HUMAN	STRN4	4.98446	4.555	5.22105	7.2067	5.11065	6.48424	7.2462	6.82848	6.79215	6.1863	6.05968	6.76867	6.14242	6.56062	6.76624	5.09201	0.959895	0.460073	-0.277067	0.0726159	0.925586	0.210802	-0.311377	0.155585
F5GYN4_HUMAN;OTUB1_HUMAN	OTUB1	10.727	10.7267	11.0572	10.7581	10.7727	10.5585	10.8066	10.9162	10.7566	10.5609	10.7469	10.6263	10.8076	10.9196	10.9153	10.7365	-0.144556	0.458585	0.0812679	0.169637	-0.0537936	0.0680571	0.17203	0.705556
F5GYQ1_HUMAN;J3QL14_HUMAN;VA0D1_HUMAN	ATP6V0D1	9.21652	9.4588	9.18005	8.90918	9.96484	10.1035	9.45725	8.97362	9.81639	9.56374	9.95007	9.63774	10.158	9.53635	10.5375	10.2939	0.550846	1.28848	0.506625	0.331085	0.433669	0.287018	0.389448	0.422436
F5GYU3_HUMAN	UBC	20.0145	20.3844	20.6098	20.3074	21.0234	20.2313	20.5281	20.6592	20.1501	20.3256	20.3874	20.315	20.2139	20.9379	20.5135	21.1043	-0.0345063	0.0497363	0.081876	0.0468151	0.281482	0.244255	0.397864	0.484879
F5GZ90_HUMAN;DTL_HUMAN	DTL	7.44003	7.66099	7.46899	7.64134	8.1882	7.31509	7.82273	8.50914	8.02942	8.3755	8.29136	8.0331	8.44575	8.93238	8.45256	8.50122	0.629506	1.83638	0.624189	0.548651	0.40595	0.287419	0.400633	0.727548
F5GZK9_HUMAN;DCP1B_HUMAN;DCP1B_HUMAN	DCP1B	5.48266	4.96052	4.60492	4.12318	6.04751	4.41536	4.95354	6.04262	5.39264	5.43258	5.87779	3.44352	6.3336	5.54356	5.3071	6.09598	0.243816	0.082349	0.455299	0.177336	0.571941	0.190796	0.783424	0.313737
F5GZY7_HUMAN;H6UMI1_HUMAN;GBRAP_HUMAN;GBRL1_HUMAN;GBRL1_HUMAN	GABARAPL1	6.09192	4.28652	4.78461	4.76258	2.34708	7.89358	5.82896	4.42482	5.41114	3.8335	2.99216	4.91703	4.08267	4.2186	1.41866	3.54905	-0.692949	0.272712	-1.80636	0.280969	0.142201	0.0134231	-0.971213	0.265274
F5H039_HUMAN;GEPH_HUMAN;GEPH_HUMAN	GPHN	7.45678	7.61395	7.60663	7.81525	7.76967	7.5892	7.69199	7.95832	8.47586	8.48949	8.21674	8.47937	8.63282	8.16723	8.23274	8.15685	0.792215	2.19093	0.545115	1.05918	0.129144	0.203458	-0.117956	0.193584
F5H061_HUMAN;TNR1A_HUMAN;TNR1A_HUMAN;TNR1A_HUMAN	TNFRSF1A	5.27645	6.31957	6.48139	5.49857	5.25572	3.67643	4.14873	6.0687	7.0242	6.74247	7.20467	7.04487	6.7199	7.20332	7.23335	6.39044	1.11005	1.1778	2.09936	0.976487	-1.1066	0.335393	-0.117299	0.0999769
F5H0C4_HUMAN;PAAF1_HUMAN;PAAF1_HUMAN	PAAF1	6.92217	7.4253	4.8735	7.89718	5.60015	7.16514	6.61469	6.51261	7.05242	7.02566	7.26697	6.82861	6.51955	6.97316	6.7414	7.46801	0.263878	0.0812724	0.452387	0.236508	-0.306394	0.0575612	-0.117885	0.101858
F5H0N7_HUMAN;J3KP58_HUMAN;CLIP1_HUMAN;CLIP1_HUMAN;CLIP1_HUMAN	CLIP1	6.94695	7.23878	7.14319	5.67649	6.92891	6.60197	6.14798	6.19048	5.9298	6.42961	4.98455	5.63198	5.92362	4.83654	5.24698	6.07285	-1.00737	0.670857	-0.947339	0.712696	-0.284018	0.0982029	-0.223987	0.102594
F5H0U5_HUMAN;GLTP_HUMAN	GLTP	6.79531	7.85849	7.64509	7.09249	8.17828	7.951	7.61299	7.52114	7.57481	7.42679	7.51866	7.75739	7.52681	7.3944	7.13045	8.13231	0.221566	0.217832	-0.26986	0.195306	0.468004	0.305494	-0.0234215	0.0164472
F5H1D6_HUMAN;DPOE1_HUMAN	POLE	6.86585	4.17983	6.9134	8.22072	7.80133	6.65865	7.52753	6.09517	5.86571	6.46077	5.93541	6.05174	6.17337	5.70589	6.89135	5.5492	-0.46654	0.119683	-0.940715	0.449554	0.475721	0.072466	0.00154516	0.000833074
F5H1S9_HUMAN;G8JLB3_HUMAN;PUS1_HUMAN;PUS1_HUMAN	PUS1	8.88616	8.49515	7.71189	8.63824	8.67998	8.13036	8.03882	8.36172	8.21604	8.38689	8.14049	8.34784	8.2523	8.04236	7.70166	7.7828	-0.160045	0.140858	-0.357939	0.443871	-0.130138	0.0606144	-0.328032	0.631494
F5H265_HUMAN	UBC	4.69041	4.16797	5.25748	5.36945	7.64396	8.20112	8.0888	4.30956	4.54253	3.95312	5.74717	4.16965	6.73116	7.30196	7.26615	7.81374	-0.268211	0.122006	0.217395	0.0312544	2.18953	0.448153	2.67514	1.28261
F5H269_HUMAN;DMXL1_HUMAN	DMXL1	4.9186	4.9916	4.55301	5.82637	4.82116	4.82367	4.11161	9.16962	8.01686	8.13953	6.45946	7.95193	8.57434	8.70439	8.08466	8.79737	2.56955	1.70881	2.80867	0.613482	0.659122	0.0797838	0.898245	0.551179
F5H2A4_HUMAN;F5H2U8_HUMAN;F5H6H0_HUMAN;HMGA2_HUMAN;HMGA2_HUMAN;HMGA2_HUMAN;HMGA2_HUMAN;HMGA2_HUMAN;HMGA2_HUMAN	HMGA2	4.90108	4.79953	2.45855	4.21283	5.04183	4.6583	2.32155	4.21335	5.79043	2.1893	4.83754	5.18444	4.51987	7.00984	5.86272	4.64525	0.407432	0.0857694	1.45066	0.387374	-0.0342403	0.00358762	1.00899	0.227344
F5H2C9_HUMAN;NAA40_HUMAN;NAA40_HUMAN	NAA40	6.92552	7.48994	4.45634	6.81853	8.73097	6.75861	4.71017	6.39596	6.65225	6.67885	7.11889	6.893	7.07062	7.12324	7.14476	6.74479	0.413167	0.137941	0.371925	0.069438	0.226346	0.0256645	0.185104	0.304842
F5H2F4_HUMAN;C1TC_HUMAN;V9GYY3_HUMAN	MTHFD1	11.3123	10.5455	10.4162	11.3165	10.2079	10.984	10.4364	10.4564	10.9915	11.1125	10.7014	11.0136	11.0319	10.66	10.6288	10.6459	0.0571285	0.0413648	0.220482	0.228911	-0.376446	0.224177	-0.213093	0.403451
F5H2R5_HUMAN;F5H3P3_HUMAN;F5H6Q0_HUMAN;GDIR2_HUMAN	ARHGDIB	5.03679	6.21803	5.41731	4.933	4.99041	4.91209	7.26332	5.12315	4.07732	4.55954	1.60643	4.55073	5.18652	4.12678	4.41212	5.08092	-1.70278	0.710703	-0.870659	0.295883	0.17096	0.0339801	1.00308	0.316854
F5H303_HUMAN;NOC4L_HUMAN	NOC4L	6.06909	3.72228	5.18088	6.33205	6.01671	7.2435	4.67706	5.2747	7.12044	6.84993	6.51488	6.19912	6.43144	7.22497	5.7985	4.76254	1.34502	0.683581	0.25137	0.04735	0.476919	0.0841231	-0.616728	0.250337
F5H365_HUMAN;SC23A_HUMAN	SEC23A	8.58752	8.48285	9.13413	9.06728	8.76218	8.18037	8.46444	8.87862	8.61799	8.65367	8.48052	8.42981	8.65959	8.5981	8.24744	8.49414	-0.27245	0.465818	-0.0715869	0.0588888	-0.24654	0.177527	-0.0456768	0.0779562
F5H3D1_HUMAN;AMN1_HUMAN;AMN1_HUMAN	AMN1	4.32887	7.24953	7.48201	5.0017	6.61884	4.96606	4.65743	7.08601	8.39725	8.45216	8.22858	8.17111	8.30792	8.51274	6.99414	7.68604	2.29675	0.952071	2.04313	0.769877	-0.183449	0.0227599	-0.437063	0.294099
F5H433_HUMAN;SALL2_HUMAN	SALL2	5.62191	4.44156	4.911	4.558	4.37086	4.28255	4.44067	4.25616	5.20805	5.66671	4.43788	5.99704	4.97419	6.29832	5.67373	4.37197	0.444302	0.270862	0.991997	0.599766	-0.54556	0.392993	0.00213528	0.000785925
F5H442_HUMAN;TS101_HUMAN	TSG101	8.38906	8.07563	8.27778	8.06505	8.59747	7.86391	7.87245	8.29704	8.47486	8.11456	8.50351	8.28192	8.27289	7.99718	8.38206	8.49257	0.141835	0.320466	0.12846	0.105386	-0.0441637	0.0276734	-0.057539	0.0729586
F5H497_HUMAN;F5H6V0_HUMAN;BACD3_HUMAN	KCTD10	4.98441	5.82383	5.28127	4.67561	6.58555	5.1251	6.00773	4.64116	4.10767	3.05156	5.24483	4.33365	3.2642	3.82044	4.70517	4.19399	-1.00685	0.608728	-1.59394	0.784562	0.398604	0.115883	-0.18848	0.0599828
F5H4N4_HUMAN;PXMP2_HUMAN	PXMP2	4.35461	4.54259	4.39739	5.66204	4.06921	4.28969	4.44294	4.71687	1.44459	2.72126	4.09789	3.48381	4.37633	3.67962	4.36127	4.69817	-1.80227	0.913623	-0.100829	0.0590664	-0.35948	0.171693	1.34196	0.580066
F5H4R6_HUMAN;F8VUX1_HUMAN;F8VXI6_HUMAN;F8VY35_HUMAN;F8W020_HUMAN;F8W0J6_HUMAN;H0YIV4_HUMAN;NP1L1_HUMAN;NP1L1_HUMAN	NAP1L1	10.8741	10.9126	10.8903	10.7963	11.047	11.321	11.4597	11.2164	10.687	10.631	10.8122	10.5534	10.8111	10.8963	11.236	10.7819	-0.197415	1.09144	-0.329691	0.619465	0.392672	0.863193	0.260396	0.585985
F5H4Z8_HUMAN;TSP3_HUMAN;TSP3_HUMAN;Q2HIZ1_HUMAN	THBS3	6.84813	5.66587	7.21377	5.3092	6.52457	6.12141	6.44051	6.43053	5.02804	4.95243	6.51286	6.64602	6.97017	3.27912	5.01842	4.31748	-0.474402	0.175055	-1.48296	0.447701	0.120016	0.0323819	-0.88854	0.216222
F5H510_HUMAN;H0YF69_HUMAN;H0YFN9_HUMAN;RNF10_HUMAN;RNF10_HUMAN	RNF10	4.85527	4.67248	4.92511	5.12294	5.24397	5.71343	5.25983	5.53999	5.68374	4.5579	5.75709	4.71541	5.97572	5.50683	4.72767	4.94736	0.28459	0.216673	-0.149912	0.0781747	0.545358	0.746298	0.110856	0.0422358
F5H5R8_HUMAN;ARY1_HUMAN	NAT1	4.20024	3.94033	4.90991	4.16928	5.50176	4.98342	4.82895	4.621	5.11185	4.64591	4.71859	0.57305	4.50592	4.79112	4.73672	4.73385	-0.542589	0.10773	-0.29188	0.316247	0.678843	0.481663	0.929552	0.184282
F5H5U2_HUMAN;DDX55_HUMAN	DDX55	5.75637	5.18785	5.76268	5.63629	4.23887	4.51573	6.12132	6.29475	5.10117	5.17679	5.55478	5.45835	6.23927	6.43483	3.78219	6.82855	-0.263023	0.442826	0.528543	0.103263	-0.293129	0.0764799	0.498437	0.146169
F5H6E2_HUMAN;MYO1C_HUMAN;MYO1C_HUMAN	MYO1C	9.96743	9.53129	9.19572	9.76435	9.63058	9.67354	9.28189	9.51559	9.78853	9.83327	9.8585	9.85604	9.68957	9.51159	9.6712	9.51015	0.219388	0.3707	0.0702285	0.121601	-0.0892963	0.0649995	-0.238456	1.14325
F5H6I0_HUMAN;H0YLF3_HUMAN;B2MG_HUMAN	B2M	5.8966	6.14237	7.28924	8.27119	7.45691	7.64821	5.06344	6.40995	6.1566	8.42975	7.75352	6.73344	8.23875	8.16706	7.01082	7.38072	0.368476	0.106198	1.05471	0.35182	-0.255221	0.0409879	0.431011	0.151287
F5H6I7_HUMAN;ATLA3_HUMAN	ATL3	8.24766	7.87704	7.93455	8.55984	7.7661	8.38126	7.90082	8.08622	7.97423	8.13936	7.77101	8.08793	8.28061	7.65836	7.71084	8.01886	-0.161639	0.231134	-0.116431	0.0994693	-0.121174	0.0839337	-0.0759655	0.0829195
F5H6Z0_HUMAN;CDK17_HUMAN;CDK17_HUMAN	CDK17	6.15961	6.29125	3.87102	4.81154	6.84089	7.81205	4.64597	6.52424	5.87603	6.34607	6.08549	6.1193	6.61435	6.42193	5.67435	6.56013	0.823369	0.404441	-0.138098	0.0264309	1.17243	0.236205	0.210965	0.188885
F5H726_HUMAN	TCP1	6.33203	5.06663	4.48708	6.46879	4.36447	2.65365	6.54447	6.4356	6.38086	5.77495	6.75128	6.43029	6.31672	5.78494	5.5394	3.41498	0.745711	0.408584	0.26446	0.0314685	-0.589087	0.0807904	-1.07034	0.396525
F5H760_HUMAN;MGST1_HUMAN	MGST1	9.35802	9.70539	9.22534	8.21083	4.82836	4.47155	8.25729	8.64686	9.86292	9.97272	9.825	9.81968	9.1867	8.73294	6.74068	9.32842	0.745187	0.73946	1.94617	0.341072	-2.57388	0.439765	-1.3729	0.608906
F5H7J9_HUMAN;H0YGW5_HUMAN;LRP6_HUMAN	LRP6	6.41609	4.59163	8.12103	5.00962	4.92967	4.12443	6.44565	6.72601	6.8641	6.79537	6.61651	5.9846	6.85344	5.19067	6.73523	5.53404	0.530552	0.149092	0.521906	0.121601	-0.478152	0.0649995	-0.486798	0.234706
F5H8D7_HUMAN;XRCC1_HUMAN	XRCC1	8.73868	8.64004	9.22571	8.81911	3.90828	8.57833	8.79562	8.74276	8.24902	7.50006	8.05551	7.93566	8.58034	8.03382	8.31865	7.81086	-0.920822	1.4817	0.679672	0.0928023	-1.34964	0.185746	0.250857	0.246059
F5H8F7_HUMAN;ASH2L_HUMAN;ASH2L_HUMAN	ASH2L	7.22897	7.49436	6.95252	6.05795	5.78233	7.67804	8.08853	7.01657	6.99689	6.77853	6.57197	6.83351	7.15092	5.5829	7.29392	7.54672	-0.138226	0.0874951	-0.247753	0.0545449	0.207917	0.0469506	0.0983899	0.0346103
F6RFD5_HUMAN;DEST_HUMAN;DEST_HUMAN	DSTN	8.79462	8.49221	7.80338	9.56057	8.16339	8.59793	7.41726	8.44846	7.55944	7.85131	7.96393	7.96265	8.11341	7.52272	8.32223	8.10459	-0.828361	0.699094	-0.141022	0.0696281	-0.505935	0.186564	0.181405	0.199028
F6RY50_HUMAN;SIPA1_HUMAN	SIPA1	9.84334	9.65162	9.49511	9.61202	8.92069	9.78613	9.60845	8.93906	9.15447	9.55438	9.86873	9.14243	9.05849	9.57084	9.33518	8.57134	-0.220518	0.31749	-0.179615	0.0970698	-0.336943	0.260527	-0.296039	0.242722
F6T1Q0_HUMAN;PDE12_HUMAN;PDE12_HUMAN	PDE12	8.00296	8.25221	8.18783	8.00694	8.21085	8.16432	8.05122	8.22753	7.75107	8.07835	7.74878	7.85164	7.63146	7.3597	7.64613	6.95793	-0.255024	0.835079	-0.764672	1.2069	0.0509945	0.0964033	-0.458654	0.682914
F6TR53_HUMAN;H1BP3_HUMAN	HS1BP3	8.07077	7.98805	8.05291	9.02259	8.10276	7.90432	8.35658	8.05287	8.19507	8.09189	8.1737	8.4581	8.46261	7.95961	8.69916	8.26046	-0.0538926	0.0380056	0.241332	0.272911	-0.179453	0.0959097	0.115772	0.132359
F6TX30_HUMAN;ASB6_HUMAN;ASB6_HUMAN	ASB6	6.37635	6.33206	6.93229	5.46387	5.97221	6.24555	5.91926	6.67089	6.70963	6.10515	5.88893	6.21912	6.67275	6.95817	7.06039	6.52271	-0.0454359	0.0232901	0.601528	0.736435	-0.0741663	0.0256645	0.572797	0.718144
F6V107_HUMAN;PICK1_HUMAN;PICK1_HUMAN	PICK1	4.77365	4.63985	6.54729	6.76407	4.99045	5.07936	4.68374	2.81367	5.36111	5.79509	5.20264	6.07804	3.21258	5.77086	4.39689	4.24399	-0.0719989	0.0211845	0.0142739	0.00252913	-1.28941	0.313003	-1.20314	0.562218
F6V2D4_HUMAN;LEG8_HUMAN	LGALS8	7.39507	6.24191	8.02076	7.74365	9.41118	6.41107	5.97536	7.14326	7.53792	7.40399	7.50533	7.28085	7.83699	7.83164	8.14524	7.67368	0.0816732	0.0378763	0.636669	0.145841	-0.115133	0.0151997	0.439863	1.00875
F6WQW2_HUMAN;RANG_HUMAN;RANG_HUMAN	RANBP1	11.0796	10.9775	11.3176	10.8075	11.3899	11.1499	11.2143	10.9832	10.5983	10.6172	10.4181	10.4863	10.5258	10.71	10.6775	10.6813	-0.515569	1.46085	-0.535691	1.45557	0.138808	0.163897	0.118686	0.478557
F8VNT9_HUMAN;F8VV56_HUMAN;F8VWK8_HUMAN;F8W022_HUMAN;CD63_HUMAN;CD63_HUMAN;CD63_HUMAN	CD63	9.04047	8.07956	8.29964	8.26157	8.08025	7.77227	8.35785	8.49285	9.31508	9.39746	9.58571	9.2664	9.62886	9.79988	9.61735	9.49413	0.970851	1.43942	1.45925	1.90959	-0.244504	0.142694	0.243897	0.689684
F8VPD4_HUMAN;PYR1_HUMAN	CAD	10.9813	10.9371	10.7189	11.1608	10.4549	10.6914	10.3752	10.5466	10.806	10.9616	10.8169	10.9448	10.5472	10.6292	10.4075	10.463	-0.0671858	0.156876	-0.00530433	0.00828257	-0.43248	0.755155	-0.370599	1.28261
F8VPI1_HUMAN;F8VQQ5_HUMAN;F8VQW0_HUMAN;F8VR05_HUMAN;F8VSI7_HUMAN;F8VVJ4_HUMAN;F8VX73_HUMAN;F8W086_HUMAN;F8W201_HUMAN;BI1_HUMAN;BI1_HUMAN	TMBIM6	8.70998	8.10284	8.29511	8.71248	8.55542	8.38624	9.0505	8.78921	9.20804	9.30254	8.67158	8.279	8.42712	9.30401	9.00496	9.55449	0.410188	0.416151	0.3773	0.278226	0.240242	0.190192	0.207354	0.119035
F8VQD9_HUMAN;ATGA1_HUMAN	ATG101	5.07525	5.66477	4.52806	4.46996	6.4105	6.3278	6.238	6.03136	6.34637	6.23624	5.46369	5.83471	6.24411	5.45282	6.00533	5.8062	1.03574	0.996605	-0.374801	0.486186	1.31741	0.897968	-0.0931405	0.0616663
F8VQF4_HUMAN;F8VRS8_HUMAN;F8VUB4_HUMAN;F8VV52_HUMAN;F8W145_HUMAN;CNOT2_HUMAN;CNOT2_HUMAN;CNOT2_HUMAN	CNOT2	6.68479	7.17783	6.20318	6.67635	7.54391	5.08147	5.32443	6.8276	5.85623	7.00045	6.77325	7.21906	6.98156	6.62233	6.5925	5.41826	0.0267102	0.0129317	0.209312	0.0456124	-0.491185	0.113894	-0.308584	0.137889
F8VQZ7_HUMAN;MAP2_HUMAN;MAP2_HUMAN;MAP2_HUMAN	METAP2	6.46078	7.3506	5.1894	8.04647	7.32232	7.04728	6.85071	7.15207	6.70309	6.64442	6.52287	6.47962	6.21086	4.78886	6.76525	7.04231	-0.174315	0.0554491	-0.891279	0.393385	0.331281	0.0761481	-0.385683	0.161254
F8VR84_HUMAN;MYG1_HUMAN	MYG1	8.64569	8.26306	9.52272	9.15086	9.2645	8.59515	8.94891	8.60934	8.38127	8.3423	8.37291	8.32227	8.3471	8.37926	8.20601	7.72184	-0.540895	0.60311	-0.690924	0.830904	-0.041105	0.0147058	-0.191135	0.293947
F8VRU2_HUMAN;RPC2_HUMAN;RPC2_HUMAN	POLR3B	7.56102	6.19183	4.49503	6.08157	5.25884	6.33823	5.58185	6.98839	6.97131	6.93489	6.3836	6.50077	6.3486	6.90692	5.0394	6.4954	0.615277	0.24558	0.15575	0.0396818	-0.0405337	0.00623273	-0.500061	0.268314
F8VRY4_HUMAN;TMTC3_HUMAN;TMTC3_HUMAN	TMTC3	4.46923	5.32424	4.47646	5.75089	5.72093	5.16429	5.06691	3.78323	6.0762	5.66223	4.18432	4.27944	5.04975	4.90121	4.45518	5.05459	0.0453417	0.0138498	-0.0686584	0.0216729	-0.0713643	0.0156968	-0.185364	0.0642426
F8VSL3_HUMAN;NFYB_HUMAN	NFYB	4.85086	8.14827	4.62673	4.6387	4.34184	5.18712	5.52711	3.35703	7.34877	6.37221	3.92373	7.35917	3.06031	6.4767	5.09839	4.81256	0.684826	0.129106	0.258714	0.0453373	-0.962866	0.153011	-1.38898	0.30601
F8VTR4_HUMAN;F8W1B9_HUMAN;YETS4_HUMAN	YEATS4	5.72264	4.45616	0.528961	5.38253	5.38141	4.26354	3.76237	3.98966	5.52531	4.54205	4.45812	3.61921	3.93531	4.77765	4.94282	5.04321	0.513597	0.084001	0.325498	0.130375	0.326673	0.0325606	0.138574	0.0494226
F8VTV8_HUMAN;F8VWX7_HUMAN;F8VXD2_HUMAN;F8VYH9_HUMAN;F8VZ51_HUMAN;F8VZZ0_HUMAN;CDK4_HUMAN	CDK4	3.84173	5.65742	5.15032	7.5346	4.03691	8.40151	5.11028	6.78516	6.81216	7.109	6.72576	6.94946	6.59005	6.62113	6.08766	7.64711	1.35308	0.532641	0.653022	0.110853	0.537447	0.0595488	-0.162609	0.0898453
F8VTY2_HUMAN;NUP37_HUMAN	NUP37	8.29295	8.57625	8.70668	8.44946	8.35907	8.25788	8.22654	8.24541	8.74993	8.38434	8.74925	8.26955	8.51475	8.41777	7.83389	8.16462	0.031929	0.0383314	-0.0394702	0.0354031	-0.234109	0.504739	-0.305508	0.385098
F8VU51_HUMAN;YLPM1_HUMAN;YLPM1_HUMAN	YLPM1	7.82053	8.24456	5.92801	8.04482	7.78904	6.88215	6.30984	7.08798	6.75465	6.85156	7.03124	6.3214	6.46977	5.06822	7.5633	7.59721	-0.769766	0.396704	-0.342626	0.0823174	-0.492227	0.116353	-0.0650874	0.0166016
F8VV13_HUMAN;MUCL1_HUMAN	MUCL1	9.1803	8.40613	10.2433	9.77074	11.5919	10.7758	10.9965	10.7339	8.07691	8.68191	8.87304	10.6941	10.1577	10.4974	11.3764	11.2916	-0.318642	0.0977557	-0.193743	0.088003	1.62437	0.741412	1.74927	0.732628
F8VVA7_HUMAN;COPZ1_HUMAN	COPZ1	8.26669	9.04614	9.17858	9.07681	9.68669	8.93654	8.92146	8.94695	8.59346	8.22327	8.37773	8.06174	8.39872	8.5829	8.71414	8.93642	-0.578005	0.786952	-0.464867	0.518186	0.230854	0.120929	0.343992	0.564836
F8VVL1_HUMAN;DENR_HUMAN	DENR	7.46187	5.32283	7.03421	7.93042	5.40487	6.46364	7.04306	8.03006	7.78455	7.53628	7.03214	5.54851	7.63195	7.59663	7.42751	5.08491	0.0380379	0.00826182	0.199843	0.0333081	-0.201926	0.0323819	-0.0401211	0.007878
F8VW96_HUMAN;CSRP2_HUMAN	CSRP2	5.00226	6.90978	7.88466	7.50205	7.08905	6.49549	8.13738	4.11524	6.22897	7.2661	7.24064	4.91316	7.5089	4.114	8.07607	6.33719	-0.412468	0.104617	0.0497474	0.00434987	-0.365394	0.0460055	0.0968214	0.0145825
F8VWV2_HUMAN;F8VXB0_HUMAN;DP13B_HUMAN;DP13B_HUMAN;DP13B_HUMAN	APPL2	3.87141	7.08179	5.78404	5.22991	3.93657	5.5534	5.34609	5.10898	5.10922	5.50907	6.5526	6.33525	4.37016	4.25671	6.11739	4.67175	0.38475	0.112579	-0.132259	0.0316207	-0.505526	0.0938704	-1.02254	0.470929
F8VWW7_HUMAN;SPRY3_HUMAN	SPRYD3	6.13459	4.47769	4.42234	6.81451	8.55307	6.58736	6.94477	6.87648	7.22012	5.75925	7.08038	6.27794	7.20035	7.21365	8.10451	7.5899	1.12214	0.48503	0.286687	0.0974491	1.77813	0.477039	0.942685	0.618737
F8VX04_HUMAN;S38A1_HUMAN	SLC38A1	7.61322	7.72348	7.80371	7.98666	8.21583	8.01142	8.32155	7.97006	8.17462	8.25809	8.05979	8.359	8.41083	8.49081	7.82737	8.06262	0.43111	1.4161	0.0681899	0.0577274	0.347949	0.613342	-0.0149715	0.014057
F8VX55_HUMAN;TFCP2_HUMAN;TFCP2_HUMAN	TFCP2	5.34758	7.61659	3.85235	4.94287	7.23515	6.93094	6.77767	7.2549	7.76212	7.68616	7.48206	7.29642	7.7891	7.67151	6.83605	7.12093	2.11684	0.870902	0.304732	0.241332	1.60982	0.389924	-0.202292	0.172156
F8VXC8_HUMAN;SMRC2_HUMAN;SMRC2_HUMAN;SMRC2_HUMAN	SMARCC2	8.35892	8.9193	8.19384	8.48938	8.55125	7.93956	8.43793	8.41178	8.6729	9.05237	8.54894	8.63693	8.50463	8.38015	8.36902	8.03932	0.23742	0.343334	-0.0118467	0.00896948	-0.155234	0.108471	-0.404501	0.723675
F8VXG7_HUMAN;SCAFB_HUMAN;SCAFB_HUMAN	SCAF11	6.60132	5.12561	6.40166	4.91124	7.50888	6.7085	5.85547	6.38685	7.11519	5.81252	6.53781	6.65095	6.48708	6.33469	7.94734	6.39781	0.769159	0.442689	0.176806	0.0489914	0.854967	0.287018	0.262614	0.107557
F8VXJ4_HUMAN;TF3B_HUMAN;TF3B_HUMAN;TF3B_HUMAN;TF3B_HUMAN	BRF1	5.51113	4.4489	4.88872	6.11419	5.44766	4.90018	6.04483	5.6185	6.43874	6.2727	6.26017	6.5321	6.15093	6.62843	4.49851	6.44634	1.13519	1.01991	0.42826	0.139818	0.262055	0.0855257	-0.444875	0.194685
F8VXU5_HUMAN;VPS29_HUMAN;VPS29_HUMAN	VPS29	9.43406	9.24133	9.15264	8.84071	8.60318	9.18879	9.19138	9.34486	8.81959	8.86116	8.84033	8.82456	8.95905	8.38161	8.68484	8.46565	-0.330775	0.876543	-0.459265	0.54554	-0.0851307	0.0575612	-0.213621	0.411408
F8VXY6_HUMAN;G3V1V1_HUMAN;ZCRB1_HUMAN	ZCRB1	4.50086	5.53288	6.27928	4.79735	4.81273	4.27095	5.033	5.38767	4.4971	4.98258	4.54375	5.46853	4.64976	4.91644	6.19875	3.66494	-0.404606	0.221494	-0.0186151	0.00386182	-0.40151	0.13164	-0.015519	0.00436713
F8VYE8_HUMAN;PP1G_HUMAN;PP1G_HUMAN	PPP1CC	9.07364	7.85704	8.38385	8.99616	10.1584	9.38744	8.95985	9.24489	7.98168	8.06609	8.39409	8.30385	8.74068	8.93059	9.13759	8.78653	-0.391247	0.363513	-0.538792	0.477091	0.859965	0.439765	0.712421	1.24918
F8VYN9_HUMAN;ARL1_HUMAN;ARL1_HUMAN	ARL1	9.2483	9.78493	9.29031	9.41578	9.67511	9.91317	9.39654	9.17513	9.27132	9.26995	9.4505	9.30454	9.21247	9.31132	9.14476	9.66789	-0.110753	0.213228	-0.205877	0.19546	0.10516	0.0748347	0.0100357	0.0125986
F8VZ44_HUMAN;AAAS_HUMAN	AAAS	7.42807	7.61321	7.80875	7.89185	8.1208	7.32031	7.10879	6.05642	7.37194	7.51427	7.18173	7.38735	7.64664	7.40598	7.05508	7.56332	-0.321647	0.849519	0.26617	0.100636	-0.533888	0.206867	0.0539301	0.0633114
F8VZQ9_HUMAN;SARNP_HUMAN	SARNP	7.27824	6.81548	6.95359	6.19473	7.70777	7.39772	7.37716	7.16763	7.52145	6.78152	7.39048	7.34844	7.76076	7.60947	7.55774	7.72011	0.44996	0.480244	0.249454	0.504093	0.602059	0.477039	0.401552	0.626073
F8W031_HUMAN		9.00949	8.64652	8.89219	9.17491	8.8735	8.64361	8.67466	8.35748	8.8205	8.54215	8.51492	8.83107	8.72718	8.07337	8.20723	7.70702	-0.253616	0.549613	-0.458611	0.463184	-0.293466	0.362617	-0.49846	0.577738
F8W0V1_HUMAN;HUTH_HUMAN;HUTH_HUMAN	HAL	4.63943	3.41358	5.61576	4.71021	5.3596	7.30503	7.0801	6.57488	4.86124	4.8836	5.45669	3.51866	7.15043	7.62853	6.69914	7.10208	0.0853045	0.0251191	0.565145	0.239329	1.98516	0.640709	2.465	1.24918
F8W1A4_HUMAN;KAD2_HUMAN;KAD2_HUMAN;KAD2_HUMAN;KAD2_HUMAN	AK2	8.96971	8.90169	8.73097	8.72609	8.78517	8.6361	8.69168	9.15174	9.05617	7.72979	8.65582	8.30535	8.94728	8.74283	6.42124	9.41924	-0.395332	0.39086	-0.433524	0.109575	-0.0159444	0.0139424	-0.0541361	0.0116225
F8W1F5_HUMAN;FMNL3_HUMAN	FMNL3	6.88965	5.15367	6.16405	5.38947	6.16024	7.98989	7.80862	6.73326	6.98906	6.40596	7.3178	6.13928	6.99407	6.60052	7.03127	6.53266	0.813816	0.518552	-0.383368	0.149627	1.27379	0.420368	0.0766071	0.0412976
F8W1V1_HUMAN;IL32_HUMAN;IL32_HUMAN;IL32_HUMAN	IL32	7.68279	9.06194	7.78559	7.81702	9.19972	8.7443	9.41893	9.19034	6.59279	6.90045	7.12785	6.67035	7.39106	7.26392	7.48688	7.28475	-1.26398	1.20899	-1.78168	2.22403	1.05149	0.604308	0.533792	1.06226
F8W696_HUMAN;APOA1_HUMAN	APOA1	11.2645	11.4308	11.7711	11.0503	10.0226	10.1006	11.0602	10.7822	10.8511	10.7214	10.1613	10.5945	9.74719	10.0052	9.39019	9.27057	-0.7971	1.24344	-0.888108	0.755164	-0.88778	0.610926	-0.978788	1.10571
F8W6C2_HUMAN;SPS2L_HUMAN	SPATS2L	6.40092	7.22141	7.57553	7.34824	5.93442	7.54681	7.42038	7.76087	6.85334	7.39373	7.28277	7.10161	7.50483	7.83118	7.73728	7.20755	0.0213378	0.0131193	0.404591	0.167108	0.0290938	0.00623273	0.412347	0.600892
F8W726_HUMAN;UBP2L_HUMAN;UBP2L_HUMAN;UBP2L_HUMAN;UBP2L_HUMAN;UBP2L_HUMAN	UBAP2L	9.91279	9.78634	10.0693	9.41192	9.44202	9.59397	9.73359	10.0265	9.7586	9.7115	9.59406	9.60106	9.63405	9.85368	9.70084	9.70864	-0.128773	0.221275	0.0252796	0.0250807	-0.0960555	0.0730789	0.0579972	0.204315
F8W7C6_HUMAN;RL10_HUMAN;X1WI28_HUMAN	RPL10	9.76916	8.11403	9.05346	7.79044	9.35484	9.51643	8.85362	8.96203	8.52959	8.84428	8.60022	8.23463	8.96456	8.60616	8.41071	8.59031	-0.129592	0.0544569	-0.528794	0.699198	0.489958	0.16497	0.0907562	0.101858
F8W7U8_HUMAN;MRE11_HUMAN;MRE11_HUMAN	MRE11	7.71867	7.52018	7.48077	7.15821	8.03464	6.71818	7.14146	7.33548	7.23546	7.24133	6.98996	7.34554	7.13044	7.6488	7.44422	7.82973	-0.266385	0.593981	0.205859	0.114215	-0.162018	0.0774532	0.310227	0.468233
F8W930_HUMAN;IF2B2_HUMAN;IF2B2_HUMAN	IGF2BP2	9.51274	8.88444	9.29215	9.01529	9.29274	9.39676	9.0401	9.17581	9.53401	9.59361	9.54788	9.38676	9.60106	9.37763	9.53541	9.58728	0.339408	0.737074	0.298996	0.860813	0.0501934	0.0408967	0.00978183	0.0226289
F8W943_HUMAN;ARLY_HUMAN;ARLY_HUMAN	ASL	8.45377	8.31849	8.97061	6.72647	6.62869	8.33935	8.4982	6.85577	7.30469	7.16388	7.30952	6.95672	6.29198	6.28815	7.48583	7.45369	-0.933633	0.585384	-0.700587	0.235406	-0.536834	0.113224	-0.303789	0.183897
F8W9S7_HUMAN;GAPD1_HUMAN;GAPD1_HUMAN;GAPD1_HUMAN;GAPD1_HUMAN;GAPD1_HUMAN;GAPD1_HUMAN	GAPVD1	8.37793	8.15659	8.1506	8.5205	8.87239	8.49094	8.641	8.54034	7.88682	8.12497	8.05351	8.43102	8.27693	8.03792	8.22696	8.09307	-0.177326	0.335853	-0.477446	1.22753	0.33476	0.552881	0.03464	0.0444639
F8W9S8_HUMAN;LMBL4_HUMAN	L3MBTL4	5.07274	6.57613	4.29327	5.995	4.14582	6.50643	5.43994	4.22529	5.54317	5.53334	4.90119	5.6366	5.73665	5.08999	4.92222	5.63034	-0.080709	0.0269718	0.265433	0.0689233	-0.404915	0.0770718	-0.0587735	0.0357501
F8W9X7_HUMAN;CCD93_HUMAN	CCDC93	7.30851	7.12229	6.73732	8.1739	9.28835	7.90594	7.96428	7.376	8.04936	7.76057	7.6438	7.29476	7.80279	7.89078	7.73206	7.15898	0.351617	0.269864	-0.48749	0.217757	0.798137	0.293526	-0.0409702	0.0288527
F8WA11_HUMAN;CLAP1_HUMAN;CLAP1_HUMAN;CLAP1_HUMAN;CLAP1_HUMAN;CLAP1_HUMAN	CLASP1	6.5219	6.22162	6.93304	6.20484	6.98404	6.63539	7.19995	6.4787	6.46696	6.28395	6.58172	5.96961	6.3084	5.69865	6.41195	5.92204	-0.144793	0.155548	-0.739259	0.837098	0.354169	0.274869	-0.240298	0.257587
F8WAR6_HUMAN;F8WER6_HUMAN;KIF3C_HUMAN;KIF3B_HUMAN	KIF3C	7.97768	4.27214	7.74177	6.83972	5.29481	7.50724	6.34224	7.31174	6.75885	6.90701	6.23362	6.44434	7.43441	7.63833	7.74837	7.57067	-0.121874	0.0252234	0.983935	0.456664	-0.093817	0.0104624	1.01199	1.29234
F8WAT4_HUMAN;PAPOG_HUMAN;PAPOG_HUMAN	PAPOLG	4.26751	6.07963	4.11068	2.94879	5.38133	7.53673	4.39047	5.89651	6.11053	6.9487	5.86243	6.98534	6.08789	6.91549	5.0641	4.11081	2.1251	0.993702	-0.256687	0.0417207	1.44961	0.293526	-0.932175	0.333114
F8WAX7_HUMAN;SELK_HUMAN	SELENOK	8.18386	8.1719	8.39109	8.7212	9.24871	8.55819	8.46377	8.40692	7.77475	7.64652	8.10874	8.54081	8.43942	8.11296	8.7977	8.74667	-0.349308	0.428344	-0.145207	0.0968454	0.302384	0.224319	0.506485	0.510681
F8WBA3_HUMAN;KPCD1_HUMAN	PRKD1	6.70982	5.82084	5.11732	7.12566	6.96798	5.83264	4.69372	6.22488	6.95676	6.71255	6.55248	6.08999	6.64555	4.38091	6.5141	6.87252	0.384535	0.194854	0.173467	0.0314289	-0.263604	0.0567108	-0.474672	0.166534
F8WBF9_HUMAN;Q5TH30_HUMAN;NDRG3_HUMAN;NDRG3_HUMAN;NDRG3_HUMAN	NDRG3	8.07282	4.94891	7.78498	7.66949	5.0989	8.16924	8.03626	8.01886	8.3022	7.85034	8.35643	8.49792	8.60225	7.88909	8.34171	4.22948	1.13267	0.450531	-0.0651804	0.00695069	0.211767	0.0247963	-0.986084	0.209643
F8WCA0_HUMAN;J3QRU4_HUMAN;K7EKX0_HUMAN;K7ENK9_HUMAN;L7N2F9_HUMAN;VAMP2_HUMAN;VAMP3_HUMAN	VAMP2	7.11318	7.29283	7.60892	6.81259	7.06311	6.62661	6.70764	6.78609	6.68559	7.08307	6.52135	6.97591	7.31619	6.9585	7.53286	7.97274	-0.390401	0.566277	0.649212	0.725376	-0.411019	0.417053	0.628594	0.670941
F8WCF6_HUMAN;ARPC4_HUMAN;ARPC4_HUMAN	ARPC4-TTLL3	11.2817	11.3678	11.5739	11.3134	10.7609	11.0956	11.1813	11.2957	11.0535	10.9758	11.0976	10.959	10.8789	10.9931	10.8002	10.6786	-0.362743	1.59145	-0.245703	0.434792	-0.300822	0.448815	-0.183782	0.663689
F8WCN3_HUMAN;KCRU_HUMAN	CKMT1A	8.3217	6.56615	8.64759	8.47579	8.15035	8.11684	6.71404	8.71737	8.08227	8.36341	7.89286	8.35757	9.07606	8.22584	7.66653	8.53236	0.171216	0.0700631	0.450548	0.155737	-0.0781597	0.0139424	0.201172	0.126304
F8WEA4_HUMAN;KCNQ5_HUMAN;KCNQ5_HUMAN;KCNQ5_HUMAN;KCNQ5_HUMAN;KCNQ5_HUMAN;KCNQ5_HUMAN	KCNQ5	5.07813	4.3778	5.17299	4.67209	5.04343	4.6155	5.54003	4.23531	4.79464	3.04805	3.12728	4.14984	4.87922	4.82823	6.22971	3.11237	-1.0453	0.727545	-0.0961835	0.0184088	0.0333148	0.011099	0.982431	0.301527
F8WJN3_HUMAN;CPSF6_HUMAN;CPSF6_HUMAN;CPSF6_HUMAN	CPSF6	8.90969	8.9992	9.2203	9.06847	9.54734	9.51471	8.6307	9.27583	9.2043	9.21294	9.1539	8.94442	9.12887	9.12987	9.10902	8.99798	0.0794758	0.219141	-0.150707	0.122383	0.192731	0.130895	-0.0374518	0.102088
G3V0I5_HUMAN;NDUV1_HUMAN;NDUV1_HUMAN	NDUFV1	7.17549	6.04843	6.51479	6.83479	5.56054	5.11738	5.72056	5.71828	6.65639	6.46279	6.66918	6.30721	6.29129	6.37623	6.14071	6.92866	-0.119481	0.0993464	0.905031	1.08072	-1.11418	0.794918	-0.0896718	0.085164
G3V167_HUMAN;PARP2_HUMAN;PARP2_HUMAN	PARP2	5.40455	4.58243	5.52108	4.97233	5.54414	6.45646	4.04013	5.86984	6.00495	5.58195	6.4854	6.37013	4.5067	5.5413	5.47363	5.39489	0.990513	1.11342	-0.24851	0.0666813	0.357544	0.0900267	-0.881479	0.740755
G3V180_HUMAN;G3V1D3_HUMAN;DPP3_HUMAN;DPP3_HUMAN	DPP3	8.13239	8.53811	8.93517	8.30872	8.2504	8.15431	8.64474	8.60179	8.48685	7.85714	7.70648	7.96046	8.20576	8.37982	7.93714	8.59232	-0.475866	0.607653	-0.134051	0.126209	-0.0657904	0.0405418	0.276025	0.29538
G3V1A6_HUMAN;GSDMD_HUMAN	GSDMD	9.39954	9.27013	8.89915	8.67111	9.5374	9.15941	9.9947	9.58739	10.0658	9.74047	10.0844	9.92406	10.0377	10.0114	10.3406	10.3305	0.893681	1.56109	0.6103	0.834933	0.509743	0.417053	0.226361	0.478422
G3V1N2_HUMAN	HBA2	7.52393	6.74497	4.96434	6.20506	5.59175	7.59753	7.21173	5.24478	6.69522	6.75751	7.15718	6.54566	6.26087	5.06229	4.40482	7.61647	0.429321	0.189612	-0.575336	0.106945	0.0518747	0.00714955	-0.952782	0.314628
G3V1P5_HUMAN;MED15_HUMAN;MED15_HUMAN;MED15_HUMAN	MED15	7.30181	7.78772	7.52734	5.19574	5.72392	8.468	7.46683	7.66306	6.49757	5.79547	6.21892	5.55193	7.73465	7.29585	7.90667	7.26203	-0.937179	0.434194	0.219348	0.0539211	0.377304	0.0617595	1.53383	1.28261
G3V1S4_HUMAN;G3V5S9_HUMAN;FCF1_HUMAN	FCF1	7.80127	4.94332	6.34626	5.12141	8.71522	8.58299	7.19628	6.72942	7.40533	7.15807	6.89076	6.86444	7.07195	8.34625	7.77321	8.62146	1.02658	0.450069	0.147241	0.0336692	1.75291	0.414619	0.873569	0.634712
G3V203_HUMAN;J3QQ67_HUMAN;RL18_HUMAN	RPL18	14.7517	14.4569	15.8591	14.9354	15.7724	16.3201	15.5297	15.0638	13.5368	14.0382	13.8874	14.1452	14.5541	15.6019	15.1418	15.4709	-1.09887	1.10546	-0.479315	0.28559	0.670738	0.314665	1.29029	1.16745
G3V229_HUMAN;CGRF1_HUMAN	CGRRF1	7.02456	7.00603	6.58977	4.12797	8.31164	7.20133	6.12957	7.46055	5.65942	4.29007	7.17647	6.61018	7.17232	7.62223	7.59928	7.35361	-0.253046	0.0524325	0.161086	0.0502668	1.08869	0.231409	1.50282	0.626073
G3V2D5_HUMAN;G3V2P5_HUMAN;G3V515_HUMAN;TISB_HUMAN	ZFP36L1	8.03431	7.74201	7.46466	8.33992	8.94562	8.37786	8.11385	8.52436	8.47348	8.35702	8.63677	8.17233	9.09276	9.12928	9.0176	8.73535	0.514673	0.788839	0.503326	0.656255	0.595195	0.463174	0.583848	1.11527
G3V2Q3_HUMAN;G3V5E1_HUMAN;CCNK_HUMAN;CCNK_HUMAN;CCNK_HUMAN;CCNK_HUMAN	CCNK	4.63416	5.65978	4.59192	7.99851	7.40989	3.82536	5.03339	3.74069	6.0707	6.34999	5.41617	6.80722	6.18353	6.75252	7.56403	5.17206	0.439922	0.113314	1.4157	0.302552	-0.718761	0.0863346	0.257019	0.080641
G3V2S6_HUMAN;VATD_HUMAN	ATP6V1D	5.90493	6.97316	5.31289	6.2071	7.43489	6.28947	7.4977	6.53561	7.09583	7.06536	7.5056	7.11207	7.4856	7.12801	7.57141	7.07546	1.0952	1.00763	0.375701	0.222984	0.839899	0.337841	0.120405	0.154918
G3V2U7_HUMAN;ACYP1_HUMAN	ACYP1	4.95773	4.89546	5.14211	4.17004	4.99133	4.40849	3.46836	4.95169	6.0324	6.91199	2.97834	5.78723	6.22378	6.94852	6.69306	6.68201	0.636156	0.172546	2.18187	1.45036	-0.336367	0.119995	1.20935	0.339258
G3V2W1_HUMAN;ZPI_HUMAN	SERPINA10	9.86487	9.51104	10.1157	9.8162	9.53741	10.3074	10.1115	10.1212	9.32786	9.20879	9.34327	8.65044	9.25368	9.34713	9.25321	9.4213	-0.694363	1.12378	-0.700543	1.08731	0.192419	0.142923	0.186239	0.250121
G3V2Y8_HUMAN	CBLN3	15.0792	15.5915	15.7294	15.3143	13.9491	14.2244	14.4836	13.5678	14.1813	12.8418	13.9085	13.3754	12.0818	12.6727	13.3834	13.2394	-1.85185	1.75826	-1.21188	0.909057	-1.37238	1.00957	-0.732419	0.438066
G3V3A4_HUMAN;SNW1_HUMAN	SNW1	8.6558	8.61758	8.9258	8.52417	9.3734	9.19336	8.80491	9.05181	8.59939	8.73355	8.52335	8.97076	9.2584	9.16473	9.2673	9.16307	0.0259223	0.0368672	0.107505	0.155911	0.425029	0.58937	0.506612	1.18515
G3V3A5_HUMAN;G5E9W5_HUMAN;Q3SY87_HUMAN;TTC6_HUMAN;TTC6_HUMAN	TTC6	8.53686	7.66711	9.40639	9.05341	8.82523	7.36649	8.51107	9.17648	9.07045	8.90879	8.55464	8.57873	8.26303	4.81666	8.16979	4.63177	0.112207	0.0554491	-1.9995	0.434039	-0.196125	0.049132	-2.30784	0.603065
G3V3D6_HUMAN;DCAF4_HUMAN;DCAF4_HUMAN;DCAF4_HUMAN;DCAF4_HUMAN;DCAF4_HUMAN	DCAF4	6.48376	5.49432	7.27897	6.92102	7.36239	6.98596	6.32311	7.57164	7.81735	8.03506	7.76656	7.37417	7.91494	8.05382	8.09791	8.13697	1.20377	0.969592	0.990132	0.948581	0.51626	0.17843	0.302624	0.541069
G3V3M6_HUMAN;G3V5Q1_HUMAN;APEX1_HUMAN	APEX1	9.51264	9.77987	9.78848	9.95026	10.0185	9.90576	9.62809	9.65885	9.6133	9.44933	9.70613	9.91001	9.88307	9.98452	10.0233	9.59504	-0.0881202	0.155233	0.0686927	0.0813091	0.0449827	0.0460055	0.201796	0.364238
G3V4E1_HUMAN;H0YJH4_HUMAN;DGKA_HUMAN	DGKA	5.60459	6.5541	4.6516	5.26739	5.58493	4.79677	4.8184	3.85386	5.2135	3.96723	4.99499	3.92773	4.97403	4.28286	4.13013	4.57701	-0.993555	0.587883	-0.272481	0.118232	-0.755931	0.257495	-0.0348572	0.0142153
G3V4W4_HUMAN;GNA1_HUMAN	GNPNAT1	9.22249	8.58322	7.45989	8.69907	9.30763	9.12883	9.41207	9.74679	8.77966	8.70926	8.56646	8.60441	8.93332	8.55523	9.17368	8.84362	0.173779	0.0982693	-0.52237	0.742649	0.907663	0.461036	0.211514	0.382319
G3V4Y0_HUMAN;J3KNY7_HUMAN;J3KRJ0_HUMAN;KLH28_HUMAN;KLH28_HUMAN	KLHL28	4.70543	4.39717	5.34278	4.95894	5.09466	6.18285	6.31852	7.08114	7.25431	7.5373	7.39656	7.21254	7.00026	8.0298	4.83137	7.76207	2.4991	2.57892	0.736584	0.158718	1.31821	0.592514	-0.444301	0.119172
G3V529_HUMAN;DDX24_HUMAN	DDX24	8.04167	7.53046	7.14027	7.62708	8.0858	7.48331	7.88012	7.96804	7.91497	8.17752	8.12367	8.16307	8.28678	7.76251	8.30268	8.12727	0.509938	0.861227	0.265491	0.3151	0.269447	0.199698	0.0250001	0.0288527
G3V5N8_HUMAN;ZFYV1_HUMAN;ZFYV1_HUMAN	ZFYVE1	7.0932	8.17623	7.39206	8.09599	5.97533	6.85037	6.58481	7.52575	7.12568	8.11718	7.2606	7.09038	7.72795	7.50815	6.89993	7.02476	-0.290909	0.200339	0.556133	0.318159	-0.955302	0.456705	-0.10826	0.0600406
G3V5T9_HUMAN;CDK2_HUMAN;CDK2_HUMAN	CDK2	8.61589	8.80681	9.27793	9.26733	8.90702	9.03824	9.14645	8.96297	8.83599	8.67965	8.88312	8.74867	8.7945	8.28085	8.89097	9.08743	-0.205133	0.324487	-0.250229	0.292853	0.021677	0.014162	-0.023419	0.0211182
G3V5Z3_HUMAN;P4R3A_HUMAN;P4R3A_HUMAN	PPP4R3A	6.82163	7.23593	8.16551	6.68027	8.27786	8.02533	7.17204	7.56638	7.45661	7.49261	7.37517	7.39957	7.64056	7.46989	6.56474	6.78692	0.205153	0.13914	-0.644876	0.415467	0.534567	0.224177	-0.315463	0.28201
G3V5Z7_HUMAN;PSA6_HUMAN	PSMA6	10.2187	10.5998	10.4702	10.1312	11.1705	10.7367	10.8397	10.8207	10.8499	10.9323	10.8963	10.897	11.0807	11.3264	11.2066	11.272	0.538883	1.58283	0.329556	0.788139	0.536911	0.746298	0.327584	1.28261
G3XAG1_HUMAN;ZN512_HUMAN;ZN512_HUMAN	ZNF512	7.1444	6.92142	7.35015	7.51472	7.67181	7.41571	7.5954	7.05955	7.19412	7.35242	7.67333	7.49077	7.49597	7.19078	7.81763	7.26582	0.194985	0.325068	0.00693221	0.00386182	0.202945	0.177527	0.0148924	0.0133973
G3XAH6_HUMAN;PAPOA_HUMAN	PAPOLA	8.60561	7.84121	8.52662	8.47719	8.63594	9.01336	8.45443	8.76074	8.07909	8.01111	7.9583	7.97277	8.09775	8.02292	8.18293	8.47081	-0.357337	0.625049	-0.522517	0.90954	0.353463	0.314133	0.188282	0.468719
G3XAI9_HUMAN;F133B_HUMAN	FAM133B	10.9002	10.7799	11.2951	10.7767	10.663	10.8605	10.7066	10.7139	9.94832	10.2507	10.0692	9.90008	10.0563	10.3132	10.7239	10.5989	-0.895893	1.88066	-0.312919	0.486098	-0.201956	0.290253	0.381018	0.600868
G3XAN1_HUMAN;INT9_HUMAN;INT9_HUMAN;INT9_HUMAN	INTS9	7.13484	7.64884	6.82259	4.59333	5.37717	7.88357	7.08046	7.37224	6.97468	6.94902	7.05269	7.44597	6.81645	6.10566	6.95306	7.98233	0.555689	0.200695	0.0360148	0.0072918	0.37846	0.0593552	-0.141213	0.0601491
G3XAN4_HUMAN;TRAM1_HUMAN;TRAM1_HUMAN	TRAM1	7.18677	8.09928	7.1906	8.0112	5.38942	5.4573	8.57833	7.31882	7.52085	7.72417	7.07423	7.79279	7.18564	6.46098	6.93971	6.1887	-0.0939521	0.0623572	0.00779165	0.0016172	-0.935996	0.19224	-0.834252	0.807119
G3XAP6_HUMAN;COMP_HUMAN;COMP_HUMAN	COMP	8.6283	7.87343	8.37219	8.31567	7.27112	8.51007	8.99227	8.92038	7.93561	8.2058	7.17774	7.5739	7.13974	7.23945	7.0284	6.68769	-0.574135	0.661644	-1.39964	0.894656	0.126062	0.0383471	-0.699443	0.739479
G5E994_HUMAN;GP107_HUMAN;GP107_HUMAN	GPR107	6.08541	6.32146	7.09119	6.39636	6.55491	7.00885	6.24928	6.85933	6.43231	6.80137	6.56296	6.77921	7.00465	6.22851	6.70858	6.7986	0.17036	0.174212	0.0169918	0.00929527	0.19449	0.0985872	0.0411218	0.0350004
G5E9A6_HUMAN;UBP11_HUMAN	USP11	8.88126	8.53681	8.9405	9.26145	8.62649	9.22111	9.37786	9.16301	9.60541	9.55993	9.72507	9.67291	9.55492	9.75663	9.43163	9.47977	0.735828	1.56064	0.458619	0.655189	0.192115	0.131755	-0.0850944	0.23974
G5E9C5_HUMAN;PDE5A_HUMAN;PDE5A_HUMAN	PDE5A	7.36898	5.92995	4.70943	6.60561	4.40434	5.47922	6.1221	5.80601	6.59982	6.52633	6.29413	5.97544	6.30387	5.43845	5.02169	7.14434	0.195437	0.0680144	0.524166	0.155911	-0.700573	0.166834	-0.371844	0.15868
G5E9D5_HUMAN;RNZ2_HUMAN;RNZ2_HUMAN	ELAC2	8.93033	8.44945	8.86365	8.68947	8.66415	8.13644	7.86735	8.19344	7.93152	8.06504	7.80561	8.19656	7.52728	7.38436	7.57402	8.1406	-0.733543	1.71027	-0.558783	0.607227	-0.517878	0.535086	-0.343118	0.465683
G5E9V4_HUMAN;H7C5G2_HUMAN;HPS3_HUMAN;HPS3_HUMAN	HPS3	4.95525	5.01831	4.91489	4.58597	5.01848	4.89177	5.13534	4.70302	6.17061	6.61003	4.63913	6.58134	4.02466	4.11108	4.85821	6.03566	1.13167	0.770111	-0.179753	0.0558348	0.0685516	0.0730789	-1.24288	0.479482
G5E9Y1_HUMAN;H0YAJ5_HUMAN;APBB2_HUMAN;APBB2_HUMAN;APBB2_HUMAN;APBB2_HUMAN	APBB2	5.89888	5.44935	4.2363	5.88209	4.34199	5.04638	4.90297	5.73378	5.94241	3.96325	5.25015	6.35482	6.2358	5.24498	7.28902	4.49776	0.0110051	0.00329363	0.810608	0.244976	-0.360371	0.106041	0.439232	0.105896
G5E9Z4_HUMAN;P4K2B_HUMAN	PI4K2B	4.19109	5.86961	5.70071	5.2069	5.56262	4.98313	4.64573	4.81326	3.98964	5.28266	5.26824	5.05296	4.93087	3.92616	4.33213	4.84799	-0.343703	0.167291	-0.4919	0.353265	-0.240894	0.0813824	-0.38909	0.223075
G5EA06_HUMAN;RT27_HUMAN;RT27_HUMAN	MRPS27	7.98547	7.03803	5.69912	8.18592	5.0551	7.55334	6.91404	6.07897	6.61766	7.3028	6.47358	7.04994	6.94063	6.96027	7.57369	6.20271	-0.366141	0.13914	0.518964	0.152127	-0.826776	0.171254	0.0583283	0.0273896
G5EA30_HUMAN;CELF1_HUMAN;CELF1_HUMAN;CELF1_HUMAN;CELF1_HUMAN;CELF1_HUMAN;CELF1_HUMAN	CELF1	8.14303	8.56018	8.2093	8.18298	8.55007	8.5147	8.56246	8.41447	8.60086	8.48662	8.56255	8.51311	8.59718	8.90499	8.95516	8.59881	0.266915	0.879008	0.25361	0.635091	0.236557	0.462642	0.223251	0.594494
G5EA42_HUMAN;H0YMA2_HUMAN;TMOD2_HUMAN;TMOD2_HUMAN	TMOD2	8.01388	7.3354	6.82411	8.04506	5.28343	7.30073	7.86562	4.31165	4.02634	1.02207	4.06364	5.03811	3.55327	4.39887	5.58156	4.14735	-4.01707	1.449	-1.7701	0.445325	-1.36425	0.287018	0.882724	0.19516
G8JL96_HUMAN;PTPRS_HUMAN;PTPRS_HUMAN;PTPRS_HUMAN;PTPRS_HUMAN;PTPRS_HUMAN;PTPRS_HUMAN;PTPRS_HUMAN	PTPRS	4.34067	5.25642	4.80689	4.2663	4.73471	4.44348	4.37062	4.50789	5.27214	4.74586	4.9402	4.23158	4.96851	4.58065	4.77043	4.95917	0.129874	0.0842396	0.305515	0.647833	-0.153394	0.0882424	0.0222465	0.0145825
G8JLB6_HUMAN;HNRH1_HUMAN	HNRNPH1	10.3448	9.53121	9.84363	10.2293	9.34576	9.76689	9.54159	9.70323	9.85708	9.76065	9.40824	9.69653	9.89809	9.65205	9.57664	9.51791	-0.306626	0.424376	0.0718063	0.0953961	-0.39788	0.362617	-0.0194483	0.0238847
G8JLD3_HUMAN;RB6I2_HUMAN;X6RLX0_HUMAN	ERC1	6.78204	6.47651	6.9116	6.2419	7.83714	6.72572	6.7871	6.48067	7.28571	7.05966	7.06286	7.01298	7.28542	6.50775	6.61963	6.10933	0.50229	1.02219	-0.32712	0.150533	0.354644	0.171254	-0.474766	0.478422
G8JLG2_HUMAN;CDSN_HUMAN;Q2L6G8_HUMAN	CDSN	5.75043	7.57461	9.6608	7.69301	10.5986	10.5991	10.1868	4.43929	8.27915	7.37625	5.06338	8.30231	8.91798	9.62371	10.1612	10.2393	-0.414439	0.0774698	0.779584	0.0813091	1.28626	0.108471	2.48028	0.811835
H0UI80_HUMAN;NELFD_HUMAN;NELFD_HUMAN;X6RLT1_HUMAN	NELFCD	7.90372	6.63063	8.4086	8.15349	7.94587	8.19584	7.49425	7.4153	7.45153	7.46988	7.27982	7.89387	7.97242	7.39687	8.16159	7.54215	-0.250336	0.136642	0.00544236	0.00277037	-0.0112963	0.00251769	0.244482	0.250048
H0Y2Y8_HUMAN;ZYX_HUMAN	ZYX	9.36516	9.03395	9.91717	9.55192	10.2732	9.79015	9.5108	9.46266	9.62611	9.56	9.62539	9.62219	9.85909	9.49308	9.23006	9.7726	0.141373	0.186067	-0.170487	0.127318	0.292145	0.185456	-0.0197155	0.0216234
H0Y368_HUMAN;DPM1_HUMAN;Q5QPK2_HUMAN	DPM1	7.88326	8.28251	7.96104	8.21739	8.48041	8.13243	7.6964	7.96365	8.04678	8.33696	8.29541	8.37166	8.22552	8.13614	8.28023	7.77969	0.176653	0.420161	0.0371745	0.0245605	-0.0178244	0.0104624	-0.157303	0.270604
H0Y3H2_HUMAN;ABCA3_HUMAN	ABCA3	4.9875	5.18875	4.72842	6.00423	5.32537	4.9787	4.93459	5.6675	5.52361	5.49023	5.81925	5.52991	5.5137	4.37893	3.91871	4.15482	0.363526	0.35262	-0.734998	0.442063	-0.000685668	0.000256501	-1.09921	0.814665
H0Y4B0_HUMAN;ERI3_HUMAN;ERI3_HUMAN;ERI3_HUMAN	ERI3	8.80899	9.38172	9.00043	9.15228	9.05937	8.35382	8.61478	8.89972	9.36415	9.47963	9.50318	9.23417	9.74683	8.78072	9.33233	9.42538	0.30943	0.729138	0.589392	0.585947	-0.353935	0.334961	-0.073973	0.0606499
H0Y4E5_HUMAN;H0Y4W0_HUMAN;COMD3_HUMAN;R4GNF2_HUMAN	COMMD3	5.23679	6.12871	5.70605	5.15761	5.97009	4.25513	4.50664	5.02102	5.9936	6.54665	5.62891	6.64988	6.62811	7.01001	4.73084	4.31548	0.647471	0.608736	0.732888	0.172862	-0.61907	0.253642	-0.533653	0.156943
H0Y512_HUMAN;APMAP_HUMAN;APMAP_HUMAN	APMAP	6.86139	6.90308	5.38153	8.0924	5.86924	6.5728	3.62281	5.88936	4.96744	6.07339	6.3447	6.35766	7.04416	6.58092	7.30192	7.32257	-0.873802	0.385319	1.57384	0.600515	-1.32105	0.290231	1.12659	0.814665
H0Y599_HUMAN;H0Y7H7_HUMAN;DOCK4_HUMAN;DOCK4_HUMAN;DOCK4_HUMAN	DOCK4	4.983	4.60273	5.82173	6.99959	5.15639	4.75245	5.18425	3.51168	6.46258	6.31129	6.2313	5.96772	6.11565	5.56288	5.10113	5.57732	0.641461	0.323951	0.93805	0.517107	-0.950567	0.262188	-0.653978	0.752607
H0Y5B0_HUMAN	EPB41L2	4.61383	7.37235	7.78256	7.15802	5.28093	7.19504	4.21047	5.41066	5.56148	4.59836	4.6964	6.59862	4.99349	5.96742	4.61061	4.90395	-1.36798	0.478257	-0.405405	0.0994693	-1.20742	0.220645	-0.244846	0.081114
H0Y5B4_HUMAN;H7BZ11_HUMAN;J3KQN4_HUMAN;RL36A_HUMAN	RPL36A	10.3295	10.4483	10.5248	10.2262	11.3425	10.7455	10.8026	10.193	8.97102	9.65827	9.93771	8.91787	10.0447	10.447	10.5285	10.6767	-1.011	1.28848	-0.346669	0.260698	0.388662	0.299046	1.05299	0.970293
H0Y5H9_HUMAN;SPB4_HUMAN	SERPINB4	5.33547	5.32329	5.03492	4.45901	7.58173	7.69806	7.20045	7.97846	5.19893	4.17533	7.03357	7.82241	7.77793	4.80404	6.97575	8.35215	1.01939	0.324297	-0.637204	0.142542	2.5765	1.37996	0.919909	0.17129
H0Y5K5_HUMAN;H0Y621_HUMAN;ERGI3_HUMAN;ERGI3_HUMAN	ERGIC3	7.14594	7.3485	7.30444	7.18502	7.76965	7.47447	6.04969	7.16414	6.67549	6.79675	6.76328	7.309	6.90861	7.62017	8.21932	6.69366	-0.359844	0.76937	0.245953	0.0752232	-0.131487	0.0463076	0.474311	0.29538
H0Y5M9_HUMAN;REL2_HUMAN;REL1_HUMAN	RLN2	10.5544	10.1122	10.6434	10.9187	5.48731	8.85641	9.82924	7.87092	8.27716	4.29675	8.36061	7.56505	7.10478	7.77602	8.0452	3.83369	-3.43227	1.16911	-1.32105	0.182619	-2.54619	0.547657	-0.434971	0.0535535
H0Y6I6_HUMAN;FXL18_HUMAN;FXL18_HUMAN;FXL18_HUMAN	FBXL18	8.43872	8.57881	7.92687	8.83423	9.02625	8.24093	8.13113	8.28363	8.42616	8.3684	8.18451	8.12775	8.39161	8.30774	7.98415	8.03783	-0.167955	0.20399	-0.240149	0.202492	-0.0241757	0.00985485	-0.0963694	0.166534
H0Y6W0_HUMAN;TOP3B_HUMAN;TOP3B_HUMAN;TOP3B_HUMAN	TOP3B	6.39473	6.84185	6.8014	5.3415	7.62976	4.90229	6.88474	7.3273	6.85754	7.18338	7.54198	6.95064	6.89568	6.81369	6.64652	6.60124	0.788516	0.64705	0.053257	0.0118508	0.341154	0.0663902	-0.394105	0.626073
H0Y6Z4_HUMAN;MICA1_HUMAN;MICA1_HUMAN;MICA1_HUMAN	MICAL1	12.4284	12.5484	13.026	12.7433	11.4305	11.7316	12.1481	12.4107	12.1865	12	12.0074	12.0542	11.5514	11.8814	12.2564	11.9168	-0.624506	1.49015	-0.0286953	0.014801	-0.756325	0.608736	-0.160515	0.242309
H0Y704_HUMAN;ZN185_HUMAN;ZN185_HUMAN	ZNF185	7.94951	4.40589	6.31275	7.40673	7.11203	6.66805	7.05411	6.6819	6.87961	7.24761	6.62329	6.9199	6.85655	7.13781	6.4585	6.70031	0.398885	0.109003	-0.0907276	0.0771014	0.360303	0.0617595	-0.12931	0.136034
H0Y760_HUMAN;ARIP4_HUMAN	RAD54L2	4.43169	7.0963	4.84669	7.39596	5.27307	7.07185	4.57205	7.88477	7.70466	7.54977	7.21035	6.97867	7.93221	5.07992	8.40133	8.18694	1.4182	0.556292	1.19967	0.214956	0.257774	0.0294255	0.0392394	0.00775814
H0Y7W5_HUMAN;RFX1_HUMAN;RFX2_HUMAN;RFX2_HUMAN;RFX3_HUMAN;RFX3_HUMAN	RFX3	5.25128	4.34063	5.70382	4.89266	5.82625	5.41835	5.69087	7.12929	7.20267	7.21443	7.70693	6.85276	7.05304	4.61819	7.34333	7.08822	2.1971	1.939	0.509506	0.118808	0.969092	0.392993	-0.718502	0.245508
H0Y849_HUMAN;ARP8_HUMAN;ARP8_HUMAN	ACTR8	8.00489	7.0667	8.33563	7.03549	8.83201	8.26883	6.24216	7.57063	6.81289	6.68861	6.71601	6.70425	6.77501	7.35697	7.46264	6.81854	-0.880236	0.872194	-0.625118	0.206339	0.117732	0.0226309	0.37285	0.53723
H0Y8G5_HUMAN;HNRPD_HUMAN;HNRPD_HUMAN	HNRNPD	11.434	11.1261	10.8885	11.3369	11.4934	11.4704	10.8301	10.8627	11.4493	11.166	11.3659	11.3878	11.5005	11.6447	11.6255	11.882	0.145891	0.285897	0.499019	0.635924	-0.0322189	0.016256	0.320909	0.857457
H0Y8G9_HUMAN;HERC3_HUMAN	HERC3	8.54344	8.46332	8.47227	8.53348	9.03176	8.74905	8.3661	8.60011	9.11299	8.84785	9.16157	8.91428	9.06279	9.19693	9.2661	9.23758	0.506046	1.91949	0.504092	0.915001	0.183628	0.227927	0.181674	0.536486
H0Y8L3_HUMAN;BGH3_HUMAN;S4R3C6_HUMAN	TGFBI	8.25216	8.20113	7.08893	7.79019	9.07571	8.0833	9.23805	8.1819	6.20836	7.29027	6.6884	6.68458	7.46778	7.86778	7.27678	8.76857	-1.1152	1.06535	-0.79951	0.412021	0.811638	0.391508	1.12732	0.754702
H0Y8R1_HUMAN;H0YAK1_HUMAN;GRSF1_HUMAN	GRSF1	9.93884	9.98916	9.57781	9.80725	9.2096	9.55333	8.80192	9.22547	9.26931	9.20647	9.33915	9.28583	9.00623	8.73549	9.19138	8.32122	-0.553075	1.79303	-0.383999	0.348783	-0.630686	0.706802	-0.46161	0.644734
H0Y938_HUMAN;H0YAC7_HUMAN;COPB2_HUMAN;COPB2_HUMAN	COPB2	10.1867	10.0599	10.1969	10.2118	10.0992	10.0967	10.1298	9.9271	9.98706	10.1152	9.92561	9.9962	9.93376	9.9162	10.0111	9.81281	-0.157786	0.986275	-0.144773	0.598597	-0.100585	0.32479	-0.0875714	0.380399
H0Y9M8_HUMAN;NDUS4_HUMAN	NDUFS4	4.33798	5.18257	4.65559	5.29329	6.57682	5.00897	4.79501	7.25273	7.14948	6.87068	6.34356	7.00286	7.05961	4.5028	4.74181	7.67839	1.97429	2.01872	0.0872666	0.0119734	1.04103	0.305664	-0.845993	0.22896
H0Y9V2_HUMAN;UBE2B_HUMAN	UBE2B	10.6253	10.9988	10.4305	10.0591	11.5757	11.1962	11.0878	11.1733	11.5236	11.073	11.2844	11.3746	11.4574	11.3107	11.1288	11.7781	0.785496	1.20111	0.16048	0.165837	0.729847	0.649965	0.10483	0.124565
H0Y9X1_HUMAN;TMA16_HUMAN	TMA16	7.39065	5.0745	7.76052	7.1244	5.93921	7.2802	3.30101	6.61211	6.6199	6.22303	6.46463	5.54063	5.69336	4.86951	4.08603	6.62414	-0.62547	0.248622	-0.464873	0.0702235	-1.05438	0.157489	-0.893785	0.370292
H0YAR2_HUMAN;PABP1_HUMAN;PABP1_HUMAN	PABPC1	12.7429	12.7615	12.6785	12.6448	13.1907	12.939	12.8076	12.9003	12.8353	12.7414	12.8126	12.7925	12.876	12.8689	13.0554	13.0014	0.0885544	0.861227	-0.00900782	0.0133995	0.252499	0.59919	0.154937	0.8237
H0YAV9_HUMAN;H0YBT3_HUMAN;CNOT7_HUMAN;CNOT7_HUMAN	CNOT7	5.7772	7.61091	5.00608	5.27436	7.13624	4.33365	6.44611	6.67434	6.78555	7.15166	6.75553	6.93118	6.82768	7.03269	6.89826	7.77514	0.988841	0.500597	0.985857	0.325988	0.230444	0.0340168	0.22746	0.211026
H0YB88_HUMAN;ESCO2_HUMAN;ESCO2_HUMAN	ESCO2	4.8697	5.53012	4.4737	4.83416	4.93811	4.5411	3.45183	5.41192	7.18508	6.58554	6.7688	6.61366	5.55026	5.16682	4.65993	4.99368	1.86135	2.07477	0.506933	0.217757	-0.341182	0.101759	-1.69559	1.41452
H0YBC7_HUMAN;BNI3L_HUMAN;BNI3L_HUMAN	BNIP3L	4.69641	8.34364	7.95786	7.86361	9.07041	8.32142	7.98678	8.80111	7.61488	6.98487	7.90486	8.09088	8.37236	8.43085	7.77107	7.75465	0.433495	0.106198	-0.462697	0.332558	1.32955	0.278787	0.433359	0.34773
H0YBN0_HUMAN;VP37A_HUMAN;VP37A_HUMAN	VPS37A	5.4987	5.37472	5.11341	4.94714	6.26974	6.03716	7.2955	4.71521	6.07145	4.69403	6.68155	4.36099	4.53603	7.72728	3.82757	4.33992	0.218512	0.079584	-0.971703	0.172133	0.845908	0.289968	-0.344306	0.0560455
H0YBR0_HUMAN;TPPC9_HUMAN;TPPC9_HUMAN;TPPC9_HUMAN	TRAPPC9	6.40041	4.46209	5.36972	5.0883	6.40823	4.21929	3.8214	5.78392	6.72909	6.35843	6.81424	7.03987	6.45066	7.47264	5.63255	6.65559	1.40528	1.09008	1.49465	0.504093	-0.27192	0.0512365	-0.182545	0.0823618
H0YCG2_HUMAN;LAMP2_HUMAN;LAMP2_HUMAN;LAMP2_HUMAN	LAMP2	4.09404	6.40106	4.22176	5.99458	7.3366	6.30932	3.11919	6.09988	7.34432	6.17911	5.95275	6.0806	5.21016	6.86815	6.49228	5.68371	1.21134	0.544569	0.347323	0.0514784	0.53839	0.0690849	-0.325622	0.132009
H0YCM7_HUMAN;Q5JVZ5_HUMAN;Q5JVZ8_HUMAN;ELMO2_HUMAN;ELMO2_HUMAN	ELMO2	5.26294	5.32357	5.81015	4.68891	4.40932	3.97038	5.32702	6.05689	4.58277	6.01105	5.73764	4.76393	5.97752	3.94767	6.07392	4.95906	0.00245355	0.00131528	0.298639	0.0667284	-0.33049	0.0888759	-0.0343043	0.00865955
H0YCY6_HUMAN;TKFC_HUMAN;TKFC_HUMAN	TKFC	6.40109	6.40395	7.63987	6.98082	5.52263	6.1429	7.39472	6.84773	5.33891	5.29984	3.40301	4.58818	4.95291	6.43345	6.63315	4.86398	-2.19895	1.3597	-0.756122	0.245865	-0.379436	0.108471	1.06339	0.405131
H0YD13_HUMAN;CD44_HUMAN;CD44_HUMAN;CD44_HUMAN;CD44_HUMAN;CD44_HUMAN;CD44_HUMAN;CD44_HUMAN;CD44_HUMAN;CD44_HUMAN;CD44_HUMAN;CD44_HUMAN;CD44_HUMAN;CD44_HUMAN;CD44_HUMAN;CD44_HUMAN	CD44	9.13551	8.66077	9.35809	9.43849	8.99758	8.95184	9.2761	9.61696	9.10961	9.00916	8.69381	8.87847	9.06849	8.64309	9.08177	8.3835	-0.225455	0.312188	-0.416409	0.420814	0.0624052	0.0339801	-0.128549	0.13457
H0YDT6_HUMAN;EIF3F_HUMAN	EIF3F	10.7507	10.4264	10.8117	10.59	10.4014	10.2189	10.7116	10.6616	10.4028	10.1183	10.2427	10.1289	10.2951	10.3012	10.116	10.1438	-0.421517	1.2891	-0.284336	0.565974	-0.146345	0.161952	-0.00916389	0.0179314
H0YDT8_HUMAN;EMC7_HUMAN	EMC7	7.78446	6.84641	8.8092	7.67582	8.2106	7.60238	7.9666	8.19247	7.92693	7.58894	7.6144	7.73366	7.55229	7.73734	7.31143	7.04629	-0.0629902	0.0269718	-0.581172	0.732767	0.214038	0.0709167	-0.304144	0.451803
H0YDU8_HUMAN;PPP5_HUMAN	PPP5C	8.63992	8.85322	8.93756	8.68579	8.37053	8.6615	8.97186	8.35388	8.35807	8.25201	8.0537	8.33313	8.19229	8.44654	7.96648	7.74342	-0.529896	1.71279	-0.502259	0.611257	-0.18968	0.197082	-0.162043	0.214825
H0YEB6_HUMAN;ZNRD2_HUMAN	ZNRD2	8.69207	8.86469	9.21721	9.16576	9.69716	9.36736	9.3338	9.46077	8.79741	9.06341	9.15291	8.72351	9.00384	8.88073	9.34581	9.20616	-0.0506217	0.0620681	-0.355636	0.695748	0.47984	0.646974	0.174825	0.278426
[truncated: 3,369 more rows]

## Sheet: K11RvWT
PG.ProteinNames	PG.Genes	WT_48h_4	WT_48h_3	WT_48h_2	WT_48h_1	WT_72h_4	WT_72h_3	WT_72h_2	WT_72h_1	K11_48h_1	K11_48h_2	K11_48h_3	K11_48h_4	K11_72h_1	K11_72h_2	K11_72h_3	K11_72h_4	log2_Fold_change_MutvsWT_48	-log10_adjusted_p_value_MutvsWT_48	log2_Fold_change_MutvsWT_72	-log10_adjusted_p_value_MutvsWT_72	log2_Fold_change_WT_72vs48	-log10_adjusted_p_value_WT_72vs48	log2_Fold_change_Mut_72vs48	-log10_adjusted_p_value_Mut_72vs48
[truncated: 4,113 more rows]

[truncated: 5 more sheets: K27RvWT, K29RvWT, K33RvWT, K48RvWT, K63RvWT]
