# Supplementary material for: Functional landscape of ubiquitin linkages couples K29-linked ubiquitylation to epigenome integrity
Source: EMBO J. 2025 Oct 22;44(23):6944–78. doi: 10.1038/s44318-025-00599-7 (PMC12669653; doi:10.1038/s44318-025-00599-7)
Supplement: Supplementary file 8 — Source data Fig. 1 [file 44318_2025_599_MOESM8_ESM.zip]

Archive with 104 entries (94 files):
- Figure 1/
- Figure 1/.DS_Store
- __MACOSX/Figure 1/._.DS_Store
- Figure 1/1H/
- Figure 1/1F/
- Figure 1/1G/
- Figure 1/1I/
- Figure 1/1L/
- Figure 1/1K/
- Figure 1/1E/
- Figure 1/1D/
- Figure 1/1J/
- Figure 1/1H/1H.xlsx
- __MACOSX/Figure 1/1H/._1H.xlsx
- Figure 1/1F/1F.xlsx
- __MACOSX/Figure 1/1F/._1F.xlsx
- Figure 1/1G/1G.xlsx
- __MACOSX/Figure 1/1G/._1G.xlsx
- Figure 1/1I/blot images.tif
- __MACOSX/Figure 1/1I/._blot images.tif
- Figure 1/1L/1L.xlsx
- __MACOSX/Figure 1/1L/._1L.xlsx
- Figure 1/1K/1K.xlsx
- __MACOSX/Figure 1/1K/._1K.xlsx
- Figure 1/1E/1E.xlsx
- __MACOSX/Figure 1/1E/._1E.xlsx
- Figure 1/1D/shUb HAUb no Dox merge.tif
- __MACOSX/Figure 1/1D/._shUb HAUb no Dox merge.tif
- Figure 1/1D/shUb no Dox FK2.tif
- __MACOSX/Figure 1/1D/._shUb no Dox FK2.tif
- Figure 1/1D/shUb no Dox merge.tif
- __MACOSX/Figure 1/1D/._shUb no Dox merge.tif
- Figure 1/1D/shUb HAUb Dox merge.tif
- __MACOSX/Figure 1/1D/._shUb HAUb Dox merge.tif
- Figure 1/1D/shUb Dox HA.tif
- __MACOSX/Figure 1/1D/._shUb Dox HA.tif
- Figure 1/1D/shUb no Dox HA.tif
- __MACOSX/Figure 1/1D/._shUb no Dox HA.tif
- Figure 1/1D/shUb Dox FK2.tif
- __MACOSX/Figure 1/1D/._shUb Dox FK2.tif
- Figure 1/1D/shUb HAUb no Dox FK2.tif
- __MACOSX/Figure 1/1D/._shUb HAUb no Dox FK2.tif
- Figure 1/1D/shUb HAUb no Dox HA.tif
- __MACOSX/Figure 1/1D/._shUb HAUb no Dox HA.tif
- Figure 1/1D/shUb HAUb Dox FK2.tif
- __MACOSX/Figure 1/1D/._shUb HAUb Dox FK2.tif
- Figure 1/1D/shUb Dox merge.tif
- __MACOSX/Figure 1/1D/._shUb Dox merge.tif
- Figure 1/1D/shUb HAUb Dox HA.tif
- __MACOSX/Figure 1/1D/._shUb HAUb Dox HA.tif
- Figure 1/1J/WT FK2.tif
- __MACOSX/Figure 1/1J/._WT FK2.tif
- Figure 1/1J/K6R FK2.tif
- __MACOSX/Figure 1/1J/._K6R FK2.tif
- Figure 1/1J/K48R FK2.tif
- __MACOSX/Figure 1/1J/._K48R FK2.tif
- Figure 1/1J/K11R H2AX.tif
- __MACOSX/Figure 1/1J/._K11R H2AX.tif
- Figure 1/1J/K29R 53BP1.tif
- __MACOSX/Figure 1/1J/._K29R 53BP1.tif
- Figure 1/1J/K29R FK2.tif
- __MACOSX/Figure 1/1J/._K29R FK2.tif
- Figure 1/1J/K29R H2AX.tif
- __MACOSX/Figure 1/1J/._K29R H2AX.tif
- Figure 1/1J/K6R 53BP1.tif
- __MACOSX/Figure 1/1J/._K6R 53BP1.tif
- Figure 1/1J/K11R FK2.tif
- __MACOSX/Figure 1/1J/._K11R FK2.tif
- Figure 1/1J/K33R FK2.tif
- __MACOSX/Figure 1/1J/._K33R FK2.tif
- Figure 1/1J/WT H2AX.tif
- __MACOSX/Figure 1/1J/._WT H2AX.tif
- Figure 1/1J/K11R 53BP1.tif
- __MACOSX/Figure 1/1J/._K11R 53BP1.tif
- Figure 1/1J/K63R FK2.tif
- __MACOSX/Figure 1/1J/._K63R FK2.tif
- Figure 1/1J/K48R H2AX.tif
- __MACOSX/Figure 1/1J/._K48R H2AX.tif
- Figure 1/1J/K48R 53BP1.tif
- __MACOSX/Figure 1/1J/._K48R 53BP1.tif
- Figure 1/1J/K63R 53BP1.tif
- __MACOSX/Figure 1/1J/._K63R 53BP1.tif
- Figure 1/1J/WTE1i 53BP1.tif
- __MACOSX/Figure 1/1J/._WTE1i 53BP1.tif
- Figure 1/1J/K27R 53BP1.tif
- __MACOSX/Figure 1/1J/._K27R 53BP1.tif
- Figure 1/1J/K63R H2AX.tif
- __MACOSX/Figure 1/1J/._K63R H2AX.tif
- Figure 1/1J/WTE1i FK2.tif
- __MACOSX/Figure 1/1J/._WTE1i FK2.tif
- Figure 1/1J/K33R H2AX.tif
- __MACOSX/Figure 1/1J/._K33R H2AX.tif
- Figure 1/1J/K27R H2AX.tif
- __MACOSX/Figure 1/1J/._K27R H2AX.tif
- Figure 1/1J/WT 53BP1.tif
- __MACOSX/Figure 1/1J/._WT 53BP1.tif
- Figure 1/1J/K27R FK2.tif
- __MACOSX/Figure 1/1J/._K27R FK2.tif
- Figure 1/1J/WTE1i H2AX.tif
- __MACOSX/Figure 1/1J/._WTE1i H2AX.tif
- Figure 1/1J/K6R H2AX.tif
- __MACOSX/Figure 1/1J/._K6R H2AX.tif
- Figure 1/1J/K33R 53BP1.tif
- __MACOSX/Figure 1/1J/._K33R 53BP1.tif
