# Supplementary material for: Functional landscape of ubiquitin linkages couples K29-linked ubiquitylation to epigenome integrity
Source: EMBO J. 2025 Oct 22;44(23):6944–78. doi: 10.1038/s44318-025-00599-7 (PMC12669653; doi:10.1038/s44318-025-00599-7)
Supplement: Supplementary file 8 — Source data Fig. 1 [file 44318_2025_599_MOESM8_ESM.zip › Figure 1/1H/1H.xlsx]

## Sheet: Sheet1
WT (K6)	K6R (K6)	WT (K11)	K11 (K11R)	WT (K27)	K27R (K27)	WT (K33)	K33R (K33)	WT (K48)	K48R (K48)	WT (K63)	K63R (K63)
11100000	5630	8550000000	22400	393000000	2200	14200000	348	37400000000	13300	28600000000	4690
21000000	3330	8360000000	3020	39300000	4160	14100000	7090	44100000000	12800	10900000000	4690
76900000	4820	8430000000	5220	39300000	3710	14200000	8180	39200000000	26700	8740000000	4690
59100000	6090	8530000000	5460	473000000	5480	14200000	5890	38800000000	15300	13000000000	4690
