# Supplementary material for: Functional landscape of ubiquitin linkages couples K29-linked ubiquitylation to epigenome integrity
Source: EMBO J. 2025 Oct 22;44(23):6944–78. doi: 10.1038/s44318-025-00599-7 (PMC12669653; doi:10.1038/s44318-025-00599-7)
Supplement: Supplementary file 8 — Source data Fig. 1 [file 44318_2025_599_MOESM8_ESM.zip › Figure 1/1F/1F.xlsx]

## Sheet: Sheet1
shUb	shUb Dox	WT	WT Dox	K6R	K6R Dox	K11R	K11R Dox	K27R	K27R Dox	K29R	K29R Dox	K33R	K33R Dox	K48R	K48R Dox	K63R	K63R Dox
1.04185	0.29083	0.699348	0.878017	2.84105	0.564372	0.710776	0.828375	0.595454	2.53481	0.463865	1.43761	0.370329	0.98633	0.892365	1.76858	0.259152	2.52744
1.13301	0.44563	1.20414	0.744676	1.69304	4.85268	0.834288	0.864972	0.866582	1.86423	0.706631	1.2153	0.347766	1.20967	0.880503	0.954971	0.269433	1.35303
0.9629	0.20919	0.620145	0.956634	1.44499	1.04508	0.983421	0.882686	0.544495	2.7957	0.853682	0.869374	0.644213	0.94513	0.819614	1.14708	0.30049	0.913822
1.46364	0.334269	1.32005	1.24638	3.37406	1.26972	0.915445	0.684512	0.759768	4.21197	0.843972	1.63991	0.427392	1.57421	1.00361	1.17881	0.251094	1.05223
1.27108	0.810504	0.704268	1.18104	2.29187	4.18441	1.30287	0.622283	0.926758	3.85596	0.850981	0.90204	0.39085	1.26482	0.790023	1.23362	0.243905	3.25481
1.07243	0.524045	0.77441	1.96047	2.17162	1.71792	0.349183	0.74823	0.683277	2.27128	0.953654	2.39921	0.349744	0.540607	0.949554	2.19989	0.307121	1.34043
1.09382	0.412916	0.75342	1.11583	1.62819	1.20271	1.10452	0.455159	0.588266	1.26541	0.820761	1.06071	0.437611	1.18244	0.406399	3.65082	0.288411	0.887767
1.5227	0.326048	0.88631	0.996698	1.48726	3.96204	0.870183	0.375449	0.993468	1.73949	1.37085	1.62145	0.461562	0.721886	0.645226	1.90851	0.255761	1.27807
1.48092	0.290384	0.619644	1.28806	2.63695	1.69833	0.946755	0.465129	0.883579	2.07287	1.13896	1.12183	0.424208	0.760176	0.293836	0.745144	0.243836	0.974574
1.30443	0.260128	0.745047	1.40288	1.39684	1.54772	0.953881	0.699665	1.23309	1.77631	1.50361	1.75275	0.352366	0.902875	0.482192	1.53104	0.267187	0.648209
1.63624	0.556404	0.536497	0.522681	1.04128	0.320876	0.490692	0.382221	0.553624	1.91955	0.959687	1.10126	0.44189	0.649332	1.93719	1.91912	0.313749	0.893609
1.77872	1.12418	0.640026	1.20497	1.15237	1.40345	0.350406	0.439397	0.945261	1.75475	1.27481	1.10459	0.324192	1.47823	2.11192	1.19117	0.303302	0.667126
0.971225	0.439465	0.7199	1.03994	1.41615	3.43794	0.862385	0.606191	1.02741	2.17409	1.06045	0.604779	0.486134	0.876141	0.851709	1.87738	0.233389	1.02386
0.942013	0.656662	1.25461	0.502925	1.47329	0.912277	0.698609	1.01977	1.32056	1.56042	0.799304	1.49781	0.331077	0.710384	1.76086	2.1879	0.348787	0.557997
0.804579	0.27614	0.668558	0.672316	1.56197	0.85537	0.52358	0.633013	1.28652	1.53821	0.698945	0.590922	0.437099	0.998728	1.70324	0.408391	0.372927	2.98306
0.911693	1.42864	0.699141	0.377839	1.01854	1.09423	0.57859	0.775302	0.966443	1.47437	0.910713	0.820838	0.36831	0.443439	0.717816	0.330841	0.411223	0.864586
0.966573	0.191499	0.573516	0.652442	1.768	4.89344	0.470442	1.3371	1.15076	1.67876	0.645946	0.80276	0.45691	0.67639	0.727348	0.489437	0.339909	0.864951
0.900741	0.305725	0.868613	0.685881	1.32835	1.04345	0.503318	1.25393	0.76455	1.85547	0.725114	0.452839	0.430421	2.06143	0.543144	0.702345	0.237447	0.786474
0.685671	0.48766	0.685541	0.732865	2.43109	0.672664	0.615375	1.09423	1.0205	2.91783	0.964661	2.46505	0.303797	2.6436	0.66465	0.963711	0.339965	0.700722
0.731743	0.18752	0.703956	0.695475	2.9876	4.37367	0.629573	0.781198	0.872849	2.11291	1.06866	0.999496	0.386579	1.35208	2.76953	1.30024	0.256985	0.964865
0.788825	0.287586	0.764716	3.01396	1.66638	1.65517	0.421351	1.17707	0.907037	2.71925	0.896628	1.22701	0.425795	3.52459	1.61588	3.49165	0.400852	1.5901
1.57928	0.99825	0.401379	0.715533	1.54713	0.551141	0.39674	3.60273	0.72927	0.823445	0.898202	0.993002	0.612229	2.01502	0.856492	1.21885	0.30111	1.80938
0.972241	0.538452	0.801315	0.474183	1.25658	0.875344	0.490278	0.891125	0.97651	1.06515	0.701656	1.58463	0.491934	1.65121	0.74459	1.6554	0.310861	1.57666
1.16703	0.179267	0.782588	1.12631	1.43225	0.475236	0.559717	0.539746	0.621923	1.58674	1.08064	1.13987	0.372914	5.09936	0.656172	0.716873	0.408508	0.708601
1.40685	0.295259	0.903912	1.53204	2.67243	1.96404	0.729168	0.557137	0.760658	1.34018	0.979445	2.16738	0.409389	0.960653	1.20919	1.44831	0.575274	0.783383
0.89789	0.157107	0.673575	1.55641	2.64733	1.81733	0.416266	0.839063	1.5564	2.88856	0.976988	0.997182	0.369241	1.64479	0.745332	0.967748	0.34734	0.779734
1.24814	0.269879	0.806649	1.41713	1.47311	2.35463	0.391895	0.674491	0.581519	1.39069	1.00709	1.53305	0.44593	1.96251	0.469919	0.501164	0.486189	0.990054
2.74229	0.392891	0.847753	2.23406	1.74571	1.75043	0.481273	0.636492	1.61452	2.3861	0.859964	0.711955	0.409871	0.615369	0.685277	0.256125	0.461008	0.619203
1.01138	0.201138	0.843415	0.630712	1.79979	0.646571	0.565026	0.740871	0.765777	3.05026	0.946273	1.27111	0.384236	2.11406	0.931179	0.574506	0.327285	0.687376
1.81633	0.530736	0.801159	0.918201	1.78822	1.03608	0.425419	0.777071	0.520139	3.73557	0.810117	2.50463	0.512355	0.638049	0.530616	0.736837	0.326697	0.372053
1.25247	0.318363	0.895792	0.855804	5.69698	5.21339	0.527475	1.30953	0.942013	1.80843	0.677329	1.46432	0.40034	0.721204	0.923366	1.21702	0.292472	0.820713
0.99014	0.230574	0.613999	0.47806	1.90973	1.89476	0.597246	0.98517	0.691868	2.23743	1.19414	0.320271	0.42875	1.33397	0.549918	0.929542	0.504909	1.5283
1.11513	0.692576	1.30791	1.26108	2.24587	1.61216	0.48716	1.568	0.797273	1.5654	1.28056	1.09519	0.523358	0.944383	0.453254	0.805813	0.425796	0.783698
1.83998	0.437885	0.66575	0.476257	2.95199	2.82254	0.52868	1.06731	0.872973	2.09774	0.60302	1.85871	0.486676	0.874804	0.599502	1.09678	0.580222	0.605217
2.49978	0.264362	1.25605	1.14962	2.0909	0.911374	0.666856	1.75391	0.863681	2.14939	0.758938	1.45588	0.462495	1.33193	0.679445	0.647662	2.98225	0.787951
1.78931	0.759212	2.15374	0.737549	2.53726	0.995515	0.413991	0.472044	0.76256	2.38417	0.714836	1.05343	0.419801	0.530105	0.739256	2.23494	5.6903	0.84419
1.57995	0.634157	1.25791	0.777281	2.44948	0.693841	0.678433	0.418421	0.662348	2.05316	0.819945	0.273354	0.463575	0.66305	0.600725	1.85611	1.91578	0.996208
1.02962	0.539883	0.99573	0.883032	2.10883	0.751377	0.929129	0.432041	0.798363	0.903232	0.891014	1.92487	0.423674	0.992954	0.5505	1.73466	0.898727	0.329359
1.12228	1.50269	1.19104	0.785383	1.93651	1.13969	0.516245	0.624673	1.03945	1.48865	0.820915	0.822431	0.38045	1.08969	0.802909	0.532918	1.11905	0.865924
1.27113	1.60174	1.48747	0.972491	1.84039	0.949997	0.527134	0.625319	0.757674	2.24656	1.04656	1.16488	0.407812	0.930387	0.425344	0.351007	0.706723	0.901609
1.72296	1.35944	0.648201	1.67543	2.11453	1.15413	1.05079	0.602214	0.751906	2.20622	0.988839	1.77803	0.335374	2.02206	0.460801	0.422059	1.25395	0.574908
0.996751	1.58208	0.925634	1.01015	2.57518	0.931931	0.841306	1.14305	0.778332	1.51313	0.854163	3.55567	0.455313	1.21438	0.439395	0.766577	1.3658	0.94274
1.33676	2.07064	0.673559	0.583829	2.06592	1.07583	0.8733	0.957078	0.768378	1.18262	0.918958	1.1605	0.409007	0.60549	0.688466	0.803238	0.750207	1.09167
0.938823	1.86485	1.0445	0.9382	1.25125	0.869062	0.865063	1.13294	1.38957	1.23808	0.969411	1.88485	0.351436	2.14591	0.59223	0.574121	1.31698	0.725411
1.35117	0.338803	0.846166	1.06068	1.50644	1.08862	0.680594	1.18559	1.14876	1.54981	1.05225	1.20661	0.415268	3.0169	0.720312	0.980442	1.03698	0.942353
1.38854	0.554359	1.04707	0.769432	2.01142	0.923088	0.686563	0.839224	0.696419	1.39458	1.03032	0.816034	0.549247	1.08369	0.484835	3.38239	1.14095	0.821265
0.938428	0.286964	0.639726	1.42126	1.43961	1.18256	0.595659	1.35961	0.93683	1.49488	1.00146	1.09902	0.290594	0.83553	0.474832	0.721347	1.54788	1.01075
0.988892	0.282059	0.753554	1.84329	1.67852	2.23169	0.514943	1.50155	0.916772	2.32284	0.938788	1.56534	0.581801	1.80245	0.429566	0.669397	3.16273	0.526524
1.26743	0.449883	0.756435	0.929157	1.68447	1.52296	0.606324	0.526427	1.2251	1.35274	0.988078	0.629609	0.45594	0.653608	0.676889	0.821153	1.25183	0.535814
0.814942	0.258053	0.524732	1.31165	1.52058	1.43326	0.579144	2.03196	0.733353	2.32702	1.01047	1.23711	0.557089	0.670212	0.571289	0.457475	1.02748	0.851272
0.872019	0.304693	0.85219	1.09527	1.41189	2.15352	0.738999	0.492537	1.34101	2.52725	1.23032	1.33489	0.420113	1.17392	1.6445	1.37174	1.04217	0.800606
0.871184	0.583716	0.628918	1.95392	1.4721	1.20504	0.797048	1.69198	1.22981	2.63115	1.24002	1.04536	0.443105	0.945821	0.653485	0.480557	0.947678	1.03613
1.61778	0.352693	0.703907	0.739346	0.863662	1.82952	0.588218	1.12278	1.38689	4.12538	1.11034	1.22284	0.491856	1.11421	0.72433	1.26053	0.863347	0.690484
1.27274	0.376254	0.675154	1.48152	1.28673	2.05077	0.496554	1.01942	1.16856	2.77809	0.830162	1.10453	0.515714	2.63725	0.84285	1.09351	1.02134	0.915967
1.33671	0.29871	0.645892	1.36961	1.30982	2.71778	0.498606	0.589449	0.403815	3.02511	0.976686	1.18619	0.507449	0.640402	0.744828	0.621518	0.991774	1.17619
0.857477	0.513615	1.19524	0.558854	0.967639	1.39372	0.449255	0.73921	1.40313	2.90537	0.867617	1.3318	0.568797	0.340771	1.07526	0.415142	0.843379	1.44215
1.21708	0.686912	0.76103	1.44871	1.25455	2.24635	0.436609	1.05934	1.15247	1.61955	1.15841	1.00639	0.390043	2.22346	0.762912	0.441081	1.3078	0.91462
0.805184	0.198621	1.01439	0.776213	3.11841	1.3877	0.563024	0.522835	1.36788	1.31945	0.85672	0.786618	0.607701	2.03742	1.02924	0.938421	0.607877	1.24795
1.0244	0.299017	1.19915	1.03703	1.6274	2.16093	0.45476	1.3295	1.20012	1.57564	0.766461	1.52233	0.457742	1.12699	0.995234	0.141556	0.809337	1.23709
0.81507	0.194495	0.824311	1.73915	1.32304	0.439524	1.13032	1.72865	1.12672	1.51494	1.1858	1.33541	0.50125	2.39554	0.464124	0.321306	0.680286	0.533119
1.05191	0.865892	0.801946	0.680575	1.12835	2.23644	0.622381	0.555125	1.27228	1.46428	1.70547	1.43154	0.621006	1.38759	0.965182	0.503259	0.885171	1.16479
1.54082	0.404133	0.609969	2.27767	2.70393	2.10581	0.378866	0.550287	0.880823	2.43628	0.863593	0.89575	0.441095	0.948153	0.36979	0.842333	2.5362	0.900738
1.41594	0.321808	0.897811	1.78458	1.07118	0.871263	0.587269	2.59534	1.03418	2.6995	0.857436	0.729644	0.592536	1.02487	1.20461	1.38246	0.569973	1.70179
1.05401	0.334911	0.784799	2.04824	2.41568	0.864989	0.359238	1.383	0.939669	3.25954	0.711963	0.507827	0.461346	0.489631	0.492428	0.438167	1.04979	1.19261
1.51875	0.370286	0.977615	0.649987	1.63621	2.16205	0.582022	1.10615	1.25739	2.55528	1.3871	3.5647	0.460033	5.26379	0.410371	0.419107	0.664609	1.14892
1.7436	0.243263	0.927582	1.80998	0.75878	1.14934	0.58139	1.41931	1.23272	3.37618	0.892706	0.89311	0.4963	1.31674	0.527596	0.970189	1.03832	1.09074
1.42468	0.562124	0.506074	1.31237	2.13057	0.672898	0.801435	1.65427	0.828109	1.77155	0.735215	1.10457	0.397856	0.587128	0.582455	0.332219	1.07838	1.17949
1.30484	0.598698	0.542855	1.05143	2.03475	1.12526	0.453843	0.578336	0.598824	1.24361	1.21371	0.393884	0.451136	0.896514	0.466522	0.932577	0.953257	1.3229
1.21044	0.586823	0.741488	1.00655	1.50891	1.00194	0.580845	1.51969	0.684855	0.735763	0.891315	0.455454	0.393083	1.95689	0.652104	2.0184	1.21946	1.18205
0.850599	0.326535	0.380493	1.31292	0.937599	0.90016	0.624455	0.644517	0.793889	1.93705	0.804823	1.71146	0.5543	1.01427	0.697511	0.894165	0.929956	1.35312
1.3897	0.394943	1.34319	0.602147	2.09019	0.911605	0.70781	0.31532	0.8028	3.02379	1.24994	0.510917	0.441067	0.754283	0.67231	0.58884	0.746525	0.913517
1.42196	0.321587	0.461965	0.927409	1.97442	0.592832	0.562709	2.04728	0.533245	1.70192	1.10792	1.74249	0.420372	0.660329	1.79198	1.14869	1.08747	0.894788
0.956275	0.685903	0.447059	0.907743	2.38603	1.08015	0.498626	1.50986	0.528654	0.947396	0.930439	2.28276	0.576984	0.896118	0.761578	3.44039	0.770212	0.800536
1.01973	0.431604	0.553661	1.6964	1.17178	1.2173	0.536725	0.456237	0.658475	0.777964	0.87739	0.982979	0.474551	0.939588	0.862657	0.455194	0.837616	0.779915
1.64792	0.357192	0.751443	0.188315	0.693877	1.08535	0.623694	1.86467	0.74781	1.10846	1.32552	1.2224	0.4787	1.69932	0.51373	0.716736	0.985957	1.5863
1.44866	0.360257	0.583726	1.53847	1.78592	0.781786	0.518344	0.532497	0.575966	1.7229	1.22902	1.00943	0.660011	0.886251	0.668422	1.57663	1.13555	1.58568
1.19635	1.08024	0.568405	1.53962	0.878256	1.16148	0.511636	0.534941	0.822756	1.30964	1.32922	1.89257	0.598403	0.957884	0.581732	0.793778	0.967472	1.67246
1.61241	0.40883	0.761946	1.51102	0.441216	1.40925	0.495486	0.806012	0.705569	0.750259	0.844614	1.75804	0.406295	0.944073	0.58044	1.31395	1.20764	1.07176
1.37207	0.540397	2.10913	0.556291	0.765799	1.99191	0.391991	0.861801	0.514982	0.642515	0.993601	1.70716	0.585109	1.06694	1.07275	0.968435	1.17791	0.6455
1.19428	1.71942	0.635354	1.58932	0.580512	1.81382	0.470379	0.69147	0.550898	1.5042	0.950054	3.55879	0.670164	0.775164	1.30589	1.69475	1.00576	0.761651
1.04782	1.63989	0.645577	1.34898	0.655916	2.56753	0.508128	0.607161	0.824751	1.37857	1.10569	1.3014	0.571613	0.761966	0.604773	0.617503	1.26116	0.87431
1.68904	1.83978	1.1688	0.967162	1.09684	1.82644	0.524466	1.476	0.749459	1.456	1.0076	1.32758	0.5442	0.711225	0.464772	1.09934	1.05471	1.26903
0.99034	0.965139	0.680194	1.67657	1.01859	0.55961	0.584903	2.11183	0.596012	1.86145	1.3234	1.78426	0.508872	1.60848	1.06198	1.26953	0.939284	0.650942
1.76163	2.30976	0.682035	1.05805	1.42363	1.41019	0.352264	0.921048	0.62953	0.660507	1.14852	1.65089	0.542636	1.39991	0.888349	1.35456	1.18255	1.07164
1.05309	0.708118	0.954423	1.12528	1.06263	0.741219	0.416951	0.594635	0.565155	2.47534	1.04727	0.952626	0.60098	0.953711	0.972714	1.17362	1.22262	1.83481
1.79462	0.459069	0.834654	1.66329	0.791968	0.419871	0.653973	0.839039	0.41271	0.787195	1.25624	1.59228	0.603403	1.11513	1.0348	0.580533	0.921428	1.10071
1.70116	1.70518	0.945186	1.08533	0.989875	0.834763	0.604408	0.757698	0.468773	0.94501	1.11443	1.49985	0.544186	0.99601	0.572254	1.58167	1.5665	1.17919
1.38935	1.76576	1.0603	0.913893	1.06868	0.69497	0.60643	0.670301	0.908764	1.34907	1.24605	0.804292	0.500946	0.439792	0.529941	0.607753	1.23465	2.14885
1.04314	0.285187	0.560462	0.517466	1.03851	1.00524	0.721042	0.386206	0.789785	1.42102	1.05912	0.837207	0.874979	1.23817	0.748084	0.477277	1.05385	2.48051
1.22568	0.5893	0.862075	0.42238	1.1793	1.25207	0.488772	0.547722	2.58705	1.86583	0.901082	1.33389	0.691788	3.65665	0.494963	0.286694	0.898141	0.687133
1.33217	0.35607	0.760832	0.960589	1.12617	1.36381	0.577058	1.68549	3.522	1.83188	1.16307	0.777364	0.520927	1.1854	0.79335	1.19125	1.37589	1.20602
1.50924	0.792135	0.684534	6.31688	1.2139	1.23475	0.551984	1.659	0.958331	1.91524	1.04199	0.844938	0.564047	1.34766	0.99543	0.772702	1.17714	0.671297
1.38659	0.936968	0.725279	0.839291	1.23242	1.16172	0.585461	2.55422	0.814204	1.28816	1.26274	1.17451	0.519555	0.602344	0.753222	1.00616	1.0817	0.851103
0.843719	0.311911	0.675234	1.02012	0.886591	1.09725	0.582313	0.509962	0.680485	0.62472	1.12201	1.11917	0.769761	2.71736	0.784901	0.597772	0.93508	0.700328
1.27422	0.545823	0.977892	0.916089	1.09613	0.740537	0.783157	1.26716	1.27895	0.745941	0.955672	1.44185	0.576811	2.44467	0.657324	0.431766	0.97499	0.68338
1.59114	0.39132	0.608206	2.85821	1.07076	1.31527	0.563506	1.23354	0.838104	0.546172	0.974839	0.412749	0.432922	1.00005	0.65965	1.52444	1.02201	0.961261
0.868189	1.47283	0.680391	0.997776	0.977497	1.00128	0.544652	1.19262	0.727996	2.73763	1.04081	1.96174	0.643677	0.629979	0.802273	1.02878	1.38941	0.910391
1.50814	0.883154	0.769181	3.23857	3.18369	2.65725	0.55203	0.98504	0.562873	0.930123	1.03423	0.718296	0.621925	0.87358	0.624555	1.32732	0.880263	2.35134
1.19453	0.566169	0.525533	1.92864	1.37009	1.56274	0.586449	3.12695	1.28069	0.632904	0.999974	1.11961	0.603866	0.588756	0.658635	2.44238	1.07377	0.721272
1.4866	2.04044	0.873245	0.765708	1.237	1.40772	0.534084	0.435745	0.656168	0.86726	0.90171	1.34008	0.575029	1.39993	0.75823	1.16813	1.26612	1.6962
1.35288	0.420435	0.945264	0.896737	1.16281	0.782415	0.54435	1.04855	0.554411	1.19757	1.0001	1.02818	0.525029	0.851218	0.872767	0.709475	0.704052	1.60408
0.91018	0.445209	0.484428	0.998712	2.05022	1.32544	0.546049	0.883601	0.632333	1.67587	0.956266	1.8414	0.49699	3.24964	1.05325	0.661881	0.759364	1.25466
1.71674	1.01064	0.675454	1.01776	2.77208	1.30936	0.646418	2.67401	0.715735	1.05935	0.824199	1.25192	0.553506	1.3589	0.818606	0.805309	0.880593	0.681892
0.88685	0.36512	0.919701	1.07811	1.10039	0.90858	0.549208	1.66799	0.51058	0.802728	1.01697	1.01975	0.601629	1.19588	1.16713	0.788815	0.926227	0.649777
1.13014	0.646424	0.590231	1.13265	0.971025	0.381999	0.620847	2.7438	0.7349	0.62326	1.00718	0.926325	0.541045	0.960656	0.825386	1.26845	0.759391	1.27778
1.4792	0.87128	0.720184	0.927713	1.51302	1.83968	0.653986	1.06912	0.624385	0.423	0.816583	1.14871	0.559364	1.50257	0.60087	2.82404	0.82524	0.727536
1.81215	0.833211	0.765079	2.11178	1.15172	0.495198	0.771148	1.61782	0.297018	0.818605	0.890421	0.92557	0.708973	0.314634	0.698437	0.956982	0.830253	1.98199
1.71418	0.660162	0.608237	1.03319	1.39201	1.92044	0.632982	1.04668	0.588917	0.786788	0.773684	0.820504	0.654398	1.52235	0.629816	0.826583	1.33648	1.98843
1.40892	1.6633	0.921532	0.915147	1.14847	0.679304	1.10488	4.62538	0.610635	0.911508	1.0033	1.79575	0.458493	0.695834	1.01755	1.06452	1.26442	0.327038
1.15368	0.353092	0.573015	1.18071	0.780763	1.05339	0.977504	1.7674	0.886966	0.846997	0.926117	1.16083	0.570632	1.11063	1.01674	0.540845	1.60383	0.310921
0.806873	1.23286	0.607992	1.21476	1.06466	1.39724	0.654042	0.849028	0.685773	0.818628	0.853557	0.920151	0.6218	1.3911	1.25045	0.64846	1.08733	1.13952
1.59673	0.398475	0.796177	1.4413	1.0391	2.06537	0.644698	1.1108	0.644466	0.591012	0.801738	1.24613	0.520985	0.623431	1.26673	0.625069	0.593733	1.20488
1.66853	1.56943	0.737718	1.14054	0.942772	1.42475	0.503438	1.61167	0.556173	0.724746	0.790932	1.16338	0.410027	3.39518	0.677178	1.90174	1.22294	0.202559
1.76004	0.916574	0.998808	1.30071	2.06325	1.50349	0.682395	1.0972	0.590259	0.666783	0.771662	1.64657	0.616048	0.995466	1.27744	0.72632	1.93141	0.833523
1.29616	1.8173	0.790569	1.28577	1.73713	1.34024	0.58176	2.6821	0.493306	0.769813	0.899815	0.846723	0.507324	0.93592	0.610232	0.702961	1.05577	1.47998
0.902775	0.587328	0.854017	1.46002	1.73449	1.26152	0.684292	1.10475	0.540117	1.00429	0.80096	0.837513	0.595684	0.504652	1.06465	1.10815	1.01208	0.767842
1.65159	2.64739	0.619813	1.49281	1.76142	0.598334	0.758739	0.711239	0.646842	1.21803	0.826765	1.46635	0.487302	0.96702	1.1165	1.22424	0.630723	0.922854
0.868234	0.602484	0.529853	1.15304	1.79563	1.67338	0.880531	0.55484	0.728549	0.406532	0.986868	1.09928	0.543563	1.13475	0.893655	1.23017	0.602229	0.549444
1.05121	0.527599	0.933738	1.87114	1.70714	1.36374	0.701953	1.15971	0.619915	0.833127	0.851358	1.23742	0.798909	0.948949	0.726616	0.388566	1.22674	0.899633
1.51205	0.726573	0.825621	1.77943	1.43182	1.04084	0.727576	0.754799	0.76283	0.459302	0.843824	0.672713	0.609919	1.35137	0.544588	0.656359	0.94606	0.78915
0.874877	0.64138	0.710409	0.949521	1.28988	1.30067	0.729789	0.798921	1.65647	0.771222	0.746466	1.18906	0.487756	2.30128	0.776997	1.08635	0.973746	0.73264
1.36597	0.600009	0.882789	1.90247	3.54801	3.81575	0.536171	0.962035	1.00332	1.10222	0.853876	1.70047	0.407519	0.447855	0.772361	0.762558	0.694788	1.36768
2.31676	0.514006	0.761987	1.42279	1.50256	1.45005	0.586721	1.73873	1.11237	0.868752	0.79034	0.625678	0.536274	1.18993	0.8845	1.24148	1.01427	0.678614
2.18713	0.46235	0.860661	1.52338	1.483	0.997541	0.618215	1.75601	1.03159	0.765204	1.02919	0.699357	0.560066	1.43772	0.649896	1.09437	0.634508	1.03131
1.05079	0.638425	0.839297	2.00132	1.0144	0.620799	0.469718	1.56372	0.759262	0.908399	1.08341	1.019	0.546484	0.696906	1.03701	0.84954	0.951539	1.73808
1.45318	1.31816	0.778367	1.12377	1.13355	0.862575	0.642271	1.56992	1.26666	0.563824	1.03002	1.09254	0.540769	2.41291	1.07252	0.465239	0.777883	0.78304
1.69743	0.815292	0.853785	0.988083	1.7316	0.858416	0.508375	1.65374	1.18763	1.60627	0.750837	1.12827	0.771847	0.614832	1.40087	1.17027	0.685287	1.2
1.37004	0.390942	0.528122	1.49991	1.66085	1.7612	0.659877	1.01855	1.34818	1.24432	0.973115	1.08663	0.568386	1.37902	0.898895	0.519803	0.636886	0.945618
1.20503	0.5155	0.455944	0.86021	1.34484	0.839056	0.517309	0.563642	0.531474	0.819408	0.779501	2.16044	0.668292	0.98641	0.663572	0.349571	0.818022	0.980406
1.27378	1.04141	0.890133	1.12869	1.0293	0.767029	0.383267	1.57773	0.431086	0.714041	1.05656	1.76192	0.666268	0.507584	1.07119	0.343011	0.725379	0.62353
2.33915	0.580847	0.584704	2.54969	1.10161	0.50783	0.421147	0.875352	0.556209	1.31669	0.924221	1.67627	0.667274	1.93577	1.02106	0.389152	0.684055	1.35962
1.15062	0.794309	0.728142	1.19924	1.68362	1.69537	0.559501	0.923887	0.569999	0.817894	0.686858	1.07885	0.626804	1.52227	0.866341	0.565603	0.645443	2.48095
1.22175	0.642147	0.424059	1.50173	1.48119	0.737607	0.444874	1.60058	0.550209	0.933895	1.39407	3.39278	0.52288	1.94456	1.48214	0.546218	0.966817	1.18881
2.10182	0.344038	0.527003	1.62321	1.59725	0.988667	0.452466	0.526174	0.526024	1.39002	1.08847	1.98164	0.516065	1.70055	0.944498	0.358625	0.802445	0.903059
1.52169	0.541411	0.479832	1.71555	1.484	1.71594	0.488244	0.575138	1.07708	0.796806	0.870619	3.47307	0.746088	0.837671	0.963059	0.408596	0.683541	0.486168
1.24193	0.326691	1.16619	1.28655	1.40079	1.36992	0.39993	0.890891	0.451194	1.81699	0.833957	0.843486	0.664617	1.28845	1.27682	1.69317	0.861557	0.519786
1.72243	4.30039	0.488628	1.01156	1.14231	1.24561	0.408923	0.702693	0.555161	0.761892	0.67421	1.55991	0.588525	1.64335	1.44567	0.287875	1.44909	0.40972
1.37403	0.4301	0.317221	1.85949	1.45648	0.698785	0.382654	0.968163	0.442792	0.666608	1.15679	1.32375	0.713321	1.21033	0.796166	0.758812	0.775717	1.11269
1.1074	0.471532	0.425082	1.16766	1.34894	0.894106	0.419019	0.51391	0.503257	0.940046	1.34147	1.12263	0.705926	1.41478	0.999491	0.384705	0.919682	3.54271
1.21608	1.11777	0.50411	0.504926	1.58382	1.02801	0.43355	0.785762	0.413707	0.651725	1.26179	0.639601	0.706534	1.98377	0.840442	0.473879	0.850513	3.04907
1.32221	0.828497	0.36867	1.06654	1.33347	1.73549	0.570973	0.890331	0.94898	1.12349	1.10657	0.901111	0.61747	1.08363	1.1232	0.43752	0.596193	0.310258
1.20698	1.3319	0.70312	1.03334	1.31862	0.183198	0.388822	0.735488	0.941529	1.81364	1.28846	1.48469	0.679458	1.89837	0.928358	0.989843	1.47171	0.905952
1.93598	1.09528	0.500136	0.737108	1.99322	0.964627	0.382795	0.73889	0.796559	1.33943	1.07232	2.40921	0.677233	1.20997	0.776098	0.761542	0.940168	0.992319
1.12231	1.18331	0.388267	0.868051	1.60182	0.398417	0.322165	2.0614	0.901346	1.76565	1.11895	2.83493	0.751969	1.0583	1.05301	0.369903	0.653424	1.47591
1.16	1.33146	1.13538	1.23957	1.80406	0.255379	0.451691	0.77716	1.12968	1.03544	1.28326	2.76569	0.710564	0.746834	0.840206	0.902511	1.07277	0.922612
1.02667	0.507212	0.297638	1.0566	1.52225	1.62268	0.340554	0.986242	1.09415	1.14921	0.999847	1.37605	0.539315	1.59854	1.23663	0.745939	0.886038	1.81004
1.21931	1.11654	0.930925	0.861974	1.4317	1.12308	0.450968	1.0305	1.22399	1.7287	1.03035	0.970827	0.682997	0.66145	0.897459	1.51752	1.21426	1.80583
1.35395	1.71069	0.24544	1.8639	1.44906	1.52065	0.603211	1.19872	1.30942	0.951238	1.2048	1.61922	0.689608	1.15675	0.679641	0.997055	1.9115	1.75987
0.918612	0.471541	1.04704	0.959098	1.85545	0.667911	0.519731	0.734924	0.947297	0.46568	0.841127	1.66946	0.398782	0.998875	0.703421	0.935443	0.94311	1.48603
0.87179	0.571031	0.744869	1.09848	1.66243	0.834799	0.501078	0.556907	0.984478	0.644543	1.18497	0.842089	0.641596	0.78183	1.14502	1.11663	0.996164	1.30648
1.78083	0.618471	1.201	0.900679	1.13357	2.17779	0.325875	0.673353	1.38229	1.04367	1.17636	0.364141	0.475443	0.962513	1.32943	0.73789	0.91287	1.04482
1.01579	2.04913	0.81848	0.494583	1.43387	2.23083	0.556915	0.892359	0.787388	1.10002	0.986717	2.33285	0.77008	0.596557	1.15273	0.934991	0.983333	0.937721
0.922631	1.23726	0.676066	0.564853	1.70855	2.61071	0.647711	0.777071	0.831548	0.49018	1.17862	2.49012	0.366801	0.834499	0.693383	0.526547	0.736643	1.35097
1.2364	1.21313	1.15085	0.937331	1.18998	2.62295	0.346894	0.543034	0.800672	0.814097	0.938269	1.2819	0.815443	0.90519	1.09667	0.587598	0.836909	1.65821
0.951556	0.765972	0.746279	0.552596	1.26267	2.05267	0.391077	0.752615	0.708073	1.13422	1.18276	2.55025	0.527039	1.31162	1.29766	0.825881	0.711211	1.1005
0.789858	0.644068	1.48224	0.393562	1.10553	2.01518	0.325	0.599882	0.815462	0.608325	1.28207	0.718709	0.7422	1.24396	1.26574	0.5555	1.28094	0.993054
1.07379	0.951259	1.1407	0.612574	1.43416	2.81795	0.42594	0.467969	0.927394	1.22977	0.973701	1.44034	0.430835	1.12616	1.37324	0.933471	1.30765	0.998177
1.20895	0.528017	1.21669	0.467113	1.02274	0.518057	0.447801	0.529798	0.535275	1.02676	0.825144	3.33255	0.968872	1.38598	0.94952	0.719336	1.1739	1.27621
1.56663	0.65427	0.86015	0.493888	1.6177	0.522776	0.343276	0.208322	1.04457	0.888659	1.55286	1.80664	0.514427	0.706348	1.28071	0.431371	1.19142	0.94952
0.882743	0.391314	1.38668	1.42688	1.26193	1.55741	0.392857	0.542847	0.754429	1.18627	0.978345	1.42326	0.666878	0.889266	1.20614	0.761751	1.57737	1.14429
0.901327	0.668241	1.53288	0.344886	1.477	0.695374	0.337057	0.694738	0.803031	0.84509	1.07262	1.39448	0.348502	1.17382	1.3364	0.696222	1.43225	1.06103
1.08069	0.289365	0.886617	1.52895	1.74809	3.43997	0.364551	0.916155	0.603518	1.49928	1.06061	0.983438	0.478043	1.51373	0.830758	1.14422	2.9322	0.922636
1.59606	0.369083	0.635402	1.43412	1.60394	0.911776	0.32104	0.860272	0.913149	0.99686	0.863499	1.13493	0.541816	1.48209	1.03184	0.646381	1.19008	1.18032
0.873904	1.00285	0.882884	1.36436	0.57984	1.25705	0.309564	1.16783	0.812902	1.09333	1.25948	1.20437	0.358223	1.23017	0.493538	0.290203	1.47635	0.557337
0.972194	0.544251	0.707382	0.349486	0.984557	0.879042	0.47463	1.275	0.608631	0.981806	1.00435	0.607077	0.488433	1.56947	0.670832	0.67618	0.832716	2.32353
1.07439	0.83583	0.620358	1.54422	1.50921	0.589703	0.376658	0.56924	1.17007	0.641437	1.06104	0.700584	0.362394	2.45965	0.768895	0.672089	1.61176	1.08737
1.66536	0.848782	0.669485	1.18589	1.48179	0.85516	0.391179	1.06892	0.89115	1.43999	1.18217	1.90519	0.517684	1.72656	0.9523	0.852351	0.719381	1.37483
0.839939	0.381389	0.917988	0.911287	2.0217	0.9942	0.577306	0.449864	0.667915	1.86362	1.02743	1.33315	0.474792	1.07852	1.04491	1.25258	0.782531	1.06801
1.4892	0.572957	0.84288	0.602801	1.31656	0.861642	0.368326	1.05724	0.830214	1.3685	0.857448	0.976486	0.527668	2.4931	1.16717	0.608137	1.31944	1.6563
0.731429	3.95916	1.20111	1.48281	1.22077	1.0184	0.307098	0.398965	0.702406	1.41476	0.901843	1.02889	0.762106	2.29757	0.984812	2.15341	1.23553	0.94446
0.913577	0.293207	0.42444	1.62743	1.22638	1.38698	0.350445	0.66802	1.17197	1.44212	1.16911	1.82883	0.778077	3.43545	0.805363	0.363631	0.748277	1.29523
0.884876	0.358081	0.499804	0.484889	0.875463	1.84875	0.421442	0.560992	0.471872	1.39384	1.06128	1.30737	0.473434	2.78386	0.619528	0.422198	1.16907	3.23101
1.12735	0.763978	0.842337	1.41372	1.2904	1.33047	0.672801	0.550945	1.40558	2.93999	0.761447	1.61215	0.459508	3.35088	0.689701	0.649464	0.745527	1.46516
1.90941	0.312584	0.541105	0.685714	1.087	2.1568	0.549677	0.474916	0.571324	1.3546	1.03416	2.10148	0.520632	1.07249	1.10774	0.305998	1.19899	2.17487
1.01817	0.922139	0.792133	0.839485	1.31316	0.644044	0.361047	0.974746	0.862993	1.07811	0.93288	1.50912	0.608864	1.98602	0.650936	0.52628	1.31531	2.09577
0.826971	0.795582	0.472001	1.01629	1.23325	1.00658	0.622814	0.665184	0.940135	0.798245	1.30416	0.426936	0.628352	0.90386	0.624909	0.684559	1.26711	1.47085
1.27336	0.418481	1.17683	1.48669	1.29305	3.38979	0.334751	1.44414	0.482278	0.856376	1.11796	2.40413	0.391777	1.58979	1.05261	3.30709	1.45527	2.84489
0.81603	0.42746	1.08513	1.30332	1.47237	1.55869	0.47006	1.08941	1.12371	1.22975	0.985675	0.644806	0.562003	0.521801	0.491795	3.51447	1.31903	1.78086
0.744209	0.349963	0.724373	1.27632	1.25131	2.74894	0.386682	0.957999	0.588639	0.742074	0.819888	0.37218	0.58519	0.886167	0.800046	1.323	1.63497	2.74409
1.7159	0.55051	0.578076	1.19829	1.3724	0.685043	0.534393	0.2413	0.526941	0.706603	0.611596	1.38976	0.57471	0.381206	0.955117	1.2095	1.16589	4.63848
1.10009	2.39596	1.11888	1.25131	1.25232	1.05289	0.487859	0.471146	0.999118	1.20163	0.734344	0.49679	0.717482	0.778788	1.08292	0.632387	1.84659	0.906478
0.775646	0.557543	0.930443	1.55197	0.683813	2.33175	0.318218	0.373642	0.448807	1.15468	1.01619	2.04374	0.498449	1.50046	0.626784	0.42598	1.79575	0.551538
1.78691	0.496999	0.949882	0.611722	1.26042	2.24394	0.332097	0.265378	0.630086	1.70496	1.22275	0.502761	0.534272	0.798721	0.765265	1.10464	1.11913	0.825811
2.00787	0.542128	0.593341	1.06043	0.77013	1.60348	0.402185	0.332972	0.762414	1.06417	1.13265	0.735569	0.589677	1.00793	0.726509	0.711498	0.950836	0.595487
0.912503	0.378496	0.999993	1.26228	1.33545	1.20196	0.325978	0.347157	0.495124	1.46769	2.77455	0.558098	0.341568	0.658174	0.801579	0.381629	2.02586	1.12319
1.04143	0.585194	0.756519	1.07425	1.36752	1.51653	0.497112	0.777938	0.826953	1.20404	0.996979	3.31955	0.327694	0.769284	0.665595	0.890243	1.14671	0.934441
1.66681	1.18948	0.792752	0.584824	1.57161	0.95047	0.354863	0.696138	0.774073	1.42372	0.608806	1.89422	0.511308	1.23777	0.783841	0.581804	1.31392	0.370733
1.22709	0.771484	0.827261	0.699303	1.72043	1.29544	0.592813	0.555762	0.692845	1.38934	0.955867	1.6405	0.599556	1.35564	0.739476	0.472409	0.996002	0.435769
1.61292	0.452049	0.63331	2.08077	1.31031	1.08996	1.13548	0.495594	0.965723	1.12877	1.04472	1.86545	0.605642	1.03683	0.674882	3.12691	1.4834	1.64259
1.0896	0.627143	0.958735	1.26433	1.24606	1.05822	0.608439	0.636411	0.796287	1.06928	1.11089	2.19072	0.408052	1.42133	0.731754	0.567532	1.06953	2.48367
1.36122	0.270338	0.742	1.30196	1.5401	1.43238	0.381726	0.70805	1.3319	1.57687	1.33689	2.83872	0.602881	0.960458	0.837315	0.693098	1.59513	1.72331
0.868994	0.556639	1.22201	2.01956	0.730926	0.795254	1.23262	0.783465	1.11915	1.55905	1.21143	1.26056	0.513057	0.862512	0.989019	1.24825	0.978815	1.48644
1.4379	0.884881	0.820183	0.84683	0.623654	0.728719	0.511756	0.94333	0.823989	1.56059	1.10904	1.32806	0.486763	0.731363	0.743192	0.60423	1.10387	0.846954
1.04468	2.4075	0.961266	0.64871	1.68678	0.471981	0.502811	0.381434	1.92973	2.52096	1.12892	1.409	0.506513	0.994514	1.00256	0.64064	1.37124	0.898694
1.12049	0.327146	1.37079	0.494721	0.807191	0.657724	0.499927	0.278729	1.00484	2.27435	1.05402	1.12813	0.454386	1.30182	0.67148	1.27916	1.14661	1.41796
1.78524	0.782171	1.03378	1.74377	1.33263	0.908271	0.431723	0.17469	0.875183	2.31681	0.946696	2.15321	0.337365	0.862773	0.502916	1.50773	1.24337	1.26046
0.75257	0.411419	1.0254	0.332036	1.47445	0.730361	0.517798	0.270287	0.893482	2.39184	0.925931	1.40618	0.453695	1.09331	0.839943	0.847925	1.01055	1.01437
1.00939	0.35546	1.45935	1.29395	1.36493	0.623705	0.735165	0.714518	0.975414	1.15393	1.05238	0.772095	0.534446	0.826121	0.571203	0.692415	1.25376	0.757018
1.19584	1.03798	1.52463	0.325893	2.14319	0.619412	0.561166	0.431578	1.09777	2.73499	0.958539	1.21928	0.506056	1.38748	0.511463	0.476332	1.56032	1.31343
1.70606	0.329829	1.23767	1.18095	1.64962	1.15141	0.536759	0.758971	0.854208	1.56265	0.568038	1.24683	0.490152	1.57328	0.50683	0.886638	1.30023	1.1599
0.862302	0.536969	0.88449	1.08864	1.5814	1.06319	0.335113	0.604047	1.08312	0.963388	0.876443	1.14054	1.10897	2.47112	0.665892	0.680437	1.9359	1.43001
0.998133	0.296213	0.878299	1.45569	1.79768	1.16065	0.642177	0.943905	0.998308	1.86364	0.955688	1.35605	0.529051	2.0156	0.416123	0.575408	1.10865	0.383814
0.94288	0.24457	0.805058	1.03951	2.27397	0.806909	0.45164	0.84289	0.856487	1.3759	0.805335	1.36934	0.561474	0.775515	1.19561	0.617623	1.85167	0.806565
0.93542	0.357146	1.20686	0.724576	0.704743	1.18924	0.466923	0.874803	1.20195	1.68593	0.926105	0.66646	0.456005	2.04774	0.542543	0.289897	1.38267	1.17916
1.59405	0.331377	0.947593	1.70586	1.19748	0.994978	0.487279	0.221878	0.815526	1.99321	1.09549	1.45456	1.05837	2.48384	0.513543	1.2169	1.36397	1.33668
0.593167	0.426902	0.963945	1.51973	0.771898	1.38767	0.448216	0.253184	1.26285	1.03377	0.763849	2.36055	1.10468	1.1803	1.10641	0.546145	1.40788	1.71075
1.25883	0.280208	1.0022	1.93371	1.24384	1.29716	0.47811	0.801395	0.977506	3.91112	1.11178	2.92235	0.741091	2.65507	0.41272	0.322298	1.35221	1.0875
0.856286	0.396207	1.30174	1.00285	1.22182	2.65224	0.61501	0.277897	0.964738	2.12286	1.10594	1.18273	0.472749	4.28792	0.890613	0.710966	1.33028	0.916493
1.56222	0.405683	1.36252	0.75505	1.05312	1.73213	0.346275	0.529662	0.564348	2.05411	0.794417	1.27433	0.413148	1.24833	0.956857	0.752246	1.23516	1.14959
1.35034	1.17536	0.887124	0.477968	1.02077	1.59857	0.62443	0.359924	1.1129	1.80781	0.792086	1.20137	0.554943	4.81217	1.20148	0.333718	0.426632	0.765161
1.56701	0.792929	0.93815	0.584705	2.36137	1.96283	0.358195	0.365452	0.583471	2.8548	0.791016	0.626463	0.583285	0.790012	0.864565	0.622885	1.92536	0.946242
0.914408	0.341329	1.16471	0.551508	1.25104	0.855702	0.568428	0.416839	1.00863	2.64376	0.976968	2.5455	0.681462	0.546798	0.543479	0.321548	1.75365	1.03265
1.2661	0.709885	1.05369	0.308086	2.1512	3.97846	0.616915	0.913033	1.05536	0.82041	0.831792	1.14114	0.677048	0.679669	0.561018	0.91882	1.0574	0.878813
1.39816	0.299436	0.695885	0.737236	0.988182	1.14029	0.472593	1.07184	1.2959	3.36155	1.03488	1.92026	0.588763	0.614399	0.618577	0.620272	0.741429	1.15237
0.815575	0.469449	0.733982	0.306613	1.20275	0.823159	0.69995	0.391861	1.02012	3.00505	0.406014	1.78649	0.866888	0.464714	0.869255	0.550628	0.721498	2.23763
0.786598	0.485076	0.90743	0.549481	1.35073	0.764895	0.461412	0.987198	0.997166	2.39249	0.952725	2.57221	0.754881	3.23267	0.801625	3.66089	0.63714	2.79376
0.93787	0.476911	1.08375	0.852149	1.1748	0.592841	0.38762	0.665955	0.765528	3.58793	0.875461	2.75263	0.57299	0.524387	0.740116	0.414309	0.832794	1.33984
0.914872	0.79358	0.596138	0.916467	1.52713	1.70824	0.43115	0.341124	0.808552	2.65857	0.945177	1.59916	0.776407	0.623254	0.642969	0.595644	0.605925	0.835002
1.23575	0.624012	1.07872	0.956228	2.29641	1.19403	0.406712	1.00055	0.855504	0.940856	0.882555	2.75795	0.787775	2.51592	0.436268	0.939725	1.1165	1.21342
1.80608	0.324777	0.964044	0.572509	1.04263	1.06787	0.604808	0.448721	0.698487	2.11867	0.856117	3.92031	0.722331	0.847966	0.489464	0.601024	4.08522	1.45116
1.27576	0.52556	1.14351	0.740896	2.38983	0.775463	0.520749	1.52081	1.25877	0.774347	1.04202	1.59435	0.780442	0.748376	0.566989	0.430176	0.825031	0.536598
1.19757	0.551589	0.562976	0.655727	1.61522	0.87381	0.447411	0.561481	1.00816	1.35552	0.756134	0.661669	0.752105	1.42989	0.618989	0.960844	0.291862	0.800369
1.05862	0.432532	0.870089	0.33529	2.83515	0.788453	0.452907	0.571234	0.760233	1.05634	0.909952	1.58242	0.734875	1.38757	0.594125	0.618559	0.644934	1.5866
0.982595	0.607608	1.35934	4.50343	2.35774	2.28038	0.565461	0.498649	0.880098	0.912107	0.830443	3.54276	0.482062	0.749592	0.593538	0.833701	0.54628	2.94354
1.47099	0.595494	1.19498	0.663675	1.85436	2.02373	0.431925	0.581703	0.846431	0.953697	0.711411	1.37529	0.691536	0.545182	0.696363	0.735141	0.368115	2.93944
1.4623	0.502414	1.32097	0.377431	1.79259	2.25606	0.594801	0.747463	1.07426	1.07647	1.12224	0.66125	0.784709	0.981793	0.910074	0.459691	0.794018	2.67112
1.2005	0.464459	0.602306	0.463082	2.55426	2.11086	0.41532	0.538524	0.952524	1.59525	1.01772	3.93729	0.834753	0.647249	0.800585	2.89028	0.801295	1.58131
1.03807	0.764362	0.737787	0.273228	1.72868	2.28774	0.547599	0.450306	1.04291	2.40025	0.883752	0.76381	0.86646	1.60637	0.710133	0.371788	1.32587	0.688804
1.07979	0.608826	1.03904	0.296984	1.74881	2.58072	0.331252	0.560783	1.05646	2.8365	0.88226	0.92212	0.610602	2.12975	0.6841	0.426368	0.664557	1.459
1.39243	0.799426	0.714336	1.34996	1.62356	3.03332	0.340709	0.558406	1.01681	2.85603	0.946079	0.684814	0.706535	1.98917	0.774258	0.549249	0.861051	0.771922
0.967521	1.2135	0.791037	1.85425	1.77473	0.414293	0.391346	0.574765	0.927782	6.07991	1.12325	2.7327	0.720309	0.743096	0.956813	2.98815	0.944581	0.519632
1.16002	0.943861	0.932808	1.80458	1.71778	0.551233	0.37126	0.768951	1.04899	1.44654	0.782684	1.76907	0.670113	0.975397	0.758929	0.978711	0.848139	1.53091
1.11507	0.709547	0.729548	1.39924	3.94123	1.41222	0.419271	0.378317	0.883706	1.61894	0.864131	0.568856	0.544243	1.74905	0.840266	0.290823	0.650366	2.34044
1.45129	0.571158	0.857365	0.613753	1.94705	1.66217	0.487725	1.17035	0.872597	1.98846	0.79924	1.03371	0.659585	1.11082	0.721016	0.489882	0.865208	1.39598
1.21145	0.88125	0.850507	2.12043	1.37929	0.470666	0.393093	1.56273	0.623802	3.66584	1.00011	2.81736	0.840147	1.60095	1.06621	0.64908	0.896948	2.13646
1.12282	2.18458	0.811225	1.29886	3.13402	0.750984	0.635003	1.07612	1.05442	1.79837	1.00117	3.55778	0.442334	0.768694	1.4506	0.489189	1.01653	2.03206
1.09951	0.88838	0.87896	1.53495	1.67259	0.450366	0.440221	1.13034	0.881319	1.90519	1.08248	1.37134	0.699975	3.86076	1.07403	0.646874	0.465504	0.622603
1.29874	0.556138	0.930132	0.510678	1.57856	0.748592	0.473866	0.415501	0.878273	2.1196	1.04569	4.25232	0.884541	1.46299	1.40268	1.15086	0.754029	0.645127
1.02971	0.223483	0.854618	1.29798	1.68838	1.57545	0.335853	0.263226	1.00346	2.49644	0.88316	1.06897	0.802283	0.913574	1.48284	0.450382	0.511566	0.496232
1.43546	0.341272	1.1796	1.58765	1.85566	1.62389	0.317603	0.556221	0.854791	2.94509	1.10807	3.98347	0.998534	2.14809	0.922055	2.03377	0.496986	0.578032
1.6103	0.623823	1.07317	2.0481	2.17694	1.88609	0.645286	0.759865	0.671432	2.25807	0.903689	0.892605	0.833465	1.3565	1.38279	0.521197	0.565273	0.962479
0.930338	0.639127	0.579747	2.13003	2.15976	0.907011	0.303143	0.321146	0.710039	1.22136	1.19963	1.38445	0.726924	0.639476	1.14227	0.548684	0.655857	1.5605
0.955575	0.624741	0.532889	1.28281	2.56694	0.832213	0.369155	0.328393	1.07095	0.906085	0.890843	1.27155	0.831205	1.04414	1.1651	0.249039	0.717816	1.10828
1.05741	0.425021	0.671648	2.02702	1.15511	0.831721	0.535844	1.58835	0.876873	1.02383	1.17075	2.13706	0.745944	2.30206	0.653941	0.929249	0.555278	2.32763
1.18434	0.321772	1.10651	1.45565	1.14398	0.954306	0.35029	0.287755	0.55748	2.23627	0.930431	0.836748	0.537438	2.34982	0.635852	0.935375	0.935308	0.154937
1.57613	0.527707	1.16957	1.84434	1.15152	1.69121	0.42477	1.94702	1.12726	1.72458	1.05314	1.61505	0.826567	1.84161	0.60935	0.602083	0.670402	0.922949
0.886088	0.774196	0.420683	2.01542	1.37856	0.58962	0.436963	0.232776	0.901714	3.05444	0.91866	1.58289	0.698184	1.41758	0.747411	0.84542	0.497933	0.169044
1.62826	0.975085	1.07142	3.34031	1.35109	2.39866	0.436813	0.390948	1.31735	2.37124	1.35814	1.40217	0.540711	0.501006	0.50905	0.85889	0.57325	1.50703
1.06929	0.458963	0.721139	1.32917	2.9042	2.12465	0.33123	0.875849	0.833701	0.943678	0.855495	0.770645	0.722847	3.87201	0.605974	0.418256	0.628032	3.67973
0.934247	0.644407	0.925693	1.75201	2.17222	0.500261	0.3376	0.376003	1.07167	1.12552	0.623405	1.29915	0.792543	2.42543	0.697881	1.21311	0.54591	2.34833
1.12956	0.333796	0.665845	1.818	1.99566	3.23942	0.451816	0.953705	1.06303	0.993446	1.26196	0.281983	0.84051	2.76624	0.669447	0.84784	0.466957	1.70428
0.953491	1.92661	1.26432	1.63929	2.0014	1.08594	0.370555	0.394672	0.904381	0.942034	0.833262	0.888991	0.783358	0.680438	0.890798	0.72089	0.685019	2.14709
1.28562	0.561663	0.562974	1.21039	1.50416	1.4301	0.382432	1.23682	0.767109	1.03995	1.45034	2.19277	0.841001	2.71133	0.547679	0.698032	0.548329	0.512061
0.941529	0.148767	0.592613	1.04925	1.48165	1.14634	0.636517	0.353469	0.825826	2.43339	0.96604	2.25316	0.623737	1.23405	0.793309	0.632541	0.516276	1.11977
0.964507	2.41778	0.928586	1.34617	1.2573	1.20513	0.506638	0.71858	0.918131	2.48787	1.17162	3.23974	0.734983	0.78208	0.886419	0.455168	0.73076	1.80059
0.829104	2.73766	0.782666	1.38244	1.43111	0.836345	0.258032	1.23157	0.794042	1.85496	0.537647	1.07193	0.667664	0.79992	1.53819	1.00038	0.759885	0.735873
1.24141	2.30171	0.828722	1.46139	1.5621	0.639495	0.489889	0.455578	1.05389	2.15985	0.900361	2.32095	0.81944	1.56438	1.45889	1.37388	0.566839	0.613128
0.556798	2.24606	0.565945	1.18484	1.46748	1.19066	0.499368	0.987461	1.27571	1.67955	0.561633	3.98919	0.744864	2.79659	1.25104	0.760434	0.531355	1.75191
1.51794	3.02405	1.21662	1.1922	1.13576	1.29947	0.568017	0.669079	1.12905	2.21662	1.27578	2.45471	0.632074	1.58334	1.23162	1.04926	0.627358	0.653787
1.58284	1.24708	0.613505	1.28087	1.18734	1.24638	0.369948	0.405413	1.22985	2.41503	0.946184	1.20653	0.566143	1.0741	0.99208	0.717192	0.487398	0.880108
1.0763	0.745233	0.658577	1.26237	1.16402	0.721569	0.469086	0.866289	0.803511	1.84462	1.17208	1.36532	0.535297	1.26573	0.979705	1.65161	0.811178	1.06467
1.1772	0.196224	0.729877	1.48658	3.70014	4.39131	0.317541	0.657238	0.633013	0.692302	0.986833	2.2329	0.931884	0.958789	0.971061	4.67053	0.743758	0.892565
1.00282	0.358528	0.874212	1.20153	1.08825	0.908792	0.522488	0.533459	1.30262	1.94138	1.03477	1.75123	0.881745	0.858891	0.58019	2.93449	0.473316	0.808289
1.16491	0.2729	0.915381	1.40987	1.02792	1.09499	0.337095	0.321566	0.867219	1.78588	1.23719	1.28075	0.884	1.97943	0.574277	0.556314	0.689413	1.10133
0.804903	0.421356	0.788066	1.92664	0.985444	4.54613	0.300198	0.555125	0.883844	1.80459	0.855623	2.06236	1.00272	0.981655	0.690672	0.186066	0.858797	0.45514
1.3522	0.287964	1.02232	2.07057	1.53709	0.902401	0.429416	0.365448	1.14088	2.30602	1.02801	1.60023	0.671404	1.02797	2.04669	0.429126	0.473976	0.379125
1.09458	0.470694	1.09819	0.923347	0.974075	2.11974	0.518829	1.9481	1.50252	1.77774	1.07094	1.50065	0.791766	0.64302	0.804749	0.979491	0.705535	0.988903
1.20787	0.369521	0.70877	1.0521	1.37338	0.967379	0.29917	1.02353	1.12087	0.484026	0.747336	1.79887	0.921432	1.54872	0.550723	3.71191	0.51271	0.725537
1.10195	0.506964	0.80382	0.584587	1.99823	1.24512	0.387152	0.43853	1.3991	1.38204	1.02787	1.99937	0.818686	0.756143	1.63022	4.32702	0.718286	0.696528
1.43226	0.217289	0.903696	1.32115	1.09371	2.38767	0.466714	0.360018	1.01755	1.47771	1.06516	1.67398	0.653719	1.13483	0.632651	0.223626	0.660308	0.708726
1.18687	0.254012	0.909555	1.09144	1.0349	1.60555	0.385602	0.799488	1.14911	1.50661	0.825881	1.86624	0.77264	1.66567	1.6529	0.887929	0.687975	1.09542
1.02369	0.387978	0.830183	2.6916	1.43519	0.70132	0.317891	0.615658	0.971941	1.62576	0.60578	1.20034	0.702572	0.71487	0.748908	0.6429	0.708881	0.818303
1.03636	0.285782	0.868345	3.17338	1.57563	0.627501	0.490236	0.483855	0.936576	2.86032	1.20608	2.44978	0.67792	2.87026	1.40433	1.3135	0.686762	1.61654
1.47686	0.221469	1.00337	0.765757	1.04807	2.13904	0.316549	1.81629	1.02128	2.01935	1.29909	0.798756	0.705016	0.545776	1.61747	1.59163	0.829728	1.95902
1.59517	0.929252	1.01441	0.428956	1.8154	2.14148	0.505319	0.585872	0.937712	2.4092	0.851167	1.80094	0.616277	0.805766	1.08555	1.08308	0.933839	1.25228
1.26285	1.43736	1.13272	0.610032	1.55331	1.26786	0.306149	0.739889	1.00672	0.95217	0.914721	1.59348	0.858402	0.486262	1.40937	0.915569	0.981044	0.33892
0.717698	0.702488	1.11043	0.938628	1.27777	1.38145	0.377902	1.13769	0.806937	2.19788	1.0103	0.503773	0.771683	0.856316	0.805901	1.27834	0.873732	0.96769
1.26436	0.565371	1.17388	1.2339	1.24825	0.861941	0.568692	0.235921	1.00406	1.36343	0.97985	1.72241	0.842055	0.60285	0.888768	0.699285	0.6225	1.55419
1.49773	0.500721	1.11462	0.610783	1.2257	2.63791	0.326044	0.94879	0.825731	2.20074	0.801864	2.58718	0.833402	0.816654	0.951077	2.93237	0.898839	1.12479
1.54986	0.211984	1.14591	0.559493	1.06121	0.394405	0.402762	0.741892	0.990019	3.42986	0.99469	1.31171	0.646118	1.07142	0.820931	1.5306	0.530278	0.720077
1.46284	0.480436	1.10186	0.871461	1.44892	1.83101	0.319984	1.15429	0.915679	2.61089	0.999997	0.818801	0.540681	1.28914	1.01246	0.883324	0.745009	1.80126
1.44517	0.769016	1.20672	1.16475	1.48752	3.13398	0.658089	0.246632	0.787436	2.68952	1.01923	2.51802	0.700187	2.0552	0.748836	0.886353	0.497226	0.415887
1.11155	0.54978	0.769633	1.33035	1.32129	1.58384	0.3917	0.745625	0.853302	1.71419	0.595276	1.63072	0.565975	1.00041	0.788373	0.471851	0.51617	1.35147
1.21063	0.790682	0.935657	1.31081	1.51955	0.503004	0.428692	0.379463	1.88668	0.926984	1.06951	3.54713	0.634945	0.834559	1.2654	0.399318	0.484997	1.4971
1.25962	0.31763	1.51586	1.77818	1.40174	2.31815	0.276977	0.426669	0.781724	1.15321	0.92814	1.73164	0.526343	1.3351	0.812001	0.572116	0.479423	1.35885
1.22711	0.736893	1.61813	0.749394	1.24451	1.9187	0.326149	1.27483	1.47478	1.94212	0.923305	2.00186	0.593945	0.827001	1.14944	3.56919	0.619214	1.25426
1.19935	0.674035	0.900339	0.620322	0.764072	0.932486	0.517875	0.426931	1.53189	2.45391	0.711321	2.24739	0.743023	2.38293	0.897802	0.806696	0.392913	3.28144
2.13483	0.678162	0.936239	0.421202	1.25887	0.467334	0.767001	1.04095	0.676862	2.05872	0.980946	3.08947	0.654472	1.89676	0.910567	1.716	0.750675	0.801058
1.1209	0.538798	0.89448	0.566852	1.45699	0.712538	0.427802	0.281325	0.872699	1.17575	1.05025	1.18236	0.639837	0.869693	1.16426	3.82136	0.334857	1.39626
1.37217	0.665042	0.902744	0.843649	1.29547	1.07334	0.443438	0.751855	0.951214	1.71919	0.983297	0.936523	0.573329	1.6891	0.914862	1.28416	0.984161	0.62512
1.1995	0.64123	1.76613	0.642324	1.14604	0.930156	0.347309	0.355246	0.960141	2.6722	0.870181	2.44599	0.59594	1.04195	1.33331	0.597548	0.980833	0.706956
1.06974	0.432266	2.08367	0.674231	1.62397	0.611077	0.379643	0.241178	1.13149	1.17796	0.662993	2.85529	0.661634	1.48746	1.02858	3.15279	0.992263	1.12379
1.69041	0.768696	1.06023	0.855029	1.32992	0.642819	0.442801	0.519871	0.809651	2.48545	1.32311	2.9506	0.569903	2.24271	1.24319	1.37459	0.409405	2.26687
1.37078	0.550749	0.725992	3.81362	1.79104	0.506836	0.280788	0.602525	0.834194	2.46523	1.13432	1.99517	0.6932	2.18653	1.19819	0.661668	0.405092	1.92921
1.40761	1.20282	0.779912	0.623949	1.34452	0.706809	0.438122	0.637514	0.929354	3.53316	1.06646	1.84254	0.863492	1.99749	0.491306	0.86559	0.661396	2.06094
1.12064	1.37466	1.12215	1.52177	1.57183	0.927416	0.501108	0.423228	1.46323	2.40929	1.0242	1.60511	0.833063	1.04743	1.46893	1.53661	0.954895	0.964093
1.06867	0.596501	0.897396	1.98537	1.7997	1.55353	0.673916	0.453976	0.826494	1.39132	0.696144	1.16378	0.864264	0.68807	0.545888	0.836607	0.948025	0.812656
1.35347	1.27855	0.754187	0.667695	1.52227	1.59225	0.443511	1.57019	0.633762	2.93725	1.09677	1.68828	0.767851	0.691462	1.25048	0.566365	0.72476	1.75806
1.20331	1.12764	0.586759	2.75486	1.40195	0.79865	0.504712	1.11209	1.41347	1.30934	1.0859	1.38012	0.752477	1.83347	0.729393	0.515628	0.801425	1.03407
1.22917	0.298538	0.796798	1.44164	1.26379	0.717629	0.582084	0.740861	1.31935	1.7652	0.889021	5.89659	0.569625	0.64302	1.03191	1.14797	0.71159	0.710057
1.04595	0.723652	0.657394	1.20086	1.22247	0.806181	0.373255	0.510129	0.553172	2.14567	0.845019	1.67475	1.04389	0.970473	1.09626	1.18695	0.786179	0.344723
0.924956	0.565355	0.822287	0.534378	1.26071	1.12014	0.60759	4.13139	0.750435	1.8779	1.07203	1.63781	1.0433	0.982464	0.308244	2.093	0.688068	0.790415
1.35743	0.597728	0.714423	1.18913	1.699	1.97424	0.39061	2.51691	0.637074	3.05737	0.817634	2.10732	0.530342	0.888145	0.596937	0.278638	0.54727	1.03445
1.34709	0.177531	1.07103	0.925611	2.30264	0.580923	0.453102	1.43354	0.854434	2.10309	1.66471	2.18721	0.588114	2.37765	0.795492	0.69963	0.786674	0.826128
1.33063	0.367448	1.10891	1.48291	1.3357	1.38788	0.429527	0.983631	0.612916	1.99512	0.898432	3.61243	0.867923	1.00015	1.32101	0.756974	0.928333	0.799248
0.973225	0.865844	1.14293	1.11406	1.51657	0.577847	0.530593	1.39012	0.519956	1.80131	1.78122	1.71767	0.557812	0.843207	1.44938	1.07408	0.57004	1.93041
1.25213	0.518978	0.79212	0.985224	2.55999	0.695981	0.556703	0.383327	1.37427	3.2031	0.92289	0.203054	0.895902	1.23434	0.968471	1.34294	0.685574	0.903336
1.2109	0.529421	0.881232	1.19312	1.5157	1.12395	0.471542	2.08282	0.501064	0.896822	1.40354	2.01472	0.460121	1.49212	1.01059	1.09861	0.774937	0.778579
1.06863	0.410823	0.882414	1.16328	1.34889	1.44914	0.523668	0.988706	0.599231	1.80527	0.752386	0.578463	0.713051	0.709985	0.62618	0.888644	0.513503	0.709628
1.31464	0.854019	0.949607	0.797801	2.64432	1.05507	0.489865	1.38124	0.630081	1.26798	0.834853	1.15304	0.656322	1.9416	1.42262	0.869395	0.826412	0.902002
1.09014	0.585578	0.760637	0.877643	1.87516	1.47536	0.342881	0.394458	0.605115	1.79563	0.947244	2.23849	0.675424	1.387	1.22357	2.41881	0.457908	1.57102
1.1965	0.334161	0.750169	0.635924	1.59899	1.27826	0.534055	0.44406	0.479631	1.93109	1.11325	0.882223	0.556772	0.838578	0.738177	1.75625	0.704834	0.538125
0.990204	0.595304	1.11513	0.530029	1.40389	0.974776	0.773281	0.66152	1.20349	1.9736	0.934656	2.47955	0.684755	1.43119	0.849906	1.32929	0.638802	0.547623
1.18541	0.343412	0.945366	0.418728	1.74073	1.58752	0.526887	1.26066	0.577022	1.70566	1.29423	2.79852	0.697336	0.654134	1.52707	0.553125	0.567046	0.869894
1.12461	0.319283	0.631567	0.950735	2.06623	1.43345	0.520252	1.02176	0.572537	1.80737	0.976996	2.42907	0.763813	1.1272	2.08094	1.00331	0.696258	0.956075
1.18115	0.666461	0.897585	1.23306	2.85504	1.52349	0.673934	0.997752	0.723579	2.10586	1.3446	1.57126	0.64978	0.876	1.26907	0.636918	0.853365	1.54491
1.37683	0.99861	1.01512	0.884937	2.25918	1.57286	0.51647	1.21007	1.42655	2.24528	1.084	1.98938	0.854237	0.744829	1.01712	0.465028	0.569043	1.04845
1.27721	0.379955	0.742181	0.673852	1.53383	1.6758	0.482005	0.768291	0.588476	2.39703	1.3834	1.36159	0.65245	1.81287	2.06325	0.306884	0.4776	1.26514
1.25759	0.186376	0.892967	1.68105	2.03314	0.497669	0.569589	0.643772	1.1994	2.72241	0.772245	2.63524	0.740443	2.33299	1.30065	1.37425	0.707909	0.632267
1.92322	0.294905	1.09929	0.61038	1.66116	1.34412	0.428541	0.421855	0.540879	3.22526	0.930286	2.06998	0.864239	1.5485	1.57306	0.465185	0.56006	1.6978
1.4962	0.184107	1.16254	0.977046	1.69068	2.50645	0.475444	1.32101	0.5842	3.95153	0.952005	1.79628	0.64435	0.667865	1.27695	0.551939	0.533305	1.05144
1.21247	0.233738	0.929646	1.3011	1.5394	0.465777	0.224868	1.14216	1.01655	1.39053	1.16255	1.34405	0.567083	0.570609	1.18789	0.424868	1.16404	1.21249
1.11112	0.316917	0.983558	0.587735	2.3318	1.9326	0.497353	0.758354	0.390181	1.63519	0.937774	1.4554	0.585552	1.61774	1.39667	0.256631	0.649302	1.86849
1.24819	0.361595	0.833987	1.09169	1.80484	3.37938	0.703592	0.811836	0.558618	1.11786	0.866403	2.21505	0.522988	1.59032	1.44332	0.427005	0.804414	1.4626
1.44515	0.369343	1.12287	0.762398	1.64914	0.924263	0.492684	4.5176	0.385751	4.25745	1.03966	1.57962	0.649658	2.44047	1.51226	2.28615	0.823685	1.05922
0.995675	0.218218	1.15556	0.470822	1.64947	2.27571	0.600431	1.19083	1.31599	0.769681	1.03676	1.86376	0.886149	0.516873	1.38428	0.32927	0.544083	0.918325
0.935836	0.593724	0.869023	2.74535	1.86594	2.27293	0.577224	4.93284	0.385381	1.56361	1.01273	2.62956	0.465676	3.2052	1.66163	0.187804	0.595509	1.30084
1.67113	0.560273	0.992553	0.627285	1.4878	0.838384	0.623336	0.53207	0.420242	0.759132	0.917603	2.34087	0.675641	1.30302	0.827698	0.388402	0.448879	1.67918
1.20532	0.880233	0.928612	0.815593	1.1708	2.16123	0.519944	1.06237	0.483881	0.704033	1.02249	1.96834	0.726746	3.1071	0.802758	0.56128	0.535191	1.59716
1.41825	0.543137	1.25552	1.86221	2.29931	0.911762	0.754464	1.51028	0.527837	1.01085	0.909816	3.48896	0.830247	4.0132	2.9083	0.298584	0.351114	1.56694
0.977197	0.897226	1.03843	0.297612	1.16408	0.438925	0.655295	0.669526	0.735066	2.22755	1.49585	2.34931	0.502645	0.841804	1.68653	0.352914	0.684564	2.30207
1.16855	0.481598	1.14103	0.829552	1.25598	0.321819	0.545432	0.560688	0.771153	2.2312	0.90621	1.92214	0.693507	3.73941	1.84111	2.32181	0.699917	1.14285
1.36213	0.358107	0.959226	2.19445	1.71402	2.56242	0.49197	0.360811	0.481002	2.78798	1.26256	1.88826	0.871311	0.692622	1.29943	0.697379	0.738245	2.84004
1.38342	1.09108	1.10161	1.47382	4.76073	1.47738	0.54187	1.68159	0.632091	1.09449	0.838841	2.3399	0.564379	1.46018	1.78149	0.27598	0.374468	3.19679
1.14169	0.337249	1.05831	1.00272	3.5782	0.296552	0.538345	0.55823	0.525216	3.34175	0.914362	2.59681	0.830675	3.68227	1.45025	0.423088	0.680941	3.32399
1.2057	0.510198	0.828086	2.78599	1.18943	1.64031	0.608431	0.757463	0.873965	2.89356	0.811774	1.80895	0.549854	0.83592	0.990025	0.589099	0.615355	1.22871
0.792062	0.603234	1.02306	0.306977	1.21223	0.688703	0.542617	0.824055	0.64058	1.70783	0.848769	2.64746	0.592989	1.32089	1.35472	0.289308	0.643544	1.13238
1.11921	1.02597	0.499556	2.10428	1.90889	1.0017	0.496667	0.770266	0.423214	1.07462	0.796812	2.898	0.491548	2.20818	1.37714	0.23673	0.624649	2.77664
1.38798	0.661481	0.613673	1.29518	1.76914	1.13555	0.756913	0.704234	0.620357	2.3006	0.707234	1.66349	0.660513	1.2488	1.11097	0.391152	0.626414	2.11815
1.14247	0.840364	0.731329	1.03043	2.22856	0.970849	0.598877	0.757675	0.737476	3.60321	1.09754	1.89028	0.642396	1.02806	1.18856	0.230602	0.578136	1.97978
1.12696	0.623098	0.815601	1.86061	2.21852	0.759795	0.626637	0.565739	0.852025	2.70764	0.413809	1.6517	0.642311	1.38767	1.24303	0.293919	0.506946	0.880725
1.47	0.393589	0.887579	0.592588	2.6657	0.50002	0.520016	0.873199	0.551848	1.66762	0.691121	1.59874	0.740169	1.28104	1.10616	0.327364	0.788181	1.00358
1.52665	0.632906	0.822544	0.998964	2.30877	0.658138	0.577174	1.12704	0.7683	2.48819	1.0005	1.30848	0.515557	1.50518	1.17771	0.34857	0.66406	1.75711
0.908999	0.3727	0.780345	1.42033	1.20872	1.11403	0.511	0.567975	0.759639	1.63456	0.578279	1.78343	0.535572	1.61871	0.940667	1.51403	0.464099	1.13288
1.45246	0.593062	0.609488	2.57675	2.24296	0.615896	0.54064	0.610562	1.08571	1.03143	0.719046	1.95305	0.693706	1.62322	0.750307	0.360021	0.827989	1.04524
1.37096	0.452945	0.74011	0.520345	2.03657	1.00496	0.625529	0.466876	0.679769	0.739544	0.735828	3.1444	0.828024	2.38509	1.28996	0.565081	1.07606	1.1565
0.978788	0.507763	0.933195	0.950116	1.99671	0.790139	0.505575	0.476407	0.526893	1.6924	1.614	1.5794	0.441042	1.66976	0.769301	0.475127	0.735197	1.17239
1.68088	0.751905	0.691902	1.83065	1.95802	0.751888	0.508798	0.489849	0.587808	1.55531	0.781465	2.48898	0.843206	1.02022	0.853293	0.406354	0.958628	0.909743
1.50779	0.415233	0.59021	0.926362	1.74896	0.511232	0.482871	0.814231	0.58672	1.84252	0.811402	1.84635	0.4989	1.8523	1.07418	0.422681	0.827028	1.04294
3.03237	0.377969	0.527363	0.566491	2.11998	2.58525	0.484934	0.706738	0.535763	1.07239	1.15643	1.4639	0.520304	1.75915	1.06837	0.199231	0.928068	2.42259
1.17195	0.387389	0.787296	0.927498	0.871383	1.46101	0.54034	0.899292	0.955204	3.10793	0.701304	2.26322	0.511893	0.651969	0.991515	0.402439	0.978188	0.93723
1.42823	0.595534	0.604713	0.636048	1.35634	0.718118	0.483778	0.887286	0.888222	0.440808	1.15255	2.9768	0.713472	0.887371	1.1895	0.671709	0.568896	0.960085
1.28621	0.591126	0.714934	0.899991	0.85841	0.401803	0.468001	0.418395	0.544744	1.93677	1.0687	0.829576	0.516251	1.23325	1.00294	0.123734	0.924512	2.34459
1.62811	0.589175	0.892352	0.79481	1.93975	0.70734	0.585912	1.03244	0.560673	2.39444	1.11574	1.96646	1.07525	1.78443	1.24948	0.432607	0.631483	0.904286
1.31354	0.32615	0.656251	1.90144	1.06178	0.308784	0.565588	0.688981	0.803978	0.44515	0.938268	1.90369	0.828634	0.434048	0.887478	0.219808	0.868768	2.82939
0.83198	0.328961	0.493663	0.844684	2.4245	0.62667	0.448642	1.05248	0.818998	2.93527	1.05429	2.48759	0.804588	1.26448	0.927583	0.302522	0.667405	0.838631
1.23772	0.812827	0.788164	0.903865	0.527189	1.14474	0.315807	1.0539	1.53434	1.98744	1.06479	2.92341	0.611112	1.4871	1.2797	0.160594	0.94746	4.66003
1.36861	1.02681	0.635312	0.845568	2.51856	1.83258	0.456029	0.493553	1.46921	1.86598	0.933207	4.7159	0.565895	1.4463	1.09826	0.143624	0.901967	1.4018
1.41563	0.311184	0.773032	1.00553	2.40058	0.823711	0.463607	0.938206	0.517942	1.90631	1.04162	2.72082	0.738623	0.698883	1.17415	0.540237	1.03264	1.85427
1.3621	0.584311	0.806532	1.00451	0.879561	0.758826	0.835812	1.44963	0.595751	0.976744	1.0479	3.78871	0.512318	1.72255	0.805203	0.276168	0.884791	1.46136
1.69523	0.178983	0.762821	0.930672	1.07101	0.758731	0.757425	0.841531	0.498417	0.660442	0.972021	2.99326	0.592599	1.86141	2.11132	0.409759	0.807538	3.02943
1.50208	0.446257	0.767333	1.66806	2.68485	1.21653	0.608209	0.803898	0.574565	2.10477	1.1646	2.0569	0.574261	1.32951	0.903582	0.515812	1.11086	1.57304
1.16692	0.289283	1.02017	0.433813	1.0501	0.720978	0.801184	1.11326	0.430523	0.872901	0.984741	1.33652	0.789956	1.15681	1.22778	0.934013	1.01445	0.87771
1.24044	2.74181	0.664614	1.6803	0.97344	1.90542	0.724891	0.524289	0.503237	1.50573	1.47317	2.36917	0.612411	0.889069	1.05107	0.740325	1.05172	1.67527
1.30718	0.365943	0.654223	0.607589	0.715731	0.651707	0.67086	0.206655	0.555539	1.48045	1.18815	1.881	0.786216	0.893602	1.85373	0.670606	0.467539	0.984401
1.51065	0.400567	0.767912	0.838527	1.72383	0.622613	0.763155	0.377865	0.674424	1.03131	1.27725	1.13657	0.641402	1.02254	1.17765	0.534423	0.540048	1.23337
1.75361	0.501468	1.09074	0.530033	1.71152	2.3796	0.653056	1.16837	1.56075	1.63826	1.48169	2.06095	0.491056	2.16236	1.91377	0.354217	0.472054	0.910988
1.62015	2.91648	0.737311	1.68616	1.05086	2.47399	0.897043	0.443368	1.17478	1.01826	0.898112	1.89786	0.961499	0.982052	0.781352	0.521571	0.703038	1.1153
2.78844	0.253981	1.0819	0.940832	1.25298	0.813982	0.663672	1.79219	0.515993	2.30256	1.2482	2.57305	0.5908	0.496229	1.24342	0.283824	0.41286	1.39923
0.846873	0.299046	0.808718	1.06707	1.56524	0.654773	0.685838	0.467417	0.456516	1.9853	0.818258	2.01357	0.651074	1.6068	1.11563	1.32307	0.473304	1.77566
1.57405	1.01051	0.886513	0.675665	1.35322	1.20791	0.904014	0.647415	0.541535	0.931162	1.18732	2.37368	0.502082	1.48723	1.00508	1.02902	0.473255	2.04944
1.37295	0.639376	0.789335	1.46386	1.48457	0.869249	0.65988	0.578548	0.879399	0.866466	0.832246	2.08801	0.689345	2.25535	1.43382	0.452735	0.441256	1.01993
1.22964	0.77115	0.594675	1.98734	0.769259	0.729054	1.02908	0.895897	0.579887	0.565023	1.52381	0.793375	0.773288	2.00589	2.07397	0.725384	0.55052	1.881
1.26956	0.255422	0.463941	0.488805	1.44143	0.631138	0.612182	0.817122	0.591642	1.06094	0.998711	1.37749	0.620709	0.88998	1.30804	0.763153	0.573381	1.35476
1.55647	0.54876	0.529456	0.756722	1.24852	0.603035	0.856572	0.800309	0.629515	1.3942	0.795061	3.49953	0.68768	1.09719	1.3314	1.05206	0.514244	1.16554
1.05435	0.646962	0.90202	0.734358	1.17961	0.789688	0.351099	0.710846	0.53695	1.26854	1.63487	2.67695	0.377418	0.425283	2.02228	1.74115	0.532351	0.937098
1.42205	0.693596	0.747872	1.33615	1.05234	0.510079	1.00314	0.650162	0.577805	0.776195	1.48992	1.47394	0.436053	1.62667	1.02464	0.781241	0.582822	0.731088
2.18487	0.697959	0.871104	0.46264	1.4887	0.650809	0.864756	0.665251	0.516672	0.585898	0.662134	1.28573	0.309279	0.468501	1.00203	0.693199	0.467507	0.739935
1.11209	0.624861	0.880227	0.687352	1.29314	0.962876	0.393507	0.975851	0.511759	0.877664	1.16427	1.9095	0.563718	1.45966	1.04589	0.679548	0.543316	1.34934
1.67531	0.408265	0.465951	0.679415	1.5561	0.955785	0.754967	1.04182	0.691525	1.69618	1.48818	1.53032	0.51339	0.870165	1.39028	0.55824	0.420672	0.685576
1.53788	0.353969	0.753892	0.679042	0.649603	0.357606	0.446025	0.915055	1.037	1.34791	1.44286	1.91127	0.564056	0.757093	1.4811	1.96213	0.350415	1.07896
1.76997	0.555587	0.610491	0.616403	0.942264	0.598515	0.462375	0.870231	0.536879	1.25641	1.19538	0.558638	0.666085	0.898859	0.849298	2.18255	0.427709	1.21192
1.2783	0.363736	0.758704	0.648842	1.71663	1.05953	0.706328	1.30051	1.12052	1.6037	1.18246	0.753838	0.484798	0.876478	1.78389	0.451169	0.355432	1.02211
1.20661	1.34372	0.656933	0.697136	1.57552	0.752155	0.49886	3.20295	0.962146	2.26949	0.804599	1.68005	0.785925	0.986977	0.964523	2.40951	0.306879	0.808375
1.31622	0.325251	0.721385	0.786534	1.1703	1.2086	0.649682	1.48457	1.14491	1.76794	0.947536	2.18779	0.742884	1.28888	0.875523	0.616138	0.526023	1.04436
0.726414	0.302471	0.707133	1.01443	3.17486	0.587555	0.658997	0.812318	0.979655	1.07595	1.54339	2.19785	0.5169	0.840543	0.732113	0.440132	0.457962	0.567048
1.34818	0.719224	0.908243	0.595488	0.520837	1.10088	0.913936	0.691745	0.885509	2.17852	0.877821	1.60709	0.430648	1.17463	1.13549	2.83161	0.34067	0.898706
1.11322	0.787143	0.983285	0.486232	1.08229	0.889925	0.777304	0.734714	1.10574	2.21614	2.27789	0.823426	0.850897	1.20923	1.2969	0.560453	0.541478	0.899756
1.18044	0.454284	0.63125	1.0011	0.564124	0.563395	0.770474	0.633641	0.829331	1.47252	1.38588	2.16016	0.735517	0.812894	2.17883	1.73515	0.380092	1.07714
1.4376	0.401494	0.994784	0.595574	1.4961	1.04514	0.736818	0.730706	0.870827	1.62346	1.64313	1.10894	0.412444	1.19987	1.57301	0.831474	0.264261	1.79101
1.30573	1.52449	0.857412	1.43231	0.556223	0.715704	0.69815	0.54402	1.18368	2.11602	0.844652	0.780605	0.478758	1.26042	0.959993	1.85495	0.455337	1.95962
1.02987	0.520534	0.963233	1.11569	1.09791	2.21416	0.694289	0.585863	0.537366	1.28787	1.02063	1.79628	0.432427	1.92164	1.29574	0.520777	0.338145	1.50441
1.5832	0.481999	0.812611	1.16283	0.887852	1.64188	0.670032	0.856257	0.584454	1.45755	1.74699	1.21564	0.473659	0.967057	0.863261	1.13067	0.482072	0.854151
1.13357	1.88398	0.780339	1.64063	0.953259	0.522736	0.651669	0.912117	0.992827	1.42553	1.19631	2.41703	0.463167	2.29065	2.20835	1.17551	0.306599	1.59282
1.29496	2.22546	0.742552	0.770063	0.688374	1.00176	0.682793	0.705065	0.965161	2.00393	1.25592	0.357544	0.492042	1.04883	1.42271	0.609409	0.326074	1.98928
1.40403	0.707209	0.754458	1.7271	1.04475	0.572851	0.739605	1.4991	1.21195	2.44472	0.834668	1.01857	0.688212	0.954244	0.808191	1.09082	0.451116	1.5419
1.45598	1.11516	0.495037	1.36552	0.618166	0.407952	0.724751	0.707619	0.822939	2.27063	2.17634	1.41872	0.639153	0.611323	0.910464	0.808919	0.223439	1.60154
1.22452	1.70408	0.986517	1.20353	1.08906	0.818178	0.725566	1.22128	0.830704	1.61645	0.864018	0.794088	0.485898	0.798369	0.97205	0.586107	0.420654	1.63563
0.971203	2.17224	0.959923	1.44582	0.939029	1.72572	0.663548	0.997339	1.03791	2.05691	2.18882	2.17567	0.601847	1.27256	0.813895	0.702946	0.477075	1.26584
1.04687	1.35827	0.963149	1.12621	1.14995	0.844792	0.875752	1.33673	0.621528	2.50461	0.990402	0.540459	0.486431	0.557339	1.17976	1.4867	0.420172	2.20416
1.56217	2.5397	0.863091	0.658669	1.20771	2.37785	0.604773	1.24825	0.673959	0.615253	2.09825	0.975107	0.520083	1.19155	0.628203	0.687038	0.628449	0.720961
0.955266	1.61544	1.05119	1.14271	0.911547	2.60843	0.574113	0.775932	0.481207	4.22645	1.67527	1.07195	0.596104	0.630917	1.14817	1.46734	0.323301	0.921083
1.07375	1.09315	0.72845	0.769121	1.0927	1.25824	1.09154	2.28971	0.548813	1.80502	1.78286	1.38263	0.46698	1.5774	1.65947	0.75485	0.401657	0.986434
1.22915	0.582256	0.837523	1.59669	0.936941	0.755849	0.673864	0.71043	0.487947	4.12553	1.46387	1.36283	0.689485	1.33699	0.742166	1.47963	0.392429	1.00078
1.15106	0.650413	1.02745	2.21743	0.937062	0.853988	0.951254	1.64028	0.48732	1.85304	1.99332	1.51648	0.597997	1.38262	0.829162	0.936749	0.363796	1.12486
1.12518	3.48951	0.757827	2.06346	0.94278	1.68845	0.992884	0.713275	0.742631	3.07693	1.19523	1.17154	0.611105	1.39017	0.829049	0.58308	0.64434	1.03415
0.905193	3.39498	0.988792	3.57125	1.24075	2.45061	0.871269	1.4041	0.73846	0.468057	1.33326	1.85464	0.579104	1.20501	1.6188	0.580485	0.300602	1.04479
1.49664	0.502177	1.07182	4.09814	1.1451	0.552178	0.577684	0.614077	0.394461	1.27608	1.07911	1.02311	0.462399	1.18023	1.34125	0.528751	0.360993	1.08358
1.52479	0.675682	0.853794	2.30472	1.00035	0.635218	0.578268	0.818674	0.5182	0.896163	1.58023	1.32863	0.69563	0.521964	1.0112	0.605645	0.323454	0.696012
1.3822	0.87532	0.868332	0.838351	1.26944	0.887713	0.578088	2.94219	0.353859	0.782179	1.35388	1.30754	0.511692	0.628921	1.45738	0.799107	0.388376	0.889874
1.45761	0.412989	0.54115	1.09228	0.861049	2.49151	0.948616	2.68779	0.405506	2.46048	1.52538	1.13082	0.554844	1.1501	0.9905	0.48735	0.730123	1.09002
0.889548	0.26531	0.958379	0.523851	1.09953	2.41118	0.5589	1.57008	0.47488	2.11376	1.38055	1.51733	0.489078	1.16788	1.03585	0.709654	0.326977	0.571053
1.44274	0.434777	1.02808	2.94316	1.33855	1.1931	0.541037	0.469119	0.376324	0.623087	0.931405	0.612523	0.279467	0.906019	0.830805	0.434819	0.443909	1.79916
1.44963	0.789116	0.62576	0.463829	1.30754	0.497061	0.547186	0.738702	0.448763	1.24274	1.19605	8.08941	0.633798	2.33601	1.83537	1.00442	0.276518	1.4109
0.904471	0.677426	0.699187	1.74347	3.13195	0.818968	0.573718	1.45342	0.795952	1.085	1.11324	0.69061	0.58411	1.49166	1.1228	1.00835	0.31961	1.80821
1.46712	0.795666	0.692374	2.56608	1.43452	1.53369	0.574618	0.716992	0.786679	2.64098	1.22009	1.49021	0.403405	1.04995	2.79638	0.767859	0.399787	1.4563
0.862646	0.632775	0.741558	3.55687	2.53036	1.20382	0.484693	1.08324	0.852852	0.543335	1.25264	5.51941	0.506901	1.15588	1.11049	1.06631	0.618065	0.756055
1.2221	0.776136	0.953549	2.82395	1.01882	0.734791	0.530954	1.12451	0.773683	0.535654	1.21527	1.40303	0.512038	1.63439	1.27163	1.21426	0.554332	1.31409
1.01481	1.10763	0.983186	3.28382	0.735392	0.726226	0.784507	1.02437	0.891182	0.592001	1.47923	1.6651	0.5202	1.01315	2.7637	0.564521	0.436645	1.34262
0.915387	1.52188	0.903058	0.831491	1.05197	0.748259	0.618712	0.951525	0.763492	1.45191	1.21103	0.935298	0.576709	1.26673	1.26479	1.00938	0.675988	0.47732
0.829123	0.686677	0.755316	1.2833	0.803385	1.63602	0.754689	0.909182	0.847045	1.37359	1.91898	2.44752	0.727674	0.943436	2.1157	0.771678	0.670134	0.562928
2.70398	0.942945	0.982279	2.35895	1.05174	1.9649	0.565223	0.743743	0.65311	2.38754	0.990582	4.73789	0.483623	0.676285	1.17875	1.03285	0.464688	1.51385
0.639423	0.568712	1.07654	3.15152	1.5347	0.724191	0.647838	1.78769	0.787919	2.03166	1.37459	1.32762	0.686397	2.49946	1.44023	1.03141	0.421736	1.32778
0.997104	0.301971	0.994176	1.77849	0.853487	1.48838	0.427141	0.418829	0.814928	0.428886	1.53371	1.56602	0.614338	0.889371	1.2285	1.09273	0.784097	1.85341
0.764537	0.681586	1.17641	1.13485	1.57916	1.4584	0.858668	1.12374	0.702609	0.382579	1.01273	1.39083	0.404541	0.794014	1.50795	1.27617	1.37872	1.79171
1.0129	0.899573	1.32988	1.03684	1.50792	1.80327	0.577384	0.679346	1.4525	1.18344	1.0502	1.61883	0.47822	0.915258	0.928294	1.53249	0.492029	0.956746
1.17087	0.913431	1.44652	1.09605	1.62789	0.303869	0.567067	0.604928	1.13988	0.77411	1.34819	0.828055	0.606037	1.20724	1.07014	0.897866	0.776568	0.658552
2.30465	1.15649	1.37593	2.94518	1.58552	1.80229	0.451083	0.545449	0.761834	0.391666	1.48931	1.38639	0.464858	0.681821	1.7303	0.345742	1.16123	0.684501
1.17207	0.346086	1.05169	1.14709	1.25822	0.808285	0.546548	1.52758	0.692381	1.10063	1.79224	2.04486	0.40824	1.36821	1.0507	0.436501	0.609501	1.27626
1.652	1.09117	1.0614	1.16981	1.65168	0.923955	0.547138	1.5732	0.924722	1.33259	0.957085	1.01862	0.460954	1.71581	0.992776	0.848237	0.932422	1.34939
1.09278	1.24503	2.31323	1.06507	1.0357	1.12477	0.826533	0.347919	0.65775	1.11877	1.56998	1.17663	0.534767	3.51607	1.04229	1.16436	0.484188	1.49533
1.15177	0.202014	1.21141	0.613592	1.18196	0.896809	0.644906	2.27643	0.669766	0.979554	1.21869	1.09337	0.674356	1.0874	1.01597	1.30554	1.07749	1.58821
1.20683	0.3506	1.15049	1.488	1.21408	0.873247	0.558474	1.04446	0.636982	0.769921	1.30091	0.530217	0.971447	1.36736	1.30002	0.573743	0.958612	1.37589
0.897486	0.914761	1.22206	1.3041	1.32002	0.309977	0.553305	0.685148	0.891262	0.701554	1.38926	2.13544	0.618249	1.26391	2.13007	0.311072	0.398289	1.15264
1.06768	0.248538	1.0668	1.26521	1.79008	0.608119	0.552918	2.06516	0.681604	1.16625	1.34323	1.43352	0.756544	1.52362	1.64856	0.167001	0.404102	1.58981
1.19888	1.04886	0.917514	0.827767	1.12187	0.70246	0.540615	1.2315	0.671835	1.05951	1.29401	2.67203	0.59234	2.13898	3.49537	0.396573	0.441289	1.77327
1.01871	0.908429	0.910995	0.927103	1.46872	0.396071	0.545862	0.452711	0.758424	1.07283	1.46566	3.06615	0.484551	0.497939	1.554	0.60315	0.537576	0.910933
1.28022	0.184934	0.910792	2.81329	1.70365	1.69002	0.743911	0.891437	0.604428	1.44846	1.6093	0.634086	0.425379	1.20041	1.78894	0.564444	0.605439	1.24301
1.19174	1.06403	1.14385	0.556349	1.58621	1.81661	0.621909	0.689387	0.566926	0.930781	1.12631	1.18842	0.393035	2.0756	1.32247	0.976935	0.554225	0.481816
1.05297	0.705319	1.0086	1.48923	1.42163	0.978392	0.656961	0.930358	0.583451	1.35935	1.35315	2.20676	0.41472	1.1179	1.43849	0.67372	0.460123	2.05447
0.947457	0.38579	0.928056	0.833937	1.26332	0.652174	0.741366	0.703954	0.549144	1.45654	0.952105	2.89453	0.567741	0.811617	2.53388	0.404486	0.645834	0.857088
0.777016	0.864105	0.938968	2.32448	1.67771	1.44925	0.670814	0.496516	0.550306	1.4516	1.34087	1.09378	0.618496	0.639436	2.08927	0.437242	0.636966	0.744636
1.40614	0.856915	1.00164	2.72967	1.11375	1.29586	0.806604	0.690534	0.609158	1.68378	1.20625	2.50049	0.508172	1.20384	1.69371	0.659009	0.621839	0.85763
1.19514	1.16841	0.843556	1.69827	1.53466	0.623509	0.904182	0.501958	0.493897	1.34393	1.00082	2.08176	0.43676	0.948274	1.29092	0.321903	0.71586	1.39925
1.7016	0.898853	1.15789	1.29531	1.87872	0.365962	0.555149	0.833714	0.440751	0.818464	0.927452	1.47153	0.830715	2.52438	2.02501	0.841164	0.652964	0.772563
1.1802	0.902436	1.11439	0.768681	1.57506	0.584237	0.943456	0.734442	0.530465	1.01525	1.24714	1.13699	0.399746	2.21772	1.87118	0.445116	0.546021	0.714271
1.41965	0.50908	0.965718	0.950119	1.4212	0.486212	0.781806	1.33456	0.608227	0.875834	1.05206	1.11796	0.500605	1.81548	1.66857	0.325521	0.637487	1.1665
1.5735	0.552304	0.680401	0.400919	1.29094	0.902603	0.867722	2.18784	0.465987	1.11736	1.0452	1.00396	0.443018	4.94868	1.2173	0.283613	0.534534	1.22466
1.26476	0.695909	0.606906	0.509431	1.27262	2.92447	0.53447	0.734022	0.439672	0.922681	0.947469	1.01401	0.53221	5.92132	3.6532	0.835461	0.600566	1.8409
0.934972	0.520702	0.610822	0.376033	1.45477	1.43344	0.499682	0.802456	0.460094	1.1049	1.1656	1.37142	0.900183	1.59852	1.89847	1.28601	0.789749	1.8783
1.15652	0.68292	1.01872	0.512954	1.39754	1.29633	0.464226	0.688197	0.416367	0.860989	1.22864	0.410232	0.53758	2.01493	1.51091	0.763995	0.683559	1.03658
1.65826	0.484043	0.686767	2.79645	0.903252	0.636359	0.751173	0.780697	0.575542	1.42112	1.09264	1.93363	0.649989	1.4943	3.39596	0.747667	0.501144	1.5356
1.28353	0.634612	0.78721	3.06957	1.09283	0.895132	0.475258	0.781355	0.420929	1.72465	1.20388	3.09646	0.519462	1.5252	1.03749	0.369471	0.641187	0.556964
1.59539	0.185431	1.30255	1.42767	1.42966	2.93063	0.856294	0.487794	0.493895	1.49741	1.02373	2.41121	0.46943	6.04122	0.947412	0.541519	0.707561	0.704911
1.14256	0.515061	0.801755	0.669768	1.64273	0.552698	0.875673	0.867674	0.425418	1.42399	1.30728	1.67542	0.472881	1.74164	1.99713	0.303912	0.627561	0.767721
0.928018	0.607192	1.02829	0.733565	0.895557	0.416464	0.563379	1.03266	0.375242	1.56998	1.46961	1.41249	0.517126	1.07576	0.851267	0.374978	0.78371	1.56466
1.11002	0.541748	0.591196	1.02411	0.988598	0.925936	0.504341	0.426022	0.521855	0.847061	1.26846	1.4439	0.722007	5.78188	1.06058	0.441257	0.445216	0.441698
1.06425	0.357888	1.35134	1.71756	1.13377	2.69822	0.674592	0.441993	0.504425	1.38091	1.04127	1.39095	0.549054	2.16402	1.05735	0.585888	0.928985	1.59865
0.727421	0.346287	0.589374	0.724626	1.81498	0.794462	0.558355	0.581106	0.437593	1.18763	0.855329	1.61326	0.547235	1.91693	1.31433	0.313996	0.523477	0.582518
1.44377	0.75054	0.667703	1.56796	0.68911	1.02428	0.626374	1.15525	0.739954	2.54089	0.822351	1.20053	0.778056	1.75902	0.629419	0.261875	0.933852	1.38172
1.01458	1.12261	0.795284	0.892032	1.15109	2.07925	0.889584	0.54371	0.779195	1.62597	1.06876	2.66401	0.6085	1.29295	1.11329	1.09332	0.433426	1.33573
0.791451	0.3247	0.644935	2.39648	1.73052	0.500756	2.99593	0.529094	0.519312	1.77566	1.29928	1.8499	0.592455	1.92446	1.34313	0.727239	0.65488	0.608889
0.892993	1.03138	0.760448	0.522586	0.880027	0.545933	0.739772	0.622909	0.413581	1.80566	1.66031	1.28069	0.835918	1.66067	1.19757	0.441362	0.857457	0.83221
0.907947	0.588724	0.653507	1.58794	0.90749	3.30091	0.498324	1.20501	0.560053	1.23926	1.00473	1.59229	0.489786	1.27918	1.12475	0.704229	0.702468	0.936356
1.30063	0.630679	0.91676	0.905682	1.22361	0.631985	0.489851	0.649843	0.64135	1.25245	0.964227	1.27078	0.788033	0.682451	1.05868	1.28088	0.741752	0.744198
0.542887	0.331975	0.597509	1.1146	1.14868	0.911487	0.635493	0.544093	0.609404	1.28104	0.876232	2.31946	0.600982	0.947631	1.05776	0.473097	0.900299	1.31984
0.935646	0.488969	0.85854	1.20168	1.3218	2.60016	0.920173	0.763957	0.56636	1.71383	0.914342	1.88627	0.629612	1.87474	0.939886	1.37453	0.659637	0.605581
0.934315	0.832517	0.747266	1.43456	1.16663	4.4931	0.713259	0.679005	0.538463	1.35233	0.820968	2.61664	0.573144	3.87509	1.1523	0.589019	0.737458	1.15671
1.38905	0.298229	1.01799	0.835099	1.23054	1.54451	0.691485	1.99407	0.396338	1.17103	0.913583	1.62065	0.527446	0.734203	0.624975	1.75193	0.792358	1.32414
1.16352	0.540606	0.699441	0.750582	1.98769	0.967628	0.971677	1.52094	0.688254	0.308135	1.09189	1.92107	0.472125	0.809264	0.871108	1.66263	0.75214	1.54391
0.888999	0.640043	0.693235	0.464902	1.22264	1.19463	0.472653	1.94701	0.439198	1.16057	0.84041	1.0176	0.424933	0.642626	1.12542	1.88803	0.870109	1.22267
0.784804	0.315173	0.725404	0.591563	1.15364	1.03305	1.21827	1.70236	0.471036	0.740224	1.14531	1.72012	0.4908	1.07667	0.618291	1.50388	0.46535	0.820373
0.605105	0.627273	0.971969	0.663714	1.05155	1.22307	0.514819	0.6196	0.469947	1.00842	0.757135	2.12701	0.79347	0.735753	1.58204	2.02696	1.92872	0.894542
1.49571	0.70319	1.31072	1.14157	0.887754	0.920974	0.625336	1.195	0.541463	0.338639	0.912872	2.21417	0.590294	1.17255	1.25896	1.56299	0.335466	1.10531
1.54035	0.568251	1.23173	0.380631	1.3076	0.225328	0.583326	0.837541	0.548257	0.831311	1.22593	2.2663	0.66253	0.908936	1.17416	1.09892	0.341601	0.932591
1.1462	0.377481	1.33744	0.771745	0.788186	0.770898	1.08877	1.11935	0.550712	0.744707	0.812235	2.91275	0.575705	2.0226	1.02529	0.941817	0.575364	0.736766
0.456943	0.555047	1.14435	1.68471	0.859834	1.42227	0.821572	0.863172	0.45451	1.37432	0.767727	2.78291	0.58089	1.45042	1.32748	0.727784	1.11285	1.25456
0.818162	0.581958	1.23098	0.816103	1.49084	1.24155	0.939957	1.05059	0.777791	1.13649	0.965832	1.51185	0.796738	0.587247	1.18204	0.640679	0.45744	0.741823
0.997195	0.516526	0.821082	0.513551	0.813857	2.10526	1.28619	1.43404	0.562472	1.21489	0.945329	2.03033	0.670089	2.22404	1.28128	0.561081	0.295975	0.650289
0.671633	0.550434	1.09265	1.40973	0.923496	0.214857	1.43741	5.31534	0.456401	2.62611	0.97413	2.37464	0.39612	1.0159	0.977496	0.698105	0.416417	0.666132
1.5204	1.27824	0.885103	0.519031	1.15039	0.394938	1.06465	0.820345	0.550009	3.13623	0.941847	1.71293	0.556759	0.492012	1.21025	0.289624	0.59505	0.487673
1.85074	0.543669	1.20422	1.54736	1.43074	1.0221	0.826446	0.254758	0.532895	1.20965	0.916327	1.46597	0.437842	0.903971	1.20241	1.0884	0.702259	1.13628
1.19744	0.954127	0.582834	1.38687	1.24143	0.664858	1.16934	1.75173	0.4165	1.61888	0.856005	2.8903	0.627003	3.32184	1.1156	1.14905	0.610603	3.19359
1.04859	1.2001	1.22647	1.2899	1.48812	0.78213	1.00246	1.70326	1.53025	1.50933	0.98122	3.00244	0.631393	2.44451	0.76388	1.70625	0.656883	1.41896
1.22059	1.18775	0.823936	1.6865	1.08403	1.4253	0.887796	1.63081	0.555765	1.07276	0.820528	1.46846	0.833619	6.33131	1.4726	1.4991	0.467978	1.45216
1.75147	0.526807	1.09845	0.444272	1.09812	0.304454	1.39051	1.51666	0.544231	1.09665	0.767983	1.53767	0.558627	1.22323	1.08068	2.43379	1.0098	1.58191
1.17164	2.12378	1.14243	2.16888	0.925698	1.32812	1.53711	1.07816	0.586327	1.30792	0.70691	1.05692	0.562177	0.532041	0.73004	1.39529	0.83105	1.79929
1.60891	0.663558	1.222	0.376849	1.02539	1.15089	0.760878	2.45793	1.30138	0.703689	0.732092	0.641107	0.629733	0.692034	1.23668	2.02581	0.739102	1.32202
1.7206	0.609515	0.606442	0.938915	1.44092	1.15691	0.911418	1.60373	0.656064	2.2811	1.0452	0.853623	0.46008	1.19386	1.47494	0.561503	0.652212	1.25843
1.12162	2.05957	0.77884	0.89358	0.803618	1.14051	2.41144	1.12087	0.524485	0.920508	0.942011	0.990254	0.551993	1.26452	1.47645	1.31632	0.72753	1.69468
1.5008	1.08025	0.699989	1.62943	0.850738	0.304164	1.14413	1.10936	0.64162	1.1815	0.74219	1.77507	0.468239	1.35455	0.971632	1.37967	0.601003	1.9822
0.945658	1.64182	0.71617	0.916473	1.60656	1.10307	0.900181	1.67673	0.55267	0.885691	0.711126	2.81555	0.583965	1.46701	0.754702	1.9303	0.548236	1.87543
1.44986	1.48124	1.11189	1.08721	0.774755	0.592406	0.947824	0.49894	0.618522	0.965617	0.59096	0.763944	0.793643	1.55805	1.0124	0.436848	0.641588	1.98808
1.07932	0.79522	0.585057	1.98689	1.12596	1.24012	0.776949	0.721166	0.583805	0.922891	0.817598	1.34299	0.633958	2.82533	0.913257	1.33252	0.629399	1.37415
1.18629	0.616499	0.864807	2.02002	0.912606	1.4675	0.889612	3.3183	0.565574	4.33089	0.813015	1.66338	0.647995	2.07036	1.13348	0.893564	0.654687	0.522204
0.869378	0.681131	0.752888	0.668181	3.39904	1.31647	0.942994	0.704566	0.634924	0.714444	1.03788	1.60442	0.712307	2.38854	2.10145	1.01062	0.664866	0.903437
1.46218	0.79879	0.722235	1.83975	0.709683	1.43203	0.798957	3.44591	0.497656	0.732603	0.811962	2.62488	1.34963	1.77455	1.02532	0.408444	1.12636	0.657127
0.789998	1.73383	0.798953	0.6191	0.81262	0.728584	1.15098	0.775221	0.714721	1.2484	0.452214	0.561534	0.716097	1.23758	1.38427	1.52322	1.09377	0.877237
0.96263	0.753386	0.687595	1.58377	0.725755	1.93167	0.555219	0.847403	1.02191	1.19458	0.410274	1.43731	0.667999	1.86816	1.946	1.01992	1.70181	1.65297
1.60196	0.844755	1.06518	0.746348	1.37861	0.758529	0.924276	2.62903	0.746846	1.23742	0.639293	1.2487	0.655643	1.59544	1.56356	0.611554	1.16108	0.834841
1.00773	0.854996	1.1039	1.419	2.0647	0.384492	0.919651	0.758953	0.915406	0.762928	0.785833	0.686482	0.6285	1.87621	0.74032	1.3303	0.928203	0.432701
1.22096	0.75022	1.06367	1.47469	0.809624	1.09631	0.862274	1.15255	0.542815	2.46338	0.674951	1.48789	0.561295	1.34081	1.36668	1.85952	1.7448	0.681422
1.28641	0.562318	1.25085	1.64689	0.726517	1.64482	1.02237	0.848378	0.508525	1.62893	0.787065	1.85512	0.67458	1.22986	1.04979	1.52726	0.868948	0.428891
1.45571	1.09676	1.04117	2.24567	0.637112	0.886252	0.737135	1.10828	0.907396	2.33958	0.597601	1.38209	1.11974	0.967263	2.35194	0.940283	0.772039	1.32273
0.917501	0.345872	1.05875	0.569552	0.8119	0.980357	0.883968	0.836928	0.449134	2.15684	0.575453	1.15545	0.435601	1.91575	1.37976	0.705315	0.91949	0.771656
1.25314	1.25764	1.07357	0.724688	1.27475	3.27911	0.997722	1.00389	1.5414	0.944341	0.466069	1.59533	0.775215	2.30022	1.4947	0.873195	1.15299	0.993158
1.36258	1.40668	1.68974	0.829318	0.813431	0.443556	0.756024	1.01524	0.853456	1.54245	1.13004	1.97579	0.669878	1.22282	1.41054	0.740135	0.659061	1.38296
1.14317	0.946524	0.791188	1.30619	0.828754	1.12511	1.03522	0.536096	0.947036	1.40718	0.75755	1.00889	0.696894	2.49132	0.706092	0.885138	0.984835	1.36469
1.33574	1.00863	1.05624	0.55355	0.856921	0.937476	0.814658	0.849805	0.938179	1.66267	0.669085	1.62766	0.601346	1.88548	2.60545	0.733155	0.737612	0.604409
1.64548	0.259226	0.924827	1.21649	0.908786	0.669177	0.957048	0.614087	0.721239	2.76975	0.743481	2.18563	0.620398	1.84979	0.723118	0.406633	0.919174	0.970673
1.34982	0.319212	1.03888	0.783286	0.83516	2.74153	0.885279	0.567455	0.767817	1.88735	0.494638	1.4198	0.678409	1.71752	1.0343	2.53106	0.963699	0.861912
1.27957	0.233859	0.848315	0.83492	0.899377	0.98468	0.995424	1.54471	0.715538	3.06333	0.460342	1.8713	0.769886	2.08745	2.18114	0.564918	0.92785	0.807661
1.14043	0.417325	0.519538	1.17369	0.849518	0.962477	0.844348	1.11464	0.57699	2.68332	0.537206	1.60851	0.739612	1.93544	1.39967	0.528153	0.982479	0.623373
1.1822	0.262479	0.861151	0.566679	0.838457	0.688655	0.993137	0.447514	1.0008	1.52894	1.00389	1.03054	0.862478	1.70037	0.617614	0.866045	1.19999	1.07013
1.3095	0.193711	0.814235	0.623626	0.812688	1.8424	1.12591	0.618397	0.713611	1.79531	0.627414	1.79999	0.653083	0.753692	1.09255	0.662838	1.27897	1.49726
1.20907	0.389385	0.746047	0.800646	0.703836	0.910492	1.79856	0.861166	0.793634	0.928541	0.68808	2.02909	0.679238	1.10903	0.591291	0.440123	1.2169	0.845685
1.13611	0.54083	0.726588	3.19463	0.882596	1.01707	1.0606	0.533237	0.636507	1.4496	0.614875	1.02719	0.8191	6.06689	0.92524	1.78271	1.2643	1.40789
1.61282	0.707398	0.60916	3.02806	1.10783	0.746115	2.07891	0.795681	0.622878	1.45861	0.506609	1.33822	0.803748	1.64453	0.908789	1.37215	1.20496	0.741531
1.19447	0.74121	2.52431	1.88646	0.826615	1.00874	0.902151	0.373421	0.47456	0.955091	0.497853	1.42262	1.28583	0.713367	0.871661	1.651	1.18857	0.683682
1.21941	0.447812	1.07407	1.98005	0.873477	1.71124	0.98669	1.19856	0.410211	1.59353	0.73463	1.12548	0.750794	5.28497	1.68786	1.16998	1.10632	1.24622
1.22765	0.649592	0.826257	0.680424	1.12584	1.79382	1.05292	0.550073	0.448442	1.26671	0.398812	2.0399	0.873056	4.00403	0.844944	0.327377	1.15769	1.59106
1.21097	0.32649	0.830695	0.722525	0.8678	1.15117	0.722062	1.2002	0.696097	1.06638	0.620913	1.99859	0.643103	1.40331	1.10183	0.633706	1.05103	0.895383
1.25531	0.523033	0.909509	1.14781	1.02591	0.761448	0.971116	0.378166	0.888297	1.28291	0.468368	1.22595	0.570502	3.74104	0.738029	0.862038	0.950978	1.84153
1.33723	0.589271	0.717247	2.35257	1.26806	1.49242	1.08464	1.67865	0.627599	1.97061	0.929776	1.37084	0.676681	1.52517	1.11477	0.66753	1.00855	1.55363
1.11896	0.467376	1.26421	0.687587	0.848593	0.571445	1.03457	1.22287	1.09627	2.28853	0.445532	1.70231	0.707149	0.949796	1.14382	0.206265	1.43365	1.42921
1.16187	0.487929	0.93544	2.03126	0.907877	2.05553	0.898041	0.595023	0.532475	3.75237	0.55388	0.473523	0.921907	1.53651	0.888749	0.794869	1.54223	1.20906
1.42106	0.517417	0.516423	0.599353	0.863718	1.32363	0.643575	0.396001	0.793154	3.66045	0.514052	1.57914	0.712845	1.37088	1.02598	0.357717	0.85506	1.33552
1.31907	0.596167	0.965024	3.00777	1.63411	2.20079	1.20406	1.60427	0.733608	1.25369	0.598383	2.45466	0.834237	1.32213	2.61174	1.27086	1.15236	1.03228
1.71334	0.611532	0.832441	2.67653	0.910876	1.45522	1.36504	1.36396	0.503906	1.80129	0.673943	1.3411	0.578042	1.11106	1.65824	0.696257	1.02674	1.88721
1.50882	0.749279	1.03297	2.20136	0.873697	1.78301	0.775765	1.08637	0.724225	1.61833	0.578449	1.73362	0.500833	1.5499	0.833509	0.555433	0.749299	1.1651
1.84366	0.303141	0.931871	1.01146	1.05359	1.61166	1.02329	0.772353	0.547491	0.849461	0.51094	0.976591	0.672632	0.805834	1.04897	1.00559	0.843792	3.65725
1.46495	0.25637	0.874819	0.680484	0.907288	1.56555	0.941494	0.521152	0.975206	1.46978	0.555989	1.61188	1.1918	4.89207	1.80761	0.557647	0.956228	1.61159
1.15736	1.16884	1.06237	3.84643	1.36273	0.631585	1.13551	0.71263	1.36039	1.10153	0.624811	0.774263	0.613694	2.6861	2.38071	1.35401	1.17866	2.06573
1.10022	1.74384	0.834444	0.89606	0.8736	1.83873	1.31602	0.674652	1.26244	1.33523	0.820756	1.35852	0.787533	2.53208	1.4312	0.755306	1.07183	0.780577
1.92831	0.579472	1.2152	0.757284	0.898534	0.96965	1.12426	1.04797	0.982738	1.27239	0.58546	2.00546	0.764074	1.43699	2.2033	0.432935	0.876844	0.588885
1.55973	0.891434	1.8662	3.40374	1.25753	1.54525	1.07052	0.538297	0.757563	2.3712	0.440492	0.69134	0.733329	1.26151	0.955697	0.978827	0.831829	0.955351
1.57226	0.5983	0.910982	2.76941	0.990365	1.41579	1.24274	1.08643	0.537941	2.30548	0.567603	2.17623	0.634292	0.999911	0.945786	2.86386	0.877974	2.24167
1.63671	0.583398	1.25054	2.87786	0.934762	1.3211	1.17174	0.792766	0.86345	1.35969	1.70636	1.86366	0.810521	1.02238	1.23688	0.277378	1.21972	0.468936
1.61344	0.87093	1.11645	1.99862	1.0322	1.06202	1.10962	0.78864	0.662638	1.43348	0.62597	1.68209	0.562323	1.61447	1.36382	0.30911	1.09293	0.971209
1.37565	1.3546	1.00108	2.03523	0.911812	1.42255	1.15196	0.822492	0.7516	1.32336	1.32945	2.0937	0.618183	0.860886	1.35186	0.406143	0.926739	1.3481
1.1389	0.47589	0.98443	1.04048	0.933679	1.31215	1.05711	1.17627	0.626422	1.48373	0.479646	1.77606	0.824138	1.3023	1.04398	0.808069	0.810984	0.948924
1.54122	1.50581	0.920694	0.673202	0.885094	0.91629	1.0903	2.26522	0.828858	1.26098	0.768673	1.63901	0.855741	5.21259	1.55244	0.711711	0.557167	1.55316
1.62921	0.514859	0.968176	1.08663	0.70762	0.935489	1.27283	1.42607	0.800592	1.38196	0.489252	1.45846	0.778358	3.90956	1.17258	0.556808	0.652642	4.27762
1.70137	0.489513	0.576391	1.00384	0.835664	1.2637	1.1392	0.57489	0.880194	1.40546	0.656028	2.28453	0.592377	1.21294	1.20821	2.41887	0.89638	2.75061
1.07809	1.32602	0.798804	0.747538	0.85182	0.988168	1.01035	1.02681	1.08789	1.47528	0.65021	1.9822	0.71337	2.23951	1.28213	2.01853	1.10986	1.32667
1.02587	0.755584	0.942569	0.466985	0.98339	0.873133	0.880666	0.956699	1.13717	1.15093	0.657454	0.760988	0.765996	1.10335	1.76482	2.15709	0.63088	0.938209
1.31709	0.452052	0.611196	3.68098	1.04462	0.433432	0.878883	0.988116	0.883298	1.38983	0.583618	2.49038	0.595445	1.21452	1.62973	1.75501	1.74714	1.8917
1.69479	0.615063	0.698931	2.7731	0.993936	1.45957	1.19004	1.51964	0.794442	1.23522	0.620941	1.61808	0.639989	1.27348	1.45095	2.26468	0.671727	2.00898
0.819899	0.520622	0.694982	2.49409	1.03113	1.39127	0.642068	1.41716	0.660322	0.612723	0.563323	2.93323	1.77413	5.07753	0.955966	0.467077	1.15395	1.32964
1.62819	0.496351	0.511126	0.935962	0.766581	3.32839	1.07289	1.26893	0.923474	1.29152	0.330802	3.24503	0.762323	1.11562	1.50712	1.50193	0.753497	0.892394
1.48053	0.763715	0.614029	3.60045	0.911991	0.772885	0.797256	1.59752	1.09411	1.40901	0.903686	2.27804	0.845741	2.69126	1.18301	0.883999	0.84166	0.777479
1.41183	0.245934	0.822508	1.3641	0.94569	0.598811	0.913391	1.76787	0.788284	1.34184	0.455881	2.21193	0.856676	1.82043	1.40308	2.4977	0.815925	2.68776
1.13256	0.627333	0.63543	1.00001	0.993947	0.758773	0.855475	6.13764	0.519525	0.864759	0.631459	2.62437	1.09013	1.64252	1.44895	0.956712	0.768553	1.35739
1.7615	0.379412	0.709914	0.546634	0.79686	1.71826	2.55158	6.69748	0.65371	0.912767	0.693309	2.35975	0.573253	0.965381	1.18192	0.539178	0.628697	0.529916
0.877152	0.689094	0.796172	0.672805	0.811128	1.38423	2.32331	1.10302	0.757081	1.00354	0.488333	2.48301	0.592029	2.75189	1.32368	1.25341	0.96467	0.756889
0.820739	0.319726	0.658526	4.38169	0.888388	1.70707	0.739	0.846648	0.774921	1.31106	0.737257	3.34168	0.594794	0.837449	1.07821	0.580203	0.76731	1.89459
0.97893	0.705848	0.797061	1.35627	1.03554	1.18602	2.25411	1.18187	0.682871	1.31335	0.506358	2.46715	0.600191	2.40618	1.11841	1.00012	1.13475	0.579846
1.76456	0.414327	0.596123	3.0876	1.02721	1.67008	1.12344	1.28137	0.827689	1.42171	0.560009	3.54811	0.603137	1.00525	0.921759	0.533815	1.61074	3.12252
1.50949	0.762342	0.674208	2.94929	0.832374	1.54638	0.990766	1.06081	0.727483	1.59185	0.757729	1.74309	0.582745	0.963895	1.16914	1.66081	1.62448	3.266
0.965644	0.321955	0.577244	2.00166	0.864528	0.60661	0.940595	2.692	0.785646	1.29542	1.01764	1.49827	0.619253	1.00309	1.58971	0.616302	0.975294	1.16445
1.3331	0.62207	0.773295	0.930757	1.10787	1.27822	1.46478	1.66299	0.596789	1.19631	0.398753	2.5876	0.897846	1.08767	1.13284	2.91673	1.5573	0.870232
0.837738	0.7937	0.774985	0.926248	0.874058	1.08927	1.05561	0.909645	0.776779	1.19635	0.457942	2.56316	0.708079	1.13036	0.949791	0.90909	1.95206	0.841977
1.1849	0.698852	0.698649	2.09131	1.08045	1.27571	0.886449	0.678343	0.754777	1.10028	0.951779	3.04606	0.942668	0.886729	1.45416	0.615212	1.50996	2.74744
1.62587	0.23575	1.05359	1.90692	0.918855	1.41782	1.05811	1.10958	0.739553	0.839869	0.814287	0.267088	0.667103	0.825714	1.26489	0.349991	1.0677	0.992766
1.04756	0.258302	0.805216	3.24152	0.935735	0.646466	0.901158	0.649622	1.33334	1.54528	0.953198	1.29124	1.27185	1.57582	1.29424	0.8156	0.681285	1.05099
1.41747	0.427794	1.17868	0.652525	0.903739	0.902113	1.30553	1.09637	0.705441	2.14694	0.756883	1.22888	0.785096	2.78769	1.06171	1.09555	0.850374	1.13245
1.06494	0.280415	0.834439	1.21687	0.920306	2.0857	1.03882	1.09858	1.13766	0.964031	1.10394	1.94943	1.19691	1.34176	0.895779	2.24561	1.16947	1.01282
1.36347	0.364297	0.71559	2.67214	1.52017	1.47594	1.16043	0.481667	0.627862	1.52112	0.587734	3.28442	0.765644	0.634327	0.88449	0.8208	0.930517	1.74973
1.29768	1.10953	0.771256	0.928922	1.06202	3.5754	1.00313	0.806469	1.14458	1.27204	0.472937	2.44877	0.880254	0.715255	1.34017	0.543044	0.863047	0.826881
0.95761	1.19976	0.705503	1.46234	0.885591	1.03407	1.05829	1.26139	0.637909	1.37235	1.13191	2.29072	0.726337	1.6857	1.06201	0.282157	1.98073	0.781447
1.05423	0.303928	0.766545	0.738824	1.25204	0.549829	1.38503	1.15293	0.676181	1.42583	0.649985	1.41342	0.70311	1.56867	0.856109	0.514491	0.864362	1.19313
0.996216	1.0616	0.72739	0.704904	1.00709	0.897384	1.01459	1.08129	1.01826	0.722499	0.707991	2.13332	0.824695	0.90461	1.38447	0.449022	0.863157	1.33668
1.53348	0.648469	0.848857	0.664429	1.32614	2.06525	0.909442	0.600508	0.615411	1.10879	0.410792	1.72553	0.746484	0.703153	0.990154	1.90709	0.860174	1.10901
0.992019	0.385949	0.953639	0.137005	1.00434	1.12374	1.01654	1.25012	0.544107	0.647252	0.811494	2.23282	0.905725	0.76298	1.49958	1.80771	0.750284	1.19716
1.36777	0.412983	0.677113	1.8066	1.17033	2.6196	1.15055	5.28158	0.655097	0.991091	0.597842	1.63758	1.012	0.663461	1.01967	0.900961	0.776356	1.44551
1.04529	0.596529	0.82233	1.10604	0.969134	0.906263	0.884433	4.34939	1.61049	2.51297	0.85418	2.72002	0.654475	1.16999	0.860783	1.25265	0.849977	1.02219
1.52158	0.739368	0.751587	1.54098	1.16424	2.33469	1.06783	2.4319	1.18474	1.03804	0.623758	3.29187	0.915456	1.13353	1.40634	1.38488	0.609213	0.592377
1.37003	0.420927	0.753085	0.612581	1.2031	0.62264	1.22509	0.938737	0.48844	2.16275	0.434868	0.84241	0.543613	1.85393	1.27938	1.10142	0.934556	0.796046
1.2187	0.98053	2.26733	0.868512	1.60952	1.87874	1.04164	1.28214	0.525484	1.20154	0.504146	2.04858	0.994299	0.438347	0.770584	1.20231	0.676895	1.2746
1.74752	0.317832	0.66932	0.746841	1.16197	0.796936	1.01993	2.72967	0.514699	2.81295	0.877518	2.05951	0.897721	0.92348	0.665323	1.54778	1.14148	2.95073
1.7263	0.628057	1.07214	1.3233	1.2209	0.815762	1.15347	5.07041	0.462215	0.689189	0.993538	2.26439	0.555607	0.650683	0.807652	1.03103	0.842092	1.54126
1.22978	0.323883	0.826946	1.37142	1.00116	1.53727	0.909076	1.81301	0.397534	1.31684	0.726241	2.55237	0.671451	0.991053	0.69577	1.18053	0.94028	3.6063
1.52022	1.32533	1.1038	0.956186	1.05622	1.8589	0.979219	1.44612	0.70111	1.08138	1.01184	1.35693	0.884933	1.03433	1.02953	0.686556	0.741302	1.45466
1.00459	1.89352	1.0171	1.24039	1.04525	1.15525	0.855805	1.02735	0.427415	1.21777	0.421523	1.84005	0.817302	2.44742	0.988783	1.29834	0.716212	0.528817
1.2088	0.713729	0.957446	1.01543	1.07917	2.03245	1.27192	1.14326	0.405061	0.480986	0.48159	1.01841	0.738642	2.79831	1.02118	0.590974	0.707739	0.967059
1.50042	1.19381	0.720685	1.67816	1.15282	0.955153	1.43429	0.903463	0.859993	0.831393	0.609303	2.3311	0.452801	0.41832	1.29457	0.480447	0.759002	0.886795
1.38198	0.181056	0.796543	1.93539	1.13905	0.887509	1.04867	2.11701	0.668695	0.711685	0.343019	2.2003	0.858345	0.855647	0.606136	1.01395	1.26434	4.75489
1.33996	0.462696	0.856806	0.562285	1.118	0.660646	0.589581	1.64135	0.838596	0.753936	0.438629	1.18579	0.944846	1.4126	2.04179	0.712292	0.790855	4.83886
1.07752	0.564533	0.78634	1.1809	1.11498	1.03963	1.44752	1.35123	0.587914	0.668206	0.451038	1.42404	0.574817	0.824964	0.792908	1.28959	1.15184	1.00432
1.59761	0.952492	0.760126	0.795104	0.947349	0.979758	0.965846	1.10878	0.619011	0.713817	0.490332	1.5367	0.560117	1.33378	1.46941	3.24307	0.836927	1.60157
1.11243	0.846154	1.09066	0.568745	1.06014	0.974649	1.10282	0.958116	0.608849	1.32163	1.00758	1.52499	0.92346	2.13205	0.959898	1.62641	0.929741	2.0627
0.537332	0.900438	0.774409	0.597753	1.08027	0.934796	1.15404	1.95253	0.547444	1.04121	0.4073	2.21711	0.50289	1.58113	1.22332	1.53911	1.42228	2.3349
1.2223	0.719065	0.980331	0.681724	1.28197	1.45994	0.853208	2.25759	0.575681	1.29328	0.630584	2.20712	0.798765	2.98413	1.44017	1.27897	1.02256	1.63789
1.17357	0.249732	1.05801	2.3626	1.46895	0.91837	1.16999	1.52086	1.74259	0.676068	0.357438	1.25697	0.842742	3.49953	0.810901	0.648835	1.40256	3.35065
1.49487	1.07251	0.834184	2.39614	1.19968	0.718217	0.995851	1.15198	1.86943	0.863614	0.605324	1.8944	0.57757	1.51924	0.961351	2.28555	1.27826	1.1081
1.68022	0.183897	1.36109	1.11502	0.873634	0.761886	0.847264	0.897543	0.796215	0.689919	0.389858	1.26914	0.565696	3.25374	2.88772	1.23068	1.16341	2.96848
1.54082	0.315548	1.40087	1.41274	0.971931	0.977633	1.09701	0.663652	0.880799	0.887703	0.781034	1.66905	0.967147	1.87078	1.12252	0.931601	0.768838	0.985615
1.18774	0.33662	1.01174	0.465128	1.19048	0.568613	1.43783	3.65105	0.492798	0.780612	0.471051	4.56292	0.891085	1.85022	1.16515	0.348661	0.840881	1.32949
1.42347	0.860951	1.11352	0.674843	1.26182	0.851691	1.0487	1.58689	0.654317	1.49049	0.712037	1.90065	0.725692	1.45446	0.687164	0.526278	0.623771	0.629238
0.835131	0.895373	1.20916	0.762287	1.3413	0.905666	1.09815	1.71117	1.94785	1.14869	0.291554	2.23278	0.645975	1.61085	1.29438	1.12638	0.945177	0.321811
1.75049	0.261637	0.897945	1.20873	1.02199	0.76677	1.22065	1.94349	0.515548	1.03436	0.354193	2.16656	0.642107	1.56567	0.905295	1.71955	0.677103	1.60257
1.7869	0.825721	0.949472	0.844292	1.12912	1.42474	1.21807	7.18884	0.612505	1.68241	0.37612	1.45979	0.599332	2.10086	0.927952	1.42416	1.23059	1.40219
1.61446	0.649978	0.782343	1.0797	1.41871	0.726449	1.20969	0.96738	0.60979	0.794833	0.873536	1.57199	0.563081	1.64763	1.09318	0.465774	1.26794	1.60894
1.9542	0.419658	1.05051	0.84893	1.15052	2.88575	1.10953	1.33391	0.595385	1.10144	0.425746	0.67853	0.866744	1.35445	1.10905	1.82169	0.497769	0.757519
1.32858	0.390325	0.784621	0.846121	1.0189	0.906622	1.21967	2.20708	0.662517	1.04968	0.666124	2.37172	0.75511	0.798556	0.84402	1.69279	0.901779	1.26213
1.26954	0.377362	0.800545	1.03826	0.977122	0.727006	1.11779	1.22539	0.884263	0.979143	0.438521	1.40061	0.779734	0.929108	0.962717	0.710429	0.930421	0.673868
1.65319	0.889345	0.958883	1.31754	1.32872	2.47113	1.24167	0.897013	0.622575	0.659488	0.411587	1.65462	0.830109	1.55545	2.26324	0.65684	0.657536	1.49025
1.47004	1.11853	0.941566	0.937049	1.05137	0.887992	1.01135	1.2247	0.95244	0.924284	0.964425	1.75351	0.588115	1.32268	1.20246	0.805764	0.749549	1.64197
1.13275	0.905901	0.879181	0.828223	0.96698	0.902695	1.35668	0.771166	1.45762	0.534284	0.458084	1.34075	0.679703	1.26678	1.07265	0.885477	0.675598	0.905453
0.624179	0.591573	1.1279	0.795109	1.66085	2.98516	1.0784	0.456014	0.989666	1.08691	0.58627	1.75496	0.834179	1.36487	1.02745	1.41777	1.57875	0.473251
1.5925	1.03428	0.693471	0.782271	1.06962	0.82103	0.978955	1.44128	1.23717	1.12636	0.711836	1.40022	1.13229	0.614778	1.10834	0.667912	1.23266	1.72256
1.75732	2.29382	0.951672	0.53174	1.00115	0.665072	1.00913	1.10381	0.53511	0.95092	0.853429	2.251	0.6045	1.08512	1.66159	0.483828	1.83734	0.99914
1.2751	1.99423	0.788872	0.7612	1.58438	2.90022	1.01552	0.955686	0.716855	1.28053	0.393573	4.65849	0.726698	3.47289	2.47907	0.502735	0.842247	1.17433
1.17951	0.570508	0.842383	0.847509	1.78774	1.50178	1.04812	1.39666	0.866001	0.473646	0.457881	1.35552	0.744685	1.18226	1.0313	0.617392	1.71922	0.55825
1.93077	0.571134	0.869819	1.02255	1.29897	0.598889	0.913844	1.73997	0.410804	0.738638	0.592553	1.7274	0.746169	4.23275	0.918991	1.9661	1.12467	0.464239
1.16173	0.602098	0.731444	1.25518	0.971052	2.01479	1.25144	0.550948	0.698119	0.696619	0.718567	2.03511	0.559679	2.20095	1.46948	0.494833	1.39072	0.850395
0.856734	0.415603	1.1875	0.674911	1.01292	2.02014	0.867035	0.962166	1.04357	0.725153	0.618673	1.47405	0.641688	0.614441	1.32148	1.14671	1.15206	0.692416
1.71431	0.461433	0.966668	1.69767	1.23735	1.88422	1.53522	1.90535	0.391224	0.766029	0.78061	1.73741	1.09429	1.06954	1.56549	0.754397	1.10666	1.47227
1.27837	1.73611	0.855527	0.871362	1.35925	1.15743	1.19526	1.85674	0.459604	0.423358	0.8889	0.853669	0.78504	1.07775	1.29744	1.17207	1.11158	0.599827
1.21925	2.10585	0.968633	1.04277	1.33955	0.363046	1.3009	2.67448	0.593428	0.750118	0.77919	2.61573	0.616059	1.36233	1.07456	0.341144	1.37284	0.763924
1.20137	0.8678	1.08351	1.45231	1.19753	0.969829	1.1065	2.3687	0.544991	0.584695	0.60427	0.552894	0.620664	2.03583	1.42227	0.507741	1.20074	1.20048
1.014	0.298063	1.08176	1.6377	1.34384	1.351	1.16544	0.838527	0.555537	0.609976	0.702343	6.24672	0.706819	0.849688	1.74563	2.23255	1.08167	1.43035
1.18102	1.13932	0.913772	1.29048	1.91068	1.18242	1.18517	0.938699	0.752991	0.763019	0.661452	1.24582	0.690752	1.27348	1.32614	1.09881	1.28432	1.24209
1.18436	1.26454	1.70267	0.4174	2.13946	1.42457	1.24357	1.38103	1.95738	0.661487	0.5766	2.08281	0.838375	2.33433	2.09113	3.01066	0.956364	2.27237
1.19618	0.468553	2.23034	0.416449	1.07538	1.13489	1.14439	0.777276	0.824535	0.926321	0.730245	4.45409	0.570073	0.877869	2.85546	0.812171	1.00763	1.75073
1.34985	0.620088	1.01584	1.72219	2.28531	0.560984	1.0833	0.610012	0.81386	0.601514	0.577671	1.26257	0.519932	0.590689	1.56423	1.93157	0.966433	1.36747
1.27958	0.776278	0.845756	0.526811	1.88951	2.50086	1.09401	1.25467	0.969301	1.53434	0.701475	0.818987	0.523693	1.1785	1.12775	0.598981	0.956044	0.92975
1.15019	0.68134	0.937561	1.1755	1.32339	1.44083	1.05057	0.516799	0.583406	0.973117	0.717627	1.30465	0.542008	1.31817	1.36379	1.00136	0.585832	0.995406
1.14009	0.776708	0.977519	0.328706	1.5727	1.84173	0.762227	0.545848	0.846603	0.889378	0.584381	1.75882	0.634465	1.46235	1.61678	1.00709	0.64335	1.33527
1.40316	1.03704	0.9819	4.37939	0.927975	0.783167	0.746422	1.84953	0.750124	0.524159	0.749854	1.47899	0.673746	1.64524	1.48178	0.494419	0.627791	4.6299
1.33484	0.478774	1.09657	0.895627	1.00036	0.775473	0.974837	0.772577	0.566842	1.13515	1.01506	1.40792	0.410125	1.51056	1.54268	0.675973	0.615902	3.31195
1.38909	0.495133	0.827674	3.96631	1.3481	2.63365	0.834602	0.524364	0.74186	1.43571	0.45458	1.79591	0.52564	1.40012	1.99712	2.3204	0.93421	1.76576
1.15717	0.743066	0.887606	0.78124	1.21611	0.907059	1.19593	0.810074	0.633867	0.853222	0.607794	1.342	0.60483	1.35551	1.11074	1.18477	2.47213	2.19182
1.37866	0.394493	0.840933	2.22075	1.30628	1.93687	0.966614	1.47231	0.624461	0.747222	0.866685	1.34365	1.08212	1.11706	1.39622	0.890139	0.833431	1.29947
1.54565	0.946934	0.668617	1.16916	1.47021	2.48223	0.791682	1.39576	0.759608	0.938599	0.637645	0.729024	0.744096	1.30092	1.34846	0.943101	1.47802	1.25856
1.06509	0.572934	0.966453	2.04279	1.32368	2.17739	0.94599	1.01106	1.05132	0.641881	0.642809	1.77825	0.680741	1.11571	1.51574	1.67064	0.415205	1.1109
1.20839	0.599381	0.648506	0.501555	1.65247	1.16414	1.09455	1.63177	0.970205	0.827192	0.63811	0.80917	0.542818	0.851251	1.13035	1.36714	0.746747	1.24363
1.32254	0.862946	0.865366	0.836245	0.886989	1.05423	0.625183	1.16933	0.846497	0.909353	0.888661	1.61506	0.678815	1.79587	1.72533	1.13804	0.600115	1.13006
1.20774	0.947199	0.973803	0.615731	1.14299	0.662485	1.16993	2.07547	0.781515	0.916481	0.66792	1.47712	0.678275	0.993614	1.5148	1.0888	1.84193	1.44972
1.84147	0.339899	0.932827	0.528385	0.945129	3.05408	0.871753	1.52694	1.1211	1.07066	0.827256	1.12048	0.663485	1.92925	1.65938	0.463333	0.817316	0.845071
1.28214	0.375592	0.893802	0.741233	1.11812	3.64878	1.00546	0.620274	1.00568	0.859846	0.995023	1.85765	0.675247	2.27911	1.15526	0.508561	0.905342	2.52693
1.69612	0.444055	0.841933	0.678097	1.24833	0.534568	0.903894	0.797561	0.666705	1.09848	0.726432	2.46482	0.63167	1.8008	1.26292	0.92413	1.10061	0.789305
1.21627	0.176859	0.915534	0.866912	1.46595	2.20993	0.915219	0.580447	0.703651	1.83004	0.967348	3.97324	0.499667	3.5227	1.43265	0.805278	1.09776	1.83071
1.44497	0.269246	0.869615	1.50265	1.16336	0.429771	0.684373	1.01463	1.02846	1.34267	0.895876	5.76393	0.496081	1.16484	1.35815	0.718	0.814112	0.709356
1.42127	0.586609	0.92853	0.674037	1.24475	1.32368	0.790852	0.780416	0.83948	0.982004	0.878601	2.34845	0.721542	1.07442	1.46266	0.382432	0.825366	2.14261
1.18752	0.642885	0.756312	0.677952	1.1401	1.33286	1.34765	1.12414	1.20295	0.749257	0.941861	0.921584	0.674082	1.22209	1.46245	0.674173	0.882129	2.70101
1.1692	0.508915	0.864685	0.639378	1.22698	1.02088	0.938655	0.563908	1.36296	1.27032	0.870065	0.793989	0.476479	1.2853	1.46895	0.477321	1.10586	1.59921
1.04358	0.559435	1.09785	0.558281	1.29415	1.74596	1.41936	0.685999	0.750436	1.56122	0.934857	3.6561	0.611314	1.40045	1.80467	0.646685	1.17871	1.72581
1.1493	1.06585	0.951728	2.2027	0.855506	0.635488	0.828991	0.946145	0.697889	1.11322	0.862551	2.76461	0.641261	0.692047	1.42768	0.627369	0.916936	2.00988
1.70433	0.40373	0.763126	0.749496	0.902159	0.870428	1.2987	0.671601	1.41387	0.968385	0.94389	2.68097	0.755362	3.31008	2.55806	1.07856	1.14251	1.8123
1.59926	1.22407	0.86305	0.374898	1.54544	1.52271	1.08658	1.25488	1.45902	1.13175	0.796564	2.57098	0.741284	0.747922	1.76412	0.708466	0.836338	0.818025
1.66959	0.880646	0.759339	0.623777	0.931775	1.56648	1.11794	0.674768	0.969936	1.28863	0.798095	0.701574	0.654541	0.709935	2.32166	0.357733	1.12124	1.15616
1.16061	0.900101	0.929697	0.605145	1.49021	1.0796	1.23038	1.55038	1.0622	1.30771	0.731524	4.17797	0.767306	3.06377	1.07169	1.24897	0.636204	1.00851
1.1063	0.437596	1.36467	0.48336	2.70376	1.3101	1.17861	0.87995	1.43323	1.62717	0.837983	1.07524	0.541219	1.55298	2.2602	0.604529	1.08634	1.22909
0.933881	1.58546	0.762007	0.481322	1.74396	1.31224	1.31453	0.758533	1.52597	0.766369	0.763844	1.90785	0.762695	3.23078	1.66012	0.974173	0.979001	0.42969
1.10916	0.844127	0.699731	0.717957	1.45452	1.03646	1.21536	0.767691	1.22204	0.499613	0.923039	1.08068	0.621084	0.601742	1.59942	1.26162	0.9455	1.47395
0.968861	0.502199	0.813922	0.951625	0.991972	0.900484	1.41821	0.830689	0.958694	0.704217	0.86946	2.59007	0.505015	1.97347	1.89045	0.487953	1.04703	0.983181
1.66982	0.738448	0.98419	0.452142	0.916613	1.56416	0.971523	1.33345	0.824965	1.01676	0.951189	1.61573	0.712801	1.01017	1.70831	0.874806	0.784169	0.531643
1.13777	0.60027	1.0712	1.51283	1.54016	1.52778	1.1724	0.926799	0.997947	1.4019	0.820161	0.52125	0.699143	1.0688	1.9756	0.726677	1.14535	0.620494
1.38596	1.77974	0.884741	0.512601	0.904416	1.02162	0.935415	0.631953	0.901104	0.806811	0.7931	1.36038	0.551128	1.44845	1.66342	0.737081	1.09808	0.628544
1.08093	0.744493	0.866545	1.09645	0.913966	0.940214	0.87464	0.72698	1.31041	1.48163	0.954254	2.18231	0.788255	1.66533	1.47649	1.04333	0.936624	1.2009
1.56764	1.41959	0.909948	2.29309	0.990788	0.656798	1.03307	1.11292	0.820468	0.7716	0.958726	1.50212	0.757967	1.48068	2.1792	1.2192	0.971728	1.10003
1.04665	0.891915	1.1796	2.75187	0.878607	1.74803	0.923619	0.985314	0.688439	2.34897	0.67946	3.02986	0.870193	1.07488	1.34329	1.62994	1.88908	1.02213
1.07	0.621449	1.03645	0.537839	1.38114	1.27348	0.997093	0.793576	0.989823	1.29233	0.823792	2.09554	0.580618	1.34744	2.33215	1.42089	1.78233	1.75118
1.03055	0.432162	0.947856	1.39586	1.01028	1.39863	0.986877	1.63452	0.91879	1.11336	0.626755	2.26285	0.73308	2.65595	1.49855	1.70345	1.35304	0.793849
1.43129	1.24585	1.22081	0.554918	1.08013	0.996717	0.790581	0.945975	1.29634	1.37527	1.31292	2.44903	0.755241	0.62897	2.04678	1.12018	1.62376	1.79055
1.52241	0.467279	1.45405	1.90027	0.929079	4.27768	0.826107	0.991058	0.962385	0.878404	0.704413	1.07502	0.79146	2.40491	1.82721	1.28101	1.37221	0.658321
1.50669	3.06865	1.25282	0.717702	1.48771	1.21265	1.077	1.126	0.942625	0.771389	0.746552	1.00532	0.865408	2.69709	1.62803	1.50679	1.14326	1.50026
1.13197	0.422332	1.46369	2.8169	2.90939	1.65423	0.711885	0.45791	1.05348	1.42235	0.733832	1.31072	0.844885	1.16268	1.60892	1.72556	0.64676	0.598655
0.902952	0.887232	1.20642	1.14354	1.46082	1.3104	0.790868	1.24086	1.06684	0.529161	0.722571	0.980945	0.584621	1.17853	1.86625	1.84057	1.40589	0.881829
0.979365	0.871991	1.20331	1.53169	1.20267	1.51373	0.723776	2.55537	0.941319	1.20295	0.904661	1.27873	0.490226	2.64112	1.39235	0.386457	0.803309	0.983145
1.72724	1.85684	1.21955	1.77146	1.45233	2.98239	1.09267	1.22678	0.798134	0.830947	0.741759	1.37443	0.580844	1.17041	1.50105	0.700395	1.27326	0.71196
1.19446	0.305095	1.27001	1.65401	0.743095	2.18333	0.851355	3.38125	0.65657	0.59739	0.914056	1.37896	0.697713	2.42532	1.19551	1.18638	1.07988	0.953411
0.646234	0.675366	1.10357	0.821954	1.09635	1.32004	1.05321	3.29769	0.692309	0.720191	0.872484	1.29609	0.804121	4.39043	1.32224	1.13199	1.17362	1.04128
0.960249	0.457367	1.03017	1.9488	0.713871	0.603274	0.727809	0.697678	0.656233	0.418925	0.770852	1.26803	0.597264	4.43897	1.67557	0.731124	1.48352	0.847356
1.12346	0.534383	1.09092	1.90165	0.854741	2.29846	0.982	1.134	0.485692	0.728657	0.69808	4.34017	0.88925	3.24347	0.847615	0.654174	1.32515	1.11057
1.66847	0.476153	0.718115	2.09238	1.11929	0.807497	0.679256	0.995504	0.715407	1.2474	0.792086	3.00036	0.755064	1.2517	0.712004	1.10995	1.86197	1.33098
0.629689	0.378971	0.795818	1.67538	1.58099	1.20199	0.971797	0.910939	0.744763	0.817634	0.698059	0.739563	0.542066	1.20324	0.643418	0.904678	2.01531	0.79275
0.722272	2.09539	0.804936	1.11623	1.41608	2.33794	1.10015	1.46561	0.725259	0.599862	0.63901	1.71723	0.89252	0.78956	0.775089	1.10995	1.62771	1.61783
0.721365	0.44837	1.00483	1.67172	0.884441	3.4853	0.84768	1.10799	0.704832	0.603446	0.771136	1.49262	0.676123	0.900749	0.663724	1.00637	0.60868	1.3509
1.75284	1.89312	1.47734	1.44198	1.0413	0.611711	0.828224	1.57349	0.824989	0.933539	0.596506	1.07346	0.649703	0.810953	0.811862	0.646703	0.866526	1.26646
1.78622	0.426692	0.847576	0.60499	1.51167	1.38706	0.738923	1.63083	0.904183	0.452148	0.616699	0.687126	0.977094	1.21336	0.723701	0.632018	0.960851	1.28258
1.06333	0.754978	0.983833	1.12996	1.34031	1.13458	0.66699	1.91392	0.838883	1.47823	0.653649	1.36343	0.573602	1.33725	0.642761	0.998963	0.938275	1.43089
0.641429	0.829871	1.25302	2.13074	1.26131	0.789499	0.964866	0.622968	0.872613	1.55326	0.707375	1.9455	0.705482	2.23074	0.597666	1.34806	1.14426	1.04082
0.866533	0.542959	1.00951	2.02007	1.65359	2.12851	1.05151	2.13837	0.716872	1.44811	0.534509	1.15603	0.596397	1.08712	1.01121	1.25102	1.12902	1.37537
1.05073	0.671039	0.741346	1.2679	1.34479	0.756972	1.29981	0.742782	0.629079	1.08129	0.60122	1.82713	0.85196	0.729936	0.695783	1.95357	1.20828	1.0342
0.925595	0.603134	1.0539	0.944246	1.4396	0.819177	0.8575	1.00171	1.12948	1.58177	0.610635	1.95992	0.804288	1.30327	0.753249	1.55014	1.06435	1.36048
1.7606	0.53369	1.24804	1.31468	1.28444	1.87759	1.16578	1.19881	0.647248	1.61051	0.611012	1.17017	0.701254	1.12635	0.88196	1.08787	1.07303	1.26546
1.55422	0.583149	1.03553	1.90146	1.31141	2.15289	0.881225	0.311603	0.590842	2.46688	0.422856	2.14943	0.952357	1.06021	0.607119	0.675608	1.04376	2.20042
1.35601	0.486035	0.86986	2.13553	1.51131	1.89517	1.19141	1.40986	0.491821	2.29614	0.540872	0.853666	0.955196	1.32825	0.775545	0.576697	0.975043	0.54421
0.932804	1.69284	0.969146	3.42219	1.03569	1.15805	1.20197	1.57174	0.867571	0.792645	0.761581	2.15875	0.531955	1.6879	0.643035	0.856435	1.28174	1.54006
0.931305	0.652548	1.08541	2.05504	1.10113	0.73773	1.04435	1.13355	0.487652	0.943386	0.580543	3.22784	1.15248	1.04678	0.696344	0.669742	1.36994	2.80518
1.124	0.762019	0.926247	2.22934	0.857681	1.53535	0.943031	1.10117	0.540906	1.13394	0.718665	1.02734	0.81574	1.70955	0.744412	1.07924	0.995821	0.984409
1.50093	0.779304	1.12545	1.00138	0.820036	0.260098	1.1462	0.859249	0.697593	0.728367	0.332259	1.03911	0.926601	0.57406	0.590821	0.818573	1.53724	0.654957
1.61007	0.575591	1.10753	0.441102	1.16026	1.04424	1.35066	1.65839	1.31008	0.959178	0.798953	1.81312	0.762428	1.37266	0.329739	2.49861	1.00936	1.24475
1.18126	0.314808	0.998899	1.92943	1.5336	1.22623	0.793243	1.27206	0.674797	0.744172	0.872233	2.86625	0.710083	0.924955	0.620358	0.60863	1.56644	0.62553
1.26619	1.14304	0.983943	2.34452	1.25404	0.820765	0.828747	1.06263	0.442906	1.7592	0.55582	2.81409	0.752732	1.54142	0.667325	0.92266	1.13183	1.42124
1.66566	0.46778	1.15667	0.611658	1.43959	0.655677	0.902669	0.706182	0.948678	1.39036	0.650984	0.984062	0.545779	0.528111	0.77462	1.46802	1.84871	1.36143
1.66001	0.871609	1.17945	2.43562	1.47324	0.455801	1.07824	1.83802	0.512962	0.843377	0.877007	0.411828	0.606014	1.87463	0.71668	0.885844	1.08355	1.71159
1.33099	0.37965	1.42576	1.30609	1.79012	0.380682	0.968962	0.848367	0.804751	0.883275	0.58019	2.91009	0.55759	1.49581	0.725549	1.45302	1.1464	1.64829
1.33131	0.633781	0.81294	2.60259	1.6145	1.43165	1.36799	1.84995	0.526096	0.842925	0.84831	1.31436	0.883518	1.21516	0.667201	1.14009	0.0496235	1.89574
0.940249	0.613761	1.54034	1.29243	1.53377	0.889295	1.12439	0.753727	0.845724	1.64233	0.628142	1.40724	0.874919	1.18204	0.531443	1.0303	0.0666508	1.28691
2.14944	0.73967	1.00695	4.57842	1.11962	1.08825	0.98647	0.831948	0.757569	0.763674	0.681636	3.19103	0.647852	2.92697	0.64062	2.49487	0.177095	1.13805
1.20327	0.404254	1.10581	4.70057	1.18245	1.16141	0.777784	0.883148	0.751724	1.01118	0.518787	1.41113	0.593853	1.7701	0.940882	2.74784	0.849397	1.13614
1.66151	1.16375	0.803745	0.713481	1.41519	1.53672	1.03655	0.659756	0.860944	1.82393	0.46144	1.69265	0.695741	0.620906	1.4677	0.787502	1.44176	1.05701
1.21948	1.16028	0.856579	1.0705	1.22165	1.67422	1.27036	1.29959	0.557436	3.26167	0.494594	1.33668	0.740199	0.775132	0.62295	0.638529	1.40457	0.747036
1.66037	1.10753	1.01316	0.866563	0.851356	1.03847	0.992874	0.452331	0.578704	1.25316	0.664585	1.64638	0.953637	1.45773	1.00718	2.62119	1.63481	0.684479
1.79783	0.982712	1.07007	0.563244	1.46816	1.72183	0.950988	2.3367	0.70597	1.35119	0.554232	2.39054	0.657078	1.70771	2.38708	1.19651	0.656699	1.41067
1.6304	0.930936	0.830224	1.43564	1.86476	1.87593	1.08723	1.1552	0.589125	1.43048	0.682975	1.56339	0.52953	1.28361	0.779824	0.825463	1.94861	1.23321
0.628369	1.22978	1.12809	0.928845	1.0566	1.04755	0.910912	1.00609	0.801191	1.60031	0.592487	1.79413	0.531903	3.54412	0.875681	1.86682	1.81262	1.09572
1.78666	0.739945	0.903286	1.09627	0.705423	1.70288	1.3788	2.56107	0.448454	0.951712	0.558955	1.57283	0.547352	1.81318	1.01662	1.80135	1.37326	1.7541
1.6759	0.648995	0.590713	2.76762	0.850583	1.44055	0.730625	0.768198	0.426911	2.2045	0.852951	1.18912	0.80195	0.740248	1.50514	0.664776	1.25501	1.52154
1.82249	0.363137	0.997615	2.92909	1.16675	1.63345	1.23341	0.967794	0.847445	0.883893	0.489016	1.35136	1.13639	2.55286	1.19509	0.908969	1.31211	1.54025
1.31656	0.491486	0.783614	3.10692	1.68292	1.41159	0.890649	1.11565	0.670227	2.45733	0.471671	1.66982	0.769193	1.71692	1.88599	1.51587	0.933836	1.60738
1.59717	1.40863	1.00337	2.61758	1.21243	1.71518	1.47286	1.14079	0.652961	1.3433	0.683739	1.62151	0.582145	3.91708	0.733925	1.04233	1.15023	1.90693
1.29201	0.905145	0.9134	1.13316	1.70786	0.934711	1.35823	0.873944	0.838192	0.985001	0.487213	1.79619	0.446412	0.803503	0.75794	2.74904	0.72243	1.19968
1.8496	0.673466	1.29622	0.674683	1.01166	1.67844	1.08724	1.59595	0.887966	0.841662	0.584235	1.19925	0.967303	2.6596	0.79857	2.78549	0.948218	2.91452
1.2502	1.16776	0.939798	2.31245	0.999418	1.66303	0.804383	1.23367	0.771791	1.69579	0.556361	1.64768	0.64181	0.940052	0.988858	3.74826	0.725755	0.978787
2.23373	0.91533	0.715367	2.43213	0.931905	1.50465	0.755472	1.21106	0.57622	1.74666	0.505667	1.7144	0.751267	1.44624	1.00478	1.50047	0.793116	1.08199
1.30708	0.928944	1.1251	0.499479	2.22665	1.94239	0.863812	1.29802	0.921923	2.06862	0.653778	1.57161	1.11913	1.07373	1.09691	1.17451	1.72119	1.50889
1.50547	0.522685	0.878013	2.34837	0.908014	1.92976	1.25027	2.08445	0.811548	0.547341	0.771765	1.6283	0.565088	2.84395	1.16568	1.12022	1.04293	1.06825
1.3196	0.91727	1.06995	1.81154	1.03613	1.11256	1.28887	0.80332	0.761863	1.71441	0.757579	0.785003	0.726757	3.20045	1.1053	1.46603	1.78918	1.54376
2.08841	0.799968	0.829265	1.74672	0.824089	0.982826	1.18515	1.14412	0.643515	1.16877	0.519737	0.933828	0.429563	2.12005	0.899575	1.68229	1.44963	2.9312
1.44678	0.421838	0.757924	2.204	0.822646	1.41959	1.47755	0.592961	0.719634	0.94793	0.791421	1.31519	0.727021	0.833323	1.76669	2.45964	1.08394	0.848106
1.05101	0.482713	0.777645	1.18978	1.58476	1.13724	0.827723	1.90893	0.753505	1.29242	0.696899	1.62423	0.639577	1.26313	0.830641	2.97716	0.75712	0.541666
2.15036	0.723154	0.791386	1.63326	0.680046	1.01713	1.26468	1.08561	0.906727	0.297356	0.773789	1.06142	0.803171	3.87555	0.883128	2.23709	1.91934
1.86901	0.408228	0.978147	1.02566	0.770105	1.41395	1.47775	1.15229	0.926234	1.1	0.752605	0.836697	0.679191	3.49236	1.05107	1.17921	0.670589
1.77565	0.446084	0.671355	0.577678	1.50141	1.97138	0.925877	0.80882	0.918521	1.03548	0.467891	0.94342	0.673828	2.60084	0.970981	0.432787	1.24467
1.41125	0.740852	0.937748	0.473741	0.834575	1.10275	1.6529	0.973151	1.22026	0.732924	0.547268	1.13421	1.21112	2.84339	0.785269	0.681107	0.983387
1.26747	0.508404	1.5694	2.53089	0.911214	0.548632	1.72842	1.23548	0.868786	1.02114	0.443084	1.3304	0.838624	0.836011	0.964069	0.408126	0.587875
1.04659	0.841793	0.732524	2.99733	0.884997	1.4277	1.49277	1.85199	0.807392	0.715358	0.394986	1.39548	0.872541	1.91338	0.735837	0.716043	1.67341
1.26556	0.55202	0.926608	0.77743	1.13385	0.634081	1.63691	1.35747	0.659919	1.36525	0.423514	1.23531	1.00386	4.31153	0.99723	1.18759	1.77109
1.44959	0.450143	1.04048	1.13233	0.898493	1.66021	0.900271	1.07186	0.827426	2.30476	0.697212	1.76343	0.643065	1.87368	0.803167	0.928221	1.18777
1.84175	0.796376	1.46721	0.752024	0.991937	1.13564	0.914243	0.677869	1.14204	2.05799	0.467881	1.54005	0.7746	5.37932	1.23134	0.678902	0.883741
1.22417	1.3891	0.946638	0.361893	0.669324	1.29272	1.24358	1.14066	0.996878	1.31781	0.64102	1.29996	0.870485	1.23074	0.941545	0.424161	0.86294
1.06506	0.336635	1.05616	1.67931	0.818335	1.00445	1.1785	1.3516	1.10114	1.80678	0.465084	1.58848	0.870231	2.95742	0.725663	0.240113	0.847596
1.88694	1.61537	0.90601	0.441003	0.862812	0.385981	1.08931	0.919958	0.984167	1.65592	0.714718	1.58094	0.934848	0.658096	0.924322	0.869168	0.587579
1.37442	1.14535	0.947031	1.24302	0.988274	1.14831	1.05511	1.15148	0.799034	1.7736	0.671811	1.03071	0.792453	1.57219	0.666407	0.939487	1.29901
1.13732	0.856388	1.07626	0.902136	0.650884	3.08828	0.984951	2.3634	0.713539	1.74498	0.687328	0.319716	0.876828	1.12578	1.07299	0.543251	0.781734
1.38888	0.59821	0.885505	0.685442	0.709038	0.73997	1.18575	2.13808	0.840728	1.97811	0.487519	1.4162	0.792665	0.740311	1.5527	1.31361	2.49477
1.09636	1.37063	0.965256	1.11034	1.2607	1.09607	0.995732	1.64879	0.678701	1.53619	0.6922	1.85004	0.799608	3.65532	0.674512	0.544715	1.13388
1.06915	1.32383	1.24598	1.05168	1.26568	1.64448	0.921313	2.08278	0.850976	1.8823	0.252269	0.88441	0.697215	1.35051	0.891756	0.712195	0.83262
1.07774	1.47432	0.87502	1.70138	0.902841	1.42379	1.06308	0.37881	0.690675	0.842508	0.296596	1.38031	0.84317	0.816819	0.815315	0.7499	0.829625
0.943953	1.15807	0.929721	1.98426	0.862578	0.925941	1.13888	0.926442	1.04706	1.54498	0.782984	2.18594	1.57972	2.97732	0.932188	1.20217	0.781078
1.86377	1.81127	0.784506	1.75478	0.993417	1.15205	1.14616	1.91368	0.713831	0.642371	0.566184	0.163981	0.775258	1.50813	0.763645	1.10042	0.84185
1.17369	2.10698	0.855401	2.61944	1.1963	1.26238	1.09217	0.6312	0.855977	0.877055	0.442524	1.05611	1.03402	2.22633	0.694239	0.664237	0.98598
1.17237	2.57593	1.21666	1.74227	0.9973	1.74825	1.11636	0.746843	0.435852	1.39598	0.473994	1.41363	0.788913	1.60269	1.01626	1.65949	0.975792
1.26147	0.697375	1.11289	1.24949	0.713352	0.46624	0.782328	0.764193	0.61952	1.70964	0.868144	1.22079	1.05181	2.02798	1.15125	0.945331	0.683683
1.0432	0.597705	1.07022	1.67953	1.03057	1.11511	1.04468	0.6494	0.90429	2.75991	0.721938	1.82893	0.654836	2.96556	1.02663	0.69715	0.792278
1.73795	0.880022	1.06621	1.32895	1.35876	1.04865	1.39494	0.76013	0.711956	2.73148	0.928019	2.80093	1.03458	2.701	1.24379	0.833003	0.896133
0.93497	0.653216	0.781763	2.69219	0.834158	1.89832	1.12163	1.48197	0.832557	0.974376	0.260114	1.11069	0.845065	1.90249	1.12535	1.53815	1.3544
1.37842	0.614301	0.912042	1.31647	0.533421	1.25924	1.05277	1.83581	2.51349	0.973069	0.791106	1.44963	0.590127	1.75121	0.738596	0.876613	0.94071
1.08193	0.624979	0.967166	6.97382	0.724585	1.7463	1.09655	1.33457	0.619941	1.79526	0.940294	1.14199	1.04441	5.28906	0.949472	0.767196	1.1886
2.1245	0.795318	1.14841	1.82525	0.518767	1.68845	1.43685	0.902811	1.42503	1.87701	0.766298	1.23172	1.14688	2.65895	0.771441	0.97174	1.16905
1.63735	0.578186	0.852201	0.865446	0.969976	0.967209	1.00327	1.39218	0.821428	1.05153	0.789536	1.93955	0.967667	2.15316	0.865081	0.727776	1.46829
1.26173	1.05095	1.06989	2.63935	1.04127	0.578193	1.22749	1.5652	1.12046	2.29212	0.306734	1.28128	1.07589	4.76077	1.62827	1.37883	0.88873
1.15835	0.836197	0.970159	0.659541	0.707677	2.59748	1.45717	0.905055	0.785867	5.28971	0.632397	1.57672	0.858187	0.492712	1.44371	0.807335	1.36015
1.15279	1.11475	0.937264	1.17281	0.90434	0.771451	1.32975	1.43376	0.533262	1.95346	0.512827	2.5626	1.12679	2.06847	1.54417	0.909323	1.13416
1.38068	0.498716	1.01816	0.557473	1.05912	2.20958	1.10414	0.814591	0.943107	1.33797	1.30231	1.44332	0.827005	1.49967	1.68678	1.06735	1.36068
0.968562	0.481486	1.01359	1.36717	1.37044	0.691	1.16685	1.50544	0.579035	1.77881	0.833921	2.98033	0.837126	6.71697	0.785306	0.993652	1.20182
1.10475	0.430375	1.30393	6.92745	1.07171	0.779754	1.00386	1.1026	0.401172	1.24323	0.832742	1.46848	0.756581	1.7396	1.95025	0.832287	1.79893
0.96079	0.830244	1.17151	1.25951	0.714113	0.801152	1.16916	0.919825	0.610538	1.53315	0.736256	1.1743	1.74228	0.918281	1.03623	2.01518	1.36733
1.598	1.13033	1.75783	1.36595	2.20643	0.674265	1.26679	0.72706	0.514452	1.0966	0.742115	1.94565	1.04155	7.97631	1.28406	2.08999	0.718547
1.00846	0.869601	2.85614	0.725948	0.924268	1.76347	1.33614	2.01047	0.565478		0.536221	1.03421	0.663403	1.40881	0.86835	3.18365	1.06598
1.87658	0.519777	2.60516	2.53899	1.76466	0.725845	1.01496	0.710167	0.482322		0.768504	1.00769	1.02132	1.14737	0.92208	0.910779	0.76625
0.831715	0.377655	1.23149	1.83502	2.00985	1.33413	1.50482	1.6951	0.584652		0.500863	1.17329	0.903657	0.488129	1.59008	1.13723	0.897601
1.08356	1.0571	1.58127	1.27882	1.62068	0.613237	0.973567	2.45194	0.590396		0.665257	0.811615	1.19902	3.23101	1.28553	1.84892	1.39627
0.945672	0.757096	1.12382	0.580613	1.91704	1.87589	1.04718	1.41979	0.417134		1.01547	1.07447	0.783014	1.57285	1.0211	0.657296	0.604732
0.964741	0.829738	1.25443	0.602815	2.10164	1.44378	0.738962	0.867823	0.680225		0.706	0.72289	1.11557	2.00814	1.1703	0.369903	0.662798
1.11157	0.499302	1.88374	2.14199	1.23796	2.53143	0.975284	1.5559	0.620654		0.363139	1.08605	1.11168	0.889172	1.8949	1.60444	0.852254
1.00715	0.501203	1.69297	1.05576	1.48991	3.45265	1.00479	1.12566	0.73213		0.810456	1.19918	0.853703	6.96715	1.5225	0.341486	0.53511
1.21646	0.613458	1.8219	0.926755	0.711575	2.4176	0.905318	1.06248	0.426598		0.435612	1.06641	1.12084	0.927855	2.6319	0.700584	0.715808
1.24393	0.757697	1.65138	1.96178	1.48093	1.33246	1.20214	1.63338	1.20358		0.688334	1.85798	1.00784	2.77569	2.31803	1.1146	0.292143
1.1178	1.03999	1.34229	2.15288	0.537391	1.38444	1.20194	1.62299	0.609452		0.866425	0.951185	1.07521	0.777559	1.3462	0.788585	1.33474
1.76632	0.839875	1.48331	2.22527	1.29687	1.31523	0.968994	1.7204	0.294567		0.573024	1.94969	1.10585	2.51926	1.36385	4.85905	1.1757
0.825134	1.02883	1.5158	2.07259	0.440321	1.33889	0.892049	1.4716	0.669081		0.790064	1.40509	1.13435	1.03742	1.09081	0.636119	1.15925
1.29722	1.26036	1.32372	1.46014	0.458677	1.02026	1.07191	1.45788	0.57845		0.799182	0.999493	1.32779	1.07219	1.7379	0.753447	1.05878
1.03764	0.818365	0.76686	1.29421	0.564295	1.1115	0.84153	1.94922	0.604289		0.93871	0.292131	1.43156	1.19331	1.03662	0.861299	0.751205
1.07156	5.64021	0.761222	1.55256	0.461077	1.03608	0.812636	1.22227	1.38541		0.780076	1.71539	0.941505	1.67955	1.63604	1.27317	0.837853
1.87893	0.652249	1.04425	1.88689	0.492208	0.812123	1.21336	0.839365	1.16293		0.634532	1.43864	1.79692	1.33204	1.42466	0.243239	0.948397
1.13891	0.458776	0.98867	0.8169	0.552332	0.906646	1.19842	0.829584	1.28244		0.754694	1.24932	0.813872	2.01972	1.27857	2.79472	1.01609
1.26829	1.17288	1.01107	1.00415	0.724252	5.08841	0.769725	1.83807	1.10111		0.820454	0.975605	1.31911	0.775131	1.06384	0.493074	0.788238
1.30502	0.829385	0.835654	1.575	1.54569	5.13958	1.37518	1.03376	1.20669		0.83114	4.65547	1.0057	1.00374	0.87204	1.96965	0.662823
1.05847	1.24238	0.978108	1.18296	0.946115	1.63787	1.58711	0.804469	1.09811		0.631757	0.479353	0.722739	1.3916	1.32786	1.07198	0.975723
1.27322	1.92109	0.908116	1.47592	0.648852	1.9538	0.791747	1.30535	1.1682		0.781548	2.44463	0.734974	1.10172	1.31522	0.900965	0.82351
1.49952	0.616171	0.660595	1.01693	0.827747	1.00186	1.1879	2.40107	0.919477		1.03604	1.02753	1.00519	2.33771	1.03686	0.603241	1.00127
0.832401	0.798042	0.924789	1.7902	0.925369	3.52369	0.831601	1.31156	0.990828		0.750173	1.58337	0.805412	1.79417	0.982046	2.79791	1.18469
1.16797	0.534584	0.945782	0.885255	0.511242	1.75506	0.703131	0.789598	1.20318		0.943919	0.794133	0.906833	0.778829	1.15866	3.04777	0.980077
1.07083	0.683115	0.651314	0.523685	0.768801	2.36115	0.919889	1.59498	0.932051		0.771653	0.898339	1.2647	0.749579	1.62068	1.56421	1.08223
0.856728	0.554175	0.822856	1.02413	0.826608	3.37011	1.07631	0.479367	0.777068		0.671043	1.43473	0.915647	0.728019	1.64496	0.739448	0.934373
1.17246	0.487851	0.696308	2.24723	0.959678	0.56816	1.04736	0.725482	0.949988		0.717775	1.15377	0.858781	0.897151	1.76939	3.1123	1.25621
1.10482	0.974626	0.662285	1.87697	0.784166	0.730379	1.07845	0.962165	0.953735		0.711627	0.69112	1.04811	0.550321	4.69922	1.32681	0.759686
1.45646	1.517	0.999612	1.27446	0.711148	0.717153	0.942393	0.711488	0.595903		0.859707	1.02686	1.07658	1.67237	1.01454	3.25955	1.06542
1.25202	1.51705	0.771244	1.13259	1.07831	0.384407	0.857092	0.820402	0.782794		0.785705	1.45631	1.00814	0.619903	0.846727	3.11623	0.931467
1.27526	0.775843	0.550832	1.76953	1.26881	1.89428	0.970787	1.58112	1.19934		0.84681	1.3853	0.951671	2.19849	1.04568	3.46691	1.08245
1.08726	0.371665	0.69504	2.58468	0.983056	0.605476	1.00025	1.79484	0.669175		0.649228	1.19504	1.26293	0.671614	0.791415	0.685191	1.0098
1.47954	0.829832	0.642406	2.73778	1.11477	1.34655	1.21288	3.07529	0.747526		0.675227	3.41864	1.26826	2.51391	0.973715	1.12957	1.26728
0.964589	0.344268	0.826125	3.27535	0.874227	1.51027	1.0477	1.1919	1.44941		0.769912	1.14388	1.14618	1.17423	0.913384	1.72322	1.08934
0.980874	0.896522	0.775213	0.94589	1.01812	1.52252	1.05044	1.94234	1.2432		0.501863	1.21265	1.01459	0.715163	1.9299	2.18666	0.820396
1.54144	0.584586	1.00186	0.579171	2.04179	0.806249	1.13291	1.7111	0.832833		0.691028	1.02686	1.02765	1.12632	1.13177	1.09122	0.880888
1.25428	4.35752	0.7386	0.466096	1.47924	1.27514	1.02957	1.18581	1.45457		0.978058	0.715203	1.13438	0.914885	0.716734	2.26398	0.713544
1.52646	0.66651	0.762392	1.30617	2.49331	1.05469	0.892378	1.43092	0.760127		0.939853	1.13323	1.24227	0.685229	1.31515	0.590284	0.617727
1.12381	4.63272	1.28177	0.547611	1.64034	3.69792	0.963085	3.27447	0.661614		1.12377	1.05317	0.865422	1.41417	0.860576	2.08684	1.03001
1.13484	0.870567	0.905153	0.43176	1.42262	3.36926	0.998246	4.09468	1.67198		0.765284	1.07932	1.03173	1.19534	0.814579	2.1302	0.971288
1.16627	1.08316	0.9723	0.964811	1.23968	1.97939	0.751861	1.75022	0.581827		0.727858	1.83399	1.09034	1.28791	0.902839	1.24911	0.725344
1.2377	0.28802	0.9012	0.57398	1.54012	3.34533	0.845747	1.29579	0.664057		0.62682	1.36444	0.960433	2.28893	0.360022	2.02012	0.940334
1.54842	0.827524	1.66848	0.45594	1.12339	3.25795	0.732089	2.99277	0.732423		1.14385	1.10808	0.99081	1.63485	0.847232	1.23476	0.711846
1.62115	0.443237	0.829658	1.73897	1.55107	3.81447	0.678985	5.62764	0.826835		0.831399	1.28868	1.25133	0.702955	1.02368	1.12028	0.83231
1.02108	2.01104	0.943145	0.222718	1.45177	1.75345	1.08341	3.10836	1.45887		0.839283	0.731773	1.02707	0.743501	1.1335	1.50339	0.747335
0.804067	0.797692	0.874075	0.951482	0.916208	2.41266	0.955236	0.749396	1.37511		0.868666	1.19997	1.06033	1.25646	0.865297	0.481857	0.874777
0.956052	0.805692	0.855545	1.4825	1.89518	0.8583	0.817942	1.18416	1.52657		0.696652	1.17005	0.775529	1.00448	0.511543	1.37471	0.982587
1.6125	1.39411	1.13986	1.00223	1.19197	0.782977	0.988537	0.740374	1.28335		0.395739	0.966886	0.758193	1.21506	0.85736	0.562366	0.655997
1.0678	0.7619	0.804337	1.49506	1.28104	1.16097	0.737109	0.531083	1.21551		0.558309	1.05919	1.38073	1.16737	0.951231	0.506784	0.676686
1.28444	0.390078	1.01954	1.81186	0.876231	2.56087	0.647988	0.638943	1.216		0.72191	0.453234	1.27681	1.40161	0.74275	0.800481	0.575561
1.25094	0.64724	0.754809	1.57711	1.05668	1.2596	0.733024	0.476019	1.02496		0.668545	0.8462	0.696349	1.68417	0.764003	0.954228	0.802089
1.10594	0.882869	1.05984	2.169	1.21838	1.21064	0.883962	0.655952	1.36166		1.19	1.96902	1.67404	1.33011	1.39277	1.07475	0.903287
1.61175	0.630396	0.833866	0.586253	8.71612	0.839205	0.689597	0.488858	0.725932		0.838369	1.70995	0.843308	1.18338	0.730775	0.755509	1.08726
0.994205	0.354838	0.810983	2.14818	2.32045	2.18234	0.823054	1.1256	0.663484		1.08284	0.852378	0.734935	1.45087	0.74895	1.24174	1.10674
1.399	0.384852	1.10779	0.62198	2.88928	4.34048	0.677128	1.87189	1.07077		0.918481	1.87053	0.731211	1.13778	1.89304	1.02688	0.660687
1.5582	0.547257	0.689475	0.740764	2.02199	5.03098	0.760815	0.850077	1.31889		0.92699	1.75002	1.32289	2.11874	1.00127	0.92914	1.38997
2.00211	0.549657	0.550949	0.788621	1.13546	2.09867	0.927817	1.33173	1.46378		0.709639	1.07019	1.41089	1.03186	1.20176	0.64564	0.746513
1.48994	0.719022	0.601836	0.811803	0.715812	4.36853	1.01903	2.03252	0.925118		0.53234	1.49545	0.740672	0.827975	0.646038	2.64612	0.905392
1.19003	0.355558	0.970612	0.820849	0.966978	1.1292	0.862925	0.403779	1.5686		0.705739	2.23577	1.0476	1.3687	1.10454	0.18895	1.04531
1.11033	0.590035	0.775525	0.938311	1.18434	3.51759	0.885063	2.18876	0.546638		0.584196	2.01728	0.687082	0.822059	0.65516	2.87269	1.08029
1.07933	1.83685	0.867312	0.345766	3.10955	3.22435	0.858468	1.07597	1.17674		1.67095	1.96168	1.32581	1.26041	0.947406	0.414948	1.18385
0.958698	0.53239	1.08383	0.667364	2.0405	1.09511	0.819561	1.27047	1.28402		0.963447	1.87981	0.876515	1.41424	1.03032	0.475682	0.983721
1.12917	0.640768	0.530288	1.21996	0.365243	2.89197	0.78751	0.997461	1.05794		0.761907	1.3418	1.11722	1.47502	0.683082	0.377424	1.34752
1.10813	0.909444	0.739661	1.31077	0.503701	0.646723	1.0035	0.785478	0.710156		1.26517	0.694158	0.941924	1.74949	0.965939	2.94425	1.1485
1.03494	0.705986	0.842132	0.658925	1.67637	1.53988	0.828485	0.50629	1.06698		1.01685	1.72175	1.1287	2.48054	0.918705	1.83407	0.987073
1.02735	0.889773	0.763791	4.26724	1.02787	1.17155	0.870992	2.02158	0.537588		1.45836	0.642506	1.23959	0.957144	0.99149	1.40629	0.840313
1.46684	0.7124	0.916519	6.98818	0.51697	0.686712	0.726925	2.43155	0.908224		1.40936	2.71623	0.922525	1.33906	0.857395	1.4519	0.888047
0.88786	2.2156	0.805606	1.4908	0.365123	2.31841	1.13285	7.81576	1.55007		1.71732	2.08215	0.892573	1.28028	1.34809	1.11484	0.909707
1.19465	1.00583	0.578194	0.195196	0.42544	0.796794	1.12351	7.95414	0.754023		1.60114	1.20304	0.99849	1.04575	1.40672	1.11692	0.96752
1.47266	0.906912	0.815956	3.65148	0.563672	1.76594	0.777067	1.11901	1.06598		1.24614	1.35662	0.874412	1.84362	2.33621	0.579524	0.980054
1.76659	0.409099	0.591368	1.72666	1.72826	1.04522	0.781657	2.30826	0.900845		1.91322	1.12612	1.15148	1.90616	0.863223	0.909388	0.695532
1.36603	0.946619	0.994754	2.12363	0.398761	1.18611	1.26742	2.77338	1.01955		1.34976	1.64631	1.36861	2.66148	1.05834	0.801679	1.07692
1.12288	0.950181	0.945837	1.47493	0.399382	2.30702	0.924674	1.37293	0.988007		1.06234	1.2753	1.15481	0.839284	0.841866	5.99759	0.895522
1.39045	0.82951	0.7358	0.95767	0.554527	1.83467	1.05374	1.2156	0.805275		1.4102	1.86798	1.06266	0.693399	1.05369	2.53285	0.847299
1.61263	0.570706	0.676162	1.46453	0.357959	1.23726	0.868034	1.53912	0.793417		0.933136	1.96107	0.720478	1.11341	1.07881	0.810403	0.620134
1.34033	2.51089	0.88197	2.27793	0.571243	1.22578	1.1111	1.34633	1.01428		0.906232	1.40404	1.0627	1.69631	1.01211	0.829789	0.550971
1.09366	0.578356	0.773429	1.4531	0.466027	0.945807	0.761213	2.49597	0.986609		1.62434	2.0642	0.945593	0.94639	0.847019	1.16709	0.3493
1.23469	0.797147	1.35634	1.66494	0.474769	1.13176	1.00483	7.69903	0.656572		0.899819	2.86922	0.953027	1.76567	0.713299	2.31028	0.503057
1.58029	0.887283	0.84667	1.67742	0.396245	0.552985	1.30273	1.51555	0.913988		0.883779	1.63244	0.98548	1.46327	1.68588	0.841814	0.597408
1.44874	0.672275	0.984225	0.58049	0.417616	1.71403	0.909564	0.972153	1.06998		1.60866	1.19671	1.25876	1.33981	1.73161	1.11687	0.669735
1.15763	0.56042	1.21231	1.79543	0.760161	1.37397	1.01501	4.74293	1.58892		0.902541	1.95487	0.589351	1.17933	0.521838	1.15418	0.675007
1.90714	0.742982	0.762412	0.680062	0.504795	0.974934	0.978861	1.87129	0.698338		0.973475	1.77627	0.843186	1.48531	1.41567	0.740517	0.936271
1.34948	0.518174	0.787102	1.69522	0.580086	1.06002	1.15315	1.90198	0.548428		0.810664	1.59019	0.964883	0.808023	0.777254	1.00201	0.57542
1.61976	0.697893	0.94903	0.836248	0.320343	1.01592	1.0115	1.33845	0.682006		0.946687	1.62834	1.11175	0.74647	0.789439	1.07331	1.09422
1.68556	0.593066	1.18346	3.14499	0.452066	0.462404	1.21925	1.20497	0.894433		1.5049	1.24931	1.02068	1.28045	0.732095	0.976241	1.51232
1.49415	0.818567	0.930593	0.556859	0.444628	1.07393	1.02882	2.35314	0.659158		0.825797	1.47407	0.951337	1.41948	0.943542	1.88707	1.36006
1.55263	0.670058	0.960135	0.978935	0.873611	1.7298	1.21405	1.10665	0.558569		1.24588	1.13142	1.13608	0.614923	1.4613	0.92131	0.494108
1.50794	0.743028	0.679937	0.648545	0.59555	1.32037	1.37956	1.03671	0.651374		1.05798	1.48789	1.06751	1.4808	0.909418	1.62612	0.832284
1.65237	0.42838	0.839842	4.92834	0.405799	1.47888	1.23322	0.663506	0.710771		0.850388	0.617974	0.723357	1.48174	0.665511	1.89037	0.603144
1.44723	0.35393	0.794959	1.52137	0.483826	0.58115	0.960179	0.956771	0.71951		0.915988	7.22754	0.893335	1.02796	0.693076	0.493071	1.1297
1.66198	0.735197	0.848734	2.20392	0.768041	2.48218	1.15598	1.03842	0.951414		0.917195	1.66291	0.882629	0.619063	1.06146	0.790626	1.3516
1.72817	1.46726	0.91371	1.65156	0.468576	1.84417	1.05819	0.676355	0.625733		0.749483	1.17761	0.661742	1.26879	0.961307	1.28421	0.835494
1.57997	0.223722	1.03574	1.04926	0.495652	0.444851	1.54582	2.94714	0.619943		0.890574	2.20273	1.05237	4.0522	1.04783	3.40521	1.5526
1.89405	0.908699	0.767753	0.726577	0.723607	0.682123	1.6891	3.58701	0.594503		0.74254	1.06898	0.702929	0.727426	1.00554	0.805258	1.16745
1.47048	0.797476	0.776216	1.23707	0.417388	1.13523	1.82554	0.611084	0.928096		1.00186	1.97527	0.97169	1.18552	0.646919	1.1579	1.21037
1.34844	0.276887	0.807416	1.14723	0.484945	3.94472	1.7917	1.27731	0.797392		0.855627	3.80851	0.761201	1.85077	2.47353	2.38721	1.18407
1.5986	0.83983	0.869949	0.813259	0.829114	0.880813	1.58209	3.01482	0.578834		0.788817	2.18659	0.712266	4.0184	0.725212	2.50253	1.33739
1.56639	0.960798	0.781469	1.22451	1.08651	1.77427	1.89	1.32051	0.866746		1.06809	3.56762	1.04041	3.14276	0.697261	0.872782	1.03518
1.4532	0.350955	0.818183	1.34541	0.748197	1.50565	1.46616	3.91889	0.896006		0.91112	1.18659	0.894059	0.834655	0.735032	1.85999	2.01372
1.12486	0.347002	0.833181	0.782365	0.839931	0.802269	1.93928	2.15548	1.03871		1.04507	2.06681	0.906016	2.70667	1.09081	0.848161	1.26034
1.47985	1.72503	0.832141	1.96428	0.986114	0.786424	1.58793	2.11807	0.844333		0.872147	1.30168	1.01664	2.1228	0.584375	0.958003	1.09914
1.2693	0.660257	0.844546	1.0032	0.657351	0.943069	1.70737	3.25469	1.05382		0.928269	2.26465	1.0723	1.18384	0.752909	0.556372	1.54964
2.4443	0.312363	0.904848	2.41199	0.579508	2.73603	0.90716	1.45841	0.294459		0.806972	0.92698	0.928106	1.85863	0.749126	0.863565	1.05266
1.42957	0.708372	0.731562	1.76537	0.702286	2.85876	1.18086	2.74588	1.15816		1.16703	1.77627	0.711604	1.38792	0.83394	1.17416	1.52613
2.07594	0.805084	0.744948	1.43196	0.655706	1.00576	1.30292	2.27638	1.10758		1.35723	3.16913	1.06272	2.24259	0.851419	0.375244	1.15592
1.64611	1.08511	0.819333	1.03591	0.608742	2.18389	1.1056	2.02241	0.39706		1.1262	1.86942	1.16601	1.1021	0.760424	0.700519	1.24812
1.86912	0.977375	0.952104	1.67402	0.710485	2.21669	1.57011	1.89191	0.8331		1.12592	1.77879	0.98625	0.704312	0.839137	0.486866	1.17129
1.31053	1.11027	1.20151	0.76044	0.77624	5.87544	1.02541	1.68297	0.903665		1.02183	1.71397	0.885491	0.250965	0.667016	0.718139	1.09504
2.11899	0.500082	0.716083	0.519254	0.363901	3.71872	1.06761	2.50034	0.547753		0.814619	1.76524	0.907598	0.971251	0.837825	1.03365	0.939559
1.14495	0.5828	1.06978	2.18228	0.46839	4.9977	1.08541	0.902582	0.996281		0.628367	2.02567	0.909829	1.39859	1.26877	1.73729	0.870693
1.59175	1.28116	0.867563	2.94666	0.489636	1.48918	1.10967	1.8693	0.446535		0.992874	6.85906	1.24845	1.14453	0.70366	2.86205	1.14112
1.1741	0.48631	1.04987	2.54783	0.507405	0.918912	1.07924	1.44351	0.461282		1.22605	1.71529	0.813064	1.20909	1.49116	0.879261	0.956067
1.36273	1.14287	0.83624	3.44481	2.36449	1.04161	1.15847	4.45685	0.584627		0.831228	1.71882	0.949144	4.61388	0.620761	0.571041	1.10997
1.19316	1.24801	0.727723	2.76946	0.979961	1.13912	1.25887	3.26589	0.447588		0.807845	2.65529	1.25594	1.11716	1.12251	1.70884	0.810784
1.34176	1.21816	0.774735	1.47138	0.96621	1.46549	1.04624	2.15065	0.74509		1.41236	2.8944	1.03794	4.73429	0.711314	1.36949	0.804004
2.03746	1.08316	0.733819	0.958609	1.42268	0.935281	1.44855	3.98069	1.10701		0.814152	3.12654	0.961288	2.29818	0.696525	1.53661	1.48813
1.21278	2.12508	0.918278	0.347233	0.761913	1.79853	1.05574	2.2351	1.18721		0.980084	3.3637	1.34145	1.75371	0.648196	2.07759	0.951174
1.12542	0.917898	0.918207	0.954057	2.6703	0.888197	1.68412	1.80629	0.590005		1.12465	1.51478	1.1509	1.14093	0.779212	1.45059	1.14131
1.57244	3.23632	1.35343	2.83127	1.2283	1.42573	1.61796	1.76498	1.03721		1.29573	0.63898	1.03184	1.29235	1.72785	1.07572	0.836071
1.5477	0.65555	1.43868	1.75968	0.85641	0.986993	1.01634	2.12548	0.547924		1.04471	0.876009	0.938819	2.80186	0.768315	2.02115	1.06131
2.25763	2.9023	1.02653	0.670749	1.72771	5.6524	0.907821	1.06354	0.423324		1.16644	2.2205	0.926067	3.26036	1.51392	1.36223	1.49524
1.70317	0.862512	0.846335	1.38373	1.83742	5.28852	1.06458	2.17817	0.514232		1.29033	0.847366	0.977831	2.74012	1.72794	3.00065	0.78371
1.3977	1.72348	0.737165	2.63381	1.21671	1.29369	0.982515	0.888872	0.976513		0.9833	0.772986	0.88035	2.07226	0.56271	1.20371	0.695774
1.66175	0.818972	0.889445	0.611937	1.55204	0.307414	1.00148	2.04214	1.13309		0.839376	0.701478	1.02775	1.95865	0.773036	1.67867	1.00542
1.63132	0.389698	0.778425	0.4312	1.23539	0.238172	1.86648	1.96577	0.531418		2.17545	0.802025	0.790189	1.9292	1.71152	2.00929	0.969816
1.35391	0.515406	1.01743	0.796649	1.15872	1.10131	0.922667	1.59827	0.901871		0.866386	1.93681	1.25613	1.60024	1.55286	1.0538	0.807746
2.00431	0.844873	0.979093	0.743206	1.18144	1.51448	1.2418	2.69852	1.19924		1.05726	0.822998	0.883262	1.93054	1.64918	2.32888	0.716327
1.18263	1.41949	0.786453	0.741838	1.03038	1.41052	0.873474	4.19153	1.24238		1.16116	0.943329	0.453604	0.855288	0.94087	1.06916	1.04042
1.62313	0.708222	0.697536	1.3969	3.33312	1.42141	0.865338	0.708503	0.652558		1.73096	2.45837	1.04741	3.23055	0.92898	1.18855	1.02002
1.2685	0.946963	0.745325	1.45829	2.1635	0.822372	1.04946	1.37019	0.501557		1.07272	2.35924	0.598277	1.34605	0.774986	2.49035	0.942249
1.77278	0.853497	0.739624	0.767145	4.17432	0.704326	0.963504	0.878756	0.680861		0.84619	0.844461	0.875183	1.93469	0.775396	1.67825	0.993047
1.309	1.52236	0.691534	1.45777	5.43048	2.05619	0.928623	2.70336	0.924683		1.08356	0.50787	1.17894	1.70205	0.705721	1.19798	1.26887
1.51413	0.636401	0.883402	0.869736	6.82381	0.299757	0.929055	2.1731	0.973315		1.36988	2.78483	1.01767	1.47775	0.845319	1.43267	1.32772
1.62959	0.637164	1.03752	1.88402	1.39776	2.61526	1.30088	3.66217	0.680897		1.26531	2.32105	0.651162	1.70785	0.630018	1.6842	0.769666
1.72441	0.333119	0.921671	1.55487	1.68815	1.08825	0.920577	2.04165	0.880591		1.52998	0.666378	1.06887	0.804184	0.496904	1.71666	1.13527
1.57103	0.501018	0.769424	1.01053	0.796969	0.684137	1.01487	2.3459	1.37506		0.803457	1.63485	1.18867	0.844843	0.578353	1.22678	0.570897
1.45032	0.697137	0.977239	1.28953	1.19809	1.49068	0.98029	1.91905	1.38996		0.739077	1.36845	0.420241	0.670327	0.653368	1.53098	0.687131
0.942084	1.71202	0.999419	3.32806	1.01982	4.22144	1.49415	2.11738	1.69808		1.11809	1.03002	0.762562	1.22889	0.827457	1.97403	0.698481
1.43769	0.914552	0.85931	2.9024	2.29967	3.40131	1.50189	1.90434	1.43748		0.697265	0.586608	0.811102	1.06407	0.748	2.34977	0.834422
1.33949	0.980277	0.900832	1.71601	1.75075	1.27683	1.01366	1.01611	0.848728		1.52339	2.48618	0.683295	0.777389	0.743118	1.47564	0.581007
1.2058	0.876013	0.948219	0.95521	1.0603	4.07287	0.846365	1.23151	2.05675		0.823473	1.6352	0.99618	0.77417	0.66732	0.763207	0.722728
1.39196	0.642602	0.733655	1.35918	0.876772	3.05827	1.00921	1.6086	2.21445		1.24072	0.611093	1.19524	1.05578	0.673525	2.10534	0.742546
1.46636	1.12856	0.867625	0.803569	0.972351	3.49665	0.838644	2.13198	1.20677		0.846122	2.19739	0.642803	0.578369	1.55546	1.1154	0.740929
1.10679	0.813626	0.848945	0.803073	1.03288	1.84591	0.808715	2.18483	1.99		0.897145	2.01733	1.16028	2.07423	1.14826	1.80291	0.79448
0.983022	0.681613	0.736296	0.628638	0.841821	2.1414	0.818973	0.767242	1.58262		0.673192	1.26547	0.616012	2.2181	0.967819	1.21784	0.757707
1.27815	0.719125	0.910212	0.79941	0.872304	3.16169	0.933226	1.53952	0.880108		0.760015	2.3168	0.823732	0.892502	0.792791	0.878367	0.915487
1.90469	0.419029	0.759715	1.01878	1.29242	0.543755	0.773121	0.846137	0.810078		0.685452	1.04501	0.762229	1.47604	0.786111	1.83271	0.594912
0.789468	0.789435	1.00963	0.774779	1.28652	3.45859	0.829083	0.766449	1.36206		0.992057	0.741117	0.958121	1.10493	0.852101	0.744428	0.916373
1.71422	0.780504	1.00727	0.827591	1.11591	4.03793	0.823786	0.844958	1.22631		1.64395	2.30574	0.922294	1.02245	0.760072	2.14322	0.575459
0.916498	0.345926	1.01068	0.950198	0.612556	4.24707	1.0452	1.74885	1.10518		1.0328	2.07411	0.840705	1.37453	0.769127	1.06351	1.14606
1.22053	0.350101	0.794742	1.06306	0.749187	1.07312	0.982974	0.763607	1.50404		0.845786	0.567144	0.876395	1.28448	0.807591	0.638607	0.608986
1.49486	0.495738	0.797652	1.35491	0.791011	1.20175	1.08154	1.21679	2.31986		1.39094	0.845678	0.646012	1.44816	0.722377	1.42405	0.195211
1.04124	0.513247	0.975769	1.14325	2.21752	2.02301	0.990124	0.882423	1.74342		1.07618	1.73389	0.866377	7.70718	0.52223	2.56904	0.883057
0.992167	0.762286	0.804373	1.69697	0.492126	0.689183	0.574151	1.95717	1.73116		1.46198	2.98276	0.60477	7.19268	0.512986	1.30167	0.951643
0.960282	0.324396	0.712964	1.62074	0.381672	0.605782	0.832439	1.12059	1.37008		0.764602	2.0679	0.852205	3.62021	0.804222	1.14416	0.66695
1.14929	0.491133	1.01958	1.41244	0.431788	0.949292	1.06518	1.0425	1.79404		0.737804	2.33073	1.10125	4.3326	0.726183	1.14843	0.716685
1.34818	0.297289	1.03121	4.32911	0.915424	2.09391	0.994552	1.29901	2.90259		0.80344	1.73441	0.71366	5.48402	0.89067	1.60717	0.683056
1.3885	0.523293	0.611821	0.782783	0.452635	2.28742	1.16033	1.21928	2.42564		0.850641	0.891192	0.923286	3.94629	0.831724	0.779886	1.13926
1.50544	0.607539	0.972398	0.828465	1.08085	1.80457	0.804062	0.907485	1.4719		0.677368	2.29268	0.650519	1.04651	1.19994	1.68968	1.41315
1.55604	0.535889	0.836253	1.25879	0.318436	0.830788	1.12013	1.89344	2.59966		1.09845	0.566551	0.64809	1.27473	0.856762	0.713334	1.16378
1.34622	0.321185	0.809447	1.2841	0.596146	0.638154	0.845117	2.06824	1.67501		0.824062	4.45008	0.7074	1.39509	0.872445	1.85679	1.00681
1.81522	0.371218	1.02787	4.37793	1.01875	1.24035	0.670158	1.99946	1.60887		0.888949	3.36671	0.590624	1.36178	0.726376	0.806544	1.08629
1.25856	0.343396	0.542143	0.570687	0.342161	2.55469	0.762682	1.5273	1.7843		0.794151	5.18747	0.777923	1.54995	1.10041	1.50763	1.49216
1.59892	1.07166	0.600129	1.77141	0.713987	0.792538	0.946712	3.30371	1.19135		0.838749	2.80158	0.84733	1.92014	0.763447	0.857491	0.812057
1.09526	0.292485	0.774994	3.06337	0.343066	2.26688	1.15059	1.3395	0.970086		0.707535	2.64899	0.659134	1.32373	0.938134	0.713851	0.8964
1.13965	0.432693	1.36318	2.73895	0.507381	2.26279	0.892617	2.74544	0.918591		0.600687	4.12166	0.850439	1.49936	0.646546	0.966551	0.856238
1.45255	0.705536	0.706097	3.26194	0.54568	2.27567	0.996608	3.0081	1.02291		1.19092	4.09054	0.627831	0.799171	0.838936	0.930586	0.701908
1.24476	0.374001	0.630855	4.61453	0.460236	0.472053	0.907069	1.2709	1.23972		0.810603	3.10014	0.86553	1.38568	0.978661	0.991856	1.00522
1.84213	0.585465	0.72341	0.973323	0.492656	1.0165	0.836171	0.882167	0.861304		0.782254	2.96264	0.939648	1.34769	0.697814	2.02964	1.02395
1.44007	0.502277	1.02317	1.30577	0.545772	1.00463	1.04196	2.72335	1.11064		0.954399	3.82389	1.06505	1.63436	0.822259	1.55126	0.770026
1.47704	0.382851	0.61869	1.3834	3.53433	2.06627	0.641307	0.79062	1.03606		0.778932	3.36339	0.640366	0.8452	0.978929	5.29701	0.780463
1.49037	0.472704	1.32055	1.52254	0.869388	2.86227	1.06668	2.10715	0.984233		0.828883	1.11952	1.13282	1.20733	0.855279	1.18637	0.894594
1.26682	0.725382	0.605863	1.52456	1.03191	1.80249	0.904565	1.60521	0.64555		0.794168	1.98828	1.12002	1.40134	0.776089		0.868705
1.43873	0.751124	0.771329	1.27468	0.685964	1.29563	1.03708	1.96096	0.92293		0.860204	1.83414	1.10236	1.45075	0.56518		0.844638
1.21416	0.569423	0.562593	1.60641	0.686453	2.26702	0.652046	0.860791	0.849152		1.10896	1.75237	1.4994	1.42405	0.793849		1.14117
1.4039	0.752952	0.830157	1.65568	0.725379	1.15626	0.940574	1.93372	0.865336		0.772374	1.98737	1.90722	1.27867	0.550211		0.88566
1.21974	0.489389	0.922377	1.9474	0.612156	2.94014	0.781668	2.05636	1.3569		0.790602	2.87539	0.745205	2.56877	1.65342		0.735745
1.25114	0.55324	1.23346	1.18426	0.817971	1.45083	0.76776	1.20743	0.756848		0.778414	1.23378	1.53749	3.10651	0.48542		0.617655
1.60854	0.661591	0.873569	2.13061	0.612313	1.21434	1.09713	1.94945	1.37651		0.657417	1.72421	0.775462	1.35881	0.608291		0.729918
1.59653	0.468887	0.725871	0.635125	0.832784	0.867005	0.638679	0.811229	0.768356		0.797412	0.741361	1.52554	0.52582	0.449868		1.3689
1.47095	0.608237	1.32806	2.05298	0.891181	1.09215	1.12582	0.852308	0.625022		0.950127	0.718212	0.974181	2.62659	0.692457		0.972565
1.27649	0.536322	0.762956	2.80759	1.1289	1.48006	0.753295	2.13981	0.678686		0.826509	2.81146	1.46114	0.998572	0.690892		0.783729
1.4289	0.198473	0.575187	1.9114	1.32788	0.94181	0.971394	1.42922	0.939489		0.673529	1.71864	1.74279	2.30366	0.548957		0.92128
1.96117	0.587785	0.845741	1.04734	1.00886	2.19675	1.08558	1.66188	0.672566		0.815842	1.05786	0.727379	0.841741	0.634403		0.631581
1.50658	0.735158	0.773092	1.89476	0.891914	1.57901	1.05023	1.24341	1.01357		0.71404	1.5264	0.802778	1.71638	0.584636		0.955443
1.66535	0.572095	0.792895	0.560606	1.07945	0.972242	1.38059	0.378662	0.974986		0.791354	2.97509	1.83391	1.72872	0.718095		0.596284
1.11378	0.478524	1.65244	0.694045	1.31592	1.82185	0.642484	0.644192	0.725428		0.802173	5.74653	0.973801	1.95555	0.528453		0.614977
1.37868	0.396761	1.63144	2.02688	1.54275	1.72803	0.849594	0.88117	1.10345		0.835924	4.49448	0.753678	1.49697	0.846908		0.498552
1.39591	1.09148	2.49228	2.39315	1.43728	1.10158	0.820087	1.48078	0.89221		0.847788	4.01054	1.00394	1.91614	0.678798		0.629435
1.67163	1.23714	1.36829	0.732895	1.1168	1.79494	0.875771	1.38031	1.05815		0.891412	1.55044	0.747235	1.70227	0.618342		0.391321
1.30558	0.570552	1.51976	2.20609	1.48079	1.32654	0.761679	1.25067	0.764549		0.571939	5.21756	1.36954	0.919405	0.660943		0.98748
1.38155	0.394058	1.95785	2.01839	1.7222	0.56738	0.817828	2.46619	1.17058		0.599873	1.55521	0.990688	1.85093	0.66514		1.00848
1.42433	1.48754	1.78872	0.696982	1.38621	1.03136	1.43201	0.686289	0.671713		0.856049	1.73874	0.63049	3.3139	0.799345		0.663495
1.41229	0.967158	1.92821	1.34302	0.716269	1.13452	0.631391	1.12025	0.59466		0.720229	0.741686	1.20777	1.05367	0.849995		0.865482
1.25766	1.43042	3.05243	3.16207	0.787637	1.99596	0.728312	1.09759	1.71643		0.952481	0.580121	0.922326	0.519739	0.696724		0.950925
1.31236	0.62063	0.882441	3.58581	0.982893	2.38387	1.16529	0.568234	0.540722		0.668917	1.15755	1.00838	1.09942	0.926553		0.881677
1.82428	0.483836	0.708902	4.2501	0.768882	0.751403	0.709809	4.70682	1.05465		0.971973	1.06089	2.47927	2.83215	0.98046		0.708898
1.6598	0.303793	2.08915	4.3309	0.789897	0.52055	1.53991	0.960216	0.572513		1.06092	1.2873	0.741536	0.758857	0.806126		0.764776
1.09216	0.28447	1.5692	1.23571	0.502786	1.62902	1.44172	0.984849	1.13305		0.72559	1.84731	0.887949	1.96561	0.778738		0.739991
1.735	0.19928	1.526	2.23366	0.600723	0.696267	1.02838	4.20128	0.726497		1.15034	2.13634	0.917915	0.576239	0.675652		0.698721
1.49348	2.02548	2.19176	2.09687	0.982483	1.4262	0.612186	1.04353	0.754875		0.711562	1.1371	1.60679	0.553632	0.70663		0.592267
1.08112	0.740639	1.88759	2.24632	0.807976	2.35235	1.41889	0.501408	0.783672		1.03606	0.703644	1.12162	1.29045	1.2661		0.687872
1.43765	0.39977	1.14167	0.998438	0.942944	1.05813	0.785395	2.26791	0.602994		0.901607	1.66162	1.36912	0.996702	0.647055		0.688104
1.64077	0.477012	1.16677	0.749541	0.443865	3.12931	0.992185	0.873428	0.673972		1.15031	2.35801	1.23982	0.692136	0.6328		0.744353
1.36634	0.331901	1.26154	2.97725	0.547144	0.807259	0.731387	0.724765	1.22764		0.741995	2.69441	0.963214	2.96112	0.653567		0.691792
1.57256	0.575647	0.898895	2.76506	0.781903	1.70439	0.743929	2.89394	0.945612		1.11075	1.64735	1.33492	1.03082	0.702026		0.689776
1.63272	0.335068	1.42662	3.79351	0.550101	0.873903	1.18242	0.86057	1.2288		0.963335	3.51084	1.74199	1.41567	0.676042		0.693759
1.47834	0.989335	0.955971	2.09634	0.594169	4.81993	0.729215	0.938529	1.20551		1.14167	1.52018	0.930117	0.776628	0.684024		0.605235
1.4673	0.471611	0.962565	2.23337	1.53744	2.55284	0.978616	0.8972	1.17061		0.505923	1.10278	1.20128	0.93666	0.681642		1.19093
1.46708	0.427709	1.03717	2.7706	0.502219	1.23227	1.34681	0.804317	0.875984		0.859656	1.60641	0.8351	0.885782	1.0794		0.818615
1.10289	0.154754	1.59123	0.775923	1.36301	0.902342	0.906636	1.1467	1.21554		0.64425	1.44318	0.950437	1.36678	0.581754		0.681935
1.05398	0.495279	1.54623	0.608666	0.755783	2.44815	1.32118	4.40963	0.694362		0.95751	1.64357	1.42421	1.3371	0.837335		0.617025
1.38897	0.502644	1.49003	3.59122	1.30232	1.62227	0.752107	1.43531	0.836774		0.995592	1.24576	1.86818	0.789566	0.508188		1.19335
1.69662	0.686239	0.806303	4.19332	0.749555	1.50431	1.10355	0.798409	1.96684		1.15634	1.75089	1.61693	5.55687	0.936537		1.24621
1.28906	0.820921	1.34711	1.85199	0.599291	1.45384	1.46872	0.66352	0.897377		0.90936	0.59231	1.02293	1.11021	0.629145		1.00294
1.60465	0.613177	1.18638	1.55582	1.16239	1.73487	0.96212	3.45684	0.924139		1.08999	1.23405	1.26676	0.956499	0.526237		1.11862
1.21691	0.671426	0.641439	3.66281	0.705626	1.24455	0.952147	0.957387	1.29857		0.600749	0.38643	1.29159	0.733043	0.55655		0.842191
1.6728	0.710538	0.769425	2.53843	0.578355	2.48225	0.923185	1.3607	0.834832		0.625288	1.63307	1.32731	1.62708	0.48788		2.08703
1.27787	0.169008	1.03537	1.21357	1.02468	1.31594	1.11063	5.99991	1.28347		0.942704	1.95703	1.41256	0.62655	0.510709		2.06527
1.12022	0.680268	0.62349	2.78808	1.60811	1.38007	0.702653	1.16148	1.06904		1.17057	4.77851	1.23929	0.313529	0.604627		1.18974
1.0627	0.595658	0.821366	1.07542	1.14971	2.03658	1.09556	3.09094	2.58946		0.814563	2.639	0.875391	0.842948	0.646888		1.09394
0.955918	0.780657	0.635985	0.698641	1.06533	2.27403	0.808264	2.48182	1.86334		1.01321	1.84788	1.10613	1.15627	0.347402		1.58246
1.11015	0.547026	0.747938	0.393519	0.587744	0.798583	1.19131	2.43836	1.41827		0.922102	2.26672	0.942773	1.15441	0.337005		1.4547
1.47969	0.524525	0.985117	1.26803	0.644801	1.82028	1.13425	3.80101	1.25988		1.10974	2.28927	1.39685	1.37298	0.438386		1.18344
0.868283	0.468069	0.728337	1.29201	0.550029	1.87498	1.21561	0.8297	2.02524		0.855863	0.787892	0.855047	0.525132	0.6703		0.650615
1.23468	2.39171	0.480878	1.58534	0.685346	0.773962	1.00817	2.90734	1.27635		0.936632	1.74466	1.0875	0.429935	0.623749		0.703233
1.08504	0.547704	0.678451	0.612334	0.505523	1.58114	0.835615	0.493233	1.32512		0.861882	0.641258	0.910055	4.24212	0.605517		1.46692
1.24139	0.554335	0.676545	1.11388	1.11644	1.55699	1.37004	0.718119	1.09519		0.956654	0.875177	0.971297	1.81845	1.2879		1.03775
1.41819	0.957364	0.791128	1.1955	0.720526	2.01549	1.41584	2.32119	0.871272		0.899176	0.643976	0.708567	1.34133	0.570097		1.78827
0.867941	1.0446	0.915268	2.40546	0.620014	5.87638	0.962281	0.622773	1.50339		0.929534	2.50948	0.868624	1.53544	0.500508		1.74657
1.21291	0.353366	0.684346	1.72207	1.4165	3.6625	0.910923	0.853154	0.784561		0.905861	1.47411	0.644967	3.64995	0.557247		0.919193
1.53641	2.55683	0.727284	3.6943	0.719459	4.85365	0.916438	4.38283	1.24001		0.752481	1.5312	0.797531	1.07655	0.412537		1.27837
1.29672	0.900423	0.727831	1.56008	0.883349	5.25006	1.12236	0.794132	0.882761		0.926723	1.41236	0.861894	3.59677	0.667708		0.95222
1.51348	0.586602	0.854027	0.982684	1.35914	2.8233	0.799953	1.89917	1.59702		0.764805	3.22525	1.20011	1.01063	0.550918		1.0626
1.64485	0.486759	0.572415	0.769112	0.616381	1.4266	1.23171	1.27503	1.22609		0.862475	2.97417	1.15863	1.98401	0.553608		1.41392
1.34623	0.393287	0.711723	2.30457	0.917647	1.20439	1.16307	1.10267	1.41966		1.02842	1.63005	1.10986	2.36716	0.842509		0.73159
1.37052	0.72006	0.732551	1.68031	1.16672	2.27049	1.47133	1.07875	1.2668		0.89517	2.58179	0.548217	2.33404	0.470048		1.15707
1.45967	0.758807	0.641509	0.645773	0.676829	1.94577	1.17431	0.585676	1.09427		0.995671	1.24077	1.02282	1.29073	0.669775		0.841578
0.716727	0.420141	0.51721	1.18161	0.877994	2.44276	0.916313	0.782873	1.34411		1.08236	2.71561	0.618842	1.45793	0.811255		0.924181
0.822779	0.384564	0.726233	1.07105	1.03618	1.48561	1.61157	0.816542	0.632995		0.842087	1.31559	0.721727	1.10103	0.862102		0.770443
1.01819	0.459175	0.629044	0.9468	0.838798	1.40693	0.77687	0.664393	1.35691		0.807632	4.61173	1.0865	1.40757	0.871156		0.965445
1.47988	0.549412	1.24062	1.4641	0.77128	1.2808	0.995478	0.901761	1.63115		0.980358	0.820103	0.706585	0.767813	1.41282		0.965388
1.50839	0.461065	0.672309	0.803398	0.522458	1.8104	0.859693	1.38022	0.623069		0.731423	3.20659	0.795809	1.66823	1.21461		1.17096
1.11303	0.424751	0.822538	1.10002	1.53431	1.4511	1.28225	2.57145	0.59384		1.06538	2.45259	0.570961	1.00282	0.854697		1.34712
1.20807	0.323463	0.704565	0.989054	1.14624	1.14328	0.95852	1.79682	1.10851		0.849544	2.56435	1.08282	1.59858	0.777265		1.28167
1.53819	0.287608	0.761767	0.91654	0.63313	0.82294	1.01685	2.38044	0.839594		1.23126	2.41163	0.689345	1.16853	1.36924		0.811417
1.0448	0.479656	0.585708	1.19451	0.99289	0.354973	0.979555	1.47352	0.520134		0.894198	1.92869	1.00928	1.38871	1.34761		0.984627
1.17464	1.41134	0.591887	0.998838	1.21937	1.70126	1.36246	0.900715	1.31031		0.87831	1.57207	1.00625	1.91341	1.05834		1.7136
1.02304	0.79982	0.770003	0.915715	0.853331	1.37479	1.01324	1.21282	1.83493		1.07522	0.938997	1.06876	0.854425	1.24224		1.32341
1.04936	1.90398	0.687494	5.12901	0.990688	1.688	0.924019	0.908524	1.04536		0.888963	5.09883	0.662751	1.4162	0.949689		1.4112
1.26461	1.52979	0.710047	0.381649	1.19826	2.04105	1.31094	0.675293	0.822955		0.964457	2.71756	0.845358	1.72453	1.11951		0.967421
0.933134	0.45252	0.923313	1.09037	1.01731	1.30903	0.790179	1.39771	0.925333		0.880982	1.68089	0.755486	1.02126	1.37524		0.758576
1.06672	0.526149	0.552062	0.423492	0.639042	0.932189	1.24268	0.726225	0.640263		0.711819	1.87411	0.878242	1.0605	0.817769		0.943065
1.76548	0.517673	0.588901	1.3656	1.00396	2.01047	1.04364	1.01077	1.17109		0.820633	1.78801	0.794497	0.923703	1.28355		0.872242
1.73262	0.361668	0.627166	6.34184	1.00017	1.45447	1.03648	1.33698	0.719193		0.694088	2.00703	0.699763	2.06213	0.717146		1.37167
1.86395	0.534404	0.592266	0.851621	1.12338	0.884553	0.960886	1.21572	0.959281		0.740468	1.35467	0.987987	1.46583	0.721782		1.41952
1.51583	2.15169	0.846735	1.33791	1.25259	0.720003	1.04349	2.10499	0.850433		1.03995	1.77014	1.06967	4.66246	1.49801		1.15925
1.22706	1.0308	0.920238	1.2366	0.932059	0.754764	1.40487	1.46794	0.662372		0.792358	1.69399	0.789011	0.701892	0.952142		1.5938
1.24219	1.62981	0.659549	2.04229	0.980408	0.548915	0.983221	1.4992	1.22641		0.945569	3.04972	0.935742	1.9294	1.56695		1.11041
1.74356	1.01103	0.624835	1.57838	1.15424	0.958054	1.12589	3.10652	0.851908		0.975949	1.61968	0.976773	1.91274	0.581695		2.13682
1.64104	1.27516	0.904387	0.494017	0.614907	0.878824	0.999465	1.30243	0.839891		1.09137	2.58952	0.924809	4.2891	0.535307		2.1884
1.02586	1.40666	0.694332	1.91771	1.04992	0.999931	1.04419	1.64379	0.722965		0.871465	2.59108	0.814341	0.785962	0.70239		2.44472
1.23094	2.69071	0.722519	2.76375	0.784364	1.86326	1.2077	3.47527	1.06823		0.962234	1.07547	1.71467	6.17839	0.729004		2.25849
1.92276	1.88276	0.764229	1.25062	1.14602	0.976445	1.10828	3.53802	0.684897		1.08657	2.07352	1.01577	1.37918	0.738592		1.10931
1.31394	0.523018	0.548168	1.32813	0.979571	0.666085	0.923317	2.03563	0.679217		1.0485	0.332532	0.965806	2.77349	1.56984		0.933234
1.28694	1.44838	0.649947	1.23882	2.92228	0.934994	1.02832	1.42304	0.620164		0.901778	0.673413	0.798293	1.75802	2.11751		1.35645
1.45321	0.578042	0.629244	1.21456	0.988791	1.89087	0.74719	1.08063	0.79479		1.03139	1.08647	0.858443	1.12955	0.95549		0.917248
1.34931	0.607709	0.54555	1.16654	1.30637	1.05261	0.981416	4.67034	1.24747		0.819762	2.4261	0.887378	1.89729	1.55959		1.03972
1.67003	0.715674	0.672546	2.72487	0.966887	1.0889	1.15332	0.986721	0.772741		0.979386	0.872685	1.32229	2.10479	1.37163		0.848065
0.901093	0.53046	0.86865	3.7916	0.831077	0.298248	1.02578	1.05651	0.910943		0.988407	2.93353	0.791489	0.554093	0.981517		1.54606
1.16198	0.788128	0.741674	1.49323	1.0126	3.05786	1.16612	0.510982	0.733447		1.07139	0.860458	0.952974	0.788451	1.04734		1.47566
1.62071	0.518772	0.56165	1.09879	0.858033	1.14641	1.06469	1.22021	1.33346		0.86135	2.90672	0.827358	3.491	0.989643		1.29361
1.4132	0.887048	1.14718	1.21948	1.43237	0.844313	1.08386	2.2801	1.13059		1.32864	1.08682	0.754186	5.26016	0.988991		1.03367
1.50873	1.02261	2.59846	0.98598	0.924663	2.78775	0.98938	2.33564	1.42423		1.18488	1.80995	0.772349	1.92172	0.812997		1.3273
1.12602	1.24909	1.06458	1.42831	0.901509	0.740324	0.956702	1.04208	1.25557		0.925177	1.67191	1.09949	1.37908	0.712339		1.05835
1.11772	0.861325	0.696803	1.00073	0.93515	0.61379	0.951229	0.788928	0.885531		1.1146	1.33441	1.08595	1.26508	1.00694		1.43501
1.70692	2.34997	0.567056	1.21072	0.797582	1.22268	0.633999	1.74508	0.712089		0.866529	2.43338	1.02003	1.88775	0.397751		1.25787
1.33153	0.630318	0.635359	1.20465	1.29405	0.685435	0.951117	1.38584	1.14404		1.3694	1.48688	1.0672	1.58191	0.468233		1.02693
1.23659	0.540906	0.844528	0.971126	0.872529	0.382633	1.06605	1.68594	1.78382		0.96472	0.940644	0.843429	1.01048	0.560871		1.67244
1.39621	1.21003	0.530581	1.90756	1.29812	0.434006	1.08755	1.7356	1.23957		1.12574	2.58755	0.931833	3.51588	0.524923		1.28725
1.27178	0.544436	0.774363	1.49425	1.35141	2.24246	1.1822	0.910552	1.77713		0.974796	1.21766	0.972617	3.14014	0.532018		1.48153
1.18836	0.926742	0.8341	1.66479	1.09755	0.401264	1.15166	0.824416	2.67092		1.27981	3.00789	0.988376	2.70891	0.355912		1.43245
2.04319	0.389629	0.540384	0.743121	1.36988	2.05121	1.09848	0.847214	2.4393		0.925873	1.90948	1.20024	0.971029	0.403591		0.904986
1.60268	0.406969	0.725596	1.09179	1.11255	1.12475	0.799286	0.849298	1.9619		1.14773	1.15018	0.940716	2.232	0.376276		0.922501
1.12681	1.18962	0.683236	2.17096	0.884994	3.09089	1.13707	1.50412	2.23057		0.92916	1.30772	0.985926	1.2962	1.16192		0.805584
1.92961	0.457719	0.798237	0.917027	1.18296	1.59817	0.95952	0.541708	2.77012		1.0263	2.37311	1.16781	1.06214	0.771964		0.942756
2.2519	0.266101	0.742319	2.29551	0.913979	1.8742	1.10802	0.890323	1.06115		1.08643	2.19378	1.23406	0.924655	0.393862		2.13188
1.17782	0.723457	0.828726	0.615707	0.900381	0.61142	1.02856	1.71318	1.40783		1.15723	3.12507	0.901284	0.464222	0.587674		0.930875
1.14286	0.877286	0.82383	1.10247	1.45956	3.15485	0.883608	1.332	1.1391		1.14001	4.82012	0.906085	3.75168	0.517578		1.86745
1.93883	0.345379	0.5269	2.81977	1.19476	1.64657	1.25953	2.6291	1.31241		1.25875	1.81972	1.18721	3.69928	0.515884		1.02934
1.60622	0.645967	0.874798	3.00037	0.822791	1.82283	0.799251	1.17419	1.16619		1.0599	3.09493	0.931722	1.21819	0.639943		1.13649
1.43129	0.27889	0.76459	1.20859	1.01536	0.63594	1.03702	1.26763	1.31654		0.984117	2.26914	1.00884	1.12437	0.481695		1.30206
1.53996	0.699266	0.859266	0.546173	1.15375	1.53987	0.78566	1.24653	1.19526		1.20892	2.28908	1.08132	3.65391	1.30629		0.433276
1.38514	0.356675	1.07014	2.48641	1.22873	0.562922	0.909163	0.597272	0.839414		1.26298	3.08534	1.02957	3.65201	0.441473		0.903924
2.04737	0.516804	0.758531	0.931764	2.05361	1.09162	1.0476	1.71802	1.08731		0.902525	2.50286	1.23124	0.909045	0.541465		1.10437
1.8601	0.511411	0.667128	2.4659	0.990386	1.55207	2.05505	1.75798	1.10391		1.39258	1.48093	1.04935	0.565343	0.640976		0.510276
1.62216	0.344659	0.783895	1.78748	0.95156	2.12642	1.58085	0.672528	0.911036		1.05361	1.04398	1.25972	0.959496	0.578236		0.919656
1.90878	1.98328	0.75624	2.25577	1.20547	0.760227	1.1705	3.01894	0.91567		1.79636	1.31468	1.40771	0.945854	0.548391		0.796778
1.56572	0.712509	0.495762	0.984037	1.06142	1.31461	1.13325	4.95079	1.17328		1.06767	1.67146	1.1306	0.790505	0.610173		0.565221
1.72644	0.816635	0.694674	1.80668	1.29534	0.723802	1.03963	0.453123	1.08533		0.899557	3.36054	1.10048	1.64482	0.449689		1.32988
1.492	0.44578	0.730936	1.7282	0.837497	1.27981	0.948744	0.404965	0.96787		1.26814	1.99901	1.23212	1.44929	0.334245		1.89267
1.43513	0.44256	0.877736	2.64905	0.969399	1.38846	0.889233	0.654579	1.02677		1.16731	1.27098	1.52614	2.48243	0.304872		1.41626
1.88847	1.38647	0.756757	2.25103	1.24059	1.60304	1.37179	0.811011	1.09109		1.14892	1.08453	1.23251	0.958952	0.438716		1.10542
1.87235	0.608402	0.639009	2.90743	1.2166	0.750213	1.06431	0.623676	1.10007		0.974257	0.909052	0.882603	2.95049	0.471789		0.581664
1.27119	0.515306	0.914107	2.70439	1.03671	1.39544	0.955145	0.554109	1.23859		1.20718	2.23054	1.45221	2.98472	0.608874		1.44433
1.57069	0.345786	1.44413	2.5311	1.60492	0.624138	1.04658	0.877891	1.34906		1.36124	0.477888	1.30063	0.526944	0.513402		0.594653
2.11763	0.520154	0.69455	2.28774	0.832762	0.674132	1.38978	0.466842	0.69901		1.20498	1.23465	1.18293	1.70397	0.628974		0.921107
1.76524	0.417496	0.791711	1.41316	0.884959	1.53463	1.27009	0.513544	0.718027		1.39415	1.47658	0.986971	2.11594	0.516685		1.43798
1.70916	0.387528	0.942229	1.94106	1.18767	0.673006	1.04017		0.917348		1.16263	1.18687	0.986279	1.54084	0.680261		1.1674
1.34007	0.859867	0.927947	1.68379	1.09977	0.78925	1.12958		0.751045		1.07094	2.49358	0.864125	1.13878	0.585139		1.06979
1.58644	0.46318	0.859104	1.84888	1.17192	0.926416	1.02366		0.809196		0.895635	2.79016	1.16224	4.32813	0.347603		1.17345
1.80217	0.542211	0.930147	1.27409	0.840703	1.63789	0.962691		0.583161		0.800895	1.11037	1.35766	2.23899	0.671208		1.05083
1.46568	1.58371	1.05044	1.63047	1.00769	1.07652	1.03016		0.543835		1.56313	0.545694	0.737256	2.22824	0.68325		0.922436
1.60915	0.700703	0.612676	1.74849	0.985534	3.08572	1.02083		0.561577		1.12958	2.71009	1.17785	3.81149	0.678126		1.39713
1.44544	0.709842	0.691463	1.65406	1.23332	2.53074	1.17916		0.808575		0.892495	2.01324	1.04642	3.92121	0.599957		1.32319
1.27712	0.845032	1.12687	1.41072	1.55978	1.60289	1.0128		0.499653		1.14016	1.47647	1.02795	2.89643	0.6105		0.894445
1.71297	0.877146	0.782387	1.28076	0.910262	0.753768	1.10786		0.692386		1.01565	0.807685	0.916196	3.16883	0.651857		0.733648
1.56207	0.721967	0.933926	1.66342	1.91401	1.35195	0.898861		0.607661		1.1476	0.903312	1.06191	4.01419	1.13746		0.74681
2.0616	0.697536	0.868921	2.36155	1.06789	1.06443	1.1464		0.5026		1.39417	1.90075	0.871327	1.9597	0.84441		1.02671
1.26867	0.661474	0.782773	1.16469	1.06907	0.572169	0.983355		1.06679		1.1659	0.681894	1.32865	1.72582	0.584379		1.42104
1.95267	0.482554	0.768746	0.287389	1.27239	2.50931	0.911882		0.639098		1.10442	1.42605	0.922336	0.615961	0.968701		0.445394
1.47815	0.615156	0.684268	2.476	0.946269	0.789366	0.94121		0.626349		1.07406	2.86979	0.905402	3.64592	0.531461		1.63143
1.49262	0.698231	0.943973	3.1934	1.0647	1.00175	1.15259		0.826951		1.02387	2.99919	0.919363	0.862095	0.9538		1.42968
1.60091	0.504045	0.933517	4.11066	0.955376	1.04786	0.999707		0.650669		0.698793	3.58048	0.713454	4.05684	0.72174		2.67952
1.52222	0.789222	0.733991	3.62791	1.46164	1.12394	1.03078		0.611719		0.937984	1.79474	0.726458	1.02695	0.804776		1.2477
1.618	0.472757	0.871375	1.90568	1.2626	0.53525	0.955404		0.451926		0.948792	2.95201	0.684599	0.534936	0.911202		0.928606
1.75994	0.544122	0.850281	1.51706	1.04344	1.43666	1.0595		0.519147		0.985313	1.76198	0.81432	0.53473	0.413596		0.921917
1.56212	0.534529	0.908069	0.906495	1.52313	1.22285	1.17206		0.792778		0.996489	2.26195	0.785337	1.3918	0.649028		1.05665
1.47317	0.516147	0.890555	1.2335	1.55302	0.942195	0.893697		0.665979		0.936451	1.85039	1.21174	1.42661	0.803516		0.77825
1.47683	1.79103	0.947615	1.05962	1.19614	1.48106	1.09533		0.595722		1.00872	1.72483	0.812237	1.02548	0.2655		0.921845
1.59936	0.494511	1.07311	1.08366	1.12407	3.31707	0.865076		0.412657		0.661294	2.42818	0.69274	1.13947	0.588412		1.80373
1.46086	0.371511	1.09541	1.79757	0.951621	1.34159	0.869599		0.634875		1.04835	2.62259	1.02527	0.992973	1.01449		1.05712
1.48469	1.23928	0.831724	1.60064	0.737018	0.831863	0.905857		0.880778		1.13689	1.41537	0.747494	1.06711	0.919916		0.961519
1.88033	2.78202	0.831603	1.09597	1.71628	1.37971	0.755728		0.896503		0.727277	1.96176	0.70916	1.39794	0.558299		0.980322
1.62831	2.37852	0.878896	6.15097	1.10378	2.0444	0.715965		0.433362		1.17311	0.969874	1.32747	1.03429	1.18016		0.854361
1.36674	0.430979	0.956905	0.707369	1.24252	2.2216	0.997045		0.826369		1.40384	1.89825	0.71707	1.08626	0.731435		1.47303
1.76898	0.975199	1.02322	0.823415	1.08695	2.12977	0.946474		0.460596		0.828721	0.526251	0.737412	1.17653	1.30686		0.918468
2.00988	3.00318	1.0386	0.682121	1.2846	0.743822	0.849317		0.484444		0.806953	2.03874	0.810235	1.03744	1.12043		0.954698
1.28436	0.423911	0.96656	1.86147	0.842983	1.83848	0.597911		0.509003		1.47218	1.23695	0.706998	1.63573	0.495644		2.08511
2.06323	0.491135	0.897592	2.26714	0.847702	1.82511	0.944625		0.400703		0.987688	2.22061	0.784094	1.03733	0.592142		1.08008
1.45229	0.574092	0.879407	1.03034	0.919213	1.33561	0.781136		1.069		1.7174	3.49488	0.670108	1.55637	0.513613		1.42544
2.03437	2.21768	0.984527	1.36839	0.655603	3.13266	0.889876		1.16625		0.828671	1.09165	0.608211	1.45023	0.612649		1.12118
1.2959	0.86505	0.864895	1.65385	0.864873	0.715637	0.715166		1.05302		1.15782	1.18504	0.506106	1.11658	0.714473		1.12591
1.87747	0.47792	0.836958	0.51129	0.696566	2.02985	1.22826		0.691043		0.65082	1.68066	0.687248	0.677715	0.66383		1.58534
1.32278	1.19277	1.06397	0.73811	1.23731	1.27757	0.898452		0.893576		1.31607	1.42938	0.483232	1.07998	0.692358		1.62132
2.20488	0.314684	1.01363	1.39653	0.702436	2.39222	1.05306		1.12397		1.49877	2.16945	0.736566	2.35417	0.663238		0.572992
1.50118	3.70483	1.1229	0.807536	1.03672	3.45405	0.885964		0.919576		1.52379	1.26207	0.601668	2.11207	0.701875		1.30218
1.69758	1.5831	1.02962	0.843305	1.11828	1.12721	0.663658		1.20946		1.282	1.76324	0.746659	1.27319	1.01278		0.735736
1.77395	2.47079	0.745086	1.95064	0.704937	4.53134	0.994321		0.999346		0.744179	1.00425	0.619278	0.466539	1.02141		0.891634
1.40413	0.83185	0.836182	1.95582	0.716338	1.36778	0.655419		0.74231		0.689394	2.33086	0.578865	2.4628	1.39239		1.65294
1.85493	0.66103	0.831138	2.56852	1.27468	1.63467	0.728891		0.627527		1.25513	2.596	0.707319	3.04161	0.742436		1.36688
1.63883	0.283924	0.806588	1.93278	0.805761	1.88699	1.04406		0.68726		1.31748	1.71745	0.723126	4.07846	0.901083		1.20877
1.792	0.458072	1.00105	0.614934	0.901178	1.23247	0.831888		0.62902		1.81336	3.44959	0.779132	1.78594	0.888417		0.814216
1.85982	0.70727	0.74085	2.2907	0.782911	0.688789	0.739765		0.506255		1.26903	1.8072	0.552993	2.8971	0.734163		1.51882
1.70138	0.742013	0.832612	0.989603	1.53457	1.0474	0.616243		0.82614		1.2443	1.67904	0.668371	1.11597	0.690338		0.902697
1.98589	2.39936	0.807664	1.11384	1.14891	1.43336	0.744406		0.407476		0.74919	2.16014	0.769223	2.87071	0.610524		1.21116
1.33747	2.05593	1.01216	0.841285	1.21319	1.47181	0.732697		0.560359		0.979074	0.718807	0.632701	2.27166	1.36936		0.776247
1.92735	0.86399	0.959102	0.627317	0.650567	0.877799	0.757651		0.572062		0.947724	1.38676	0.738854	4.76565	0.705158		0.842996
1.78002	0.705595	1.09656	0.95161	1.40386	1.55317	0.819775		1.03961		1.26434	1.39075	0.94506	0.491617	0.87587		1.05488
1.50234	1.08664	1.00805	1.36837	0.940748	1.40188	0.722605		0.832161		1.08028	2.10908	0.629591	7.8353	0.762411		1.18163
2.05324	2.81497	0.886464	2.3299	1.2022	2.81108	0.835253		0.979013		0.832544	1.49994	0.792295	6.77686	0.713711		0.809025
1.48562	0.705163	0.800273	1.44694	1.2999	0.811903	0.869543		0.560281		1.03735	2.06715	0.777114	1.35958	1.23982		0.767353
2.06788	1.47055	1.14268	1.4139	1.33044	0.912948	0.704277		0.457653		0.937248	2.21066	0.771579	0.834091	0.584111		1.08672
1.70169	3.30766	0.920913	2.04239	1.44016	3.56316	2.32168		0.535501		0.756251	1.08912	0.873757	1.53843	0.84387		1.59258
1.55925	0.380713	1.19362	2.00394	1.02632	0.498264	2.51972		0.471962		0.743488	2.15404	0.884698	1.28172	0.434493		0.719782
1.71612	2.19701	0.561098	0.692962	1.06955	1.82277	0.883356		0.917413		1.00935	1.58079	0.676356	1.4694	0.501376		0.990724
1.91319	2.31223	0.760989	1.4701	1.01538	0.76573	1.52152		0.575707		0.795936	1.97062	0.755978	1.05638	0.489474		1.00115
1.29189	0.531332	0.818825	1.54685	0.942721	0.818864	1.04676		0.541095		0.97493	1.66549	0.908122	2.16611	0.418501		0.708666
1.61587	0.87224	1.05137	0.183557	1.25992	1.99428	1.54488		0.615686		0.902634	1.88975	0.660496	0.898808	0.545489		1.14505
1.10208	0.498319	0.892793	1.97014	0.993574	0.667313	1.77413		0.500252		0.791088	1.69649	0.616196	1.31836	0.49344		0.74817
1.44363	2.92659	1.23197	1.45191	0.757051	1.62329	1.03748		0.786252		0.68754	2.15236	0.912211	1.18797	0.566107		1.08344
0.833688	1.38425	0.820666	1.42911	0.737393	2.37743	0.861391		0.448397		0.750343	1.29411	0.990284	0.753119	0.499858		0.907685
1.56762	1.37079	0.820981	2.23026	0.852499	2.52427	1.08827		0.811434		1.02328	0.435604	0.606409	0.979941	0.452447		0.930657
1.1138	0.664939	0.740027	2.07352	0.732038	1.4343	0.782925		0.455718		0.902194	1.10499	0.888856	1.93761	0.47356		0.833237
1.46271	1.61412	1.53024	1.26424	0.976675	3.1514	1.57072		0.406349		0.9555	1.35577	0.902671	0.960632	0.325077		1.09144
1.39967	2.31567	0.855791	1.40346	0.811852	2.01386	0.908295		0.793216		0.796083	1.67481	1.01091	0.787823	0.418317		1.04916
1.18348	0.610444	1.37472	2.24123	1.0866	1.09078	0.935456		0.540212		1.3032	1.37615	1.06531	1.37992	0.93549		1.01011
1.20489	0.501072	0.958232	1.82498	0.958043	1.23147	1.10542		0.884248		0.798219	1.58024	0.614391	1.15071	0.425865		1.45846
1.4102	2.00557	0.776945	0.556614	0.855112	1.43954	0.938714		0.441913		1.01004	1.92734	1.16243	2.05858	0.479773		1.63368
1.41593	0.527342	0.846529	1.1386	0.736798	1.25113	1.1406		0.640081		0.930232	2.26224	0.852517	2.28641	0.31936		1.26477
1.00711	3.20458	0.996641	0.834448	1.25521	1.28808	1.23113		0.757714		0.867549	1.00502	1.05405	1.16784	0.385375		1.33539
1.51822	2.52807	1.2885	1.38256	0.711464	1.24438	1.72349		0.57948		0.824582	2.49997	0.798859	0.768603	0.403285		1.06111
1.0758	0.384707	1.15776	6.31999	1.12573	0.572965	1.50872		0.640152		1.22621	1.69811	0.827719	1.61807	0.352124		0.99814
1.41444	3.46315	1.2627	1.06071	1.0535	1.50158	2.13164		0.505659		0.711564	1.8469	1.05353	2.71292	0.484658		1.31542
0.956209	0.29395	1.22086	1.07375	0.80605	1.14736	1.04907		0.699589		0.813181	0.925207	0.822007	0.978195	0.652668		0.579521
1.18449	0.782536	1.22095	1.33338	0.604384	1.27611	1.17583		0.75176		1.04138	1.33557	0.8808	1.81439	0.442834		1.0546
1.57152	0.54482	1.35352	0.985268	0.763875	0.74727	1.12195		0.772443		1.02253	2.40716	1.06987	2.56798	0.371281		0.804277
1.09805	0.539641	1.44571	0.760476	0.876266	0.411852	1.11883		0.753192		0.897712	1.88564	0.953871	0.726484	0.362209		0.583805
1.5028	4.22948	2.71053	2.10116	0.633695	1.30898	1.45277		0.681237		0.727361	1.00437	0.792619	0.994804	0.356841		1.14515
1.44796	0.608285	0.396109	0.471237	1.07092	1.43934	2.23297		0.577442		1.0402	1.67114	0.885565	0.908709	0.421385		0.586012
1.39659	1.2322	0.468105	1.19807	1.3559	0.851501	1.13621		0.704518		0.680737	1.27563	0.829463	1.10754	0.595599		0.542005
1.32809	0.634698	0.397379	1.83346	0.883296	0.796792	2.07613		0.886975		0.733066	1.35665	0.864834	0.959589	0.357527		1.4145
1.37812	1.02879	0.420327	2.12966	0.741078	1.26855	0.923554		0.846266		0.710885	2.17367	1.22856	1.89987	0.410283		1.02264
1.39283	1.3019	0.441153	1.73227	1.32165	0.699215	1.00103		0.938282		0.748744	2.57457	0.901246	0.310779	0.528316		1.31242
1.44461	0.970846	0.426212	1.50276	0.815219	3.11692	1.03741		0.838611		0.742865	1.3765	0.938455	1.45693	0.780799		1.27541
1.28041	0.734909	0.843776	1.3416	1.36449	2.78629	0.97612		1.09418		0.474534	1.54265	0.747187	1.60052	0.496839		1.5866
1.67861	1.87957	0.442706	2.19023	1.35492	4.84726	1.05121		0.86599		0.626087	2.47291	1.15017	0.754235	0.459172		0.997849
1.44023	1.08849	0.565516	2.3474	0.901871	1.53138	1.01344		0.701717		0.957639	1.1718	0.861915	1.73536	0.928486		1.18501
1.43574	1.07098	0.543016	1.34005	1.07194	2.56143	1.13969		1.06795		1.06875	1.19376	0.573258	0.614379	0.626933		1.28204
1.73914	0.906928	0.663389	1.77671	1.52418	2.67258	0.903468		1.10092		0.4689	1.93568	0.721915	0.562245	0.595017		1.41767
1.13797	0.63929	0.543505	1.56955	1.21467	0.753749	1.16603		0.980364		0.75928	0.841063	0.729967	1.65309	0.557886		1.24375
1.64213	0.354828	0.737294	1.36164	1.45516	0.58294	1.05887		1.00362		0.820853	3.80361	1.12461	2.3185	0.677174		1.50486
1.4154	0.58202	1.1892	1.75491	1.10526	1.56271	1.40099		0.98189		0.848166	2.64134	0.842558	0.643661	0.775172		1.22832
1.0577	1.15236	0.70484	1.95036	1.10459	2.78494	1.12661		1.24878		1.02496	1.86126	1.1728	0.643762	0.736449		2.00386
1.56859	1.3736	0.696316	3.36063	1.06538	0.664428	1.21253		0.985236		0.488614	1.88976	0.897232	0.930393	0.666186		1.18566
1.28174	1.53851	1.44368	1.42253	1.0242	0.805672	1.51518		0.770342		0.42377	0.761287	1.12323	0.838214	0.655298		1.0885
1.50104	2.1026	1.49319	1.90224	1.27298	1.29999	1.39315		0.726185		0.622619	1.19034	1.29153	1.51357	0.659887		1.55032
1.85452	0.654404	1.16429	1.16345	1.19157	1.68016	1.26183		0.366714		0.73476	1.48226	0.746079	2.2508	0.669008		0.935541
1.16488	0.846789	1.55719		0.977249	1.5214	1.08191		0.914364		0.812761	1.67008	1.372	0.894302	0.64627		1.06319
1.55396	1.77969	1.51391		1.07714	1.41151	1.17928		0.630174		1.10719	2.71821	1.02812	2.17628	0.619475		1.40063
1.76612	0.315496	1.07281		1.15615	2.282	1.14754		0.543303		0.866782	2.18394	1.30173	1.15605	0.823764		1.14541
1.56028	0.430673	0.968506		1.22834	1.39839	0.890431		0.747037		0.507004	1.21828	0.921539	0.648284	0.774795		1.07357
1.66115	0.449789	0.95412		1.33506	1.72834	0.94769		1.19339		0.814363	0.673009	0.944055	1.79755	0.712702		0.80849
1.6066	0.802299	0.853029		1.38488	0.514111	1.16315		0.651772		2.10908	0.765342	1.19896	1.51968	0.512385		1.3832
1.2953	0.66023	0.682946		1.20078	2.24056	1.25036		0.52063		0.565662	0.699055	1.05804	1.21504	0.96782		1.10442
1.11276	0.395694	0.961917		1.27542	0.791204	0.883259		0.496332		0.714571	2.2616	1.33459	0.86533	0.793342		0.960109
1.41949	0.984527	1.19655		0.995943	1.26118	0.914732		0.444083		0.785894	2.4853	1.01369	1.10917	0.924089		0.873621
1.69962	0.353647	0.782051		1.51313	0.975537	1.26224		0.923259		1.79807	2.23379	1.27028	0.846442	0.568636		0.751736
1.09638	0.5788	1.07654		1.56529	0.844975	0.890489		1.14872		1.29495	2.23831	1.03768	1.55888	0.442027		0.605256
1.76579	0.840349	1.28212		1.0766	1.31295	1.40918		0.588486		0.792223	2.63776	1.37654	0.740392	0.434008		1.14521
1.89882	1.21638	0.960816		1.47551	4.96746	0.831786		0.596563		0.822785	0.506387	0.869276	0.729202	0.545023		0.774985
1.69953	1.96679	1.09463		0.992377	1.14059	0.756152		1.68037		0.847425	2.09084	0.959462	0.781064	0.469127		0.812208
1.37453	0.670543	1.00901		1.19276	0.733619	0.820946		1.562		0.896826	1.707	1.30821	0.948296	0.482348		0.737656
1.64103	0.361709	0.949632		1.02456	2.26456	0.733874		0.832232		0.581893	0.198202	1.02012	0.974482	0.573444		1.22435
1.41926	0.806559	0.78947		1.67143	1.81645	0.911253		1.82519		0.829812	0.675052	0.710673	0.73896	0.600978		0.777259
0.841363	0.394158	1.14937		1.67122	0.707227	1.26308		0.500541		0.860779	2.14304	1.06664	1.38121	0.648302		1.40427
1.59927	0.820503	0.83926		1.68126	1.46236	1.24784		1.03489		0.950245	2.62892	1.05188	1.29424	0.47966		0.842651
1.16732	0.721699	0.887963		1.80157	1.47776	1.64864		0.932996		0.495083	1.46452	1.05436	1.03195	0.378484		0.908031
0.623982	0.406771	0.748964		1.37987	0.956235	1.2075		1.1155		0.799121	0.725636	1.33211	3.98504	0.610585		1.52228
1.67331	0.372216	0.972347		1.37969	1.48532	0.952158		1.59524		0.95337	3.71931	1.25549	0.586636	0.486949		1.37285
0.573577	1.79218	1.31927		1.0857	0.706462	1.01483		1.17451		0.733509	3.62096	1.06372	1.60639	0.562488		1.76625
1.14498	0.840725	1.24767		1.41181	1.65427	1.20043		1.21002		0.783035	0.716756	1.24594	0.705888	0.44474		1.54078
1.8596	8.18017	0.900964		1.15404	0.69104	0.893079		0.981026		0.87993	2.43548	0.959451	1.96585	0.725419		1.41972
1.15384	1.69394	1.34385		1.2399	0.938453	1.04351		1.04144		0.961458	1.51755	1.06773	3.06101	0.620054		1.29703
0.898471	0.353194	0.922979		1.17989	0.897716	1.61332		1.25262		1.09799	1.18938	1.25372	4.33171	0.690055		1.42399
1.00379	0.745195	0.904083		1.02978	1.19261	1.41544		0.874469		0.780105	1.51643	1.49218	1.99612	1.25088		1.09355
0.799443	1.21248	0.881457		1.51906	0.698125	1.17178		0.779025		0.898315	1.29422	0.909239	2.12325	1.2104		1.20499
1.41571	3.34175	0.916362		1.13935	0.945035	0.770312		1.08342		0.999756	1.94343	1.25719	2.5751	1.97784		0.967245
0.989409	0.691741	1.10676		1.37585	1.03641	1.2484		0.903734		0.704851	1.23411	0.959258	1.17275	0.63789		1.00968
0.812489	0.610779	0.877516		0.731459	2.19502	0.836962		0.959849		0.678655	1.62448	0.98565	1.60973	0.598514		1.07038
1.29054	1.57549	0.645466		1.86432	1.84019	0.674075		1.0988		0.712869	3.38209	0.968331	1.76494	0.469655		1.13985
1.17501	3.52923	0.641733		0.799428	1.15347	0.997295		1.11567		1.063	0.961492	1.25991	1.08119	0.387238		1.32991
1.66239	1.75471	1.02174		1.21403	2.41373	1.08596		0.810811		0.903977	0.964394	0.974138	2.94933	1.07642		1.36894
1.11771	2.89953	0.619515		1.15155	2.2298	0.893858		0.89354		0.68721	0.941795	1.03646	2.00767	0.771533		1.49749
1.34976	0.662089	0.528835		1.50351	0.657571	1.05227		0.946562		1.45892	3.54542	0.891682	0.75666	0.487311		1.15188
1.68389	0.346366	1.08489		1.05654	1.80408	0.975447		1.47189		0.816371	1.83625	1.11771	1.24448	1.06173		1.17003
1.09077	3.61735	1.0079		1.28165	0.78856	0.802475		1.45146		0.827198	1.4285	1.15763	1.29997	0.157955		0.982547
1.38623	1.50117	1.0232		0.856233	2.20915	1.12567		0.586968		0.721141	2.03173	0.972449	2.7182	0.762071		1.10465
1.95138	0.419036	0.797678		1.5694	1.23597	1.47459		1.32961		0.817943	1.6188	1.033	1.86126	0.66369		1.12918
1.78968	0.626666	0.365793		1.45536	1.04995	0.846938		1.66262		0.778445	1.10465	1.09773	2.60989	0.611967		1.52608
1.71427	3.95066	0.429244		1.77331	0.752775	0.884494		0.827765		0.686208	0.948819	0.896339	1.44305	0.635436		0.873975
1.24951	1.23406	0.357291		0.663475	0.556429	1.08634		1.72488		1.02141	1.93859	1.22777	1.10619	0.760717		0.933335
1.17121	0.567102	1.03441		1.3393	0.958969	1.38292		1.60222		0.808493	1.65506	0.797921	1.74198	0.641676		0.816441
1.21813	4.29062	0.29193		1.03676	0.708521	0.951368		1.17243		1.04779	0.630062	1.14303	2.70696	0.565488		0.945099
2.61977	0.450952	0.460027		0.963845	1.71473	0.754941		1.31987		0.863676	1.59601	0.704932	2.11573	0.765919		2.11134
1.71491	0.430154	0.392205		1.83249	0.837483	1.57159		0.651427		1.23286	2.10095	0.802587	0.625449	0.665566		1.13532
1.09153	0.816167	0.93806		0.982368	0.413342	0.866385		1.39844		1.0757	1.66211	0.961949	0.826586	0.958775		1.25626
1.49824	1.02888	0.899089		2.36388	1.3525	1.44889		2.07885		1.31835	2.71981	1.19235	0.745962	0.849463		2.19764
2.24521	1.40731	0.374113		2.57958	0.942183	1.12312		1.49334		0.916185	1.90177	1.2873	1.82422	0.85495		1.12717
2.21203	0.675509	0.529295		1.70543	0.623585	0.944772		1.04552		0.894765	2.00205	1.12548	2.13605	0.561758		1.16415
1.1481	0.771363	0.416382		2.3894	1.07777	0.823134		1.03468		0.601272	1.53182	0.814621	1.95649	0.7069		1.18885
1.83975	0.249583	0.42453		0.872584	1.06871	0.771061		0.881374		0.921042	1.28719	1.08924	1.00505	0.948969		1.18014
2.65067	1.03219	0.535992		0.921284	1.16792	1.10889		0.993312		1.13379	0.99309	1.01732	1.64349	0.68717		0.874529
1.21165	1.27226	0.884658		0.983106	1.02033	1.50665		1.16913		1.21015	1.45447	0.882239	1.12253	0.884629		1.20274
1.12516	0.577704	0.631856		0.920899	1.94593	0.985823		1.54602		0.893838	1.52693	1.15158	2.14444	0.814886		0.580981
2.51295	0.330226	0.553436		0.76557	0.551645	1.05428		1.34497		0.639277	0.994594	1.24138	0.994191	1.02763		1.104
1.12568	0.811338	0.593469		0.842506	0.816133	1.5794		1.64531		0.684516	1.30001	0.957298	1.03404	0.947664		1.15821
1.2622	0.272651	0.635149		1.49036	0.702768	1.60771		0.812271		0.806488	1.96754	1.3652	1.14611	0.952164		1.2056
1.26417	0.563299	0.810016		0.977374	1.20151	0.879806		0.915974		0.843338	0.7306	1.15249	0.820739	1.16028		1.48834
1.17414	0.585704	0.76164		0.684837	1.25972	0.894024		0.813953		0.781518	4.28129	1.06615	0.746404	1.04569		1.12654
1.4545	0.427089	0.688302		1.00608	1.24314	1.56599		1.43923		0.714452	1.7192	0.95454	0.974891	1.06539		1.03446
1.52313	0.402312	1.31447		0.876597	1.31661	1.14067		1.11021		1.21497	1.51355	0.978371	1.00492	0.778547		0.788301
1.34612	0.552368	1.19325		1.43665	1.93833	0.77553		1.19465		1.08868	0.964073	1.53875	0.950781	0.859494		1.724
1.59277	0.509623	1.11791		0.831997	0.975139	0.90751		0.89104		0.637622	0.936842	1.13683	1.00232	1.09453		1.27162
1.73874	0.696378	1.14659		1.17951	1.58115	1.18488		0.726616		1.19006	1.18771	1.16262	3.56182	1.25886		1.34736
1.52499	2.11487	0.752405		0.988275	2.20904	0.810118		1.40032		0.69658	1.42232	1.20145	0.708945	1.36487		1.19326
1.65879	0.341933	1.15555		1.27913	2.70354	0.982396		0.995421		0.966603	1.37824	1.09632	0.689713	0.911804		1.28376
1.32432	1.07992	1.11043		0.971745	0.721708	0.816495		1.00413		0.554649	1.02644	1.17517	2.78956	1.04747		1.21121
1.35213	0.808475	0.703751		0.608148	1.42698	0.989185		0.720216		0.813588	1.42733	0.951505	1.30549	0.873897		1.64705
1.77595	0.674009	0.90448		0.679687	0.820582	1.04979		0.718445		1.1044	1.75738	0.951214	0.656101	1.53787		1.03798
1.58618	0.514066	1.31022		1.29191	1.01787	1.0605		0.924925		1.12622	0.769445	1.03987	0.436705	0.689619		1.27815
1.6009	0.396218	0.641377		0.941632	0.973553	0.929399		1.06011		0.959069	2.033	1.16191	1.44636	1.55072		1.24458
1.48599	0.477661	0.8467		1.00945	0.714166	1.0396		0.646835		0.782352	2.67656	0.792455	2.50812	1.65786		0.794639
1.47962	0.909752	0.931091		1.28582	0.623311	0.716437		1.06403		1.07701	3.30735	0.921899	1.38359	1.02506		1.32093
1.50562	0.319096	0.82764		1.22492	0.568958	1.08598		0.721595		1.06714	2.32339	1.06029	1.91521	1.62246		1.01168
1.81869	0.423659	0.92295		0.721681	0.574892	0.665722		1.58674		0.457044	1.98578	0.998173	2.80857	1.32911		2.2131
1.92902	0.391714	1.28865		0.833755	0.441314	0.96933		0.985992		0.8799	1.75676	0.965848	1.45079	1.78802		1.92218
1.15784	0.689445	0.993192		1.37793	0.684901	0.971607		0.801134		0.475365	4.04141	0.935661	1.40228	1.7213		1.34511
2.03373	0.402334	0.832735		0.868473	1.25108	0.808861		1.0176		1.78671	1.24481	1.01621	0.992036	1.38417		1.25469
1.21756	0.263009	0.942918		1.0064	0.577067	1.1834		0.611724		0.898291	1.71561	1.04074	0.811345	1.24426		1.47304
1.04718	1.49913	1.91194		1.97075	0.597664	0.738188		0.812408		0.976468	2.75679	0.92169	1.19447	1.11761		1.34458
1.94501	0.715678	1.45892		1.91229	0.992961	0.637585		1.15737		0.806829	2.45102	0.821399	0.720499	1.42224		1.29078
0.993911	1.96965	0.934384		1.91185	0.644792	0.625084		0.798991		0.8356	2.01749	0.955872	4.94221	1.34418		1.35171
1.26853	1.03924	1.00203		2.45535	1.32261	0.959109		0.54352		1.20999	1.72438	0.989463	3.20833	1.48063		1.24813
1.47085	0.909132	0.745334		1.14238	0.80927	0.642722		0.565944		1.304	1.86866	0.847318	3.02578	2.05125		0.709421
1.6648	1.1498	0.824444		1.06604	0.843038	0.57899		0.69467		1.10628	1.79865	0.7879	1.25241	1.42785		0.930266
1.46295	0.56311	0.852426		1.04469	0.782024	0.939344		0.686119		1.18091	1.57502	0.925321	1.34144	2.54454		1.09533
0.904032	0.559269	0.835942		1.15017	1.50111	0.560575		0.422593		0.649255	2.65455	0.908596	4.37667	1.20394		0.994201
0.761701	0.721594	0.837868		1.10787	1.06451	0.55772		0.502468		0.687205	3.49423	0.907351	3.3377	1.25957		1.18556
1.71111	0.779046	0.813674		1.61164	0.848079	0.899366		0.614557		0.812926	1.71194	0.886201	2.29621	1.33096		1.19062
1.27137	2.92798	0.718859		1.34945	0.686221	1.02298		0.817995		1.02521	3.47216	0.84334	1.41336	1.36606		1.64497
1.43975	3.0316	0.682779		1.52438	0.657241	0.802856		0.575257		1.06421	1.40202	0.742364	1.90451	1.07677		1.69542
1.01725	0.751417	0.80558		1.24848	1.37603	0.92205		0.579854		0.344301	2.10236	0.733657	1.13997	1.34787		1.16355
1.74635	0.782251	1.05456		1.08956	0.685468	1.29272		0.658865		0.731905	1.044	1.31468	2.662	1.27681		0.999109
0.907524	2.58329	0.998992		1.48692	0.861471	1.34666		0.590351		1.19166	3.53568	0.868112	3.01943	1.20482		1.3336
1.60271	0.641588	1.08989		1.28832	0.974404	0.943787		0.917439		0.758009	1.81453	0.551228	2.20399	1.13437		0.934168
1.49545	0.918936	1.0499		1.2328	1.16242	1.49693		0.471487		0.811694	1.01181	1.08659	1.21029	1.22284		0.765439
1.32938	2.82276	0.999973		1.32513	2.0276	1.24406		0.635426		0.739123	1.04593	0.969947	1.77044	1.23844		0.827929
1.9885	0.334031	0.919329		1.41372	0.809523	1.41576		0.662809		0.822267	3.4535	0.72957	1.8105	1.6421		1.33061
0.776738	0.781831	0.739527		1.15958	1.11226	0.677979		0.686014		0.828205	1.53226	0.9326	2.44188	2.808		0.675727
0.486947	0.735636	1.26248		1.13574	0.861725	0.793184		0.830512		0.829511	2.78605	1.04978	0.367942	1.20227		1.15478
1.24457	1.84266	1.10944		1.44831	1.07999	0.890556		0.859473		0.951711	2.54652	0.783047	1.58682	1.22006		1.14345
1.40969	1.22138	1.13857		1.40102	0.669511	0.895225		0.631829		1.47458	0.901178	0.994695	0.881198	1.42782		1.30284
2.18143	0.700967	1.08812		1.54005	1.60084	0.582666		0.606747		0.700043	0.703989	0.679718	1.15853	1.0111		1.24478
1.629	0.468905	0.89395		1.15503	0.572862	0.882948		0.572663		1.34578	1.00313	0.797501	2.70134	1.12136		1.35768
1.72124	0.725256	1.23772		1.45515	0.903966	1.01876		0.854125		1.24163	1.28398	0.897591	1.57271	1.07268		0.551169
0.741491	0.604745	1.33167		1.06038	0.412519	0.886905		0.545868		0.949076	1.94564	0.669485	2.89382	0.79413		0.996358
1.73908	0.395202	1.05589		1.34547	0.583373	0.724857		0.710142		0.727173	2.20629	0.781563	0.383014	0.981552		1.10251
2.00888	0.383341	1.34317		1.02036	0.260831	1.07638		0.544268		1.06279	1.70942	1.12562	1.10671	0.861386		1.03247
0.602337	0.42704	1.19216		1.00524	0.466503	0.640191		0.598519		0.598174	1.59028	0.856112	1.26168	1.05897		0.822788
1.95922	0.582208	1.12529		1.11303	1.14988	0.699218		0.621021		0.750476	1.83169	0.895743	1.76658	0.915236		1.63952
0.848109	0.655013	1.4084		1.00569	1.08561	0.679235		0.629479		1.05191	1.6831	0.864986	1.81747	0.880555		1.2515
1.59709	1.16345	1.66982		1.10692	2.32735	1.00392		0.708011		0.891687	2.69907	0.978074	0.747229	1.08364		0.811582
1.67069	0.795339	1.50073		1.09576	2.07689	0.952799		1.1343		1.03423	1.751	0.593365	1.86966	0.97116		0.786207
2.11948	0.380043	1.29785		0.805655	2.09168	0.694849		0.747465		1.37997	1.80932	0.76337	0.568457	1.08193		0.863119
0.476205	0.658325	1.56593		1.20669	0.473111	0.670504		0.99446		0.8629	1.68341	0.740803	0.988968	0.74433		0.745253
1.71134	0.780699	1.3339		1.13839	4.15227	0.933595		0.975051		0.773303	1.36638	0.957285	0.745896	2.38359		0.86342
1.86291	0.551549	1.83377		1.0501	4.09356	0.83769		1.04989		1.2707	1.18193	1.12891	0.870561	2.04915		1.35722
0.283184	0.604668	1.68287		1.28812	1.14158	1.11299		0.955421		0.913803	1.4084	0.945551	4.36872	3.09368		0.624518
0.820072	0.661061	1.72817		0.891833	0.89179	0.822446		1.43987		0.660691	1.1515	1.27233	1.21417	2.35157		1.0313
0.633366	0.478339	1.65322		0.987243	0.910091	0.721245		1.29953		0.891527	1.24627	0.792143	1.32072	1.90549		0.825574
1.5294	0.815548	1.72872		1.21591	1.05142	0.672279		1.3473		0.833815	1.51646	0.630797	0.718241	2.61579		0.933418
0.879625	0.366401	0.988344		1.0175	0.920699	0.624835		0.642679		1.0529	1.9925	0.695742	2.77366	1.93789		0.861055
0.833394	0.521733	0.825468		1.76636	1.63047	0.943654		2.0199		1.05122	1.26712	0.824244	1.60399	1.83681		0.881518
0.557494	0.765572	0.936829		1.11466	1.64062	0.740284		1.57644		0.757165	1.58034	0.938924	2.0565	3.12182		1.08288
0.904704	0.995352	0.829349		1.06843	1.40205	0.80004		0.916603		0.614712	0.692367	1.49272	1.60563	1.0193		2.56345
0.906254	0.803094	0.723377		1.20472	0.416033	0.905007		0.8371		1.73417	0.940298	0.684803	1.03301	0.796894		1.76554
1.97574	0.441553	0.872465		1.17658	1.44398	0.920207		0.642886		1.57456	0.871987	0.959665	0.675618	0.449462		0.272943
1.772	0.852178	2.01277		1.05891	1.17314	0.9496		1.01548		0.7975	1.39642	0.721236	4.56598	0.521967		0.833798
1.07012	1.43976	0.723793		1.82897	3.11351	0.752274		0.775948		0.902923	2.0487	0.685562	0.986127	0.960391		0.535043
1.49726	0.92	1.00121		2.58168	1.09629	0.926254		0.682024		1.1381	0.828926	0.868079	1.52058	0.429398		1.27326
0.72839	0.489103	0.875447		0.986311	2.98158	0.921592		0.633028		1.01056	0.597521	0.979694	1.61666	0.934739		1.02883
1.73108	0.513582	0.88253		1.06719	0.799658	0.824563		0.808753		0.792449	1.15019	0.895768	1.15388	0.505074		2.1928
0.81503	0.891842	0.839562		1.04382	1.50766	0.818357		0.633781		0.766721	0.689105	0.910088	1.73747	0.54297		1.26359
1.62452	3.37629	1.1429		1.44165	1.33735	0.932938		0.940121		1.04222	0.58203	1.18545	1.87865	0.583022		0.930263
1.45246	0.389958	1.30881		0.900023	1.11908	0.947418		0.591104		1.12628	0.879591	0.931119	1.97498	0.699119		0.664611
1.09745	0.66521	1.09735		0.93221	1.60285	1.03243		0.473837		0.550328	1.70673	0.818422	1.31123	0.811028		1.07275
0.900222	1.38762	1.19086		1.16601	1.44443	1.23546		0.53682		1.1113	0.515427	1.28759	1.64563	2.43277		0.768378
1.30561	0.58799	0.963948		0.919872	1.2694	1.43222		0.737351		0.893848	2.14145	0.917577	1.48893	0.969992		1.47684
0.615558	1.10824	1.17745		1.15668	0.770743	1.08791		0.680142		1.03919	1.38064	1.24307	2.71865	0.947776		1.12769
0.995854	0.425691	1.00577		1.04548	1.61639	1.6084		0.504478		0.902855	0.879825	0.973231	1.59452	1.78653		1.07763
1.33301	1.00125	1.04297		1.22012	1.42212	1.05994		0.487321		1.12469	1.00547	1.028	0.94251	3.95596		1.60724
1.03167	0.583881	1.07379		0.879445	1.72721	1.00835		0.6382		0.955992	1.92421	1.22648	0.956485	3.53984		1.21783
1.53241	1.21658	0.951714		1.45049	0.815521	0.870085		0.439753		0.975056	4.79853	1.15797	2.23251	1.18414		1.55862
0.94199	0.315456	0.941457		1.24345	1.23251	0.857454		0.598537		2.00151	1.12715	0.867642	1.87136	2.08937		1.50498
0.897041	0.37557	1.19694		1.1546	2.28466	0.821648		0.321757		0.771142	3.21428	1.27931	4.25322	1.31956		1.48798
1.74945	0.912354	1.23703		1.53128	2.43754	1.21748		0.749599		1.07489	1.47241	0.902413	4.04742	1.32276		0.941649
1.40183	0.736645	0.900421		1.35578	11.7981	1.08277		0.374544		1.78716	1.58065	0.693527	1.71746	0.757152		0.996905
0.567884	0.783317	1.45002		1.34823	1.79155	0.907269		0.630355		0.852911	4.21643	0.578603	0.664965	1.01763		1.02107
0.583041	0.467874	1.21762		1.10651	1.78243	0.686286		0.496637		1.10415	2.18734	0.704501	0.908147	0.886054		1.20683
0.603131	1.64505	1.71652		1.9243	1.55234	0.973046		0.451037		1.27685	0.960934	0.525257	2.0723	0.871046		1.08025
0.580587	1.64047	2.89116		1.17836	1.86522	0.827587		1.65252		1.00744	1.819	0.466957	1.81597	0.749556		0.875491
1.46894	2.88733	1.36956		1.59537	1.34986	1.02355		0.764027		1.09891	2.076	0.656174	1.94485	0.595859		1.17461
0.554066	0.469698	1.77778		1.44906	2.05647	1.02274		0.661012		0.948138	0.745875	0.66871	1.1096	0.703542		1.26501
2.12999	1.05697	2.11647		1.24159	1.60854	0.954273		0.353672		1.79908	1.76186	0.910168	1.40611	0.84661		1.0617
0.733804	1.16861	2.14735		1.40945	1.87877	1.09368		0.627852		0.928868	0.689103	0.589679	1.6757	0.41688		1.10547
1.03147	0.734742	1.13351		1.35673	0.919041	0.985888		0.427174		0.96962	1.73049	0.7269	1.76734	1.23893		0.935483
0.448779	0.756166	1.01451		1.21804	1.95676	0.875138		0.832346		1.607	1.92815	0.67898	0.796264	0.571323		1.56808
0.754388	2.85137	2.02269		1.35253	0.859387	1.15475		0.35324		0.833513	2.0697	0.6429	0.799509	0.675036		1.65683
0.772478	1.16377	1.49241		1.00941	1.28574	1.02039		0.448947		0.821719	1.65762	0.730585	1.47461	1.93136		1.02867
0.596457	1.01813	1.37508		1.40696	1.11024	1.20233		0.456065		0.823309	0.460551	0.723571	0.732012	1.17655		1.22843
1.07947	0.261789	0.974131		1.29034	0.985942	0.916257		0.948636		0.781497	1.0565	0.853907	2.94427	1.55532		1.39306
1.58014	0.525442	1.13891		1.11791	2.63975	1.02768		0.567992		0.993765	1.59529	1.49998	3.48705	0.662665		1.76639
0.795827	1.20058	0.984204		1.17506	1.46036	1.05893		0.807382		0.849836	1.87309	0.929893	2.26547	0.302934		1.2634
0.905239	0.942255	0.887216		1.3014	1.10482	0.78449		0.653233		1.02531	1.41323	0.71762	0.859533	0.34106		1.24172
1.00742	1.11257	1.13705		1.10616	1.02216	0.85128		0.510462		0.657897	0.622553	0.790454	1.06105	0.267979		2.81467
0.93173	0.662124	0.911297		1.0415	0.855125	0.905777		0.605018		0.839009	2.8736	0.616671	2.19636	0.519681		0.802813
0.967152	0.721539	0.799075		1.51108	0.649513	0.804716		0.555355		0.564134	2.21397	0.711559	0.908702	0.552545		2.40264
0.726343	1.04482	1.07581		1.12465	0.747822	1.31062		0.710958		0.891143	2.05055	0.848544	2.06762	1.20944		1.28848
1.19797	0.611395	1.53595		1.15559	0.691104	0.9598		0.52225		1.19993	2.55682	0.578852	0.641747	0.474974		2.28822
1.64828	0.589689	1.09587		1.13392	0.950178	0.871078		0.48108		0.97129	2.74689	0.895007	0.862589	0.596607		1.51087
0.824792	0.721971	0.997352		1.10725	0.865258	0.895618		0.669593		1.02627	2.6584	1.69786	3.67318	0.711899		2.23155
0.712412	0.804796	0.89817		0.843533	1.10644	1.11215		0.490364		0.983778	1.3889	0.757442	2.26901	0.795114		1.27575
1.00381	0.579571	0.844591		1.08946	2.1263	0.923397		0.624305		1.18208	2.23048	0.731236	1.13028	1.3958		1.3632
1.36714	1.08402	1.15363		0.926454	1.26327	0.971934		0.545074		1.22157	2.32422	0.854611	0.709335	0.723209		1.31057
1.43012	0.473403	0.771584		1.13537	1.04132	0.93185		0.530255		1.01844	1.3785	0.862122	1.12087	0.903126		1.54437
1.88188	0.877324	1.13489		0.867977	0.731697	1.02354		0.706958		0.847028	0.891145	0.693487	0.919865	1.0964		1.44933
1.32021	0.880737	0.635699		0.811914	0.827918	1.0612		0.638624		1.13755	2.18723	1.17358	1.32915	0.76222		1.2643
1.45688	3.19736	0.979161		1.13561	0.857109	0.889998		0.638248		0.614607	1.19259	0.752956	1.58221	0.675598		1.46238
0.717889	0.669096	0.895237		1.17391	0.723186	0.99107		1.13469		0.920665	2.88072	0.538221	3.65573	0.430901		0.775428
1.06232	1.12141	0.98854		1.13576	1.01622	1.07785		0.594534		1.06923	2.33823	0.66212	0.842474	0.498421		1.3811
1.34906	1.4778	0.896788		1.14233	0.468298	1.29857		0.587842		0.707208	1.47691	0.850852	1.60616	0.722381		0.986694
1.25411	2.40024	1.16085		0.905191	1.00022	0.932326		0.750971		0.92768	0.45059	0.58332	0.964465	0.34799		1.51769
1.40581	1.32825	0.747625		0.729567	1.05339	0.822354		0.45539		0.708043	0.741721	0.843826	1.69627	0.267381		1.31178
0.851083	0.980752	0.885241		1.38783	0.807883	1.17201		0.636064		1.27957	2.38976	0.798296	1.10776	0.472005		1.1437
1.41507	3.08659	1.20022		1.34902	0.511992	0.689781		0.53886		0.835105	0.443404	0.734729	3.41064	0.669046		0.970916
1.3834	3.10651	0.986866		0.884808	1.7451	0.732827		0.645315		0.562225	1.21723	0.811727	3.75787	0.51783		1.53774
1.09654	3.4717	1.00058		1.19183	0.76383	0.791529		0.522548		0.819291	0.375673	0.934692	0.558636	0.61638		1.67805
1.50872	2.47291	0.882647		0.694877	0.86421	0.88131		0.599148		0.619095	1.75635	0.731492	0.550193	1.02556		1.64295
1.52659	3.1461	0.758793		0.723243	0.74865	0.855283		0.453451		0.926274	0.658899	0.718666	2.02101	1.28187		0.859786
1.40407	0.412341	0.867046		1.2429	1.2193	0.883666		0.7205		0.995215	2.57088	0.759377	1.35633	0.565642		0.753092
0.923419	3.91962	0.957368		0.480409	1.26046	0.953484		0.454322		1.06482	1.40557	0.851137	0.761236	0.413172		0.86339
1.95561	0.625776	0.927192		0.950545	1.04423	0.720194		1.03818		0.995065	1.01051	0.662751	0.759269	0.39468		0.838026
1.52639	0.5268	1.13754		0.94288	1.34823	0.767585		0.90905		1.23427	1.50346	0.729609	1.96832	0.633542		0.760948
1.58679	1.05776	1.08209		1.17777	1.58621	0.686253		0.707926		0.853412	1.47359	0.987063	1.24901	0.641538		0.660875
1.36671	2.69721	0.909679		0.820412	1.43048	0.822448		0.615204		0.935239	0.791449	0.877831	1.94134	0.554374		0.770422
1.13559	0.547661	0.749904		0.849467	1.51815	0.636577		0.72352		0.946754	1.28738	0.904559	2.29656	0.723777		0.882183
1.6214	0.856494	0.834052		0.907472	0.645901	0.761023		0.594856		0.59587	0.446467	0.690556	0.807825	0.642756		0.931633
1.50982	1.18104	0.941159		0.950279	1.68644	0.826357		0.637831		0.917346	4.24783	0.891709	1.89756	0.732027		0.95504
0.85953	1.19625	0.965511		0.997317	0.95638	0.884844		0.999201		1.00688	3.95393	1.37608	2.35448	1.14056		0.905961
1.62387	0.803094	0.739213		0.855999	0.700203	1.54332		0.904914		0.741418	1.5833	0.66701	0.797038	0.716714		1.0033
1.19815	0.681586	0.801224		0.852534	1.14153	1.06888		1.02357		1.10393	0.788075	0.661811	0.566177	0.902976		0.874178
1.09534	0.98853	1.01031		1.04125	0.949519	1.15229		0.913068		1.07898	1.36917	0.653369	0.921083	0.709189		1.1445
1.67384	1.1226	0.804467		0.953362	3.52836	1.12024		0.709883		0.671546	1.10986	1.95829	2.59125	0.490022		1.06938
1.28547	0.886841	0.948842		1.01419	0.775974	1.01538		0.67215		0.942043	1.27185	0.945151	1.34485	0.572405		1.03424
1.75442	0.721227	0.868792		0.830047	1.11874	1.20891		0.59688		0.689001	0.963998	0.862082	2.37067	0.553605		1.12703
0.865906	0.665131	1.44144		0.954904	0.671992	1.03652		0.829649		1.10821	1.25522	0.649336	3.88002	1.24703		0.807525
1.65015	1.62486	0.994504		1.13419	1.45989	1.19269		0.741353		0.703459	1.00532	0.856128	3.8034	0.79728		1.1614
1.45458	1.13787	1.02559		0.867787	0.939147	1.15179		0.563829		1.07509	1.32659	0.644724	2.65148	0.648712		2.25708
1.64421	0.908707	0.780516		0.788989	0.352674	0.875161		0.593089		0.733845	1.38652	0.753732	0.808141	0.493454		1.16159
1.04727	0.820228	0.75296		0.715675	1.22055	0.862749		0.770891		0.824142	1.4294	0.613918	0.743838	0.60936		1.80768
1.74351	0.848617	0.83357		1.25794	1.24834	0.858275		0.714446		0.778647	1.03081	0.922153	3.60069	0.77636		1.14882
0.784311	1.56296	0.830451		0.874358	0.51242	0.829857		0.556152		0.753069	1.18757	0.805915	0.827072	0.65637		1.09339
1.45475	1.34035	0.833166		1.03474	1.7241	0.927461		1.03703		0.801678	2.69286	0.708847	0.98091	0.658085		1.27346
1.581	1.65296	0.945566		1.08941	0.577206	0.910513		0.339375		0.835458	1.10153	0.679842	1.37116	0.530658		1.01471
1.25286	0.452214	1.22788		0.999796	1.2847	0.991004		1.03794		0.555547	0.943249	0.788443	0.987591	0.516414		1.77615
0.954259	1.51659	0.701588		0.845383	1.29051	0.939775		1.10345		0.790134	2.1357	0.85815	2.1443	0.590023		1.44722
2.80856	0.635209	1.05078		1.19841	1.82266	0.989616		0.543001		0.734137	3.2268	0.739647	1.03572	0.478523		1.38795
1.28572	0.721095	0.673533		1.11185	0.987993	1.02998		0.65785		0.662762	1.03389	0.937733	2.24093	0.714714		2.21256
1.66306	0.554321	0.829503		0.834187	1.39158	1.0333		0.990869		0.885766	1.55607	0.930941	2.70749	0.671635		1.70671
2.35684	0.265513	0.622827		0.907414	0.682219	0.726312		0.657705		0.779679	1.26982	0.821846	1.67072	0.759077		2.02144
1.40713	0.639967	0.686105		1.26886	1.24971	0.910692		0.625304		0.726624	1.3697	0.669052	1.71246	0.579633		1.44237
1.21646	0.950443	0.740341		1.04665	3.13543	0.826657		1.51522		0.730179	2.50846	0.710524	1.26654	0.612679		1.6678
0.803181	0.959095	1.33218		1.00696	2.6152	0.885952		0.616997		0.526522	2.04105	0.922522	0.68298	0.441178		2.11982
1.56004	0.534628	0.759435		1.20522	0.469308	0.389378		0.586448		0.552598	2.55854	0.715574	1.41684	0.685976		1.57124
1.69162	0.502968	0.804939		1.49947	7.07182	0.703867		0.640095		0.620186	1.65614	0.846337	0.779704	0.461936		1.40097
1.46018	0.896137	1.22859		1.00543	2.95736	0.495482		0.562916		0.696969	1.58006	1.05001	1.86514	0.422609		1.29937
1.32729	0.380829	1.34172		0.979555	1.74156	0.503336		0.589326		0.495705	1.50484	0.758454	1.23247	0.41434		0.978719
0.938659	0.643452	0.775847		1.19764	0.704217	0.506312		0.607761		0.882743	1.49636	1.40559	0.92555	0.659249		1.25908
1.44026	1.35837	1.30674		1.80405	1.04442	0.357773		0.78405		0.565066	0.518398	0.980555	2.18497	0.515155		1.19798
1.94601	0.61063	0.782782		0.811311	1.00567	0.438263		0.647486		0.740867	2.72281	0.943974	1.55773	0.613595		2.04946
0.683649	0.829702	1.01441		1.52709	1.64208	0.395404		0.661581		0.418907	1.97514	0.764267	1.74927	0.385189		1.15084
1.49089	0.317008	1.39335		0.584507	2.69586	1.00091		0.866075		0.70912	3.10112	0.959536	1.77002	0.424449		1.49266
1.69517	0.542946	0.912923		2.1868	1.34157	0.55131		0.695028		0.413762	1.29166	1.03323	1.32414	0.626896		0.976709
1.01563	0.583439	0.995839		1.86799	0.925135	0.825146		0.645878		0.702561	1.14416	1.10043	1.67512	0.51245		0.970139
1.50831	0.669637	1.99895		0.455689	1.24376	0.77608		0.756438		0.864069	2.46313	0.641655	0.787479	0.801707		0.619603
1.51631	2.83048	0.837764		0.436018	1.8826	0.540304		0.378371		0.734715	1.70634	0.819764	0.863501	1.62681		0.934664
1.25016	0.575994	1.42068		0.529944	1.02592	0.388606		0.823081		0.373741	2.3627	1.06578	1.16678	0.37692		1.03229
1.48981	2.69369	1.47379		0.509087	2.46971	0.614593		0.616554		0.683206	2.00918	1.24941	3.18812	0.250318		0.835071
1.83305	1.53406	0.786816		0.472026	0.908097	0.426914		0.52063		0.945222	1.4487	0.860854	0.990161	0.35955		1.08145
1.88137	0.609932	1.27394		0.565818	0.791291	0.769818		0.686641		0.512096	2.49972	0.951703	1.49822	0.454594		1.04091
1.4329	1.70867	1.41927		1.02453	0.893815	0.422431		0.777976		0.777679	1.81401	0.989467	1.08989	0.337826		1.46457
1.45279	0.317254	1.11256		0.78277	2.0005	0.504549		0.672763		0.90972	2.16954	0.963306	1.49553	0.331544		1.37216
1.7066	0.80565	0.958278		0.725822	2.78755	0.397384		0.660003		0.583169	0.535635	0.947515	1.59496	0.377009		1.71621
1.62652	0.722271	1.1698		0.707219	3.3644	0.320061		0.568612		0.614758	2.96595	1.21254	1.0347	0.296736		1.43767
1.61153	0.379504	1.02137		0.73721	1.96685	0.406744		0.844813		0.546411	1.71704	1.09121	1.31465	0.958607		1.20353
1.31393	0.589485	1.11221		0.813712	3.8349	0.4559		0.406547		0.485645	0.509693	1.12897	0.509123	0.427326		1.01782
1.51766	0.385468	1.22936		0.834114	3.91218	0.442144		0.751		0.742104	2.79718	1.30085	1.18271	0.328497		1.2014
1.35	0.497662	1.2507		0.629684	1.47932	0.428273		0.5265		0.508532	4.60686	1.23941	0.683922	0.35295		1.77437
1.5279	0.714989	1.23451		1.08236	2.04421	0.558684		0.721878		1.19454	1.97366	0.882825	0.93969	0.463532		1.0698
1.77401	1.20697	1.06417		0.739332	1.90229	0.368606		0.501144		0.535487	1.74663	1.01356	1.45604	0.375248		1.56484
1.46447	1.37816	1.01411		0.837186	1.34632	0.69098		0.444422		0.919628	2.12232	0.918936	0.539153	1.02774		0.974109
1.64486	1.38604	1.17134		0.803462	2.71634	0.435383		0.434803		0.522274	1.04983	0.899138	2.1743	0.51949		1.05116
1.37229	1.23505	1.24652		0.913086	1.4654	0.55957		0.526162		0.856281	1.8013	0.932773	1.19657	1.8183		1.33776
1.80515	1.27014	1.12905		1.06911	0.510221	0.513384		0.399249		0.600974	1.59339	0.790397	0.682124	1.3344		1.62506
0.880776	1.01543	1.11122		0.655254	1.58528	0.525007		0.689348		0.601618	1.92178	0.735501	1.49909	0.766106		2.55757
1.36292	1.05092	0.9168		0.853822	3.19115	0.526956		0.608449		0.847516	1.26653	0.910052	1.6651	1.37367		1.30628
0.931544	1.08659	1.74217		0.854258	2.80514	0.729889		0.431912		0.799814	1.59374	1.42828	1.92857	0.608248		1.00994
1.58316	0.51398	0.857918		0.910311	1.69669	0.63314		0.831636		0.440382	2.75632	0.878032	1.37599	0.682608		1.00503
0.993628	0.905862	0.830949		0.771247	1.44254	0.658124		0.487408		0.46643	2.1143	1.37125	3.24946	0.785719		0.746291
0.782914	1.10636	1.41114		0.791749	1.88403	0.529442		0.425704		0.805109	0.874349	0.717744	2.29962	1.04704		0.494501
2.00748	2.02725	0.983528		0.980033	1.49756	0.620966		0.599476		0.459551	1.97338	0.928819	0.767595	0.588758		1.11375
1.32452	1.06909	1.01114		1.5594	2.22909	0.443356		0.456712		0.992135	1.16032	1.55195	1.06577	0.671243		1.08589
1.0614	0.845754	1.2952		1.0899	0.928276	0.46917		0.570391		0.673007	2.06597	1.28553	1.59861	1.04621		0.783881
1.27742	0.807428	1.30641		0.725627	1.5179	0.58563		0.700619		0.558567	0.892172	0.856155	0.54579	0.837378		0.835572
1.67673	2.17823	1.28761		0.798888	2.02259	0.79636		0.724617		0.535676	3.99839	1.57213	1.39651	0.981604		0.771089
2.12118	1.47303	1.30572		1.53846	2.49955	0.950247		0.819327		0.563569	1.01271	1.51196	0.528883	0.844864
1.60678	1.94231	1.9195		0.820499	2.90866	0.533352		0.776328		0.481294	2.3336	0.843183	1.8897	1.50762
1.94241	0.758395	2.00669		0.708018	2.08899	0.669729		0.660596		0.529683	1.68642	1.77248	0.908128	1.63574
1.72865	0.868979	1.85621		0.998677	1.12423	0.903145		0.546021		0.409381	1.46348	1.04936	2.77015	0.703636
1.63169	0.541931	0.866673		0.953774	1.84036	0.449462		0.625715		0.9523	1.49412	1.4809	0.711731	0.525574
0.93991	0.695451	1.06902		0.894265	1.06513	0.51581		0.457546		0.768628	2.55414	0.803061	0.868192	0.677966
1.0637	0.592328	1.3336		0.7907	1.10529	0.593977		0.526312		0.728843	1.36367	1.29257	3.42052	0.558522
1.88836	0.56859	0.983723		0.895739	0.534149	0.803725		0.536745		0.948963	2.15194	1.01673	1.41775	0.542856
1.00747	0.832356	1.36992		0.848697	1.02621	0.607033		0.775365		0.777634	1.32868	0.980181	3.58792	0.583724
0.844607	0.69883	1.02358		1.24784	1.6353	0.767012		0.580415		0.707516	1.602	1.30852	1.08695	0.376492
1.70218	0.801844	0.931513		1.14379	1.00501	0.861824		0.850677		0.813192	1.63243	0.734294	0.945759	0.439237
1.91836	0.789519	1.15283		0.860914	1.09794	1.01513		0.706549		0.611262	1.36417	1.87401	1.8301	0.574065
1.76628	0.706622	1.18638		0.625116	1.11415	1.08138		0.784138		1.06572	1.12625	1.92017	1.20051	0.852204
1.66935	1.2252	0.988209		0.794354	1.32916	0.608993		0.706335		0.55437	0.926023	1.48572	1.85449	0.549992
0.977039	0.290615	0.979602		1.27246	1.48804	1.07423		0.933372		0.633518	1.13268	0.494788	0.83357	0.758433
0.97947	0.98663	1.38486		0.937941	0.734581	1.0808		0.762365		0.38598	1.04005	1.75533	1.25998	0.573023
0.975936	0.355151	2.99156		0.783507	1.24787	0.745521		1.1422		0.554364	1.73365	0.894107	1.91438	0.507964
1.06153	0.986781	3.04989		0.908885	1.1359	0.892783		0.715285		0.473858	0.976593	1.40518	0.888088	0.475416
1.26371	1.09938	1.03056		0.865874	1.77189	0.814242		0.671818		1.02373	1.44099	0.423189	1.11755	0.527608
1.95519	0.533456	1.04403		0.884851	1.88023	1.60513		0.791551		0.593705	0.596947	0.588148	2.41406	0.540481
0.868381	0.766674	0.95214		0.843875	0.669008	1.58228		0.812692		0.547063	2.77774	1.0615	0.858398	0.478388
1.39484	0.792177	0.875112		0.843063	1.57816	1.60714		0.667435		1.37512	0.904769	1.20646	1.21238	0.56102
1.28564	1.03033	0.832722		0.991199	1.73647	0.897856		0.714696		0.970435	2.59548	0.677435	2.40178	0.448904
1.53959	0.607675	0.90343		0.873229	1.39522	1.58373		0.709272		0.801856	3.40089	1.05221	1.27409	0.396672
1.40008	0.416812	1.0022		0.891998	2.55068	0.925891		0.801866		0.981389	1.52944	0.536083	0.867539	0.454882
1.94948	0.882223	1.03623		0.89009	0.576134	0.91711		0.509658		1.06247	2.61856	0.633201	1.58224	0.515966
0.552143	1.95822	0.838026		0.986879	1.43355	0.946511		0.730082		0.70956	3.64613	1.10066	0.937549	0.503935
1.13524	1.04581	1.18362		1.1284	1.90426	0.635365		0.879003		0.556999	1.29095	0.864547	1.37318	0.485535
0.932915	0.743518	1.48523		0.935568	1.84126	0.856422		0.792367		0.800623	0.773892	0.489667	0.299169	0.415625
1.56833	1.09274	0.990808		0.660352	0.268576	0.758094		0.769892		0.579671	2.55119	0.738646	1.40046	0.409674
1.79775	0.582771	1.22669		0.99953	0.357572	0.906708		1.15583		0.580395	1.8985	1.30848	2.31158	0.441899
1.36348	0.73582	1.05107		1.12274	0.606115	0.753594		0.656129		0.600404	2.15585	0.9586	0.587695	1.37642
1.6525	2.80851	1.18215		1.23632	1.09938	0.810089		0.610854		0.658651	3.47479	0.585385	1.28682	1.25257
1.20849	0.643872	1.06259		0.89243	1.08649	0.664847		0.821825		0.543857	2.18409	0.714885	1.07982	0.843512
1.55186	0.989159	1.64693		0.636073	0.440853	0.466762		0.56607		0.777965	3.83299	0.575011	2.77738	0.662955
1.05324	0.681483	1.46428		1.05563	1.43659	0.601051		0.462489		0.552592	2.02215	0.727603	1.13969	0.859054
2.05319	1.52768	1.25769		0.988147	1.40022	0.536971		0.508418		0.767165	1.60386	0.906043	5.03683	0.833364
1.15244	0.229111	1.47585		1.10003	1.6041	0.643285		0.562054		1.20243	2.65936	0.574514	0.841487	0.486808
1.59965	0.267569	1.02602		1.0525	1.6321	0.586869		0.538363		0.692618	2.41984	0.805391	2.71437	1.24468
1.7794	0.624148	1.15353		2.83122	0.600534	0.490921		0.803942		0.684993	1.39606	0.683838	1.4649	0.97549
1.54097	1.14738	1.21175		1.47657	0.735503	0.919138		0.552299		1.35187	0.6055	0.771359	1.10771	0.86395
1.49292	0.924552	0.781208		0.882231	1.23045	0.833167		0.621981		0.525928	2.26519	0.636237	0.756296	0.707413
1.40191	0.740772	1.12232		1.42177	1.67724	0.692776		0.817855		0.638235	2.41877	0.478071	1.3848	0.994635
0.951132	3.21689	1.00359		1.1138	1.18699	0.81986		0.812754		0.829728	0.689075	0.96833	1.43544	0.709359
1.31569	1.46653	1.28108		0.981719	1.69129	1.08037		0.690095		0.77731	2.51172	0.881388	2.89593	0.804258
2.2993	3.38002	0.942978		0.975156	0.86465	0.855673		0.781098		0.824453	2.60828	0.761759	2.11525	1.07813
1.59617	2.27035	0.836429		1.25161	1.70976	0.887751		0.717871		0.725646	2.88384	0.979582	3.54644	1.38734
1.48396	3.44852	0.875678		1.22579	1.01656	0.931627		1.23714		0.760529	1.22579	1.25359	1.60895	1.46019
1.29734	3.32955	1.17656		1.12852	1.58716	0.772596		0.928029		0.909512	0.849165	0.804935	1.77084	1.23361
1.78045	4.67854	1.2426		1.04073	0.433502	0.657619		1.15222		0.738448	3.26238	0.49127	0.897973	0.786694
1.7803	0.29885	1.15329		0.688375	2.13649	0.87957		1.14694		0.435751	2.71876	1.17127	2.73045	0.696859
1.7748	2.70336	1.19183		0.62715	1.51416	0.898711		0.951811		0.587909	1.04167	0.801094	1.11396	1.48827
1.26991	3.12108	0.982966		0.894219	0.47604	0.674106		1.49096		0.669298	3.34358	1.22877	0.713886	0.702659
0.878431	2.92198	0.84999		0.500993	1.00823	0.615272		1.10589		1.09611	2.5786	1.02555	2.33652	0.684456
1.61738	0.309876	0.650536		0.897213	0.69121	0.724357		0.943081		0.518034	2.03941	1.10812	1.72529	0.822889
1.25833	0.430404	0.820662		0.717777	1.12094	0.731239		1.37331		0.779052	0.665289	0.967276	2.70801	0.870552
1.25067	0.599051	0.632147		0.583892	1.4766	0.727377		1.0016		0.746109	3.75278	0.700093	0.959744	0.643009
1.07697	0.801192	0.941055		1.22258	0.991195	0.843724		1.28883		1.00682	2.6724	1.7485	0.286204	0.889939
1.61014	0.747428	0.696795		1.36859	1.10812	0.583913		1.27837		1.12908	5.75387	1.96594	1.80357	0.609518
1.71789	0.354412	0.777413		0.968403	1.43189	0.71844		1.19373		0.764137	2.04946	0.747142	2.63635	0.923619
1.28717	1.38306	1.07107		1.00443	0.837541	0.625091		1.61321		1.04026	0.421906	1.07858	6.37501	0.668309
1.18822	1.01777	0.951718		1.06505	1.69696	0.62771		1.45877		0.889215	2.46698	1.03386	0.878514	1.04929
0.961556	0.632723	1.17542		0.847663	2.77898	0.843693		0.669275		1.01949	2.77927	0.99022	1.01678	0.768441
1.31278	3.21139	2.3122		1.06696	2.40149	0.669701		1.03731		0.486093	2.10682	0.794374	0.988884	0.794591
1.28636	0.399865	2.61329		0.953083	0.545112	0.634629		0.811109		0.644818	1.00463	0.978939	1.1797	0.725644
1.41057	1.1043	1.77723		1.14011	0.681029	0.67289		1.1735		0.915601	3.67167	0.814043	1.05812	1.10336
1.01679	3.8491	1.43194		0.784925	1.48661	0.566971		0.764291		0.774117	2.69615	1.62471	1.09477	1.06919
1.30412	1.15852	0.918272		0.933858	2.97992	0.745043		0.936184		0.677713	1.74881	0.958928	2.5715	1.08185
0.999215	0.457991	1.05376		0.636844	1.72699	0.621234		1.34292		1.08102	3.13093	0.606891	2.61849	0.637634
0.817019	0.260094	2.26063		0.613585	2.24192	0.845564		0.691686		0.745069	0.606091	0.943149	1.45718	0.648664
1.65856	0.856417	1.05198		0.319017	0.705333	0.793558		0.69632		1.15064	1.20914	0.947922	1.28695	0.605663
1.26844	2.52489	1.7194		0.743827	1.42444	0.92551		0.78507		0.800223	0.57111	0.633806	1.02496	0.988738
1.59642	0.423855	1.68348		0.506318	1.13007	0.687321		1.05291		1.14926	2.92296	0.865497	0.77603	0.660632
1.55286	2.86705	1.00571		0.791826	1.34023	1.0992		0.733055		0.746437	1.5829	0.880903	2.00466	1.23328
1.11311	1.57858	0.926014		0.655366	1.04452	0.741009		0.655836		0.588077	1.59959	1.07586	2.15839	0.672476
0.851374	0.661402	1.2872		1.63485	0.619292	1.01044		0.728543		0.636533	1.13101	1.26682	0.574389	0.692838
1.68664	0.72884	0.860949		0.555097	0.830436	0.572367		0.737173		0.598446	1.42458	0.745334	2.17443	0.994626
1.23259	1.34981	0.860747		0.859924	1.54305	0.825366		1.38237		1.17029	0.671487	0.949377	0.602219	0.850666
0.990135	1.27746	0.662578		0.509389	0.695476	0.673079		0.709003		0.590914	1.52815	0.786492	1.01175	0.983458
1.51422	1.34949	1.1487		0.564016	1.08949	0.679392		0.71016		1.03439	1.22855	1.07918	0.878867	0.808431
1.31569	0.663122	0.818303		0.838405	2.19045	0.69627		0.750701		0.982359	2.37059	0.860825	1.35875	0.628241
1.62851	0.469382	0.964248		0.485001	1.29007	0.694572		0.720117		0.686482	2.89486	1.30405	1.03652	1.03058
1.1058	1.22946	0.949191		0.659332	0.474298	0.663553		0.861228		1.17144	2.01259	1.17461	0.934672	1.14653
0.993557	3.14725	1.05805		0.467993	2.0681	0.587896		1.44929		1.08091	1.664	1.19865	1.10983	1.27914
1.37278	1.36543	0.879563		0.482174	0.633285	0.759632		1.11049		0.723363	2.24074	0.947353	3.62166	1.23154
2.03541	2.86766	1.36107		0.413584	1.19356	0.689385		0.764785		1.07422	0.880639	1.18674	1.45747	1.1191
1.17914	3.99916	1.19167		0.531209	3.49003	0.630195		0.918926		1.43118	9.61492	1.45682	1.02037	1.33698
1.11276	2.95867	0.851724		0.762758	2.18121	0.804636		1.32134		0.674693	2.19901	0.934091	1.27636	1.26321
1.1512	2.23616	0.991346		0.932645	0.688694	0.571704		1.6711		0.520965	1.92266	0.945653	3.32472	1.46844
2.00184	3.63824	0.865254		0.650927	1.17001	0.621467		1.08066		0.984506	0.158956	0.992368	1.06977	1.54447
1.3532	0.310533	0.989353		0.830618	1.38477	0.668769		1.18651		0.56622	1.66341	0.754147	1.99093	1.09987
1.13816	3.91773	0.783773		0.91208	3.30428	0.638758		1.21381		1.29062	1.54449	0.952716	3.47051	1.02527
1.24633	3.20294	0.807396		0.748409	0.696449	0.992028		1.41517		0.450516	1.42207	1.32922	1.22599	1.15964
1.52171	0.823779	1.16977		0.735847	2.78572	0.835604		1.21945		0.861533	1.72274	1.12578	4.48672	0.422724
1.3025	1.15065	1.18971		0.64529	1.32971	0.631139		0.941765		1.03683	0.985154	0.911387	1.12574	1.1225
1.75212	0.926731	1.2655		0.634376	0.536842	0.767988		0.651272		0.968564	0.863471	0.922638	1.12135	0.828573
1.72866	1.05884	1.12239		0.940414	0.904175	0.775388		1.16685		1.2065	1.7896	0.422393	2.00684	0.880934
1.39253	0.752682	1.14323		0.694931	1.27375	0.630349		0.762113		0.987138	0.810685	0.921358	3.54964	1.24858
1.66849	0.665015	1.03026		0.88953	3.60254	0.777169		1.21732		1.10494	3.23181	0.780523	2.1232	1.16382
1.64478	1.12702	0.989508		0.701808	1.27642	0.644425		1.28758		2.12082	2.7506	0.951882	1.4572	1.72667
1.36109	0.88223	1.15782		0.741066	0.691156	0.730272		0.585174		2.43689	1.13798	1.23373	3.11818	0.704131
0.46733	0.500557	0.779284		0.98442	3.10655	1.0207		0.940897		1.10602	1.47868	1.23261	4.78807	0.769726
0.534733	0.733384	1.71405		1.12015	2.44909	0.832892		1.08686		0.85827	1.21725	1.02034	0.95732	0.590928
1.47306	0.476209	1.57323		1.05218	2.61861	0.611055		0.811904		1.45526	2.16994	0.700719	1.37288	0.559716
0.924734	0.977303	1.18399		1.35727	1.9172	0.588024		1.1773		0.908218	2.41319	0.791907	0.808398	0.381829
1.17925	0.864826	1.4627		1.13822	2.34999	0.730123		1.11277		1.11806	6.126	0.721641	2.48741	0.880903
0.996029	0.846375	2.06017		1.78343	1.02814	0.635123		1.00239		1.21726	0.897436	0.933395	1.6813	0.457797
1.00297	0.555757	1.86074		1.00261	1.53584	0.547048		0.967301		0.898124	0.477526	0.686856	0.477374	0.625598
0.884838	0.953827	1.89244		1.12391	1.04587	0.87124		1.64989		0.974993	1.79566	0.530544	1.17867	0.607959
1.03061	1.45893	1.89895		1.43072	2.82213	0.861707		0.992621		1.03266	1.23766	1.2889	2.89579	0.440354
1.00736	0.640685	1.19668		1.04637	0.910969	0.503939		0.901037		1.51206	2.79589	0.555602	0.547088	0.720617
1.04121	0.87339	1.40019		0.736735	0.557638	0.622178		0.805741		1.6798	0.936844	0.625927	1.67013	0.622436
0.901051	0.396055	1.36978		1.1348	1.58403	0.533015		0.933074		1.70539	2.01492	0.397813	3.19752	0.554518
1.11364	0.286681	0.660323		1.05079	0.873056	0.528501		1.56974		0.743369	1.9687	0.360261	2.15722	0.470159
0.899055	0.537659	0.953134		0.925195	1.91644	0.596428		1.87766		1.69667	2.53723	0.572546	0.708847	0.63931
1.19013	1.01596	1.49733		1.90311	0.572381	0.566938		0.779754		0.741017	1.29182	0.935754	0.991238	0.62307
0.712284	0.641895	0.91066		0.43372	1.59664	0.832221		0.762074		1.08271	1.17236	1.22801	1.04775	0.721918
1.09643	0.474801	1.11959		0.621603	0.920824	0.459477		1.0974		0.752359	2.15947	1.1692	1.03193	0.632405
1.04064	1.81759	0.940411		0.560639	0.68829	0.804788		1.72103		0.96887	2.80346	1.20942	1.06281	0.415307
0.906939	0.529817	1.0204		1.10648	2.62679	0.684199		0.639739		0.770276	1.16491	1.09261	1.42511	0.575459
1.53214	0.568544	0.77043		0.581117	2.51784	0.619176		0.729988		0.920532	1.75482	1.03059	0.968062	0.863696
0.972143	0.655994	1.03549		0.605415	1.11006	0.944789		0.937401		1.10045	0.804399	1.4705	3.34791	0.576868
0.726748	1.4325	1.15768		0.629008	1.36215	0.984932		0.706333		0.821131	1.57341	1.04903	0.973061	0.581907
1.32186	0.625802	0.94314		1.3545	2.98921	1.48287		0.940785		0.682353	1.11338	1.15514	1.79673	0.537414
1.21086	1.71989	1.20569		0.502364	1.52205	0.874599		0.698789		0.831407	1.78783	1.20059	1.865	0.708358
0.602116	1.00856	0.802104		1.3934	1.77007	1.33057		1.06041		0.757757	0.891011	1.10309	0.697937	0.705373
1.0675	1.73863	1.25446		0.900362	1.4937	1.25358		0.662069		1.08197	2.33627	0.88398	1.58514	0.394128
1.03664	0.84444	0.895248		0.622641	1.83136	0.762498		1.52852		0.853234	1.47167	0.883333	1.72356	0.614254
0.745507	0.359184	1.29969		1.03546	1.38801	0.877339		1.86384		1.92777	3.52117	0.73307	1.70462	0.531099
0.939244	0.818869	0.937704		2.62729	2.08137	1.51695		0.815003		0.627222	0.984691	1.0353	2.56087	0.60242
0.988395	1.63781	0.944071		0.523168	2.32565	0.456576		0.873721		1.65406	3.28138	1.32267	2.39165	0.805161
0.919855	1.91152	0.880695		1.13416	1.56992	1.40694		1.36291		0.520357	3.28866	0.929551	1.00522	0.812477
0.835138	0.433269	0.665451		0.687852	1.37621	0.949318		2.12314		0.457254	0.863999	1.08705	0.811021	0.725241
1.0316	0.549899	0.818877		1.26045	2.16436	0.766036		0.857413		0.860914	2.63346	0.897976	0.237618	0.48643
0.983751	0.429955	1.0714		1.06848	1.06344	1.15879		0.969457		1.38849	2.00141	1.16685	1.81405	0.658197
0.842507	1.28584	1.15738		1.119	2.28422	1.35058		0.521023		1.06401	1.37612	0.934899	2.39948	0.578582
1.14191	1.12292	0.892666		1.03425	2.26333	1.35616		0.586314		1.46977	1.75113	1.14345	1.21957	0.541339
0.7697	0.531919	0.779317		1.06195	1.69707	0.685595		0.641412		0.987003	4.92909	0.981417	1.62179	0.692468
0.802616	0.737025	0.808873		1.79303	1.07406	1.24565		0.468005		1.0386	5.47755	1.09377	2.18951	0.59956
1.22479	0.617903	0.865909		0.666863	1.70561	0.700856		0.401833		0.826266	4.22768	1.28393	1.60613	0.710538
0.903062	1.22652	1.05273		0.567356	1.28612	0.796986		0.369635		1.10043	2.61212	1.20381	1.45301	1.00904
1.12763	0.589292	0.458451		0.622204	5.32309	0.786197		0.379879		0.886185	2.7131	1.31685	1.66573	0.643801
1.29513	1.0827	1.47932		1.47255	1.34031	0.829012		0.611897		0.871614	2.33964	0.966283	1.92255	0.735031
0.911877	0.397459	0.97699		0.534829	1.54995	1.01445		0.671096		0.92026	2.6958	0.952482	1.68898	0.914727
1.03581	0.930062	1.40478		0.861055	1.27401	1.23249		0.604522		0.846137	1.0496	1.36164	2.06343	0.612969
1.09761	0.869717	0.632327		0.89852	4.67459	0.589094		0.450979		0.588187	1.86764	1.57525	1.02933	0.723
1.33083	1.32652	0.49897		0.834596	1.60241	0.825792		0.337131		1.29897	1.70117	1.33481	1.64698	0.362449
1.10573	0.63848	0.918644		0.472586	1.42929	0.692862		0.49818		0.915907	1.46434	0.877471	2.156	0.588663
0.796003	1.49062	1.06631		0.547914	2.74976	0.832475		0.628106		0.817458	1.53335	0.719981	0.533923	0.479186
1.3433	1.17417	0.884027		0.711144	2.02305	1.14492		0.404065		0.771704	1.58976	1.56415	1.53627	0.967534
1.00902	0.475302	0.852227		0.498781	2.355	1.12348		0.4962		1.03797	1.43508	1.00653	1.58435	0.832911
1.05918	0.356668	1.13715		1.124	1.06661	1.10386		0.643534		0.616443	1.97167	1.17802	0.931602	1.55827
0.88258	0.317573	0.92265		0.762301	1.15056	1.3365		0.516295		1.10431	0.722952	1.70804	1.74042	0.871607
1.15435	0.714194	0.847857		0.919739	3.06719	1.23486		0.384525		0.992882	2.51226	1.09775	1.72857	1.01729
0.943187	2.27733	1.23934		0.813285	1.31077	0.914738		0.622894		0.853393	0.899304	1.52967	1.64117	0.832446
1.27754	0.618097	1.2544		1.03833	0.355863	1.14393		0.38094		1.07876	1.33478	1.64883	1.41168	0.547722
1.30767	1.90746	1.02342		1.24424	0.560894	1.00803		0.434867		0.933551	1.89923	1.67799	2.27836	0.71524
0.980227	0.862991	1.00727		1.13514	0.292699	0.872573		0.616053		0.898345	2.48193	1.34737	0.711607	1.23448
1.03335	1.0656	1.46865		1.13426	2.53957	1.46832		0.550002		0.77701	1.90418	1.70041	1.4517	1.14434
1.10836	1.26135	1.47801		1.34807	2.13418	0.958385		0.512871		0.799968	2.08585	1.27677	2.21076	1.01585
1.12944	0.859488	1.50244		1.15193	0.345176	1.41531		0.35135		0.860945	0.827782	1.12423	0.682543	0.968653
0.87608	0.712848	1.60932		0.668639	1.13352	1.27994		0.381179		0.836009	0.694749	1.07667	3.94115	0.703024
0.78	0.495102	1.38335		0.919343	1.09401	1.68744		0.653704		0.84042	0.901664	1.1008	2.3872	0.844285
0.944217	0.407231	1.31094		0.686389	0.445414	1.03319		0.387939		1.22673	1.27146	0.984205	2.55484	0.672614
1.19391	0.666153	1.40173		0.929778	1.05233	1.30407		0.524182		1.13805	1.53951	1.49513	5.85713	0.733526
0.651678	0.199687	1.17822		0.715063	1.88659	1.02996		0.447124		1.08599	2.18243	0.857203	1.4178	0.479046
0.960473	0.474413	1.36928		0.738054	3.43689	1.57097		0.566716		0.952053	1.36757	0.842299	1.35484	1.19715
0.892314	0.364637	1.22078		0.844306	1.9402	1.01111		0.795679		1.0137	2.41299	1.00189	1.7595	1.12
1.02751	0.69426	1.12098		0.875393	1.42695	1.00121		0.517596		1.1903	1.77886	0.846614	3.04102	0.722177
1.40214	0.821475	1.17704		0.78149	2.49278	0.917731		0.59053		0.838894	0.687353	0.867872	2.84959	1.09072
1.17815	0.673178	1.2861		1.04424	1.74582	1.0247		0.472934		1.14618	1.27823	1.16018	2.86652	0.857834
0.772258	0.404282	1.10914		0.781139	1.21183	0.910304		0.522805		0.890595	2.67869	1.48783	5.07386	0.653068
0.919217	0.699205	1.23281		0.639375	1.59222	0.923217		1.16041		0.926317	2.73798	1.04126	2.93372	1.01643
0.883162	0.963397	0.843866		0.732138	0.742335	1.23727		0.657186		1.05974	1.91684	0.9013	0.920749	0.822339
1.17576	0.590658	0.876196		0.937292	1.80949	0.974346		1.04049		0.999111	2.35627	0.935924	1.36184	0.816994
1.06542	0.332858	0.885698		0.737532	1.73461	0.970495		0.741723		1.05438	1.77759	1.50574	1.02918	0.606929
1.16408	0.888081	0.753954		1.05957	2.3618	0.909989		1.00276		0.937675	1.5456	1.02301	0.701875	0.771563
1.09211	0.340657	1.24432		0.731038	0.179405	1.33481		1.10999		0.928476	1.50483	1.49812	0.764162	0.481726
2.15651	0.42791	0.824023		0.786133	1.26752	1.07125		1.29949		0.942777	1.26476	0.812715	1.40796	0.414314
1.05694	0.6372	0.929025		1.09521	1.95853	2.3349		1.17684		1.20744	1.25891	0.785859	1.24988	1.13009
2.30382	0.437949	0.900557		0.878691	2.25392	1.15795		0.787365		0.87409	1.33976	1.17908	0.780647	0.791356
0.905305	0.549071	1.2888		1.38972	1.72565	1.01236		1.06362		1.13859	1.22646	1.66221	4.61947	0.486644
1.21633	0.527819	1.02592		1.20358	3.73519	1.34504		0.922163		0.979172	1.32557	0.813327	0.781722	0.72241
0.924041	0.72809	0.98564		1.03646	4.21934	1.22204		0.44573		1.08102	1.62698	1.08527	0.772802	1.05572
0.983621	0.651939	1.14419		0.865944	0.328665	0.908973		0.915543		0.862729	1.20579	0.672115	1.73248	0.407979
1.26256	0.377248	0.743479		0.430416	0.634572	0.983821		1.30371		0.883264	2.40914	1.0834	2.1659	0.392025
0.944307	0.821441	0.806207		0.422406	0.552542	0.78427		0.891991		0.818424	0.246938	0.932835	1.11139	0.676941
1.14373	0.79772	0.840827		1.00263	2.28391	1.10955		0.999689		0.91771	0.61498	1.14202	2.07106	0.624485
0.962501	0.489633	0.932538		0.960398	1.99611	1.20016		1.13175		0.88481	2.17334	1.57656	2.02092	0.838111
1.15793	0.792391	1.35474		1.50593	2.03476	0.891903		1.05575		0.738627	0.803588	0.748003	0.823717	1.00965
0.87785	1.2192	1.12385		1.34052	1.92513	1.24871		0.780037		0.872818	0.871853	1.32987	1.046	0.695401
1.05116	0.948444	1.77198		1.59703	3.57663	1.13006		0.829363		0.87253	2.74368	0.881803	0.982385	0.442823
1.05944	0.616121	0.893509		1.39306	3.55739	1.29329		1.09797		0.599657	1.79642	1.01452	0.333434	0.824387
1.02737	0.672983	1.08737		1.37442	1.33304	1.27309		1.16488		1.17768	1.37857	0.528327	0.607978	0.49884
1.29468	0.907834	1.04895		1.03153	1.77942	0.895806		1.18036		0.809013	1.33328	1.03521	0.742	0.618673
1.18955	0.898202	1.69602		0.829006	6.9338	0.985795		1.14555		0.574734	1.59744	1.64794	0.797227	0.5961
0.767068	0.991263	1.43311		1.10855	1.63817	1.16549		1.23099		0.875114	1.63674	1.2442	3.25424	0.624209
1.2694	0.462694	0.794244		0.791986	3.70354	0.971309		0.997866		0.784734	1.59854	0.847046	1.12694	0.76683
1.42125	0.705661	1.06048		1.08393	1.22898	0.889181		0.990531		0.754255	3.90845	0.789162	1.1914	0.590015
1.09901	0.642673	1.08093		1.05243	0.951591	1.40308		0.881676		0.959073	1.09667	0.799201	0.318816	1.22306
1.04561	0.90005	1.11539		0.899591	2.12089	0.999763		1.10847		0.859517	1.52309	0.879857	0.952143	0.690674
1.09792	0.928305	0.850663		1.09319	1.19646	1.44544		1.27422		0.878359	2.33165	0.963978	3.07137	0.723674
0.939444	0.685111	1.24558		0.679877	0.798823	1.36847		1.14232		0.586273	1.2565	1.68086	1.79009	0.798719
0.997034	0.729098	0.761643		1.12946	0.994984	1.01758		1.23909		0.620267	2.55506	1.51766	3.66948	0.772642
1.3205	3.01208	0.811657		0.815173	1.45997	1.04529		0.696345		0.802455	0.904712	1.48569	3.93872	0.993164
1.35269	0.728832	1.05892		0.663673	1.53781	1.00103		0.927531		0.838226	0.642367	0.65889	3.05269	1.09653
1.4949	0.727421	1.14787		0.626859	3.16348	0.909751		0.959619		0.627206	0.407159	0.84526	3.83487	0.522633
1.37651	1.04986	1.17676		0.803224	1.59285	1.01107		0.853186		0.739278	1.61709	1.30862	0.854529	0.837833
1.60493	0.596213	0.995496		0.68946	2.25593	1.0239		0.895646		0.97172	1.57958	0.884632	0.728873	0.723986
1.13222	3.85102	0.964336		0.690525	1.32046	0.944314		0.744921		0.925967	1.33103	1.066	0.97453	0.491051
1.19211	1.07117	1.17239		0.697825	1.19769	1.2261		1.14758		0.666101	1.31885	0.842332	1.59098	0.541295
1.18781	0.619065	1.34696		0.609928	2.18683	0.90633		1.1047		0.613201	0.706685	2.22668	3.56433	0.550896
1.1814	0.481973	1.19765		0.932918	1.35513	1.29212		1.41753		0.722833	5.03801	0.917217	1.17668	0.569019
1.24855	0.329817	1.01037		0.753998	1.22378	1.47152		1.16079		0.676181	1.61531	0.907713	1.52239	0.619403
1.37634	0.210136	1.05083		0.527092	1.1985	0.94633		0.538188		0.851948	1.51691	0.745045	1.65413	0.493442
1.15547	0.405268	0.722438		0.992942	1.13912	0.994562		0.573363		0.712792	1.02027	0.950166	1.7568	0.598882
1.26446	0.508159	0.816797		0.983332	1.05565	0.990016		0.589227		0.969848	1.55437	0.808374	1.80008	1.0187
1.18165	0.31721	0.814434		0.656272	2.19107	0.896302		0.44551		0.658963	1.58629	1.18176	1.93984	0.455804
1.1474	0.717982	0.726632		1.98057	1.23239	0.993389		0.581419		0.764209	1.23084	0.786528	2.29034	0.822844
1.3823	2.78251	0.875373		1.38745	1.54816	0.949492		1.27652		0.48057	1.27712	0.736654	1.31933	0.506048
1.08636	0.652591	0.600756		1.00921	1.5252	1.11039		0.829447		0.72239	2.0009	1.2539	2.18375	0.885329
1.20323	1.17537	0.555418		0.994114	1.19111	1.10839		0.417134		0.991236	1.58734	0.729389	1.5273	0.921103
0.558149	3.42196	0.596953		1.09681	0.956659	1.0553		0.558312		0.776286	1.12363	0.979353	1.40566	0.949533
0.96501	1.71516	0.687561		1.0426	1.08027	1.24729		1.409		0.499745	1.50204	0.627504	0.812261	0.716427
1.25708	2.34812	0.591727		0.52461	1.2513	1.01051		0.736818		0.665721	1.4329	0.716144	1.43466	0.816392
0.986967	1.95562	0.504359		0.708605	0.784147	1.33756		0.560062		0.846456	1.36185	0.949818	0.872133	0.659151
1.28907	0.76846	0.665109		0.448691	1.38974	1.3635		1.08824		0.634133	0.515416	0.842682	2.68203	0.711363
1.51616	0.798281	0.621842		0.620665	0.662892	1.29306		1.17754		0.503599	1.27478	1.28018	1.59874	0.717893
1.00615	1.75354	0.964154		0.449999	1.11821	1.37419		1.17457		0.694319	0.835324	0.956104	2.02198	0.49513
1.47997	0.62767	0.673461		0.723066	1.74685	1.25465		0.801545		0.915744	1.25784	0.936667	2.09163	1.19502
1.26389	0.783232	0.442652		0.652539	0.810764	1.57681		0.79067		0.507253	1.60397	0.820667	1.72729	1.09511
1.43324	0.992946	0.770522		0.604104	1.46739	1.149		1.00189		0.605814	1.75108	1.4214	2.75517	0.601982
1.47969	6.69674	0.637826		0.693843	1.3946	1.03299		1.36119		0.504446	0.91574	0.788009	1.03829	0.537931
1.36095	0.473322	1.42025		0.717237	0.745485	1.04399		0.68929		0.442731	1.07718	0.88662	1.57533	1.25525
1.23164	0.753276	1.15937		0.663601	1.13753	0.959958		1.21389		0.553162	2.03557	0.597216	1.06124	0.930817
0.854694	0.540852	0.695695		0.700085	0.9126	1.83067		0.637476		0.668705	0.784599	0.933584	3.77304	1.11729
0.798558	7.94081	0.807098		0.65475	5.82554	1.22828		0.918673		0.678776	1.43071	0.684838	2.68214	0.868812
1.22748	0.207134	1.03455		1.16115	0.9125	1.20519		1.41469		0.60069	3.03345	1.08053	0.990459	0.926669
1.13599	0.952369	1.34421		0.793974	0.988675	0.99907		1.51589		0.518253	1.91597	0.851448	1.56802	0.824615
0.906127	0.367969	1.12523		0.868499	1.15623	1.19046		1.17276		0.864349	3.85352	0.924017	1.33035	0.758162
1.42922	0.635013	1.34585		1.24326	1.41173	1.18563		1.34694		0.501736	3.5466	0.853357	0.824986	0.765333
0.900989	0.420673	1.25795		0.6212	2.11213	1.07225		1.20561		0.482843	0.941237	0.864855	1.52258	0.922297
1.13233	0.624985	1.27846		0.564613	0.898159	0.988836		1.0055		0.646184	1.54866	0.886303	1.69613	0.945112
1.14665	0.500077	1.83192		1.00098	1.07972	1.70427		0.234861		0.922356	3.97575	0.799429	1.19978	0.919884
1.3044	0.618445	1.46375		0.854158	0.766067	1.60758		1.12067		0.574163	2.09264	0.977127	2.50282	1.08255
0.788812	0.330214	1.4315		0.472289	1.60449	1.44028		1.23912		0.538644	2.42523	1.12904	2.16196	1.11489
0.984587	0.245612	1.3407		0.833515	0.893668	1.57194		1.44394		1.1458	1.61748	0.785037	1.38697	1.16785
1.71345	1.2095	1.35411		0.645454	2.29202	1.34377		0.878311		0.594327	2.44932	0.980929	0.821737	0.844512
0.87085	0.648265	1.1055		0.529525	2.51235	1.20461		0.859202		1.01942	0.867101	0.924407	0.822745	0.899637
1.38047	0.445681	1.24308		0.431708	0.7412	1.2085		0.657625		0.68883	0.778529	1.13272	1.51603	1.33416
1.05335	0.623028	1.3686		0.956753	2.67644	1.08698		1.48847		0.727124	2.13633	0.809844	2.43864	1.24364
1.2483	0.489531	1.60814		0.486034	2.57336	1.37997		2.01014		0.585285	1.464	0.978219	2.14563	1.34342
0.980176	0.858406	1.10256		0.601944	0.920813	1.40808		1.13737		0.71469	1.7098	0.872089	1.55738	1.56263
1.42814	0.632094	1.03657		0.497325	0.771002	1.32174		0.408719		0.47333	2.60606	0.780504	1.67633	0.965009
0.799623	0.369814	1.38314		0.561561	2.99929	0.817425		0.913007		0.82738	0.359485	0.84399	1.66256	1.62873
0.853634	0.408182	1.31864		0.54807	1.93989	0.85895		0.85174		0.935001	5.88456	1.02566	1.52139	0.932014
1.34174	0.634516	2.07164		0.314711	1.11174	0.865013		0.744664		0.56751	0.454912	1.17171	1.63536	0.951536
1.28713	1.38213	1.19774		0.342324	1.01096	0.864111		0.76013		0.597124	1.9938	1.26211	0.392904	1.56024
1.09558	1.02505	0.891515		0.361597	3.10476	1.08293		0.977311		0.692159	1.27415	0.719117	0.51896	1.07045
1.53161	1.62072	1.26995		0.340223	3.57351	1.00307		0.882951		0.568866	1.00708	1.13388	1.09406	0.940845
1.70401	0.497851	1.46014		0.808259	2.1447	1.17195		0.966235		0.605072	2.03461	0.880901	1.59731	1.63329
1.09535	0.517375	0.930157		0.621285	1.83117	0.926644		1.168		0.83085	1.42425	1.07375	1.24759	1.64142
1.13937	1.15245	1.83361		0.609667	1.01725	1.22949		0.957018		0.910461	2.63743	1.09088	0.673496	0.945373
1.29157	1.25951	1.12811		1.26317	0.821856	1.02443		1.38678		0.378511	2.28523	1.09658	0.923627	1.34559
1.22333	1.35144	2.06552		0.779867	1.05506	1.0422		0.772346		0.967957	2.21209	1.06926	1.77073	1.34188
1.13513	0.39269	0.930822		0.657415	1.00469	1.00452		1.5041		0.39418	1.93274	0.886203	2.27078	1.27466
1.41284	0.392795	1.01325		2.12863	1.17903	0.834573		1.55909		0.509136	2.30241	0.868846	1.2012	1.75222
1.49136	1.4801	1.82228		0.677359	2.43404	1.16935		1.18031		0.556347	2.12434	1.4531	1.20364	1.55369
1.1059	0.554817	1.72182		4.20488	1.43997	0.894599		1.57865		0.875456	2.34636	1.09321	0.615821	2.31351
0.927059	0.461215	0.982734		1.03816	2.93167	1.16247		1.13292		0.721821	1.74017	0.914132	1.39092	1.1135
1.21134	0.665377	0.936897		0.312971	0.768938	0.995083		1.00345		0.873884	1.53669	1.04678	0.736521	0.823544
1.02462	0.638115	1.12122		0.296368	0.309453	1.09574		1.66079		0.576528	0.901267	1.19358	1.49691	0.70521
1.45614	0.86236	0.829835		0.251645	1.21377	1.25928		1.11597		0.947065	2.70052	1.44133	1.10465	0.876729
0.938849	0.875943	1.46954		0.319272	1.6075	1.1616		1.4419		0.432444	0.744649	0.433394	0.984218	0.77582
1.18287	0.942502	0.84015		0.340562	0.551595	1.16478		1.13955		0.939647	1.83931	1.34236	1.32703	1.04555
1.0216	0.785939	0.953479		0.904512	1.54479	1.26976		1.19476		0.44644	1.3157	1.4825	2.00646	0.782399
1.09663	0.519368	1.79036		0.478143	2.43378	1.31743		0.843038		0.760117	1.91719	1.22977	1.5016	0.630448
1.03712	0.77621	0.900997		0.645778	1.60596	1.07719		0.889294		0.4725	0.570279	1.29877	0.84229	0.955397
1.26223	0.71806	0.677662		0.553895	0.914322	1.12912		1.58606		0.583609	0.941987	1.27161	4.81904	0.664032
1.46256	0.797476	0.772792		0.335081	1.57125	1.64925		1.43126		0.718383	2.93068	0.745204	1.35013	0.915184
1.29572	1.13021	2.88433		0.61343	1.40996	1.48746		2.19397		0.338368	2.41084	1.0415	1.0779	0.823941
1.01813	1.6203	0.827989		0.381154	0.80348	0.898384		2.92883		0.972403	3.11207	1.42327	1.9091	1.05694
1.28647	1.0278	1.15704		0.235686	1.44209	1.07685		1.13211		1.31303	3.2206	1.1985	1.65835	0.999072
0.343365	0.589907	1.41247		0.783105	1.05795	1.0699		1.59569		0.881393	1.06725	1.14024	1.72565	0.560814
1.4335	0.762724	0.94845		0.315107	1.85446	0.944356		1.2842		1.03508	2.2058	1.31878	0.583724	0.992977
1.16846	0.363442	0.797455		0.648918	1.91044	0.925216		2.23293		0.41695	2.14122	1.05201	1.61096	0.567825
0.918556	0.587914	1.52132		0.795715	0.601535	1.77601		1.94643		1.23968	2.10204	1.13514	0.698912	0.72976
1.31562	0.964876	1.01755		0.348437	1.44943	1.08126		2.08383		0.441342	1.66724	1.2696	0.398349	1.12417
1.15846	1.0308	2.46171		0.4709	1.64208	0.905529		1.42835		0.761709	1.43161	0.803051	0.677368	1.46269
0.873751	1.53682	0.985467		0.646522	0.712421	1.24678		1.28211		0.0934293	0.859577	1.01367	1.38171	1.1589
0.954384	0.799923	1.4676		0.626876	2.27429	1.08927		1.15997		1.07064	1.97195	0.900138	1.75395	0.577017
0.989071	0.748707	1.20036		0.657715	1.16634	1.58093		0.942543		0.498481	2.79991	1.14201	1.80759	1.06013
1.35899	0.661924	1.16899		0.653293	1.45252	1.39525		1.36134		0.558936	2.61992	1.06949	0.826178	0.591105
1.01255	1.80297	1.00079		0.610677	0.891574	1.26202		1.93374		0.524793	0.796012	0.778391	0.4294	1.34575
1.26597	0.679028	1.06808		0.704662	1.85267	1.18998		1.5285		0.738095	2.51856	0.638682	3.21451	1.08278
1.02944	0.999602	1.22657		0.602351	1.31101	1.12174		1.59291		1.13068	2.15525	0.658892	1.38282	0.73673
0.977435	0.420998	1.00535		0.406843	1.13394	0.901747		0.839312		0.690079	1.53905	1.1656	2.38438	0.924117
1.25693	0.42981	0.952346		0.362371	1.07325	1.22065		0.950897		1.00332	1.43656	0.683448	1.61475	0.597464
1.15398	0.599503	1.13419		0.369967	0.96871	1.15001		1.23994		0.621464	0.909255	0.74166	0.606253	1.13864
1.33756	0.792084	1.17535		0.896159	1.58284	1.04893		1.94288		0.492199	1.18609	0.784008	3.31884	1.01707
0.713876	0.605071	1.46064		0.901593	1.2233	0.89358		1.45429		0.87839	2.08911	0.68905	1.39528	1.29511
1.01815	0.344226	1.07664		0.761321	0.994714	0.885519		1.68479		0.461165	0.922874	0.646112	0.945163	1.30243
1.08904	0.655866	0.867614		1.14971	1.0103	1.16749		1.50319		0.995304	1.05644	0.64568	1.6413	1.09501
1.26232	0.692257	0.809341		0.776871	2.16392	1.199		1.01099		0.563117	1.47079	0.642487	0.481153	1.03927
1.25356	0.314109	1.02407		0.787541	0.920339	1.05099		1.02897		0.635481	1.30258	0.805631	0.97652	0.692032
1.09428	0.727161	0.791441		1.06574	2.36337	1.02631		1.44685		0.846176	1.12222	0.824999	0.765601	0.714968
1.13895	0.676868	0.946437		0.517408	2.45495	1.0772		0.957947		0.793036	1.25726	0.847772	1.64798	1.57935
1.1497	0.874029	2.12978		0.611244	2.18997	1.01871		0.968322		1.03752	1.22405	1.24609	1.94173	1.52091
0.877134	0.785689	0.85862		0.738828	2.61401	0.967994		0.984773		0.731369	0.766831	0.948144	0.643045	0.713736
1.16406	0.70232	0.770639		0.526735	0.845814	1.07347		1.13937		0.600612	0.913234	0.898383	0.808062	0.599654
1.12483	0.294536	1.34001		0.592956	3.14311	1.17325		1.24934		0.668035	1.19313	0.904449	1.36888	0.96742
1.33296	0.430979	0.674009		0.543062	2.30621	1.21911		1.09962		0.735538	1.34968	0.634888	3.73647	2.46797
1.33897	0.643407	0.926666		0.638811	2.74505	0.980693		0.920454		0.971444	1.53499	1.06709	2.54918	0.724063
1.53229	1.06334	0.658723		0.516459	1.07442	0.931409		2.10186		0.781108	1.46084	0.652114	1.7107	0.848788
1.65362	0.4463	0.709		0.462207	1.97115	1.1008		0.984378		0.421506	2.05422	1.11337	1.84641	1.08843
0.841369	0.785139	0.655428		0.451249	1.97342	0.951226		6.99093		1.01706	2.34909	1.08507	4.08545	1.73705
1.32093	1.49025	0.83685		0.537901	2.39129	1.21778		0.99466		0.956224	2.3159	0.606744	0.678808	1.75849
1.37373	0.879642	1.18569		0.494406	3.07298	0.957004		1.17113		0.678955	0.8578	0.835458	1.47007	1.45613
1.88426	0.61136	1.01404		0.936854	2.28235	0.899182		1.0434		0.504932	2.90672	0.58262	0.582624	1.5488
1.34807	0.529367	0.791749		0.94832	3.25944	0.950077		1.12583		0.625219	1.94502	0.953895	1.3091	1.05971
1.13813	0.557506	0.950045		0.919038	1.08242	1.08094		1.16376		0.566205	1.54842	0.737735	1.17598	1.83111
1.17305	1.41005	0.782078		0.599739	1.32765	0.738381		0.951789		0.747081	0.3674	1.00644	1.82528	1.12949
1.47942	0.899727	1.07377		0.804715	1.61095	0.837693		1.02346		0.938715	0.773395	1.15505	1.66484	0.962735
1.16359	2.3968	1.05163		0.843021	2.31576	0.929613		0.703724		0.961597	1.75824	0.944223	1.30417	1.19955
1.09085	1.06686	0.900904		0.943038	2.83888	1.81159		0.875514		0.835925	3.01803	0.931582	2.37451	0.916815
1.36594	3.39072	1.39669		0.868568	0.661308	0.963137		1.10211		0.871309	1.55878	0.918149	1.75233	0.915912
1.29074	1.71563	1.1443		1.43743	1.15303	1.7016		1.09544		0.520441	2.79132	0.75414	0.632981	0.64551
1.26779	1.56024	0.745122		0.442108	2.37175	0.875057		1.04051		0.582408	1.04956	0.84211	1.70089	0.823168
0.987345	0.747057	0.657412		0.537462	2.56486	0.969179		1.10488		0.613184	1.37443	0.945678	0.641181	0.834267
0.937182	0.518669	1.12884		0.770187	1.81075	0.94156		0.794631		0.529766	0.353506	1.13428	2.65076	0.918312
1.37707	0.584876	1.2269		0.402689	0.950751	1.20797		1.10405		0.883724	1.33375	0.78615	2.53116	0.969207
0.990094	0.740038	0.753642		0.371382	0.926758	0.913044		0.982857		0.674582	1.2381	0.850653	0.696567	0.93999
0.898059	1.00752	0.968669		0.306903	0.961775	0.976997		0.797601		0.584306	1.45825	0.926911	2.11943	0.964491
1.02116	2.1845	1.00118		0.431507	1.05607	1.04426		1.22247		0.802423	0.854082	0.903257	1.02108	1.04242
1.19432	0.437069	0.989508		4.73982	1.88735	0.876432		4.41121		0.93815	0.58632	0.871135	3.02276	1.10552
1.23243	2.267	1.11495		0.629971	1.5955	0.78792		1.60962		0.606879	2.11366	0.834188	0.580943	1.90431
0.850601	1.15966	0.792993		0.900168	2.31413	1.00178		1.20604		0.5681	1.33755	0.699384	4.08932	1.41733
1.00723	0.677572	1.1304		0.372431	0.902631	1.00023		1.10878		0.579012	2.20238	0.856469	3.60661	1.38484
0.957075	1.18135	1.22978		0.344966	2.63483	1.19343		0.988344		0.519304	1.05523	1.23142	1.71409	2.0108
1.05126	1.11029	0.91224		0.849721	1.67413	1.03987		0.989288		0.715501	1.8985	1.2237	3.94218	1.84818
1.18753	0.60349	1.09344		0.264063	1.68453	0.930678		0.852635		0.660985	3.05925	0.873036	3.57829	2.04576
1.18235	2.41354	1.06614		0.472427	1.68717	1.07394		0.962018		0.68496	2.76457	1.19458	0.808612	1.54519
1.32341	1.38651	0.966596		0.303233	0.851333	1.0891		5.09254		0.994953	1.06753	1.30597	1.19276	1.11613
1.36053	0.777092	1.26991		0.378175	0.231583	0.939664		1.37755		0.69234	3.65134	1.14534	1.54119	1.28979
1.06986	0.563982	1.05877		0.377229	1.19916	0.720047		1.26651		0.727586	3.28459	0.765649	2.54393	1.61537
1.11051	0.90525	1.37098		0.587736	2.94982	0.801656		1.63538		0.758577	1.42162	0.865555	1.44595	1.85742
1.36676	0.367396	1.22702		0.166812	1.00251	1.09455		1.78219		0.701474	2.06673	0.787491	1.78615	1.3292
1.1875	0.58724	1.61155		0.152881	0.67279	1.06772		1.37143		0.692392	2.27469	1.17995	0.986503	1.3607
1.4527	0.600993	1.45948		1.22898	1.0888	1.12926		1.7682		1.18745	1.18395	1.66369	2.37558	1.48306
1.09919	0.993778	1.35204		1.46869	2.17084	1.37538		1.69563		0.732747	0.53851	1.17847	2.32114	1.05704
1.09365	0.906348	1.14899		1.31165	1.21022	0.757191		3.26659		0.838602	2.60204	0.914929	1.25911	1.11686
1.3291	1.01676	1.07503		1.33137	1.73989	0.838547		1.87473		0.653656	1.42891	1.03044	1.90043	1.47898
1.17608	0.595466	2.51404		0.853681	1.48743	1.23914		0.379078		0.783938	0.627139	0.936826	2.91464	1.14264
1.19412	0.286462	1.84829		0.890921	1.74016	1.37734		0.563776		0.675418	1.04516	0.834067	1.03461	1.70284
1.09364	0.619043	1.23004		0.670609	1.77457	0.904612		0.9466		0.51933	1.00563	1.16721	1.30807	1.46258
1.21189	0.637189	2.02019		0.66238	4.81192	1.29537		0.677051		0.744912	1.05195	0.842224	4.3481	1.22349
1.17211	0.827678	1.34871		0.552905	1.3554	1.25063		1.96125		0.882904	1.53233	1.14188	1.03253	1.11816
1.14598	0.909078	1.3683		0.373089	2.22428	1.38123		1.13907		0.517321	1.5057	0.9555	1.48654	2.31228
0.910622	2.89091	1.28419		0.706244	1.52955	1.28469		4.76275		0.837138	0.772302	1.48101	2.42752	1.86537
1.08061	3.07516	1.82318		0.998893	0.958311	1.38019		3.27598		0.590582	0.890712	1.37475	1.32239	1.28204
1.12169	0.726466	0.992952		1.39237	2.07303	1.38768		1.11079		0.694359	1.1606	1.23838	1.66337	0.667208
0.890624	0.618556	0.785553		0.299111	1.02646	1.01977		1.03347		0.818282	0.763557	0.861069	1.11118	0.715978
1.59738	0.698184	1.0293		1.03514	1.8623	0.910051		1.20562		0.604421	1.27581	1.09392	0.975271	0.599155
1.15487	0.506441	1.19676		0.552388	1.09064	1.0512		1.3509		0.580373	0.95034	0.844109	2.41362	1.10608
1.32704	1.19433	0.930946		0.852789	2.64806	0.924655		1.0932		0.820336	0.851649	0.883065	0.790999	1.04743
1.08556	0.728731	1.99263		1.24777	1.80528	0.864956		1.04766		0.59658	0.613051	1.12824	0.734637	0.498648
1.23652	3.26369	2.11263		0.768894	1.72011	0.81096		1.30657		0.827017	1.23431	1.28358	1.16184	0.813358
1.09804	0.493071	0.913616		0.490162	2.0553	1.24272		1.94376		0.683079	1.11518	1.32029	0.873826	1.25985
1.25412	0.416468	1.05498		0.788504	0.753113	0.796478		1.3662		0.915276	0.557602	1.05802	1.91086	0.990616
1.29269	0.665227	1.27445		0.72793	1.4779	0.977027		1.08141		0.759113	0.640971	0.824661	1.57727	0.785248
1.07703	1.02472	1.01436		0.886603	2.93978	0.932851		0.558789		0.839314	1.20124	1.38969	2.77164	1.08284
1.58799	1.53957	1.00732		1.40148	1.98334	1.02723		1.04407		0.686634	1.25092	1.06425	2.60907	1.04226
1.06535	1.36403	0.89823		1.08859	2.00425	0.792967		0.548245		0.795259	0.614137	1.1628	1.46316	0.937629
1.27079	1.26696	0.855095		0.660795	1.59198	0.881416		0.66453		0.69075	1.68498	0.893715	2.44611	0.419204
1.55076	2.03421	1.04984		0.976795	1.80149	0.98002		1.11669		1.02987	1.35825	1.03409	2.02905	1.01462
1.14693	0.623007	0.947447		0.665224	1.1618	0.91945		0.71726		1.07627	1.9923	0.870684	1.06944	1.07088
1.04456	3.78243	1.39017		0.766213	0.797988	0.675064		0.86804		0.648374	1.11076	0.845332	2.27872	0.787132
0.926013	1.03815	1.16619		0.546666	0.436026	0.773757		1.62173		0.949393	1.02755	0.969042	1.76172	1.0197
1.31064	2.5063	0.798328		0.672518	0.809609	1.29672		2.04084		0.727369	1.07296	1.10304	2.52909	1.00598
0.954245	0.876395	0.858041		0.776638	2.02617	1.49248		0.588293		1.12323	0.686651	1.04889	1.81139	1.15314
0.88517	6.103	1.09013		0.554866	1.80013	1.41491		0.725491		1.18009	1.26309	0.709466	1.02737	1.05002
1.95639	2.90725	1.02731		0.740235	1.62467	1.32841		1.32352		1.20969	0.993229	0.8937	1.32758	1.33689
1.95212	4.96167	1.29537		0.691493	1.23326	1.35655		1.77046		1.06071	0.413001	1.02129	4.3097	1.16008
1.3348	2.00219	0.948464		0.800408	1.75548	1.58887		1.18417		1.97363	0.415982	1.06415	1.13123	1.18709
1.13363	0.626486	0.951512		0.62895	1.58894	1.04043		1.75559		1.32373	0.669308	0.805753	1.37262	1.21466
1.16987	0.952784	0.934616		0.760878	4.97088	1.31307		1.09925		2.24547	0.855126	0.804861	0.690542	1.04186
1.49961	0.987445	0.807832		1.30064	1.78362	1.33027		2.39122		1.8946	0.895734	1.22301	6.31005	1.17519
1.20868	0.910545	1.04612		2.14428	1.64752	1.08684		1.24706		0.977474	0.678828	0.68053	0.868711	0.732614
1.09202	1.34276	0.921199		0.524228	1.16567	1.10599		1.86605		1.15392	1.03846	1.14008	2.38349	1.10381
1.47926	1.19542	0.867175		0.62808	4.03354	1.35933		1.94047		1.09643	0.813325	0.81843	1.0923	1.81353
1.51511	0.935752	0.91511		0.53364	0.486944	0.817185		0.964756		0.999467	0.67648	0.772961	1.00087	1.21732
1.43777	0.498136	1.03202		0.569228	3.29829	1.14248		0.906971		0.892139	1.32317	0.82728	2.36457	1.63012
1.48541	0.754744	1.17101		0.590308	2.05131	1.00067		1.00541		1.07833	1.03456	1.12367	0.882508	0.862673
1.24201	0.891051	0.987212		0.854011	0.994934	1.02236		0.863959		1.30373	1.14723	0.682072	2.60457	1.09273
1.68665	0.386951	0.822165		0.61689	1.86573	1.11055		0.777461		0.996461	0.922011	1.03715	1.15902	0.858604
1.11819	1.03635	0.949749		1.01023	1.24139	1.45052		0.696821		1.23691	1.56824	0.806331	1.9338	0.75209
1.2417	1.33959	1.14253		0.663679	0.930814	0.881856		1.04491		1.2312	1.34144	1.01569	0.395719	0.901812
1.12779	0.721409	1.25463		0.874017	1.58606	0.839656		1.6721		0.813873	1.1188	0.739521	0.837356	0.863108
1.4745	1.41576	1.06504		0.826802	1.73603	0.910447		1.6193		0.743618	1.00787	0.754459	0.747239	1.95243
1.07093	0.695538	1.23024		0.60832	2.52514	1.36586		1.43333		0.966839	1.4307	0.679756	0.545228	0.909388
0.803412	0.848206	0.749452		0.54181	1.00587	1.05963		5.01887		1.14245	1.57551	1.17363	1.92051	1.08609
1.38781	0.657332	0.959537		0.798492	1.88201	1.40729		5.08318		0.877943	1.74731	0.796023	0.937288	0.79855
1.2212	1.11197	0.995778		0.667368	0.655034	1.24143		1.74773		0.843336	2.01932	0.665363	3.29328	1.08975
0.819159	1.31671	0.8934		0.610282	1.46838	1.2275		2.11854		1.11386	1.2872	1.64508	2.7575	1.06768
1.04686	0.544952	0.822356		0.704177	2.73922	1.14287		2.00455		0.954026	1.23646	0.921051	5.09292	1.80322
1.97608	0.877295	1.25054		0.558325	0.829365	1.53352		1.39575		1.13232	1.36754	0.69986	5.03623	0.896881
1.46978	1.37214	0.899144		0.637284	2.8417	1.42576		1.20874		0.952	1.31985	0.937356	1.78378	0.638044
1.50106	0.748543	1.19375		0.80226	2.53095	1.15487		1.61019		0.888534	2.25695	1.62495	1.95291	0.719882
1.1398	1.15059	0.794312		0.782114	0.831489	0.989186		0.576978		1.01193	1.26622	0.887566	1.25307	0.708936
2.27666	1.202	1.02589		0.610278	2.54113	1.22434		0.686339		0.883628	1.22607	1.30848	0.38673	0.744911
1.54434	0.68932	0.865866		0.926489	2.33032	0.943859		0.497802		0.974899	1.76325	0.775107	0.723798	0.795858
2.15716	2.47422	0.783278		0.649586	2.09653	0.567065		0.782006		0.878737	1.42656	1.81878	1.93144	0.958199
1.6445	1.10929	1.1581		0.695874	1.38723	1.04307		0.767907		0.821477	2.07268	0.688589	3.01978	1.13258
1.11023	2.20069	1.29201		0.860615	1.75386	1.02752		2.23845		1.05389	0.788315	0.531266	1.72374	1.04701
1.24164	1.00776	0.768981		1.11956	1.87118	1.28517		0.642438		1.25073	0.43407	0.818304	0.704376	1.64946
0.934373	0.698664	0.768206		0.921887	1.67267	1.00934		2.05398		1.10611	0.560759	1.08194	1.6574	0.806727
0.896701	0.963529	0.870085		0.429457	1.32945	0.904821		1.98384		0.951234	1.94355	1.44668	0.73572	0.974358
1.14806	0.59333	0.75459		0.606609	1.64285	1.13096		1.06167		0.902223	1.78363	0.91712	1.65449	1.09242
0.786291	2.85693	0.728681		0.916387	2.58846	0.956211		1.26981		1.3267	1.15657	1.00152	1.84412	1.4671
0.830609	0.418759	0.966085		0.664187	1.42869	1.07002		1.16726		1.20858	1.1973	1.08781	1.49598	0.804125
0.701514	0.466545	1.35278		0.632134	1.88129	0.881756		1.11781		1.08901	2.16403	1.54388	0.967018	1.04174
0.777572	0.877414	0.732486		0.629978	1.68591	0.849898		2.49806		1.47544	2.1943	0.81963	1.20385	1.94864
1.10867	1.09443	0.695439		0.793335	2.04668	0.967859		1.48912		0.987278	0.805084	0.912126	1.07912	1.40575
0.847857	2.3753	1.07594		1.21043	1.35745	1.26615		1.6671		1.05083	1.85191	1.47912	1.14351	1.26687
0.698786	2.89535	1.3005		0.997979	0.550096	1.46629		2.29735		1.11511	2.39478	1.05169	1.02776	1.27622
1.43312	0.445608	1.32037		1.16717	0.759956	1.08624		1.83142		1.27111	0.505533	0.953488	1.65578	1.38267
0.591232	0.560081	0.788571		0.905	1.21184	1.52567		2.70214		1.26446	1.80986	0.708618	2.41556	1.46372
0.678137	0.805633	0.753327		0.759842	2.44779	1.1516		0.762966		1.80117	1.76233	0.834957	1.09837	1.67993
1.50779	1.40726	0.703059		0.779159	2.30744	1.55532		0.490661		1.01884	0.941601	0.951439	1.82106	1.62169
0.593204	0.705398	1.10181		0.490551	1.89796	1.01512		0.788854		0.986391	1.81655	1.28349	2.09049	1.23288
0.842949	1.1582	0.904613		0.788485	2.03553	1.25763		0.481974		1.03498	0.604645	0.615615	1.70599	1.7564
0.673615	1.04124	0.997131		0.486235	0.57222	1.10101		0.448253		1.19442	0.345175	1.06599	1.52785	1.08205
0.924224	0.53634	0.880185		0.554609	2.253	1.45372		0.65113		0.803439	1.48189	0.722282	2.05701	1.28869
0.999311	3.62994	0.960357		0.382881	1.39203	1.93637		0.959312		1.24119	0.943857	0.739865	6.83083	0.898931
0.7608	0.960321	0.874758		0.673999	1.87888	1.00654		1.03993		0.93436	0.568947	0.709232	1.6151	1.08645
0.74584	1.21898	0.945871		0.552914	2.72073	1.46449		0.810775		1.02207	1.17914	0.685291	1.05031	1.11457
1.39047	1.72247	1.14721		0.709806	1.51259	0.995222		2.7281		1.28171	0.726663	0.717728	1.12973	1.00146
0.840186	0.818101	0.463287		0.47448	3.17275	1.40761		1.14343		1.20285	0.648082	0.648612	1.62908	0.930084
0.482889	0.671543	0.805679		0.447965	1.40764	1.6647		1.49662		0.999398	1.45097	0.851652	0.911461	0.847447
0.776351	0.760546	1.32646		0.754084	1.52559	1.47945		1.128		0.86599	1.65223	0.536378	0.575005	1.10608
1.24428	0.748103	0.964261		0.812369	1.64432	2.71432		1.15549		1.13881	0.51402	0.754764	2.64608	1.24948
0.699987	1.36508	0.693477		1.2566	2.02523	1.56481		1.185		0.997469	1.661	0.713417	0.561059	1.02483
0.790908	0.912128	0.836902		1.19497	1.02898	2.15853		1.69318		1.07316	0.939716	0.675979	0.70827	0.883305
0.661252	1.24895	1.03243		1.1326	1.60379	1.18834		1.50085		0.845244	1.72313	1.28797	0.919664	0.824995
0.705781	0.891182	1.21347		0.739386	1.38738	1.24241		1.14508		0.998456	1.82236	1.1368	1.66685	0.868508
0.82139	0.456434	0.783818		0.580258	2.46722	1.13525		1.17357		1.25372	2.15531	1.30854	0.955911	0.972405
0.558057	0.635782	0.710188		1.25845	1.55956	1.21643		1.17433		0.959065	1.55602	0.713289	1.45813	1.03475
0.703534	1.5069	0.647001		0.478775	3.68291	1.16612		1.08709		1.02859	1.85991	0.641423	1.12704	0.931822
0.763157	0.645578	0.792954		0.501341	0.889065	1.33054		0.981293		1.04145	1.776	0.607201	0.639856	1.13573
1.27983	0.848813	1.05601		0.444139	4.25277	1.34086		0.804803		0.805239	2.16939	0.695772	3.4098	0.751372
0.791315	1.02956	0.92045		0.55688	1.162	1.35492		0.673203		0.88761	0.356216	0.626065	1.97862	0.927116
1.03753	0.633341	0.963275		0.795411	1.5785	1.5996		0.88657		0.791657	0.615277	0.622855	3.54698	0.797564
0.842151	0.913694	0.887164		0.589988	0.640907	1.20352		0.684778		0.853532	3.14474	0.721849	0.752388	1.02249
0.705126	0.520732	1.01364		0.413073	2.41919	1.46579		0.83007		1.11922	1.10138	0.585219	0.847878	1.31519
0.633817	0.483123	0.971818		0.832756	1.7801	1.34009		0.922229		2.62358	1.32559	0.813767	0.632632	1.17949
0.626	1.06689	0.950256		0.735959	2.51344	0.855652		1.27427		1.09984	1.49802	0.704403	0.55465	0.753166
0.840602	1.61299	0.984172		0.476321	2.80646	0.977248		1.56331		0.841508	1.35257	0.636781	1.40497	0.655192
0.854731	0.698347	0.761468		0.628403	1.23813	1.1695		1.65366		1.04234	2.1047	1.15408	3.3666	1.19489
1.22133	0.524986	1.02981		0.523394	2.52354	1.00546		1.3669		1.24595	1.33309	0.706203	1.41421	1.42759
0.720365	0.735922	0.936985		0.771372	2.57087	1.08716		1.41295		0.80458	2.18257	1.1298	0.593661	3.49943
1.21278	0.897955	0.951699		0.641524	5.26337	1.03955		1.23805		1.05184	2.40932	1.44555	1.06448	0.649555
0.910418	0.633978	1.31341		0.40245	1.76715	1.48576		1.85358		1.00665	1.87951	0.584102	0.855353	1.38266
0.806155	1.76806	0.887741		0.679065	1.49115	1.21456		1.1065		1.05472	1.4003	0.800487	0.800875	1.28794
0.770479	0.866684	0.806111		0.770744	6.1274	0.942344		1.30827		1.2569	1.48692	0.896043	2.34349	2.66511
0.803714	0.869988	0.732062		0.467972	2.43393	1.03133		0.890224		0.864232	1.44959	0.753276	1.66115	0.974364
0.829673	0.468631	1.17338		0.385832	1.14961	1.03657		0.805789		0.973424	1.76362	0.717292	1.38945	1.16501
0.826566	0.510104	1.05386		0.666055	2.85951	1.09638		0.976949		0.828155	1.84419	0.944648	0.816293	0.704326
0.624994	0.633244	0.675182		0.696882	2.29439	1.45342		0.748917		0.842781	1.51016	1.14335	3.1071	1.11372
1.07293	0.635076	0.690109		0.850296	1.98974	1.18519		0.926692		1.57716	1.34117	0.623843	0.892842	0.797787
1.17779	0.46787	1.0435		0.61334	0.577958	0.878829		1.39781		1.11952	1.9306	0.693404	1.11776	0.856249
0.764958	0.636515	0.960228		0.461405	0.74787	1.0366		1.07878		1.21161	1.55552	0.774708	1.27727	0.974534
1.05779	1.0137	1.12809		0.714052	1.00258	0.963218		0.872697		1.25756	2.89043	0.933587	0.678262	0.658327
0.931854	0.486604	0.98343		0.375527	0.893897	0.876727		0.81537		0.980471	1.12386	0.997807	0.517036	1.50615
0.906377	0.810146	0.967696		0.639274	1.02341	1.12021		1.25449		1.26273	1.11232	1.10724	1.87799	1.30847
0.992807	0.905829	1.0419		0.52484	1.13613	0.898844		0.853539		0.856653	1.46677	0.826887	0.946375	1.23048
0.898891	1.3404	0.843869		0.787686	0.757834	1.02187		0.99794		0.866942	0.548379	1.18669	0.973962	0.93563
0.958781	1.21897	0.757565		0.670103	0.488333	0.842425		1.2106		0.750732	1.17639	0.789507	0.617117	0.71058
1.31259	1.60908	0.903804		0.85856	0.764884	0.844335		1.49673		0.674769	1.25321	0.821231	2.04242	0.968932
0.933967	1.03894	0.798705		0.801883	1.77309	1.16158		2.00723		1.05373	1.84757	0.502975	0.78808	1.06723
0.569359	0.47353	0.755049		0.65647	0.273189	0.964032		2.26667		1.03192	1.45184	0.983153	0.578315	0.856458
0.762252	0.547652	0.869126		0.576733	1.70041	0.875477		0.777729		1.08742	1.21375	0.809512	3.77217	0.789985
0.795959	0.465924	0.94426		0.742547	2.04185	0.927174		0.784831		1.06784	2.92978	0.853027	2.21416	0.828565
0.814279	0.746885	1.00791		0.550725	2.68607	0.948457		0.713713		0.956949	1.71829	0.801827	4.23386	0.913134
1.14717	1.24812	1.14025		0.765013	2.13769	0.786251		0.75549		1.96845	3.50285	0.478997	3.97649	1.02217
0.857517	1.42158	0.923031		0.648299	1.09009	1.03418		0.80418		0.776353	0.670415	0.745361	5.04866	0.794328
1.18508	0.569468	0.880157		0.66097	1.11658	0.861426		0.929027		1.34493	1.0379	0.757292	5.12944	1.19767
0.71168	0.286125	1.03782		0.676302	1.23901	0.896096		0.903142		1.37433	2.7257	0.693417	3.61978	0.618323
1.03479	0.802633	0.72588		0.70443	1.96541	0.999113		0.759233		1.87393	1.7111	0.804834	3.60716	1.01759
0.907889	0.589423	0.741968		0.647331	2.57574	1.05678		0.908684		1.14448	1.46158	1.51654	1.41412	1.14456
1.1164	0.388661	0.969573		0.649359	2.56534	0.773329		0.799179		1.11509	1.1943	0.626094	3.4066	1.0934
1.16534	1.33795	0.997666		0.602667	2.49663	0.884329		0.800408		1.35403	1.03159	1.29249	1.52887	1.03248
0.990224	0.829737	0.912074		0.491499	0.724192	0.796931		0.963092		1.43571	1.05834	1.60906	3.12891	1.02773
1.01541	0.385605	0.792025		0.66376	0.822695	1.02581		0.853621		1.00919	1.34066	0.814922	2.62788	1.05572
1.23133	1.58538	0.863458		0.934806	1.23285	0.970416		1.20606		0.880903	1.87338	1.36775	1.57287	1.12484
0.846198	1.3637	1.23779		0.797138	1.44098	1.40115		0.842399		1.24825	0.369912	0.952834	0.460494	1.13637
0.962729	1.10436	1.06748		0.749657	1.04926	1.40524		0.862516		1.06256	1.75844	1.3252	1.32759	1.03033
1.03168	0.433822	0.900449		0.842214	1.25236	1.11466		0.802424		1.44099	2.02904	0.852338	0.683484	0.955819
0.948144	0.674222	0.826617		0.469001	0.86491	0.844512		0.455706		0.978925	0.639501	0.824817	1.13413	1.03603
1.10733	0.705667	0.860697		0.66774	2.13137	1.03594		0.671286		1.02544	2.91297	0.769173	0.922429	1.38479
0.881233	0.784569	1.36176		0.969279	7.6939	0.844073		1.47975		1.03671	1.63505	1.0528	0.559713	1.21549
1.1642	1.49155	1.38566		0.69403	0.446233	1.14068		1.29504		1.06588	2.16266	0.88545	1.737	1.07013
0.736554	0.545955	1.10363		0.698032	5.75026	0.826323		0.655337		0.850838	1.30571	0.773846	0.672737	0.799571
0.904684	0.662503	0.903188		0.999218	1.53669	0.954421		0.955358		1.04459	3.41888	1.20192	2.09693	2.55531
1.16719	1.4114	0.872617		0.606489	4.66984	0.982442		1.53968		1.19498	0.468307	0.91905	2.42913	0.931794
0.722347	0.70802	0.869109		1.2972	2.30783	0.851032		0.648443		1.28375	1.37637	1.25346	1.1912	0.939513
1.26042	0.657659	0.904989		0.942387	3.79286	0.925235		1.43311		1.02007	1.28617	0.853253	0.664952	2.28834
1.14758	0.912282	0.862749		0.942908	1.14325	0.897698		1.10204		0.990003	1.31468	1.02248	0.974868	0.864093
1.19365	3.54129	0.919564		1.21505	1.9918	1.10117		1.07625		0.901699	2.26618	1.39509	3.20022	1.17459
1.13771	0.706528	0.939889		1.0227	1.18044	0.861434		2.92268		1.00278	2.3386	0.641849	1.07667	1.41456
0.97827	0.87504	0.914766		0.866078	1.86537	0.915855		0.648006		1.1508	1.23353	0.917416	1.10595	1.8424
1.29302	1.42958	1.09683		1.26526	1.02914	1.14342		0.736058		1.0376	0.281795	0.853933	1.1544	1.18838
0.748334	1.13517	0.817835		0.644363	1.47587	1.03587		0.649539		0.82275	1.11576	0.971848	0.677653	1.8231
1.07037	5.82742	0.917396		0.673495	5.45314	0.834329		0.671457		0.937171	1.4755	1.08675	0.962391	1.38433
1.29417	2.0472	0.913543		0.724573	1.09496	0.940374		1.13729		1.39554	1.00088	1.35431	5.01475	0.935685
1.58402	3.57432	0.964381		0.677596	0.990266	0.975674		0.494816		1.20937	1.08423	0.871287	1.08299	3.99255
1.0833	2.00492	1.46469		0.544847	2.8014	0.961077		0.536998		1.11499	0.680992	1.35342	1.9019	0.880404
1.16183	2.04684	1.00632		0.590076	1.64331	1.03293		1.0738		1.02373	1.76531	1.08233	2.85403	1.32973
1.2993	4.43093	1.03495		0.651851	4.79807	0.768109		0.627864		1.02685	1.73822	0.948539	3.00357	0.885431
1.37073	3.8416	0.906822		0.513832	1.19275	0.783362		0.645068		1.19861	1.18927	1.36359	1.57464	1.5766
1.36745	2.74739	0.755486		0.500312	0.499348	0.986234		0.893968		1.09009	1.56981	1.58132	2.16087	1.227
0.796255	3.12511	1.06989		0.463503	2.16964	0.808684		0.891748		1.19216	1.17749	0.965398	2.51183	1.01484
1.29582	0.311328	1.09366		0.438973	2.10154	0.962334		0.922588		1.03128	0.824917	0.836296	1.94291	1.20237
0.925376	3.56664	0.979555		0.679571	1.67512	0.743593		1.25002		1.36201	0.569309	1.29314	1.73802	1.30511
1.26752	0.756994	0.976654		0.596652	1.94729	1.0583		1.23566		0.99843	1.22381	1.3712	1.37909	2.18499
0.824519	2.78193	1.05505		0.493424	0.508762	0.591752		1.10708		0.994466	1.16078	0.998328	1.29646	1.67306
1.09335	1.15988	1.48352		0.609492	3.87779	0.826092		1.22761		1.14234	0.432137	1.62316	5.1806	1.24959
1.30211	0.823839	1.1022		0.563193	6.16487	0.896258		1.57691		1.11352	3.48684	0.870335	3.38684	1.1883
0.937918	0.686819	1.00077		0.585665	3.28702	0.957109		2.46312		1.29604	1.47746	0.763695	3.54185	1.32279
1.30696	0.662735	1.07154		0.45546	1.14429	0.715864		3.79986		1.13987	2.2488	1.33355	1.61393	0.992898
1.58096	1.15268	1.40418		0.40888	1.81286	0.586732		1.53481		1.43138	3.23147	1.11853	4.5912	1.34251
1.16093	3.14237	1.16188		0.508606	3.68439	0.812246		1.0448		0.83526	3.52768	1.25595	5.1296	0.959471
1.51623	1.1673	1.2845		0.812169	3.53686	1.09988		1.23175		0.868785	1.07825	1.24738	1.0386	0.926287
1.02326	0.197667	1.1246		0.578637	1.9325	0.72335		1.34877		1.17813	2.34991	0.932235	1.88425	0.869646
0.996521	0.453489	2.63653		0.535687	0.45099	0.989206		2.04533		0.775747	5.48258	1.15622	3.72459	0.635352
1.11619	1.15747	1.03212		0.949978	1.73573	0.808189		1.54343		0.965147	2.11268	1.23905	0.908261	1.56396
0.933964	0.686774	0.68383		0.733888	1.51012	0.937624		1.17661		1.04958	1.34327	1.05868	4.06194	1.54023
1.0304	0.648188	0.845766		0.801856	1.20058	0.860684		1.52771		0.988345	0.481758	0.816142	0.790022	0.957281
1.71261	0.568168	1.76008		0.740167	1.45342	0.78325		1.10174		1.08664	2.32567	1.04532	0.963675	1.08998
1.10529	0.472742	1.59887		0.732828	1.73223	0.829758		1.93327		0.943986	1.34316	1.16764	1.51839	0.905043
0.90144	1.87316	0.964302		0.672808	2.38079	0.865061		1.13638		0.893083	0.635695	0.867053	1.67125	0.929272
0.812532	0.403319	1.80197		0.436622	2.7351	1.05517		1.02856		0.885912	0.585775	1.05416	1.84202	1.25178
0.828674	0.619463	1.4021		0.697143	3.71735	0.706317		0.926207		0.994929	0.951306	1.13874	0.750104	1.42735
1.68852	0.612935	1.12179		0.730857	3.46481	0.818704		1.00461		0.957683	0.356355	1.21391	0.887609	1.27666
0.945667	1.03901	2.02353		0.649047	0.943982	0.772123		1.47264		0.948379	1.03873	0.898379	1.7813	0.760452
1.13064	5.00304	0.998125		0.289224	1.71605	0.729961		1.51501		0.830893	2.46756	1.25665	1.53451	1.34362
1.09399	1.08603	1.42019		0.538145	3.00863	0.940665		0.968508		1.21952	1.89583	1.3551	0.406358	0.898584
1.12036	2.62951	1.61814		0.630974	1.23111	1.01976		0.860434		1.44338	1.60146	1.27536	0.834481	2.19417
1.18513	0.695391	1.44858		0.244185	2.0989	0.841519		1.22327		0.961741	1.4781	0.956447	0.595578	2.29059
1.78821	1.21974	1.01097		0.692616	1.51213	0.753594		1.56724		0.903176	1.40852	0.913173	0.626766	1.07508
0.899252	2.87918	1.06874		0.553378	0.905478	0.844274		1.25746		1.4298	1.4309	0.721056	0.545772	1.45967
1.12184	0.617412	1.10226		0.778785	3.2509	0.802343		4.25136		0.950632	1.47131	0.892787	1.6332	0.64797
0.669833	4.15852	1.40303		0.666816	0.85596	0.67864		0.620994		1.12966	1.59015	0.791697	0.994674	1.28508
0.78027	3.64713	0.85808		0.49351	2.54868	0.821834		0.855215		1.0271	1.44557	1.43764	1.1937	0.913718
0.69939	0.670713	0.828271		0.475278	0.748297	0.747757		1.20928		1.28197	1.98157	0.972493	1.16139	1.48005
1.5991	4.65179	0.81893		0.519615	3.9065	0.772723		1.14266		0.962213	2.40222	0.786805	0.468412	0.754192
1.38371	2.71136	0.635664		0.280176	4.389	0.736109		1.24224		1.30148	0.769648	0.948032	3.31335	0.788641
0.914131	1.18039	0.683583		0.393085	3.50285	0.675522		1.51082		0.862173	0.437898	0.847186	0.898168	1.26284
0.995009	0.965135	0.727548		0.530812	3.92354	0.765719		0.755964		0.826195	1.12136	0.836384	1.15064	0.993939
1.40773	0.570118	0.582112		0.371511	3.43548	0.918167		1.32578		1.04933	0.292216	0.734286	1.7998	0.794575
[truncated: 5,724 more rows]
