# Supplementary material for: Functional landscape of ubiquitin linkages couples K29-linked ubiquitylation to epigenome integrity
Source: EMBO J. 2025 Oct 22;44(23):6944–78. doi: 10.1038/s44318-025-00599-7 (PMC12669653; doi:10.1038/s44318-025-00599-7)
Supplement: Supplementary file 8 — Source data Fig. 1 [file 44318_2025_599_MOESM8_ESM.zip › Figure 1/1G/1G.xlsx]

## Sheet: Sheet1
shUb	shUb Dox	WT	WT Dox	K6R	K6R Dox	K11R	K11R Dox	K27R	K27R Dox	K29R	K29R Dox	K33R	K33R Dox	K48R	K48R Dox	K63R	K63R Dox
1.04522	1.40778	0.710937	2.13022	2.60427	3.84497	0.913662	5.65326	0.589179	4.34297	0.59071	4.75356	0.562752	5.88412	1.64088	5.83397	0.504923	2.9916
1.05458	0.637949	1.19377	2.59336	1.77997	21.694	1.1117	8.71779	0.752876	5.09427	0.762335	5.09234	0.728282	6.92932	1.48605	4.49243	0.398941	8.63545
0.98413	1.00856	0.66567	2.47227	1.50905	4.2503	1.26926	6.34159	0.596386	10.33	0.773844	3.45568	0.993299	5.46855	1.33081	6.08331	0.427975	6.79165
1.13727	0.675422	1.36616	6.70606	2.93746	4.4603	1.39745	2.78292	0.654127	11.5349	0.734065	5.19914	0.591818	9.41707	1.87235	5.57321	0.481567	7.0214
1.08362	0.919138	0.671313	6.58444	2.03908	19.2693	1.68943	4.50751	0.962858	10.5571	0.833567	1.94389	0.542035	4.73574	1.69765	5.48947	0.3248	21.0424
0.968434	1.21944	0.791125	10.0442	2.0177	11.8283	0.722228	6.35162	0.622634	5.68155	1.00313	7.69165	0.617014	2.1377	2.04026	7.03475	0.38938	1.95197
1.06763	0.739624	0.843168	5.84069	1.50366	4.40911	1.40175	2.1672	0.663311	1.99708	0.870791	3.65852	0.696643	2.16096	0.713465	15.1929	0.325714	7.33753
1.27615	0.67367	0.918629	4.79206	1.24545	18.5066	1.47404	2.54458	0.756779	3.57072	1.12659	5.16464	0.680743	1.70277	1.18293	3.08141	0.335283	8.15121
1.15309	0.834202	0.711623	6.64926	2.21798	7.63921	1.57031	2.98596	0.700935	2.80078	1.17958	2.99762	0.700299	1.28215	0.776677	2.0913	0.329614	6.07082
1.20505	1.08713	0.654006	7.25858	1.35984	6.53215	1.59219	7.51896	1.28914	3.13006	1.342	5.29354	0.546241	2.22985	1.06175	4.93943	0.387667	5.64659
1.46388	0.811864	0.569037	1.63475	1.03367	1.59243	1.01057	2.64395	0.482569	2.72093	1.03849	3.13386	0.626859	1.49241	2.82201	8.95163	0.415339	6.64105
1.3976	1.00387	0.649186	6.62648	1.101	6.81802	0.691666	3.42809	0.741389	2.32999	1.28106	3.5297	0.596693	6.72865	2.95414	4.98459	0.362909	5.65754
0.857592	0.693314	0.682218	5.78406	1.23696	17.7255	1.62526	4.4218	0.86486	4.25376	0.91521	2.25665	0.693261	3.33665	1.14507	9.97505	0.451356	7.41201
0.875182	0.95189	1.17647	0.73667	1.35416	7.26306	1.02568	6.19065	1.15256	3.7937	0.87497	4.36218	0.562094	3.36154	2.00624	11.7375	0.505359	3.10363
0.64042	1.51525	0.702646	3.75475	1.38718	6.28262	0.846745	2.97587	1.14996	8.1503	0.571247	1.2709	0.605716	2.71763	1.84067	1.18471	0.389773	15.228
0.876475	1.27528	0.69219	1.18548	1.01308	4.65471	0.985699	5.52483	0.761039	2.72201	0.766135	1.95935	0.651302	1.4194	0.838468	0.597584	0.413407	6.76645
0.867474	0.832276	0.571651	3.50666	1.47975	21.5259	0.839941	7.11879	0.961718	4.43031	0.623505	2.72335	0.80815	2.08737	0.923279	1.42891	0.41174	7.01903
0.839291	1.34937	0.889294	3.52541	1.18034	6.58784	0.871553	10.356	0.669692	2.23294	0.683372	1.60048	0.646258	14.7222	0.72975	1.10515	0.317293	5.82255
0.622936	0.771736	0.642775	4.30455	2.08511	3.58023	1.07878	7.31554	0.85709	10.7973	0.707025	7.36333	0.536973	17.7322	1.00661	5.27361	0.405584	1.78636
0.611166	0.696832	1.07497	3.76695	2.56208	19.9047	1.06605	6.49147	0.840384	8.78874	0.938177	3.66565	0.547457	4.64123	4.4394	8.78322	0.355374	6.9845
0.622974	0.869626	0.750899	16.2386	1.30868	6.29778	0.813817	9.76237	0.824475	13.7108	0.75686	3.84395	0.578219	22.1773	2.03054	17.8496	0.436571	9.24553
1.37124	1.1205	0.788278	4.05927	1.30395	3.60784	0.731951	21.5061	0.593524	1.27877	0.899939	3.03408	0.854447	14.0457	1.22938	3.50303	0.339056	10.2035
0.865437	1.07407	0.793421	1.8385	1.05555	2.74665	0.743329	5.72633	0.849987	1.54625	0.691662	4.88242	0.76832	9.19428	1.1948	4.90127	0.359376	10.4479
1.07573	0.739914	0.761317	5.52917	1.13616	1.80278	1.0551	2.38673	0.713296	10.6327	1.13167	1.24318	0.687175	32.4283	0.945166	1.87725	0.54764	4.52519
1.19683	1.23471	0.866218	4.36397	2.24308	9.80759	1.17508	1.99434	0.813208	3.9994	0.826941	7.61821	0.546216	2.34822	1.81104	5.49866	0.693134	1.20595
0.796028	1.02723	0.911359	8.57558	2.21453	9.53273	0.661313	5.02119	1.41137	13.7339	0.896027	1.13623	0.545696	6.13967	0.900641	2.12931	0.422278	3.60187
0.973199	1.17228	0.79978	5.93086	1.3059	12.9412	0.758823	1.91401	0.490706	1.73693	0.857517	4.82487	0.780317	9.02521	0.620251	0.798623	0.57772	6.10201
1.83623	1.07585	0.842873	12.4658	1.74461	9.81476	0.767919	1.81731	1.43601	5.54974	0.851468	2.80674	0.593256	1.74179	0.914446	0.86406	0.595483	4.52369
0.884502	1.70153	0.798018	1.19821	1.48868	2.71739	1.11276	3.08456	0.645007	7.38618	0.840958	1.30753	0.588988	11.3714	1.14347	0.534209	0.440562	5.86458
1.40641	1.6529	0.774008	4.7093	1.46126	7.09416	0.658743	5.03669	0.492048	9.32836	0.737979	7.21295	0.735388	1.51714	0.874837	2.70409	0.563906	0.913158
1.22298	1.13623	0.887439	4.03897	4.69122	21.9881	0.773905	8.35347	0.925889	3.8132	0.736803	4.41279	0.548451	1.95575	1.18409	3.38089	0.469856	1.95709
0.965262	0.898858	0.699485	2.06487	1.56915	11.1929	0.931219	4.41494	0.69821	5.4616	1.04226	1.11523	0.628867	4.94952	0.819404	1.2381	0.625451	6.27613
1.10384	2.36542	1.3546	7.47575	1.80639	8.79307	0.805242	10.5828	0.78193	2.96247	1.03289	1.07603	0.748415	2.34219	0.766544	0.811577	0.63182	5.4464
1.36926	0.809923	0.687096	1.62132	2.43084	16.4203	0.81076	8.23013	0.836449	4.67934	0.697965	5.83148	0.645604	1.79777	0.844	4.58023	0.775698	2.14078
1.76617	2.65676	1.2324	6.58806	1.61709	4.9936	0.978448	11.9805	0.660448	6.94913	0.707858	5.04896	0.697591	3.45967	0.787476	1.91069	3.4293	5.83122
1.43967	2.40814	2.17241	5.20955	2.04797	4.38426	0.694913	3.45109	0.724623	5.76579	0.606118	3.56167	0.579984	1.8678	0.968624	9.79583	4.88938	6.07476
1.34922	2.90253	1.41461	5.09483	1.94456	3.55439	1.08002	1.57571	0.731376	4.64614	0.813585	1.13367	0.638039	1.4711	0.847781	3.85772	1.6516	6.32615
0.895018	2.8638	1.00188	7.30773	1.71049	3.99618	1.21564	2.80376	0.76066	2.31753	0.793371	7.09503	0.707353	2.36433	0.752663	10.3091	0.934266	0.886552
1.11005	1.28734	1.03771	3.97902	1.63436	6.69295	0.78253	2.92741	0.888394	2.29039	0.81866	3.85442	0.694225	4.26092	1.03781	1.20171	0.996313	4.47466
1.1968	0.998231	1.55929	6.26978	1.67724	4.54255	0.837244	2.25167	0.756342	11.1481	0.821227	4.3249	0.553732	2.46489	0.601244	1.26756	0.636316	3.41679
1.35547	0.873444	0.653073	11.4437	1.68075	7.11885	1.54485	2.82449	0.783919	11.4427	0.863294	5.83603	0.671945	11.1871	0.606412	1.73904	1.02947	1.96365
0.967156	1.44688	0.912895	2.15182	2.25167	3.47014	1.17096	8.49704	0.763509	6.03488	0.785822	14.4197	0.604377	5.18403	0.70762	2.42915	1.20653	4.71083
1.15093	1.66357	0.701236	2.9014	1.76911	3.22518	1.3972	5.13856	0.754172	1.98244	0.812362	3.63015	0.613307	1.2633	0.951224	4.81359	0.749685	7.97982
0.870819	1.50092	1.00146	4.78071	1.87462	4.356	2.20365	8.48885	1.39383	1.45242	0.962318	5.96023	0.579205	5.92194	0.79956	1.66934	1.08457	4.87128
1.234	1.53182	0.89244	5.38155	1.36377	4.09953	0.946108	6.90859	0.868787	5.22223	0.819106	3.49342	0.681419	7.80127	1.06605	5.71704	0.756861	5.38661
1.34096	1.99235	1.09249	3.84209	1.80845	2.72635	1.02112	4.6328	0.747703	1.91127	0.947338	2.64836	0.742689	3.18581	0.749947	19.7146	0.982833	4.81769
0.952769	1.27572	0.604922	7.94426	1.22928	5.94234	0.881598	7.92308	0.87399	5.93209	0.838633	3.4151	0.589618	1.74024	0.744858	2.83623	1.14883	3.43304
0.940657	1.22293	0.859278	10.7432	1.45788	8.26881	0.76434	11.5258	0.909432	3.77244	0.722182	4.54743	0.822476	4.40514	0.675842	4.00413	2.50602	4.23422
1.05639	3.51739	0.863216	6.05204	1.6097	6.46181	0.889551	1.66509	1.17232	4.64162	0.871581	2.22145	0.658947	3.42093	1.03595	5.6319	1.08498	6.01649
0.904512	1.22545	0.648247	6.34373	1.42761	4.78369	0.819926	15.4162	0.716627	6.65582	0.881958	3.82155	0.658844	0.937837	0.892932	0.826511	0.860971	2.73804
0.836689	1.63504	0.916192	1.90452	1.24169	6.08315	1.05879	1.79796	1.0119	8.39587	1.14466	3.39942	0.751032	6.88647	1.83264	8.60321	0.832386	3.72825
0.895587	1.92032	0.690651	11.156	1.29914	5.05508	1.1766	8.32718	0.956133	6.61121	1.1391	3.12825	0.661806	2.85738	0.807074	2.0564	0.826515	8.54121
1.45758	1.00318	0.741166	2.83978	0.75542	5.16178	0.947113	9.56511	1.05001	4.68594	1.00802	4.83419	0.827081	3.62917	1.0748	4.30992	0.852565	2.55996
1.22256	1.16507	0.673816	7.00728	1.0313	7.59453	0.846881	7.26417	0.87308	2.95736	0.362976	2.85945	0.947853	16.3777	1.02926	6.88509	0.873641	3.85142
1.3055	0.915593	0.824142	7.31148	1.19134	8.08565	0.88649	2.70928	0.489093	3.63299	0.761288	4.04116	0.702044	2.24523	1.18503	4.05399	0.799846	8.21395
0.856435	2.4045	1.03059	1.84566	0.80677	4.81585	0.822864	2.12672	1.22916	4.74244	0.855992	4.89031	0.749665	1.27554	1.25702	2.20037	0.802977	10.534
1.10809	2.1136	0.781855	6.89483	1.01834	8.64641	0.891847	3.47873	0.973081	2.78147	1.03323	2.56062	0.591478	13.6846	0.646071	3.78858	1.04494	2.3547
0.811659	0.819927	1.87559	2.93163	2.67	4.35757	1.00689	1.96844	1.29032	2.63164	0.731114	2.29717	1.02675	12.5036	0.978645	3.85226	0.622664	10.0063
0.954376	1.22497	1.78316	6.43062	1.53218	6.2568	0.894478	9.96435	1.05089	8.80698	0.782006	5.4466	0.690421	3.6407	1.27151	1.2949	0.792762	10.7325
0.818004	0.911261	0.8149	5.82807	1.17974	1.13516	1.74138	12.6161	0.919333	3.78896	1.18978	4.51413	0.837191	14.9939	0.385627	2.80895	0.526188	1.22291
0.958659	3.49803	0.726723	1.71273	1.10366	8.31558	0.965488	3.7527	1.10453	5.79215	1.4873	4.84518	0.830863	2.64982	1.16099	1.95155	0.89208	8.42261
1.24217	1.58119	0.691518	7.11096	2.08872	5.94868	0.775951	2.16004	0.713149	7.87419	0.133191	2.92143	0.601861	4.38819	0.366617	3.48875	2.12501	6.51993
1.17191	3.0093	0.885888	10.7871	1.13969	3.21521	1.00244	16.3538	0.867404	11.7678	0.794916	2.15154	0.934889	4.01325	0.906204	8.23407	0.533248	9.90154
0.878121	0.968888	0.831665	9.91441	1.98626	3.07018	0.76846	8.98971	0.725394	18.7159	0.695168	1.36733	0.664728	2.0642	0.464692	0.702555	2.56456	8.06846
1.27338	2.20461	1.11033	0.961648	1.40494	10.2595	0.939294	7.64026	1.06776	10.7897	1.15881	9.34083	0.688471	33.3798	0.405713	1.38222	0.543326	7.30881
1.40286	1.92571	0.870871	9.86155	0.830585	3.8831	0.908101	10.8113	1.03071	19.1447	0.797971	2.81473	0.7232	2.48895	0.472195	5.31358	0.899477	5.28485
1.20657	2.51432	0.694432	7.79854	1.7869	2.61472	1.30251	12.9616	0.776326	7.12449	0.68575	3.75421	0.670574	2.11762	0.506662	0.474893	1.98999	5.72645
1.20924	0.804263	0.668195	5.01045	1.61919	4.17718	1.01983	2.72557	0.594676	2.18934	0.840977	1.77009	0.732452	4.20002	0.453533	5.89472	0.859742	8.35453
1.00409	0.810656	0.818703	4.70008	1.25219	3.49748	1.0419	8.59727	0.675258	1.79976	0.928185	1.9458	0.572469	4.17231	0.538704	12.7283	1.00073	8.78905
0.87772	2.72516	0.586453	8.05179	1.1294	3.29175	1.08079	2.66879	0.763295	2.74096	0.773701	5.57248	0.79804	4.93028	0.615887	1.62191	0.839587	9.94025
1.14424	1.45783	1.3244	1.74473	1.72693	2.84775	1.30303	1.97581	0.781561	7.76668	1.16657	1.45246	0.758432	1.87107	0.628208	0.754633	0.673041	2.85803
1.28276	2.10684	0.746853	2.43849	1.73823	2.21663	0.991254	12.6901	0.550793	4.45622	0.912336	5.95213	0.663007	1.80417	2.81778	6.4881	0.888316	2.79897
0.9236	0.836453	0.637865	5.31907	2.13546	2.70315	0.921349	11.9451	0.563738	5.75108	0.817244	6.8911	0.78184	2.20749	0.625543	18.639	0.657496	4.54076
0.850873	1.52874	0.813591	9.93034	1.30017	5.24598	1.14574	4.66579	0.834186	2.52753	0.865771	3.14433	0.704636	2.89819	0.684683	1.73381	0.715588	6.472
1.34762	1.17339	0.804829	1.52697	0.686153	3.66405	1.03453	12.5893	0.959729	3.94751	1.11353	3.68612	0.806595	8.51435	0.502762	4.93908	0.824548	11.2721
1.16166	1.22873	0.720553	9.36653	1.67443	2.62451	1.00158	2.46603	0.649884	5.44174	1.0893	3.30987	0.93966	2.22975	0.676469	4.52138	1.59798	10.7489
1.12649	2.24178	0.687275	9.89966	0.957376	4.67846	1.04172	2.34718	0.820495	5.23176	1.36095	6.27608	0.893397	3.18807	0.56962	2.50232	0.788425	12.2496
1.33139	1.24508	0.882664	8.91466	0.507905	5.92369	0.855136	5.17295	0.734418	1.15552	0.903766	5.67545	0.651547	3.26827	0.608597	3.42191	0.859071	10.4984
1.27268	1.76989	2.21576	1.57001	0.728319	8.34913	0.743258	5.16053	0.598904	0.856598	1.03123	4.96587	0.856509	2.7248	1.01539	7.22408	0.879181	5.653
1.03804	1.23393	0.741768	9.3903	0.69708	7.62153	0.877898	2.8919	0.785043	6.80903	0.857902	13.8618	0.929238	3.04063	1.46478	8.1132	0.825769	4.66544
0.883596	1.15822	0.681213	7.53347	0.814301	9.91735	0.907007	2.60585	0.752807	4.45668	1.07594	3.94017	0.879838	2.14179	0.564817	2.82241	1.01862	3.94724
1.38886	1.27861	1.2061	5.83519	1.17274	4.96412	0.905039	12.7028	0.769212	5.58109	1.03094	4.60291	0.861106	2.39474	0.55276	7.82638	0.831585	4.12987
0.912775	0.966677	0.784609	10.359	1.08528	3.25626	0.786892	17.0707	0.665352	7.30883	1.06666	5.8136	0.807711	4.78652	1.06433	8.57746	0.757384	2.72842
1.4269	1.52505	0.775627	7.10265	1.27636	7.77053	0.669001	1.15355	0.621978	1.16401	0.997698	6.03769	0.89667	4.73574	1.27026	8.5973	0.950991	4.25518
0.858898	1.17788	0.981134	7.67946	0.979787	4.52009	0.778178	2.21096	0.621463	12.3442	1.05343	2.48504	0.812442	3.21088	1.17419	4.89926	1.06533	11.6814
1.37742	1.71066	0.904628	2.16375	1.0139	2.11464	1.22182	3.81307	0.504874	2.47835	1.05819	5.52803	0.767473	3.34293	0.839273	1.90257	0.768621	4.31706
1.35181	1.24315	1.08497	6.58525	1.11269	4.48723	0.915592	0.946884	0.551088	2.52043	0.914472	5.64556	0.746439	2.27697	0.626411	5.45556	1.28641	4.7558
1.08721	1.17805	1.05674	5.80494	1.26641	3.6202	0.869279	1.3484	1.01647	3.24048	1.12761	2.0978	0.774194	0.902412	0.568774	0.964089	1.1198	10.933
0.922829	2.04758	0.627522	1.07855	1.06862	4.16223	1.06229	1.90958	0.895145	3.3878	0.926745	3.54444	1.37576	2.44541	0.773662	1.12464	0.905312	14.084
1.11023	2.00905	0.972422	0.86494	1.13873	6.02168	1.07318	1.93454	2.62341	11.5098	0.824824	4.73111	0.870117	21.0486	0.548631	0.825077	0.81371	5.20282
1.15881	1.24123	0.673442	5.38133	1.13396	7.08747	0.760623	12.2296	2.97321	12.5389	1.15488	2.53674	0.706733	5.62981	0.741417	1.96354	1.04794	9.37633
1.2524	1.31475	0.742549	40.958	1.21935	5.47405	0.838409	9.9643	0.887803	3.09604	0.877922	2.69171	0.785125	6.88712	1.14755	2.12722	0.997628	5.69758
1.16053	1.48127	0.828951	4.86575	1.24978	6.46199	0.86492	14.4194	0.722176	1.72896	1.07715	3.50145	0.674207	2.03662	0.68162	2.32704	0.768979	6.50489
0.737118	2.6305	0.733227	7.10414	1.11624	5.68232	0.91462	0.980953	0.848868	2.43328	0.979636	3.9837	0.927096	10.258	0.736494	1.08931	0.828917	5.66997
1.16584	2.36684	0.928393	5.93628	1.28706	3.89899	1.12498	8.90302	1.18519	3.39806	0.896805	4.55293	0.686565	13.0231	0.670767	1.27749	0.929954	5.25445
1.36338	2.15437	0.712358	14.0804	0.909464	4.99166	1.05012	7.29674	0.872473	1.39634	0.8231	1.72658	0.58687	3.56928	0.695787	2.16829	0.797617	5.45477
0.821476	1.10304	0.68876	6.43068	1.10566	5.57204	0.748501	9.88652	2.28783	14.8341	0.857584	6.2532	0.753231	2.3108	0.771281	6.7322	1.09004	3.76571
1.20649	1.11502	0.803704	16.2789	2.93855	8.78268	0.788642	5.9969	0.685803	1.73182	0.978	2.16629	0.833069	2.49574	0.562655	8.74891	0.75285	17.1809
1.07942	2.22498	0.553224	5.27229	1.2355	5.22449	0.979882	19.0688	1.14096	1.16839	0.941323	3.34955	0.712603	1.91768	0.618161	6.90057	0.827373	3.02541
1.28289	1.60373	0.798007	1.70418	1.10117	4.4812	0.851052	1.35538	0.767901	1.00573	0.935077	4.77577	0.668245	6.68476	0.664645	6.80536	1.03918	9.18061
1.18312	1.43749	1.02896	3.83535	0.97607	4.32423	0.998986	4.49225	0.654084	4.27706	0.942905	2.16419	0.672114	1.74229	1.55053	1.8268	0.529813	11.213
0.87142	3.12099	0.572342	5.23057	1.7858	4.80234	0.836462	4.1913	0.578403	7.98516	0.738822	5.21411	0.594448	19.7627	1.64952	4.08526	0.727018	10.2134
1.53899	2.13521	0.745145	5.54237	2.41591	4.23905	1.131	5.33438	0.768457	2.95758	0.880051	4.33908	0.741019	5.46418	1.45805	5.96322	0.762391	5.4097
0.824728	2.42704	0.723541	3.6164	0.944024	3.56003	0.978761	2.20958	0.515584	2.17882	0.923219	3.46587	0.654424	2.92181	2.14634	2.31215	0.831603	5.79479
0.986453	2.7312	0.67548	5.00752	0.885961	1.52877	0.840663	2.97711	0.837769	2.27314	0.877563	3.02248	0.732592	3.68989	1.47796	7.58502	0.601245	8.85402
1.32938	2.25548	0.813984	3.95253	1.21419	7.76485	0.918737	3.1244	0.610076	3.56726	0.771787	3.49541	0.640985	9.56178	0.583239	15.2471	0.692951	2.58717
1.59562	0.938006	0.755446	12.7054	0.922423	1.96786	1.30457	9.96654	0.41881	3.35007	0.878374	2.44815	1.00587	0.53299	0.67316	4.25188	0.837898	14.0085
1.55713	3.05629	0.69015	2.147	1.29981	5.77645	1.14772	5.71733	0.624618	2.23984	0.790105	2.73759	0.786828	7.50733	0.926034	5.18921	1.23591	13.9092
1.24732	1.19623	0.973518	2.02377	1.02283	2.58168	1.68882	23.5221	0.623011	2.98275	0.851512	3.98939	0.630054	2.62197	0.927017	4.12412	1.05632	3.18247
1.03888	2.08134	0.818477	1.73497	0.819277	4.15308	1.3728	7.67837	0.856682	3.37449	0.9188	4.07401	0.661364	5.93283	1.0105	3.78464	1.40118	3.06213
0.788875	1.13246	0.725515	5.32631	0.961633	4.50947	1.0498	5.56687	0.660354	1.85255	0.835905	3.4644	0.787303	4.2438	1.07489	3.67818	1.03557	5.66135
1.42389	2.64451	0.863034	2.92849	1.09254	5.52342	1.12994	6.25591	0.71935	1.23494	0.657157	3.77461	0.726701	1.50766	1.15207	1.89297	0.649651	6.70389
1.47736	1.1775	0.744873	3.11419	0.940242	5.87939	0.97187	8.30326	0.609574	1.77372	0.772285	3.62306	0.596224	20.6163	0.954055	10.8678	1.05908	1.07871
1.5018	1.12757	1.02061	4.46999	1.94645	4.39846	1.20167	3.39871	0.634091	1.77513	0.764136	5.17294	0.844638	3.89386	1.06616	6.22867	1.68461	4.66459
1.16773	1.41986	0.816479	5.79918	1.44184	4.44815	1.06738	10.1319	0.575934	3.47137	0.822496	2.40939	0.708209	3.14983	1.09614	5.72088	1.48764	8.01897
0.808606	0.905796	0.899089	4.06247	1.42328	3.41934	1.12362	5.99733	0.655131	4.10331	0.76535	2.33761	0.884048	0.701619	1.59994	7.39028	1.28794	2.10524
1.15369	1.81985	0.754752	4.21422	1.41742	2.92448	1.27474	3.50981	0.687509	6.60401	0.790483	4.95709	0.715983	2.64962	0.970258	4.5507	0.615391	4.17913
0.848124	1.06866	0.641966	4.99089	1.63246	5.99396	1.50253	1.78887	0.732607	0.942793	0.976491	3.14512	0.667787	3.38527	0.747152	7.55272	0.619787	2.00366
0.9464	1.19742	0.936926	9.70621	1.47837	4.49906	1.17105	5.48013	0.667047	3.18327	0.768082	4.68593	0.996716	3.8442	0.85976	2.56901	0.947924	7.59421
1.39246	1.94011	0.917028	10.1166	1.26598	4.04019	1.08365	3.65127	0.814089	0.681734	0.784683	2.42119	0.850948	3.03875	0.973202	4.74077	0.802757	5.22618
0.822505	1.78549	0.760098	4.83499	1.00633	3.9954	1.36946	4.88243	1.35995	1.71276	0.675471	2.29255	0.677652	13.3865	1.19033	5.83751	1.29624	5.59957
1.12864	1.69116	0.942125	8.52138	3.06111	11.1466	1.05827	5.31492	0.919314	3.01609	0.745929	4.86865	0.691457	0.952173	1.09083	6.10926	0.61379	6.03678
1.77062	0.818799	0.686188	6.9145	1.22896	7.15339	0.905787	14.5436	0.902925	5.85152	0.695602	1.47968	0.775864	3.55649	0.772762	7.96734	0.81849	1.67071
1.7455	1.17711	0.936609	7.73029	1.20266	4.19354	0.93436	11.3402	1.04719	1.57557	0.895842	1.47689	0.662526	3.48496	1.31599	8.36383	0.601106	4.65174
0.968113	1.88642	0.848568	9.52912	0.937969	2.47076	0.920282	9.65652	0.718093	5.14455	1.0331	3.42447	0.708827	2.73218	1.4283	5.90535	0.827363	8.50023
1.28221	1.44439	0.968246	6.44681	0.941188	3.21799	0.948942	9.75402	1.29457	3.37872	0.909285	2.97902	0.707172	14.7296	1.42131	1.25685	0.784425	5.04371
1.38804	0.956224	1.09649	2.14207	1.34708	3.61471	0.927744	11.8404	1.03471	9.29335	0.645257	2.86065	0.98138	2.26129	2.00926	8.52851	0.646661	5.97592
1.24636	1.36099	0.619494	3.21651	1.28675	5.96759	0.96707	4.5399	1.30539	3.1942	0.970197	2.40838	0.851343	12.0134	0.847529	1.5084	0.565802	2.92587
1.07618	1.36302	0.593005	4.42277	1.04384	4.18364	0.927532	0.839033	0.63272	4.09133	0.681556	6.8111	0.889318	3.48276	0.606268	0.893709	0.715978	6.99895
1.1999	1.23948	0.863067	1.73191	0.746843	3.23926	0.964368	12.1897	0.518208	2.15144	0.920146	5.22381	0.814843	1.73745	1.0074	0.98235	0.675952	1.76339
1.90434	0.887816	0.643012	15.9466	0.832248	2.46665	0.817052	2.60861	0.589618	6.39873	0.862252	5.28654	0.855344	12.5578	0.942838	0.862322	0.626705	7.13708
1.04615	0.940982	0.826946	7.40197	1.3253	5.26699	0.981436	3.00881	0.558726	1.90597	0.707056	3.31251	0.74039	8.3951	0.747275	0.846603	0.61096	14.0006
1.00304	0.96252	0.557136	10.1255	1.24187	3.34429	0.800726	12.011	0.637471	2.94349	1.11937	10.2066	0.690157	11.4081	1.49816	1.20542	0.881647	7.78871
1.71467	1.38418	0.599101	10.8718	1.42443	3.28889	0.788404	1.67657	0.563914	4.60587	1.01792	6.54631	0.688993	8.98295	0.924649	0.868248	0.703958	6.73359
1.35384	1.93968	0.72276	9.34895	1.23735	7.8324	0.858553	1.09663	1.35096	3.52085	0.852733	9.95968	0.926649	2.24513	1.51536	0.928818	0.612101	2.11139
1.23364	1.07411	1.08179	6.55812	1.09611	5.85067	0.872842	5.18835	0.576377	8.0471	0.839637	2.92839	0.897672	6.45469	0.899031	7.77015	0.861213	1.33581
1.28094	3.15158	0.605368	4.16029	0.99739	4.36276	0.670764	2.30993	0.585381	1.9759	0.751858	4.66506	0.747964	9.26538	1.51995	3.71746	1.38273	1.19488
1.21338	3.21508	0.509044	11.4735	1.06593	3.21126	0.650985	5.41648	0.600957	0.956136	0.730777	4.33935	0.742425	4.29468	1.05978	1.93878	0.632013	2.6448
1.03637	0.918993	0.520776	7.55718	1.15309	3.50653	0.684023	1.30621	0.568432	2.98899	0.987314	2.88816	0.732671	4.55596	0.981216	2.62458	0.872493	23.9065
1.04053	0.968284	0.667866	1.38482	1.37495	4.51198	0.784033	5.25628	0.572609	1.03907	0.974088	1.559	0.803892	12.2677	0.790322	1.36707	0.802894	17.68
1.157	1.08193	0.494584	3.66416	1.11585	7.41897	0.933028	3.74648	1.08801	4.3449	0.793971	2.71252	0.789657	6.09013	1.39979	1.4615	0.561506	0.734071
1.13023	0.89324	0.619219	6.64447	1.06034	0.618539	0.870442	2.6517	0.694124	6.20621	0.990215	4.45477	0.78179	11.7567	0.849535	6.52169	1.32689	5.40256
1.4536	0.940816	0.51114	4.52613	1.58303	4.065	0.821075	4.06289	0.800636	4.66335	0.816723	7.0367	0.710729	3.80748	0.6554	2.06628	0.887982	3.29845
1.15671	1.0721	0.470818	5.50973	1.24127	2.02877	0.721219	13.8151	0.781693	7.23658	0.89564	7.82374	0.85485	3.28285	0.830888	2.12315	0.677261	10.4856
1.08423	1.6154	1.00923	4.34036	1.52715	1.54352	0.923789	4.49081	0.978794	1.59366	1.0654	7.69881	0.732015	2.54312	0.728274	6.90167	1.01961	1.54742
0.889347	0.631376	0.476322	3.86313	1.15512	6.65332	0.676788	4.9737	0.806881	3.26224	0.723236	3.92229	0.721367	6.18829	0.948532	6.43765	0.922447	10.8004
1.10216	0.89625	0.932872	3.75943	1.08606	5.77794	0.806865	6.67324	1.097	1.77774	0.761381	3.31526	0.900299	0.962931	0.774259	9.96146	1.13092	9.44769
1.15998	1.04171	0.374978	11.8944	1.21825	6.1214	1.00398	8.3573	1.17277	2.95768	0.922201	4.95816	0.895536	3.75834	0.642318	7.96204	1.67392	9.61477
0.789945	0.544112	0.983496	4.84392	1.41772	2.80917	1.0384	3.20814	0.943466	1.05039	0.753145	4.88712	0.572546	2.98974	0.660366	5.73305	0.939579	8.87189
0.828798	0.787242	0.813836	2.80451	1.34997	3.88196	1.24773	2.37437	0.954377	1.38363	0.923676	2.06418	0.699479	1.49795	0.867129	8.28805	0.994933	5.32992
1.62959	0.630096	1.0799	4.68495	1.37918	7.54435	0.716001	3.03825	1.03317	2.1571	0.930668	0.918317	0.63692	2.70046	1.29707	4.00825	0.882226	6.15578
1.07267	1.22023	0.802315	1.37914	1.2732	6.50333	0.949097	5.44265	0.767307	1.07676	0.877879	6.66025	1.0186	1.06334	1.15365	6.31086	0.975536	7.19216
0.844749	1.18865	0.752042	3.47116	1.38091	10.3421	1.03474	3.76004	0.611607	1.40035	0.951791	6.51057	0.562925	2.70118	0.569657	1.9387	0.717381	8.63234
1.2332	1.17358	1.21696	6.70761	1.01451	10.8152	0.664538	2.46588	0.697027	0.968039	0.758393	3.13033	0.843693	1.5831	1.20365	1.55339	0.736988	6.65847
0.899386	1.17678	0.867062	3.50543	0.985397	6.7212	0.793398	5.77256	0.655838	1.20614	0.963681	6.57676	0.643514	3.62276	1.46921	2.25299	0.738357	5.38674
0.822388	1.60819	1.41931	1.3169	0.974497	8.08169	0.799343	3.5021	0.790267	2.53301	0.949468	1.85639	0.959448	4.06968	1.94557	1.86386	1.07612	4.64355
1.07915	1.79842	1.00416	2.97722	1.08558	11.4031	0.876223	2.75118	0.690122	9.72771	0.774908	4.32041	0.582402	2.78975	1.25829	6.65744	1.00424	8.20206
1.09098	1.01683	1.14782	2.09463	1.01606	2.66823	0.94115	3.70235	0.725874	4.1686	0.713393	9.54822	1.09625	4.21044	1.15295	2.71014	0.898897	7.20238
1.42383	1.08091	0.89808	2.39871	1.33121	2.69819	0.841199	0.610546	0.903436	4.66151	1.54242	4.87864	0.627501	2.78162	1.40315	1.75298	0.982365	5.95794
0.875374	1.34302	1.19609	9.6641	0.919676	5.86433	0.840986	3.34786	0.748877	5.26696	0.730211	4.14571	0.760775	1.68372	1.46302	2.15511	1.28692	6.47322
0.806102	0.993649	1.30304	0.948504	1.16742	3.58004	0.743844	4.75041	0.699161	5.58922	1.00372	5.19774	0.526981	1.84624	1.23103	3.18131	1.18379	6.82933
1.14337	0.783127	0.791649	6.90864	1.25867	9.93972	0.689514	4.0849	0.650201	11.4344	0.94738	2.22826	0.583735	2.01654	0.696502	7.35361	2.59749	3.57747
1.49768	2.44064	0.628	9.26902	1.23073	4.0181	0.593152	3.32858	0.797159	3.49848	0.737329	3.68356	0.735652	1.93093	1.07757	5.06922	1.01683	5.25051
0.802342	2.25729	0.866865	9.03432	0.63293	5.08816	0.864974	7.50874	0.659642	6.5635	1.03983	3.18797	0.486477	2.23989	0.545434	2.21402	1.18156	2.56026
0.898547	1.22177	0.657574	0.411802	0.925568	3.91074	0.859538	9.3631	0.694825	3.4055	0.950239	1.17909	0.580247	2.40443	0.8942	2.18057	0.885804	12.3343
1.04731	1.22082	0.636946	9.91225	1.36575	3.67336	0.897133	3.65242	0.881125	2.05712	0.91432	1.68242	0.493869	8.48077	0.704909	3.29022	1.281	7.33357
1.3458	2.13883	0.660441	7.18129	1.31951	3.95399	0.800172	7.49924	0.751849	9.85452	1.12875	6.15867	0.652175	3.3964	1.299	5.32481	0.655835	7.65444
0.85578	1.44071	0.930299	0.952899	1.57073	4.09545	0.857881	1.10543	0.648069	2.68971	0.898008	3.59872	0.627309	2.57999	0.937871	7.96286	0.695978	7.56929
1.22432	1.09228	0.771096	2.32825	1.19082	3.3765	0.819402	7.0198	0.787061	4.3705	0.754477	2.52635	0.766731	6.23397	0.956585	2.43944	1.11029	7.68342
0.812842	3.29435	1.03958	9.92011	1.04976	4.59835	0.817381	1.91857	0.689516	5.80952	0.884659	3.59153	0.984968	5.85612	0.813399	11.6628	0.984052	5.12836
0.883021	2.62104	0.521804	9.64896	0.979523	6.27448	0.851256	2.49566	1.00431	6.56561	0.956166	5.82013	0.921503	19.3977	0.753518	2.30575	0.673232	8.71196
1.02886	0.895966	0.543822	1.14814	0.795634	5.19168	0.762197	2.75132	0.546833	4.70929	0.933478	5.31212	0.601786	6.41975	0.632226	3.24146	0.997203	17.7385
0.992139	1.61835	0.830897	8.80763	1.06371	4.11174	0.980327	2.42519	1.10833	12.9461	0.690765	4.02637	0.572861	19.5877	0.640916	0.862547	0.794837	10.5338
1.47798	1.17598	0.561535	2.84283	0.999796	5.86224	1.01557	2.38503	0.548689	5.18004	0.837313	5.12789	0.59632	4.80458	0.854061	0.907769	1.09387	7.8996
1.02831	2.42251	0.815852	4.09036	1.0407	2.76552	0.86148	4.27451	0.843821	4.84949	0.891576	4.02432	0.773827	7.06431	0.692598	2.85349	1.21165	8.33039
0.825029	1.07257	0.454666	6.175	1.03619	5.52441	1.06526	3.45091	0.845411	3.10802	1.10052	1.35286	0.807729	3.91317	0.519282	2.71499	1.13032	3.85033
1.09634	1.66063	1.11602	5.92707	1.03988	8.34253	0.783183	11.506	0.432374	3.77348	0.840764	6.03886	0.659842	8.04562	1.57863	17.7237	1.15346	15.6231
0.832288	0.716724	1.05081	5.69276	1.21419	6.25885	0.882735	8.94938	0.963269	5.25935	0.807196	1.54994	0.644583	1.09272	0.648414	20.4802	0.996945	9.03383
0.861509	1.30209	0.669872	5.69789	1.06519	6.93162	0.721652	4.98306	0.592009	1.72388	0.765467	0.897088	0.678056	1.68517	0.681633	6.15915	1.27225	14.6292
1.36803	0.928567	0.678716	5.02633	1.13319	3.41787	0.92589	0.489347	0.575664	1.79851	0.607886	3.84134	0.660445	1.12198	0.78398	7.70032	0.855328	15.1005
1.07587	1.89875	0.982489	4.95668	0.983118	2.8626	0.965557	3.7745	0.854066	6.69411	0.611329	1.34167	0.850741	1.44157	0.812391	4.74876	1.51881	4.94907
0.948963	1.45957	0.894081	5.86847	0.664418	5.30721	0.730286	3.72717	0.507301	8.738	1.33636	6.3327	0.678654	6.15342	0.681513	2.50564	1.54737	4.14671
1.38525	1.58975	0.85238	3.65112	1.05864	5.89625	0.784769	3.31421	0.659044	8.54489	0.966183	1.28233	0.698929	2.67647	1.05427	8.26962	0.830968	4.18268
1.5091	0.943065	0.641284	4.71101	0.690328	5.96817	0.80867	2.05162	0.596695	2.61397	0.931072	1.94177	0.868752	5.50487	0.605611	5.30622	0.772189	4.03722
0.820357	1.47899	0.938804	8.78829	1.04339	5.80592	0.703263	1.43283	0.606252	5.21693	2.31401	1.28495	0.541489	0.991021	0.616657	1.59095	1.64332	5.25017
0.95228	1.67758	0.749233	7.23277	1.16612	6.40868	0.850846	6.77435	0.756351	2.9964	0.921982	7.83207	0.533406	2.21982	0.68888	1.22029	0.893223	5.77949
1.23369	3.07236	0.731477	0.862256	1.25109	4.65347	0.675679	2.08375	0.635489	4.67878	0.635382	5.77121	0.750581	4.20771	0.748115	1.80832	1.07692	2.27895
1.03279	3.3776	0.849859	3.24208	1.36923	6.29239	1.06385	2.02706	0.530751	2.9506	0.760569	4.16358	0.716486	5.15926	0.700284	3.43485	0.780217	2.66009
1.35108	1.04183	0.679881	15.8914	1.05753	4.51562	1.65453	1.61743	0.830871	2.5096	0.822907	4.51245	0.716167	4.25088	0.522524	24.3834	1.14699	11.9927
1.03712	1.18451	0.98847	7.23283	1.02198	5.69255	1.05015	3.23354	0.79669	1.34496	0.988138	5.4067	0.496544	5.36288	0.747279	1.69967	0.855711	14.3073
2.38103	0.743351	0.730327	7.53623	1.33807	7.47038	0.852619	3.76888	0.772965	3.51763	1.66191	8.42417	0.623037	3.19348	1.15505	1.10727	1.27412	8.06124
0.939418	1.43113	1.04008	14.384	0.675596	3.26658	1.72093	2.60495	0.885317	5.31267	1.28668	2.90055	0.623475	1.25457	1.03955	8.23319	0.78199	7.07542
1.1148	1.54557	0.916704	2.39305	0.604305	3.04666	1.2462	7.98075	0.726228	4.97997	0.892962	3.91018	0.422548	3.7259	0.828549	3.43983	0.9267	4.02405
1.08951	1.64579	0.933699	2.6164	1.44066	2.12616	0.882321	1.11787	1.67196	5.16562	0.837028	4.35102	0.416556	5.65302	1.01717	4.09371	1.10473	4.11581
1.13904	2.3474	1.14376	2.98975	0.748301	3.10027	0.764826	1.12456	0.883817	5.02427	0.849611	2.7098	0.453865	4.71627	0.801934	8.52267	0.974796	2.84835
1.38782	1.14739	0.908405	12.9028	1.17526	4.01021	0.998753	1.28834	0.792772	6.81558	0.840212	5.4103	0.350472	2.34077	0.711174	10.6855	1.04153	5.93587
0.83849	1.19363	0.935907	0.915086	1.13328	3.0957	1.02242	2.80454	0.75903	6.86253	0.781926	4.16934	0.292363	3.81702	0.857107	5.94999	0.81942	4.76326
0.979027	0.935302	1.3728	9.59944	1.09415	2.23437	1.08697	4.9191	0.905021	2.8633	1.49141	2.10482	0.550714	1.8468	0.890695	3.42135	0.978006	1.78153
1.02722	1.04258	1.43367	0.929328	1.76138	2.23329	0.903389	3.09966	0.856541	8.26203	0.803038	3.6303	0.56792	2.67363	0.69597	4.5345	1.25581	6.02603
1.40102	1.62931	1.20943	8.2172	1.42947	4.55916	0.833247	5.34457	0.692579	5.96752	0.54914	3.74041	0.576117	6.89905	0.711199	4.72204	1.1124	5.92231
0.855294	0.751124	0.897385	7.6824	1.33285	5.14525	0.779193	4.62676	0.872207	3.30199	0.660076	2.82217	1.03401	5.02326	0.746683	1.94825	1.47104	8.98247
0.937087	1.73258	0.829986	9.9408	1.49609	4.68346	0.917674	7.81311	0.86481	4.95665	0.793438	3.98233	0.617697	4.5612	0.904833	2.50609	0.945585	3.06716
1.02668	0.524456	0.880747	6.31807	1.82609	2.94746	0.725889	6.7263	0.756912	2.27591	0.627846	4.49872	0.27539	1.57275	1.01407	1.55913	1.52939	1.68565
0.934379	0.636383	1.0932	3.00511	0.613821	5.32582	0.799145	6.45684	1.21634	7.69315	1.04001	1.17742	0.47542	9.1754	0.726159	3.3343	1.18903	6.0781
1.41898	0.616622	1.55539	12.7793	1.11944	4.47276	1.03793	1.18493	0.773917	7.24104	0.945956	4.56795	1.085	12.314	0.807112	6.64622	1.12627	5.06847
0.756188	1.14249	0.890702	11.2511	0.697359	4.71396	0.726786	1.05857	1.10905	2.37013	0.705	6.5022	1.24018	1.79398	0.953014	3.3593	1.1321	9.29006
1.21342	0.657945	0.963172	15.1614	0.965692	6.38547	0.68276	6.11043	0.864444	17.2351	1.00413	7.56646	0.694493	11.8945	0.58276	1.96479	1.01176	6.86721
0.878905	1.09923	1.10642	5.2711	1.05095	9.43279	1.10177	2.12205	0.859192	4.55777	0.975312	3.0249	0.462202	23.9569	1.11401	5.23024	1.02769	3.24013
1.36024	1.1822	1.26324	2.90306	0.819898	8.17243	0.639078	5.29566	0.576818	3.46573	0.795877	3.4322	0.500058	1.33385	0.825885	5.30475	1.01053	5.90009
1.16705	1.9181	0.869868	1.27086	0.763364	8.28663	1.03331	3.8772	0.912927	5.22811	0.716303	3.04219	0.501003	28.6123	1.25126	2.61722	0.386974	5.51009
1.41059	0.882703	0.934899	4.55624	1.75501	5.34092	0.799168	3.68762	0.641057	4.12226	0.719679	1.94385	0.743382	1.348	1.71352	3.86256	1.6005	3.9844
0.857034	0.562122	1.10385	3.90102	1.01372	3.2041	1.0504	2.734	0.862671	3.73587	0.96554	5.86343	0.806132	2.65024	0.772597	2.39133	1.44826	4.90721
1.06981	1.2189	0.965785	1.75677	1.79239	12.1189	0.934646	7.75032	0.850031	2.40393	0.616893	2.84038	0.746402	1.31642	1.15108	2.66603	1.0272	4.57858
1.12112	1.12345	0.730333	5.07973	0.799236	5.52183	0.910553	7.65519	1.10283	3.34723	0.974694	5.11823	0.72943	1.16979	0.926381	5.52322	0.68153	6.00526
0.913738	0.872038	0.897969	0.932419	1.0469	4.18613	1.17331	1.4472	0.784962	2.97895	0.582293	3.93711	0.984743	1.19375	1.22597	5.33575	0.691462	14.3429
0.926539	1.49636	0.90157	3.61157	1.19327	3.21854	0.766413	7.43871	0.860292	7.53966	0.759098	6.0278	0.900796	18.3809	1.01301	22.682	0.627002	14.1833
0.915983	1.34407	1.22261	5.87158	0.947747	3.00314	0.618328	3.47588	0.682149	18.707	0.763104	6.76803	0.766123	1.83021	0.838627	3.30784	0.784759	2.45145
1.00448	2.04712	0.595079	6.02675	1.15258	7.92858	0.735997	1.61431	1.4324	12.8639	0.967872	3.97467	0.848689	1.30725	1.19852	3.81941	0.59796	3.31645
1.21378	2.58439	1.02591	2.92787	1.67375	3.30395	0.724837	5.77683	0.73557	2.4706	0.812842	6.8959	0.976916	15.0811	0.662235	3.68073	1.04789	4.43959
1.48618	0.787985	1.0589	1.75343	0.842409	4.5532	1.09062	2.34254	0.613686	12.0152	0.713164	9.74518	0.834719	1.95214	0.799961	5.81222	1.56872	11.3785
1.14923	1.3064	1.09814	5.35068	1.67046	3.04442	1.0035	11.4069	1.12047	1.05097	0.958391	3.7619	0.986147	1.57605	0.890995	1.39895	0.780271	1.93048
1.07273	1.40317	0.554468	3.48193	1.2239	3.65447	0.777353	4.27494	0.850659	6.33903	0.692189	1.56075	0.764778	3.72471	0.704667	2.30886	0.341064	1.06966
0.937858	1.15124	0.865498	1.01845	2.04521	3.40487	0.960746	2.95086	0.666431	3.90993	0.773329	3.59586	0.829734	2.40608	0.914232	1.64758	0.756376	3.36107
0.964814	2.3617	1.44487	26.0851	1.7244	8.83617	1.00992	3.14027	0.720356	1.31117	0.842562	9.37598	0.64675	1.41811	0.97938	1.12411	0.551788	15.6367
1.15712	1.35086	1.17382	1.29838	1.40943	11.7878	0.763875	2.26048	0.760689	5.05914	0.74348	3.40662	0.912185	2.10147	0.739296	0.930376	0.389753	15.2977
1.18485	0.698746	1.21967	0.723705	1.39945	8.72157	1.07445	6.42966	0.839425	1.43558	0.965126	1.86716	0.696665	1.93425	1.29628	2.64981	0.738871	14.6923
1.17287	1.15563	0.649567	0.750017	1.96441	12.2842	0.845016	3.83539	0.823031	8.94554	0.959699	12.3497	1.08306	1.73516	0.739977	13.2185	0.801857	6.93759
0.853328	1.33426	0.703759	1.37532	1.40367	9.50767	0.962637	2.52891	0.935008	11.2387	0.802207	2.22382	0.98925	7.36877	0.894348	0.824748	1.29666	0.701749
0.875103	0.946527	1.0727	1.4184	1.45022	10.8274	0.728364	5.82674	0.913627	15.6375	0.808271	2.84164	0.869379	12.3325	1.31174	2.04194	0.62067	7.68308
0.981746	0.970144	0.77571	7.49414	1.38832	8.99427	0.686184	4.61547	0.801152	15.087	0.902655	1.82419	0.790767	12.3611	1.19468	1.6383	0.843522	6.08128
0.816172	1.1931	0.838011	9.33259	1.79506	1.54072	0.797394	5.40422	0.713987	31.4307	0.841705	6.87699	0.809837	4.54485	1.25385	15.9147	0.891119	1.35505
0.919789	2.28397	0.976496	9.3967	1.83653	2.98536	0.786969	6.30742	0.900043	2.49326	0.646812	4.33207	0.727526	2.14982	0.718836	6.1701	0.796909	8.08946
0.840738	1.23694	0.820993	9.96113	3.35079	6.43318	0.857644	3.70994	0.645789	5.04539	0.777244	1.59416	0.74518	9.3247	0.723727	2.14183	0.644654	13.4081
1.1838	1.55846	0.93358	1.24533	1.71122	5.25108	0.949473	9.801	0.738744	5.44214	0.8226	1.00961	0.637401	3.67704	0.572263	2.22544	0.843674	9.13015
1.05994	1.93632	0.899184	10.6119	1.13098	2.61712	0.915118	10.6149	0.49812	13.5592	0.865706	7.87583	0.75227	5.84574	0.900777	3.26708	1.01009	10.6024
0.988837	1.46179	0.862563	7.28421	2.59082	3.76629	1.14424	6.86321	0.850526	3.7521	0.849437	8.24526	0.615529	1.53007	1.15174	3.63906	1.05491	13.2424
0.883425	1.37305	1.04789	9.43879	1.23292	2.0087	0.878676	9.30346	0.640965	4.28062	0.92462	4.13383	0.633764	18.0181	1.09952	5.53112	24.5189	1.97202
1.03607	0.778203	1.11928	2.27736	1.15925	4.70756	0.825576	1.94891	0.844254	4.05337	0.809078	9.89728	0.791552	6.06923	1.09566	4.2206	0.814342	1.22544
0.806127	1.95011	0.883298	6.91631	1.27327	6.53084	0.80557	1.71189	0.773892	3.04197	0.774691	3.39274	0.885821	2.57658	1.09959	2.59135	0.573005	1.0843
1.17357	2.67753	1.1678	8.19609	1.45344	6.45653	0.804129	3.73725	0.699035	11.1027	0.94323	8.96344	1.05025	9.03682	1.07973	13.2616	0.576912	5.0403
1.19806	0.871695	1.01231	11.6811	1.7746	6.08133	1.05092	8.07209	0.558686	6.32142	0.862496	2.73721	1.02302	6.97268	1.01695	0.709881	0.530205	4.53718
0.855616	0.984865	0.6165	10.6189	1.57797	4.02889	0.729351	1.82126	0.553091	1.79155	1.07599	3.97402	0.519885	1.51029	1.30519	3.31564	0.653208	8.29223
0.901064	1.0161	0.615157	6.48318	1.92808	5.52474	0.645902	0.96878	0.843171	1.27939	0.900073	3.98057	0.738588	4.02059	1.51672	1.44953	0.647701	6.43206
0.980228	1.14772	0.639148	10.7143	1.06645	4.34392	1.07189	12.0741	0.688816	1.37733	1.06793	4.69611	0.95091	8.57792	0.57154	5.36982	0.624189	12.2929
0.995424	2.83622	0.972408	10.0678	0.98791	6.10333	0.720336	0.774631	0.483513	9.61985	0.854842	2.81391	0.539508	8.09197	0.619708	2.42403	0.690994	0.835109
1.31611	1.20479	1.02491	11.0664	0.98473	9.07264	0.893366	13.7449	0.818606	2.80901	0.940001	3.79693	0.748196	6.30914	0.548999	0.904361	0.628249	2.67104
0.744083	0.964062	0.426548	12.0119	1.18002	2.35735	0.994881	1.23389	0.771286	10.5233	0.803879	4.29047	0.576343	4.85017	0.676149	4.30647	0.506865	0.419471
1.33912	1.01044	1.06239	17.2447	1.1393	8.10203	0.81356	0.817216	0.992202	12.0609	1.16648	3.69579	0.727313	1.31128	0.624662	0.655597	0.528923	5.0581
0.866067	0.785359	0.710345	8.71013	2.85742	7.83083	0.627695	6.63849	0.72841	4.42719	0.796731	2.07511	0.643727	20.2035	0.629819	0.37417	0.558286	17.7497
0.777861	0.793626	0.904706	12.0614	1.80933	2.40065	0.724365	2.54664	0.767855	2.05044	0.625736	3.79157	0.912245	5.24883	0.67331	1.44838	0.529869	12.1898
0.986029	2.76991	0.579626	11.2378	1.69842	12.5969	0.749308	7.5554	0.777762	2.36985	1.31161	0.61582	0.874307	6.63777	0.755344	1.15384	0.47952	9.51468
0.751381	2.8509	1.17828	10.8535	1.54053	4.87004	0.918116	2.19982	0.749437	2.94393	0.844215	2.06383	0.759714	1.12035	0.745834	4.03694	0.673558	12.0657
1.28104	1.03257	0.487712	2.98212	1.3946	7.83527	0.647863	6.56642	0.557553	2.59093	1.13624	7.0186	0.805105	15.9343	0.567962	1.07605	0.55466	3.39722
0.763459	1.35933	0.481936	4.75401	1.16242	6.05083	1.16309	4.64128	0.813469	3.67916	0.847523	6.27311	0.818784	5.27754	0.70986	0.938082	0.534048	8.01907
0.89132	1.31556	0.970938	9.19384	0.977889	5.33685	0.837773	3.72278	0.795938	3.73686	0.962578	8.00647	0.785708	1.79143	0.741687	2.36341	0.70826	12.5808
0.840523	1.618	0.791355	6.49545	1.15571	5.31309	0.705789	6.7469	0.635169	5.01761	0.485934	2.45699	0.895808	2.80628	1.60452	2.5578	0.697073	4.95657
1.0029	1.26875	0.841144	11.4394	1.21685	3.47576	0.807146	2.79567	0.833963	3.28439	0.736618	5.82377	0.830398	6.53921	1.7888	3.93507	0.606339	3.85334
0.68891	1.29768	0.548289	6.38613	1.18098	5.30275	0.910576	7.7885	1.14275	4.81617	0.594815	12.1392	1.00851	6.40875	1.09363	1.45479	0.582814	10.8336
1.14399	1.72102	1.11295	7.64537	0.924635	7.21539	1.0962	5.48819	0.878556	10.2302	1.28877	6.3221	0.872256	7.70642	1.08688	3.43687	0.656658	5.23699
1.23124	2.147	0.534719	8.35899	1.04863	6.00524	0.639716	2.66994	1.14155	10.5559	0.83139	3.29894	0.796445	3.8316	0.955536	2.4955	0.503462	6.75558
0.901989	1.72693	0.535537	5.65663	0.966443	3.32204	0.827628	5.26565	0.705108	4.00111	0.934364	3.38773	0.77142	2.25159	0.853081	4.2682	0.6817	6.87975
0.958873	0.668554	0.762299	4.76186	2.76259	12.9943	0.578119	6.32714	0.618376	1.19892	0.858658	5.64647	0.91923	3.87889	0.725246	17.6978	0.643598	6.7061
0.811259	0.837824	0.806201	3.78476	0.912886	5.97398	0.850415	2.20677	0.996421	4.86549	1.0078	5.25917	0.988718	2.7781	0.489846	5.96231	0.459485	5.58636
1.06694	0.732988	0.906499	3.72156	0.899951	5.43919	0.563583	1.61793	0.762766	5.74737	0.859208	2.3616	0.995412	12.1276	0.435848	3.17047	0.658414	7.31424
0.877145	1.07382	0.877391	9.50574	0.930445	14.8506	0.700539	2.62565	0.829187	5.61243	0.742555	4.62701	0.952279	3.02167	0.631526	1.05499	0.777389	2.9457
1.03171	2.10253	0.921465	8.23249	1.33997	4.33578	0.942425	2.78954	1.00411	9.92068	0.939602	3.41736	0.799031	4.76405	1.6335	2.9593	0.499534	3.82563
0.919103	0.86156	0.977158	2.07165	0.883097	6.35932	1.06139	11.3383	1.21754	4.26587	0.977733	4.329	0.877398	1.39729	0.703379	3.87364	0.639188	6.78051
1.13857	1.4733	0.790464	5.7261	1.07077	5.11816	0.62008	6.00632	0.979083	2.0144	0.678059	4.71673	1.3793	2.74961	0.537998	17.3416	0.500858	4.18788
0.994452	0.760812	0.808621	1.75869	1.57453	3.37263	0.622365	2.43979	1.1507	1.61154	0.863454	4.75774	0.779018	1.22826	1.91764	18.7974	0.819462	5.77857
1.19887	1.3874	0.813982	5.03685	1.0352	6.67962	0.998729	1.13033	0.935019	7.5084	0.997288	3.7343	0.856206	1.99327	0.575889	0.98627	0.732316	6.53066
1.15888	0.620803	0.954423	3.36799	0.822122	9.1568	0.85591	5.10427	0.939276	5.6352	0.801721	4.08658	0.962734	6.06796	1.61846	3.72472	0.630476	7.35081
1.01659	1.3222	0.88197	16.1359	1.11176	3.9298	0.665179	4.41598	0.82679	1.47811	0.663848	2.34359	0.852076	1.22782	0.619008	3.00469	0.729855	4.88312
0.974819	1.90428	0.847205	21.7277	1.21757	3.10785	0.755038	2.83023	0.803876	3.80634	1.0783	5.41488	0.753052	14.8327	2.21824	6.90845	0.756058	9.13819
1.17188	2.20692	1.10039	2.28188	1.10483	5.25994	0.658509	9.95773	0.766816	7.2901	1.1969	1.01998	0.873368	0.76847	2.08093	6.78222	0.784366	11.732
1.29671	1.03075	1.03799	2.08773	1.52653	6.09658	0.920737	3.02587	0.631364	8.94606	0.723711	3.40482	0.791144	1.87673	0.766307	3.12603	0.93678	7.41827
0.993197	2.23935	1.1369	1.91162	1.34314	5.60288	0.677686	6.38294	0.775753	3.60962	0.809559	3.24588	0.883888	3.18866	1.88233	2.81095	1.0538	1.07497
0.706657	0.900367	1.0173	5.96168	1.0151	6.53762	0.685413	7.61563	0.592046	2.28185	0.949903	0.708409	0.8284	2.22147	0.704089	7.51921	0.983271	5.88167
1.01745	0.752086	1.13805	7.71243	1.09768	3.23469	1.04259	0.481983	0.737779	5.47304	0.901313	4.09363	0.79932	0.924694	0.700837	1.10397	0.669195	10.4367
1.15438	0.882428	1.14432	2.30571	1.15382	6.77306	0.579964	7.94852	0.584704	4.53876	0.853749	5.91534	0.811152	1.62778	0.740653	12.3046	1.18377	7.1335
1.35189	0.849198	1.18772	4.10017	2.76434	1.44926	0.69643	4.65066	0.956893	8.85797	0.8538	3.00122	0.828597	5.9059	0.650297	2.18968	0.549291	5.33101
1.45712	0.63602	1.07633	5.04979	1.34189	5.21131	0.67619	9.59571	0.721834	3.29199	0.962656	1.76488	0.702199	4.06965	0.808451	5.75463	1.0137	11.287
1.28358	0.730755	1.23412	3.85661	1.1859	9.14942	1.15429	1.37746	0.602616	3.11734	0.922519	6.28675	0.69021	12.9605	0.711525	5.18678	0.571408	1.36461
0.982312	0.641352	0.731656	1.34443	1.11637	4.14265	0.652427	4.61181	0.689611	3.24672	0.776757	4.55426	0.835952	2.7643	0.652884	1.73024	0.681174	8.141
1.07141	0.792375	0.975521	2.33332	1.35471	2.63332	0.774293	2.46166	1.66292	1.58893	0.971287	8.38228	0.698755	2.47097	0.971025	1.33163	0.547834	9.26752
1.0699	0.911858	1.71349	9.26255	1.2461	6.45511	0.616417	1.82746	0.688175	2.79363	0.769286	3.81865	0.71608	5.55678	0.611533	2.64846	0.557934	8.52732
1.15907	0.711576	1.75366	2.74491	1.03602	6.0716	0.688247	9.73176	1.27606	6.08989	0.835286	4.75773	0.814227	3.73558	1.7867	17.1847	0.638827	8.09255
0.999101	0.860113	0.857344	1.64336	0.769555	6.81373	0.797867	1.86744	1.29362	11.6558	0.769577	5.4731	0.774463	14.8013	1.29731	4.92443	0.452041	20.7811
1.7212	0.82517	0.882884	2.21003	1.11767	2.47161	1.25637	7.93657	0.535941	8.80558	0.868848	7.80953	0.898719	11.8307	0.677867	8.64697	0.805745	8.71527
1.16077	0.849584	0.805736	1.89592	1.21794	3.65518	0.837926	1.83337	0.672087	1.63923	0.865031	3.14564	0.811189	2.55999	0.865783	19.5539	0.471004	7.78931
1.16763	0.783572	0.931182	1.32025	1.06013	3.24785	0.792025	5.07624	1.38319	4.27092	0.839277	1.27648	0.944125	5.54827	0.69815	6.53762	0.85587	1.89037
1.09968	1.34165	2.73209	3.09705	1.11939	4.3623	0.645026	2.17665	0.743675	8.05403	0.765179	7.42912	0.717807	2.77455	0.942916	3.74731	0.870241	2.06149
0.918072	1.40105	2.20439	3.89927	1.36656	3.81318	0.661412	0.543096	0.982149	1.84598	0.769388	8.95115	0.797494	4.43246	0.775884	12.7975	0.809773	9.42008
1.55173	0.837176	0.948134	1.09855	1.20885	2.42216	0.704767	2.20213	0.638668	7.25729	1.60182	8.06637	0.734984	13.8149	1.67538	2.80402	0.516391	16.1878
1.11158	0.885996	0.705303	17.628	1.48	3.71181	0.5708	4.20432	0.715259	8.84198	1.08741	5.76378	0.796801	5.34855	0.889098	3.27829	0.490559	4.68701
1.30996	0.95691	0.824931	2.58678	1.13528	2.837	0.790521	4.20225	0.801512	15.0038	0.938289	4.97889	1.08027	10.2397	0.676546	1.61516	0.704807	4.94488
1.01679	1.02434	1.05106	8.60983	1.33615	3.86624	0.914184	2.1485	1.39397	13.0648	0.888408	2.305	0.911974	4.60369	1.04901	9.36144	0.873317	7.59695
0.939159	1.75692	0.864321	10.9715	1.45482	6.09619	1.17923	3.0888	0.717663	4.8146	0.781179	2.54116	1.05544	2.58633	0.835573	5.89536	1.03728	1.22777
1.2971	1.03387	0.731253	1.10921	1.37639	7.43176	0.862239	7.50146	0.591805	14.8601	1.01066	4.55305	0.89899	1.22632	0.789693	1.1673	0.920286	5.10291
1.21954	0.918602	0.614148	12.3742	1.22144	2.79351	0.967898	3.99763	1.37211	6.01704	0.875813	2.08329	0.893205	5.33196	1.11508	0.792193	0.829256	5.25196
1.10984	0.916819	0.812379	5.7959	1.11924	4.47443	0.998704	2.36516	1.35227	8.57723	0.842953	15.7599	0.972262	1.06073	0.799487	2.0998	0.899487	7.00459
0.941256	0.852162	0.674622	2.73116	1.01767	6.00746	0.628192	2.29999	0.558896	4.30065	0.747502	4.45812	1.08069	3.45011	1.26953	2.01571	0.814281	1.63859
0.914835	0.813177	0.790663	0.615717	1.01908	2.88784	0.983603	23.8113	0.595955	3.46753	0.950453	4.49557	1.12204	2.8435	0.62026	9.26102	0.74676	5.63154
1.39616	0.723653	0.71735	3.09733	1.47513	7.03846	0.708185	13.047	0.638192	9.15753	0.849496	5.63593	0.889384	3.86479	0.829034	0.704493	0.702604	6.74996
1.02996	0.533613	0.969713	3.9667	1.82581	4.21073	0.74986	7.23856	0.817505	6.40226	1.57899	5.46715	0.894254	15.2904	1.04557	1.73303	0.853906	4.66677
1.23417	1.36821	1.07602	2.31417	1.12043	3.33856	0.634616	4.3771	0.626028	5.06169	0.829939	9.44034	0.876738	2.70223	1.4051	3.11878	0.866775	4.84084
0.897466	1.96236	1.15666	4.20219	1.22798	2.74365	1.02247	10.6722	0.506599	5.8295	1.43842	4.70117	0.799345	1.76291	1.61435	3.99506	0.620709	10.0735
1.04994	2.57959	0.910135	4.44144	1.94006	3.93436	0.976785	0.639826	1.16942	10.0067	0.739366	0.451686	0.900894	3.85379	1.11754	6.51236	0.659399	6.97338
1.12425	0.934309	0.999041	5.30144	1.28152	6.80232	0.761096	13.9506	0.522311	2.00807	1.12717	4.7671	0.807342	8.53722	1.61299	3.47613	0.67277	3.2692
1.02353	1.4515	0.824162	1.76698	1.12347	5.83393	1.19913	4.36376	0.563396	3.79483	0.752148	1.72069	0.666523	3.95251	1.0606	1.76179	0.582223	1.32444
1.17463	2.30962	0.888062	1.89791	1.97259	6.01292	0.779093	8.19718	0.499032	3.4095	0.754791	2.38762	0.669455	13.8413	1.40063	2.58053	0.751562	5.27125
1.04318	2.04131	0.778715	1.24702	1.5742	7.19596	0.760946	1.46604	0.553119	5.12041	0.917582	6.07524	0.770878	3.37854	1.23269	16.7367	0.523697	10.3248
1.22369	0.918879	0.861097	0.87538	1.21288	5.24249	1.0636	1.56121	0.497822	4.38439	0.986843	1.81603	0.8544	1.95925	1.02732	8.76344	0.828855	3.00585
1.00033	0.757667	1.08922	1.24795	1.18216	4.99758	1.2443	2.29382	1.05032	5.65714	0.868819	7.44126	0.816121	5.46587	1.06297	8.24664	0.619104	3.91113
1.16326	0.897675	0.967574	1.49266	1.48304	5.74978	1.11822	6.96155	0.609183	4.01665	1.05689	8.17529	0.80702	2.68512	1.22857	0.897704	0.629133	5.73981
1.06775	0.736744	0.680747	2.00697	1.67959	6.6751	1.0332	4.81028	0.59232	5.36467	0.904625	5.75756	0.736051	4.77361	2.17898	5.58631	0.823753	5.4484
1.02108	1.96981	0.870242	7.24023	2.32645	7.38526	1.18144	2.95825	0.66412	5.80987	1.02195	4.85293	0.727008	2.10322	1.01946	4.60613	0.889022	9.33037
1.20812	2.17735	1.04922	3.91142	1.77543	8.30117	1.08851	3.28345	1.13918	8.50893	0.960834	6.17913	0.839685	1.16335	1.32418	1.00185	0.594774	3.65475
1.22704	0.71989	0.879184	2.89882	1.38444	4.91843	0.935214	2.20654	0.607553	8.10546	1.15356	3.33137	0.763426	10.3655	2.25589	0.702063	0.512033	9.00875
1.23924	0.662467	1.00295	6.47035	1.63373	2.61839	1.19451	1.53254	0.890098	5.64995	0.708992	7.70289	0.843793	8.78619	1.07198	9.77192	0.71201	1.03567
1.49799	0.843801	1.09156	2.03572	1.42744	4.36397	1.89896	0.75288	0.538542	13.307	0.899466	5.75585	0.99391	9.70801	1.96253	0.65567	0.579284	8.74778
1.41313	1.41655	1.17561	3.98579	1.33257	8.37662	0.956562	4.20362	0.561072	18.359	0.754812	4.51078	0.761913	1.03585	0.911206	0.759738	0.512722	4.70344
1.23831	1.1708	0.934928	7.33846	1.27169	2.50255	0.593463	3.62067	0.836121	7.43929	1.02839	3.41609	0.59061	1.09425	1.011	0.589985	1.11353	8.2017
1.04347	2.71814	0.989302	1.78114	1.69804	9.15203	1.3154	2.06063	0.450306	6.2721	0.826512	4.49619	0.684458	8.84471	1.09111	1.83349	0.682515	11.9342
1.1424	0.857759	0.874255	3.17415	1.51943	18.5743	1.47455	3.43096	0.573891	2.13552	0.837997	6.73309	0.575181	7.53379	1.02669	1.15704	0.866613	9.86494
1.25212	2.07673	1.16291	3.90473	1.28613	5.21446	0.942562	24.5914	0.476857	20.8431	1.02223	4.95614	0.889361	4.84374	1.08567	17.4946	0.823189	5.27217
0.976932	1.99615	1.21774	1.31054	1.32053	9.44614	1.20487	7.31654	1.05532	2.69779	0.882191	6.13454	0.982537	1.38177	0.999032	1.21149	0.57488	5.17975
0.883696	2.18726	0.898532	13.1684	1.50689	10.3064	1.03522	28.4047	0.380589	4.70844	0.89325	7.10676	0.528767	18.7504	1.11625	1.03007	0.701594	7.51634
1.33034	0.806165	1.04421	3.44619	1.14674	4.79181	1.24458	0.588657	0.45811	1.42045	0.689547	5.94926	0.758733	3.8537	0.571	1.48349	0.495729	8.95198
1.10409	0.789835	0.991311	2.85114	1.22959	10.3367	1.0614	5.67473	0.510004	1.33636	0.826559	4.49262	0.917569	17.9601	0.674622	2.63765	0.519265	9.39681
1.16937	1.10635	1.3456	9.20262	1.80358	5.2826	1.21397	7.08858	0.600456	4.28267	0.818579	9.51497	0.948605	7.33659	4.56325	2.41865	0.348312	11.0094
0.917916	0.883492	1.06352	0.684197	1.01943	1.76962	1.15694	2.09189	0.521218	12.2377	1.33358	6.73022	0.580003	1.89013	2.39914	0.779591	0.715761	10.3638
0.936635	0.834352	1.1516	4.08359	1.12756	2.09882	0.893657	2.00703	0.684672	12.5315	0.786376	4.48702	0.698282	21.0892	2.26246	7.3945	0.693706	7.04811
1.19873	0.851231	1.01579	9.92061	1.35813	10.8548	1.04766	0.809317	0.476474	12.8987	1.07381	5.54069	0.959329	1.3191	1.07625	2.53831	0.774634	12.3848
1.15981	0.941668	1.09848	7.18976	3.61343	7.21148	0.915316	8.03591	0.510834	5.8321	0.759265	6.11905	0.569005	4.68346	2.00615	0.626513	0.368617	15.6974
0.96811	1.25121	1.19493	4.72732	2.86111	2.38886	0.922086	2.45275	0.504748	15.5422	0.877328	7.16353	0.869577	20.7176	1.78621	1.18705	0.74386	15.6148
1.05827	0.980988	0.925673	13.241	1.13159	6.417	0.912361	3.20824	0.764007	15.5892	0.693278	4.123	0.734319	1.77818	1.91465	3.7976	0.627359	6.92342
0.780608	0.790324	1.07302	0.763775	1.28581	3.98353	1.21123	5.08111	0.602072	6.94816	0.779129	7.57487	0.659403	1.92693	1.69246	1.32897	0.630696	6.37155
1.01726	1.00332	0.571828	9.29011	1.53465	4.95358	0.883451	4.75663	0.525729	3.05112	0.574501	7.8611	0.62513	4.07664	1.67518	0.419335	0.602998	13.0752
1.16551	0.882135	0.657173	6.6117	1.47932	3.40455	1.10219	4.32758	0.608034	5.544	0.63705	5.16694	0.854164	4.64531	0.89689	1.5513	0.540081	11.7904
1.02371	1.12157	0.876512	5.73752	1.82879	4.67496	0.968973	4.14384	0.684569	18.2453	0.96834	6.13477	0.641637	2.57956	0.795026	3.21334	0.77319	11.708
0.995321	1.23197	0.929706	9.5175	1.62714	2.67203	1.07846	3.58794	0.744396	13.2114	0.365748	5.25239	0.78536	4.87538	0.942383	2.27653	0.54588	4.02126
1.226	0.709262	0.879545	1.97061	2.21083	2.06094	0.907431	6.69085	0.579608	6.48245	0.648183	4.85479	0.737367	4.83536	1.53254	1.14564	0.685893	4.0172
1.30722	0.825511	1.02252	2.58565	1.99731	3.75812	0.976315	6.25488	0.67287	11.4453	0.895432	4.91696	0.619604	7.30601	1.5619	1.86192	0.675389	3.19131
0.809936	2.19289	0.816459	8.58892	1.11494	6.12581	0.939628	1.39414	0.653473	6.32404	0.518189	5.04315	0.689338	7.24932	0.777356	9.56942	0.462577	7.87175
1.20592	0.795878	0.64668	13.8421	1.83077	2.22212	0.988157	3.30051	1.00459	3.01107	0.642751	6.21922	0.716736	5.42186	0.527039	2.1115	0.843695	8.32189
1.07346	0.717278	0.861197	0.975842	1.63404	4.85784	0.989254	1.82052	0.652224	1.85467	0.606176	8.78109	0.902212	13.724	1.00124	3.09898	0.813223	8.27026
0.980084	0.729616	0.959835	3.08006	1.71478	3.67253	0.919574	1.22442	0.518938	2.58116	1.22327	4.6629	0.56628	5.43268	0.652251	1.37058	0.707049	7.78414
1.45442	0.85365	0.810818	8.13537	1.67841	3.94242	0.894422	1.12241	0.528742	4.31642	0.691407	6.58294	0.939769	2.61337	0.54239	2.77491	0.856177	4.41879
1.26217	0.724417	0.694228	3.40278	1.40639	2.83837	0.927573	2.78924	0.641021	10.0111	0.718623	5.74907	0.597404	8.12977	1.4215	2.7524	0.861536	6.67664
2.39501	1.84005	0.669435	1.53715	1.64064	10.2432	0.885638	2.27795	0.49584	2.78801	0.920779	3.94255	0.5808	6.73446	0.686127	0.509899	1.01995	14.712
1.04028	2.40693	0.9143	3.69559	0.923102	4.38237	1.0096	1.74137	0.959322	5.05765	0.588172	6.03224	0.674648	1.803	0.66014	1.4162	1.04715	6.66998
1.17768	0.939784	0.639247	1.45185	1.13211	4.32421	0.778537	2.01231	0.969044	1.6394	0.89979	7.95814	0.817705	1.86496	1.42064	4.71831	0.607267	3.89765
1.02572	1.32043	0.756694	1.40743	0.767628	2.40095	0.896864	0.696945	0.565599	3.07618	0.814524	2.2594	0.700752	3.68359	0.665924	0.258026	0.902961	14.2573
1.24345	1.50819	0.978662	2.51556	1.50725	3.21236	0.965223	4.49156	0.513759	4.94623	0.941622	5.82106	1.1193	6.07681	1.54994	2.03758	0.572841	1.34216
1.08416	0.598955	0.727991	9.43737	0.897857	1.36532	1.17126	2.48392	0.69744	2.56215	0.785055	5.89596	0.989835	0.616568	0.664532	0.685735	0.753939	5.52516
0.759802	1.06972	0.56492	3.14584	1.88429	3.1244	0.895783	6.48344	0.755899	4.88687	0.937163	7.33316	0.868563	2.76592	0.696218	0.560175	0.621772	2.17982
0.944749	1.58987	0.933805	1.87265	0.521187	3.23506	0.685186	6.1292	1.52648	6.72205	0.81644	8.52959	0.732021	5.85504	1.09809	0.35893	0.859412	12.4843
1.15081	1.97853	0.75927	3.85812	1.96102	5.62422	0.813531	2.55848	1.43053	6.68421	0.753439	12.9546	0.688181	5.69794	0.868464	0.338516	0.924256	8.62317
1.20198	1.04146	0.913229	2.42565	1.9416	5.23324	0.791669	4.5683	0.654161	5.29629	0.838363	8.3236	0.96145	1.34134	1.43794	1.62738	1.01297	9.22698
1.18993	1.53993	0.94926	3.94379	0.800363	5.50777	1.23348	8.8649	0.498453	1.39262	0.886183	11.8984	0.611195	5.09695	0.701333	2.76432	0.793177	10.1268
1.5373	0.565143	0.839715	4.35915	0.893363	3.99554	1.02003	2.81718	0.480068	1.27919	0.858605	8.94249	0.717885	5.31435	1.58876	1.04825	0.83073	17.0739
1.326	0.721446	0.861363	8.67311	2.16763	3.91565	0.919011	5.47179	0.524071	9.72721	0.777972	7.33997	0.713904	7.22401	0.678334	0.706613	1.34607	11.0279
1.08423	1.8295	1.24542	0.905869	0.890725	4.21481	1.13153	7.62205	0.427091	1.20884	0.794276	4.60771	0.839627	3.26589	1.08166	1.32457	0.935983	3.88985
1.19	1.64715	0.780884	8.30735	0.898947	12.1009	1.14664	1.46024	0.47898	2.64253	0.933327	7.7205	0.764779	4.49545	1.48136	5.2526	0.956279	11.3099
1.15016	0.805409	0.748403	1.49198	0.677544	3.15785	1.03129	0.6052	0.617754	3.93094	0.967655	6.6257	0.935408	3.45913	2.28363	3.63165	0.601822	5.72324
1.40795	1.87606	0.868151	4.33219	1.32064	3.81759	1.11956	1.05186	0.768431	4.67108	0.941925	3.41514	0.792083	3.48896	0.974843	1.8218	0.487609	7.93172
1.51324	2.47996	1.07602	2.72375	1.38899	11.7558	1.12908	8.19508	1.41847	4.33161	1.01242	6.9925	0.730288	10.9044	1.44165	1.252	0.459805	5.26666
1.35635	1.67701	0.928111	12.4168	0.938773	13.2739	1.27298	2.12157	1.06791	1.53185	0.711669	7.65678	1.07945	1.80221	0.657606	2.3373	0.733846	6.91349
2.26591	1.57417	1.12462	5.8283	1.06381	3.52776	1.04042	10.8321	0.604401	12.7332	0.904092	9.2015	0.900909	2.00889	1.06134	1.58667	0.464265	6.81231
0.771039	0.944609	0.885146	7.76646	1.24849	3.33295	1.12126	0.913628	0.502514	7.13372	0.662576	6.85699	0.785414	5.50789	0.940483	4.96553	0.584913	11.0697
1.50227	1.74755	1.01822	2.48267	1.13559	7.8099	1.27876	0.90734	0.531466	3.37704	0.848011	8.85591	0.706802	8.04376	0.71615	6.55725	0.548201	12.3361
1.25248	0.862021	0.836931	7.70735	1.19056	2.92497	0.853302	1.94408	0.806338	2.01908	0.737157	6.99613	0.789177	11.9854	1.17788	0.512102	0.4726	4.68197
1.19922	1.68484	0.667164	13.9942	0.701509	2.40626	1.463	4.905	0.717718	1.74922	0.968781	2.79223	0.873011	10.833	2.35646	5.32398	0.517837	13.139
1.23695	1.71917	0.644568	1.07667	1.27959	3.1023	0.736293	5.12962	0.684129	4.44384	0.68991	3.72163	0.769992	2.34014	1.70396	4.41849	0.595002	6.86597
1.39884	0.896487	0.695122	4.07876	1.15073	2.31499	1.25078	4.68255	0.658368	5.93127	0.596681	10.5254	0.790642	2.79933	2.32518	7.09244	0.546247	7.58903
0.935671	0.824093	1.00957	2.37342	0.997734	3.95818	0.658595	4.3122	0.648785	6.25364	1.02493	8.44333	0.595447	1.79225	2.57385	10.7939	0.549351	7.44339
1.30269	0.838677	0.827986	7.2677	0.892122	2.06138	1.33904	3.58087	0.66718	1.47662	1.0199	5.05191	0.557822	8.9598	1.07204	2.40234	0.572146	6.89277
12.7474	2.76712	1.12392	0.791607	1.16757	2.39744	1.0929	4.39058	0.590066	2.03067	0.529283	4.03476	0.547044	1.31984	0.8898	0.677115	0.545165	2.55752
0.990987	1.41754	0.933442	4.41838	1.10678	4.2577	0.640698	1.95928	0.611281	2.9691	0.721207	6.89537	0.681437	4.08568	1.07565	3.49473	0.602608	9.09555
1.63315	0.742576	0.66538	3.4929	1.16396	5.02256	0.887543	1.89162	0.703052	10.1377	1.10127	6.11182	0.733607	2.03579	1.16194	2.49989	0.507139	4.40434
1.41355	0.866744	0.809555	2.58438	0.67697	3.11563	0.808462	2.00704	1.25939	8.41668	1.00067	7.27862	0.546998	3.65956	1.35413	11.1531	0.470566	5.37957
1.47851	0.818434	0.652839	3.41744	0.884353	2.45182	0.825551	3.61682	0.630636	5.40802	0.856493	2.30184	0.755556	2.01082	0.628231	10.8469	0.453748	7.23357
1.31108	1.01689	0.707597	1.99007	1.36587	5.34283	1.08319	2.73708	1.26483	11.395	0.824275	2.37618	0.569563	3.07075	1.99091	0.976576	0.419756	7.09102
1.11762	1.77519	0.880183	4.19709	1.28764	4.04638	0.80185	15.8247	1.17276	14.6549	0.676212	6.09344	0.87289	3.58482	0.691337	13.3439	0.417157	6.65691
1.29562	1.16569	0.715661	4.05739	1.05349	6.7566	0.928609	9.52178	1.28458	11.4691	0.782765	7.16491	0.699179	2.53981	0.930569	1.6803	0.518596	5.93403
0.728475	2.69211	0.801801	2.33948	2.88383	4.41765	0.931369	2.59919	1.12146	4.56885	0.973383	7.41215	0.697233	2.3597	0.521055	0.73664	0.492737	3.34656
1.33158	0.895679	1.18277	3.49577	0.528367	6.6511	1.28338	3.03163	0.976158	14.294	0.758017	5.97966	0.62818	3.03604	1.07608	16.008	0.384362	4.86207
1.00792	1.99254	0.940448	1.68495	0.999946	4.71004	1.14541	3.29284	1.23743	11.0655	2.49064	3.57102	0.874055	3.01963	1.37295	1.09396	0.545262	5.36423
1.23913	2.29122	0.857912	1.70021	0.551665	3.34652	1.40603	1.89365	0.808676	8.9411	0.956013	6.93671	0.749462	1.04264	2.15007	8.69548	0.402792	5.23768
1.22422	0.650091	0.940348	1.31686	1.24044	7.75532	1.19889	3.31364	0.805067	1.61398	1.22355	4.08472	0.604333	2.63507	1.76342	3.74309	0.310757	10.3725
1.24311	1.29763	0.863777	4.78136	0.589357	4.48676	1.10001	1.40806	1.10295	11.6243	0.739153	3.12537	0.667188	1.05645	0.7332	11.3689	0.503031	11.7507
1.13654	0.914505	1.04968	4.72039	0.919878	8.11601	1.22258	2.05934	0.797433	8.51571	0.806547	6.4771	0.581246	1.51554	1.29108	2.23008	0.437651	8.0011
1.60914	0.897962	0.742694	5.58371	0.784225	5.78772	1.0642	3.06024	0.827729	4.16386	1.21544	4.43807	0.596013	2.03161	0.719396	5.53821	0.534153	5.48701
1.15645	1.17241	0.88559	4.92397	0.783371	2.12915	1.1058	1.98984	1.09227	3.85704	0.904235	8.54529	0.475993	1.64818	2.39276	5.36875	0.387946	10.7746
1.24065	1.42427	0.932004	2.95781	0.645371	6.75025	1.05077	2.59952	1.01532	1.98322	0.946726	3.97824	0.615024	4.80034	1.62531	2.14433	0.410555	12.4053
1.28066	0.871469	0.816835	4.50535	0.858795	2.99414	1.08145	8.4313	1.42641	12.3655	0.645601	3.90636	0.878932	1.49544	0.58889	5.48099	0.818012	8.46716
1.24733	0.94881	0.58223	6.33666	0.630735	2.11401	1.21003	1.94225	0.907132	7.51384	1.49155	5.82633	0.618985	1.04878	1.02486	5.59507	0.273485	7.63237
1.13699	1.04767	0.88651	6.06111	0.956133	3.82469	0.946394	3.99873	1.00558	1.58687	0.639329	3.32268	0.542916	1.13835	1.00789	1.69096	0.496674	8.31403
0.939132	1.25221	0.881652	3.54123	0.905851	11.4797	1.01783	4.44685	1.14071	2.10997	1.45123	7.69527	0.686306	2.24511	0.689003	3.12416	0.544189	6.74304
1.12224	1.09877	1.03131	6.08988	1.0218	3.60874	1.36378	5.59613	0.893254	14.1629	0.73665	1.66215	0.458412	2.07068	1.34876	9.08098	0.474693	12.5381
1.22855	1.5375	0.864199	2.04788	1.0571	10.3	0.932437	6.20268	0.811105	1.89836	1.40088	4.72041	0.567008	4.94925	0.538888	2.67867	0.636474	5.42543
0.93065	1.00761	0.924496	8.09612	0.855649	9.81314	1.00249	3.13363	0.725018	16.4703	1.42785	3.82111	0.552692	1.08824	1.35662	7.15149	0.40726	4.63855
0.996199	2.86275	0.773169	4.35367	0.933115	5.58095	1.62457	12.576	0.761381	11.8916	1.27013	4.41455	0.567294	6.65678	1.83386	3.15411	0.447937	7.2507
1.12006	2.38981	0.821015	9.42523	0.822977	4.11755	0.892102	3.61759	0.693774	16.4174	1.19297	5.21482	0.711655	4.62705	0.612777	11.2403	0.42705	7.09965
1.00619	1.56657	0.997625	11.9032	0.904631	5.82445	1.34969	8.30549	0.554993	8.23857	1.38699	5.91358	0.685338	1.08302	0.720464	3.64848	0.520804	7.1031
1.05358	2.16704	0.81856	10.1641	0.905202	11.2116	1.37702	2.88951	0.801863	19.7679	0.934408	3.30346	0.617614	5.76401	0.915096	1.3308	0.702907	6.99265
0.930233	2.08078	0.90927	17.6493	1.10561	8.5	1.35873	9.11251	0.806039	1.42566	1.12743	7.17543	0.5985	3.87668	1.57608	1.73141	0.416066	6.51713
1.37331	2.17963	1.00072	16.71	1.17594	3.965	0.947004	2.24563	0.435357	5.31742	0.909281	4.40428	0.544839	4.3527	1.45917	1.07254	0.437571	7.33759
1.13157	0.881786	0.822886	14.3397	1.08491	4.86233	0.940452	2.79403	0.512917	1.44607	1.09284	5.99514	0.772048	0.911524	1.04369	2.81313	0.395321	4.96647
1.27831	0.900379	0.830003	4.23228	1.26451	2.95348	0.996726	16.1785	0.419587	2.92413	1.05268	5.2123	0.546431	1.66288	1.60165	5.13422	0.451998	5.85201
1.28015	1.19675	0.65058	4.90013	0.812269	15.754	1.44621	17.0565	0.492671	13.9514	0.94464	4.10488	0.59932	2.57104	1.31774	1.57569	0.741469	4.47076
0.996346	2.16831	0.927435	0.870426	1.06354	8.51484	0.85075	9.52488	0.511729	11.7591	1.03796	6.11607	0.551053	5.51142	1.09159	3.91486	0.365636	3.94471
1.35474	0.996538	0.971772	13.631	1.32769	5.20891	0.887545	1.11416	0.427118	2.77699	0.760254	1.61795	0.518184	1.74655	1.07882	1.68635	0.551163	8.27457
1.14212	0.659204	0.704971	1.86153	1.20415	2.67751	1.01724	4.15259	0.518401	5.80997	1.01304	26.5945	0.707986	14.863	2.10934	6.03275	0.378003	7.53048
0.820378	0.63913	0.720838	5.83699	2.46786	5.64535	0.904998	9.68034	0.8806	3.89307	0.862608	2.32107	0.624706	6.49438	1.23268	2.55922	0.392106	7.90534
1.14182	0.586234	0.855804	11.9752	1.27613	6.36994	0.859929	3.80082	0.793458	15.5866	0.952671	5.67214	0.42612	2.56758	2.94667	1.92256	0.52539	6.28045
0.787256	0.539117	0.687826	18.1019	2.07063	4.21352	0.744797	5.46334	0.779518	2.2374	1.01001	17.776	0.598103	2.35897	1.28445	2.63996	0.733534	1.62179
1.12291	0.648811	0.857049	15.0686	1.01248	4.08315	0.862338	6.01823	0.862964	0.946866	0.995214	6.09123	0.550117	7.10417	1.36801	6.68482	0.562759	4.35306
0.90789	0.811542	0.974983	16.96	0.865817	4.46951	1.09851	5.4998	0.972661	1.05633	1.00842	5.89664	0.647569	3.52163	2.90986	1.17562	0.664857	4.76991
0.919281	1.26404	0.862527	3.98226	1.02238	3.56343	1.0876	6.44824	0.720631	9.57049	0.967748	3.88841	0.617629	3.53932	1.21477	3.23317	0.709593	1.11133
0.72214	1.37303	0.777497	8.32584	0.901674	8.54323	1.15989	5.13496	0.844517	8.54531	1.48978	7.62336	0.694762	2.17926	2.16093	1.57542	0.745705	2.12186
2.0759	2.5269	0.976068	14.5629	0.981882	10.6156	0.971981	5.10166	0.712342	4.9097	0.783406	15.0559	0.540679	2.51227	1.16565	2.50733	0.652781	8.41458
0.675246	2.65925	1.08594	14.8008	1.32257	4.57628	1.0224	9.80629	0.735254	13.6911	1.09609	6.40481	0.678758	2.24107	1.49884	2.28809	0.653722	3.92255
0.99856	0.748778	0.962528	9.67551	0.965827	7.57814	0.77214	1.89336	0.912931	3.65361	1.07521	6.48025	0.674145	1.5361	1.63615	5.03675	0.768347	13.8008
0.722706	1.1229	1.03665	6.64722	1.25639	6.06714	1.23417	7.19545	0.685855	1.18928	0.835503	6.03573	0.521887	1.62188	1.26796	6.36169	1.26051	13.3117
0.912629	0.839974	1.24421	3.76076	1.39767	8.62583	0.967492	5.93975	1.60554	1.57743	0.863641	6.20286	0.529364	2.02206	0.735052	9.9868	0.6234	6.56659
1.01798	0.856222	1.20232	5.33671	1.19501	2.25566	0.880249	5.12046	9.04656	3.75451	0.957462	3.88122	0.727918	4.47658	1.21297	3.59713	0.870301	5.15107
1.88021	1.22549	1.16923	15.2452	1.15655	9.02724	0.702158	2.44726	0.776033	4.27449	1.0496	3.32947	0.531421	2.38719	2.19581	0.544658	1.15095	5.09281
0.971584	0.816166	0.895427	2.7028	0.993606	3.56817	0.880232	10.6283	0.693461	1.54515	1.26459	8.11988	0.60254	3.5947	1.01212	0.776747	0.729452	7.07817
1.34556	1.14743	0.930191	6.61741	1.34132	3.47574	0.831378	11.6216	0.882102	1.26254	0.74364	3.23335	0.549852	8.8597	0.934784	5.96666	1.10825	7.45546
1.04755	1.35165	2.42017	3.10328	1.05745	4.01607	1.03644	1.78092	0.72216	1.97653	1.52976	4.05291	0.630594	20.1453	1.12457	6.8819	0.581177	8.62082
1.11794	0.660771	1.00226	1.9954	1.12805	4.39153	0.930482	14.835	0.677218	1.93797	1.05894	3.57432	0.66011	1.44556	1.01966	7.79231	1.20629	10.1354
0.942983	1.02039	0.990854	2.27086	1.01385	5.09674	0.834857	6.02534	0.629295	1.5686	0.962432	1.78565	0.903955	7.01162	1.50356	3.1808	1.13644	8.83886
0.792909	2.97082	1.09563	6.52635	1.18443	2.40988	0.777324	4.58041	0.858931	1.92366	1.00684	8.51699	0.709505	6.41256	1.79705	2.51897	0.533775	7.76962
0.981806	1.55944	0.989481	6.16236	1.41941	2.6605	0.824762	13.9494	0.668486	0.8957	0.931138	5.20506	0.662351	4.05615	1.66664	1.18052	0.527196	9.99904
1.01766	2.56205	0.803885	3.33589	0.838374	3.97706	0.757682	6.10527	0.760546	1.72131	0.949034	10.0377	0.608987	7.32295	3.3879	2.98161	0.510746	11.3016
1.05436	1.27164	0.837324	3.20417	1.25356	2.19606	0.805241	2.49926	0.673361	1.99187	1.1498	11.7346	0.549212	0.960319	1.87617	4.03684	0.63313	7.87048
1.18789	0.516838	0.790742	17.994	1.55048	12.3127	1.15516	5.03451	0.672331	4.15165	1.24013	2.97417	0.545334	2.25332	1.97155	1.70942	0.646218	6.43411
1.00967	1.17642	1.12632	2.61298	1.2762	11.1541	0.938965	3.98982	0.554377	4.23977	0.949593	5.71201	0.432389	2.95376	1.71973	6.00281	0.607902	4.3143
0.883819	0.812103	1.0185	7.49871	1.07534	5.27732	0.975585	5.26411	0.687299	4.2376	1.05283	6.6214	0.485459	1.99422	1.7386	3.02476	0.571537	12.915
0.890934	1.15411	0.84441	4.56344	0.985192	4.8841	1.12449	3.05766	0.61509	4.27056	0.732621	11.2845	0.584666	1.25613	3.29494	1.89981	0.756268	6.9875
0.828936	0.915914	0.912809	13.5786	1.32714	8.9537	0.9847	2.25927	0.586809	2.42616	1.10087	2.70966	0.662607	0.976912	2.36263	2.96005	0.730586	5.05244
1.16499	1.73038	1.01162	15.8084	0.857726	8.59885	1.28869	2.75965	0.679065	5.72524	1.019	9.83048	0.517125	2.17148	2.03018	4.57994	0.768422	5.87234
1.07999	1.01638	0.85383	9.11748	1.21316	4.42902	1.30926	1.30332	0.560087	6.6915	0.742662	8.65768	0.510876	1.42243	2.16408	3.09264	0.814186	10.1421
1.46102	0.705202	1.0997	3.4534	1.48314	0.715683	0.812334	5.06852	0.540003	6.23702	0.727287	6.02879	0.818337	4.78796	2.96108	1.6788	0.578623	6.29983
1.02534	0.788966	0.985468	1.6188	1.49557	4.43698	1.34524	3.40981	0.677832	3.76885	1.0099	4.29427	0.507468	4.30503	2.91701	4.29528	0.599875	5.90221
1.22858	2.93337	0.943479	1.05078	1.28323	1.27539	1.12044	7.53387	0.692138	5.02589	0.886832	3.9545	0.581171	8.67891	2.34887	0.87276	0.689963	7.67588
1.29967	1.94796	0.76216	0.540601	1.27377	5.9658	1.10951	10.7995	0.676612	4.13268	0.867809	3.65987	0.509715	11.4409	2.00224	1.63804	0.533376	9.14459
1.10802	1.23118	0.648638	1.51129	1.0678	16.9071	0.85939	4.3601	0.562697	3.7509	0.700545	3.36124	0.569001	25.2415	3.92917	6.0239	0.535352	11.2824
0.9707	1.4614	0.651412	0.656042	1.35169	8.93448	0.753956	4.61528	0.628223	3.07018	0.800257	5.97533	0.869957	4.70242	2.48623	7.67776	0.840064	12.6192
0.978716	1.43415	0.931305	3.57803	1.13629	9.80352	0.793064	4.96686	0.581382	3.16814	1.13514	1.82544	0.705993	4.23719	1.90571	5.29294	0.666873	2.01275
1.40479	2.69484	0.706846	14.6542	0.858742	4.51162	1.13486	6.12284	0.635372	4.0404	0.870567	6.61604	0.703168	3.52527	3.50733	1.19283	0.50361	9.05894
1.26495	1.94482	0.74828	16.4904	0.856406	4.85199	0.607815	4.69189	0.73585	6.80341	0.88307	10.7725	0.618007	2.65698	1.99015	1.96753	0.725697	4.57729
1.28401	0.802468	1.27846	5.20333	1.42501	16.899	1.19774	2.17606	0.62683	5.63917	1.12809	9.28381	0.55567	30.5056	1.337	1.06917	0.685181	4.12373
1.06438	0.684615	0.821899	3.28099	1.31877	4.52345	1.11454	4.9509	0.516399	7.83505	1.00434	5.87376	0.615863	4.39978	2.45507	0.584683	0.576173	3.64537
0.952959	0.781524	1.00586	1.36677	0.836168	3.79964	0.89511	6.56421	0.479789	5.88341	1.05389	5.20944	0.579218	5.90506	1.36843	0.771263	0.80426	9.0982
0.986662	0.999486	0.58148	6.69977	0.851831	6.67124	0.746208	2.6702	0.736637	2.84185	1.11517	5.45189	0.792609	27.2716	1.47747	0.808826	0.558776	4.65794
1.03582	2.30504	1.31076	10.5628	0.886414	13.4534	1.0649	2.69488	0.631143	5.10152	0.860084	5.84972	0.547413	7.94704	1.5444	4.49723	0.874113	9.43046
0.805433	1.75897	0.633351	2.18897	1.37284	6.29511	0.915431	3.8391	0.599966	2.75463	0.722431	6.06243	0.676631	9.64301	1.71371	0.717592	0.560581	3.04574
1.27404	1.89164	0.71613	7.63056	0.6497	6.05516	0.917163	7.80338	0.854691	8.81513	0.683759	3.92633	0.893275	4.35279	1.19492	1.04128	0.812665	8.14479
0.924218	2.14434	0.826737	4.76749	1.0113	10.3871	1.24582	3.11312	0.865345	6.17825	0.807384	9.60384	0.604586	2.84204	1.57094	2.36361	0.539026	8.25141
0.88332	1.97296	0.659069	10.1218	1.38531	2.9609	4.35247	2.74601	0.755625	11.0332	1.0554	6.04653	0.723285	4.43468	1.93598	6.06363	0.786269	3.41724
0.744893	1.66653	0.813647	3.015	0.765548	5.10363	1.20055	3.71473	0.571714	11.0422	1.19957	3.02175	0.896778	5.47011	1.52628	2.83974	0.841768	7.87335
0.739438	1.39026	0.707514	7.5376	0.811488	23.4356	0.814123	8.01744	0.571967	8.16091	0.828199	5.27853	0.572891	2.07683	1.62087	1.35568	0.712254	5.11852
1.09432	1.01681	0.854412	3.74721	0.903554	4.40024	0.798039	3.37564	0.86194	5.09002	0.802434	3.90499	0.958066	2.77192	1.41408	5.36216	0.882187	2.59045
0.66468	1.22265	0.600778	4.01011	0.99701	6.33027	0.682951	3.56962	0.657315	8.82999	0.766188	8.20216	0.754847	1.39905	1.50863	3.70122	1.01571	7.17161
0.963856	2.60922	0.879098	5.19548	0.947378	18.2041	1.20177	4.29035	0.774601	2.91313	0.749352	6.54139	0.779716	6.40005	1.38971	4.62553	0.677661	2.40204
0.785394	0.988581	0.987173	6.94165	0.92942	26.0366	0.91474	4.7554	0.588973	4.27092	0.79703	8.90517	0.733347	21.0504	1.50915	1.88236	0.8613	7.94154
1.36436	1.16635	1.05242	5.3045	1.12436	11.0093	0.869001	14.0312	0.580499	2.17136	0.765742	5.39001	0.617505	1.10629	0.978522	10.6876	0.871951	6.33752
1.00827	2.40732	0.707969	4.1737	1.58697	5.89309	1.15348	10.7428	0.726904	0.864814	1.00529	7.58836	0.617807	1.56338	1.09039	8.55438	0.870089	7.22225
0.856236	1.58136	0.68768	2.89355	1.00556	10.0719	0.711749	12.0299	0.716826	4.44875	0.813929	3.86301	0.649814	1.7473	1.35007	8.30426	1.09506	4.90618
0.749426	1.69768	0.792831	3.57986	1.05633	6.54178	1.41734	13.1609	0.783924	2.80739	0.990432	4.51453	0.612065	2.09799	1.31115	9.74882	0.499906	5.8135
0.61669	2.50717	0.954041	3.57128	0.870668	7.03146	0.852141	2.88905	0.651067	3.83659	0.654037	6.72702	1.00717	1.6855	2.07362	12.9448	1.18725	3.15743
1.37691	1.05378	1.25038	2.80196	0.690482	6.43495	0.974522	6.79388	0.711963	1.36958	0.876122	7.15309	0.724435	3.75279	1.60352	10.807	0.460428	7.33682
1.26742	1.86198	1.30031	0.667258	1.38724	1.53166	0.715084	6.90239	0.637526	2.87275	1.11554	8.3055	0.816809	3.53127	1.60049	1.66039	0.427267	5.33126
1.03866	1.38783	1.27259	1.2192	0.661256	4.32409	1.36835	6.26745	0.591509	2.06433	0.856979	9.63682	0.772177	3.74098	1.3572	5.68731	0.694031	4.6441
0.372997	1.34005	1.23548	6.01985	0.618714	9.90794	0.991719	2.61771	0.497888	6.62044	0.805207	9.63107	0.656841	4.38208	1.37113	1.16197	1.14314	7.21441
0.751915	1.23598	1.1883	1.58233	1.31818	9.26119	1.15101	3.46729	0.935336	6.57409	0.831761	5.054	1.01456	0.997565	1.67348	2.75287	0.439262	4.81942
0.874457	0.935228	0.864668	1.02442	0.763901	14.4651	1.41222	12.0465	0.569242	4.3419	0.956523	7.44042	0.674617	4.41241	1.63165	2.42586	0.482143	3.92681
0.612812	1.896	1.07937	2.76946	0.830925	1.19216	1.62188	28.8692	0.52621	12.1926	0.944962	8.2559	0.557064	2.43635	1.39156	0.864362	0.478322	2.91118
1.29555	2.56123	0.957073	0.652995	0.947379	4.43267	1.28665	2.90188	0.599769	8.17022	0.839375	6.97627	0.695358	1.252	1.31491	1.1609	0.70912	1.6544
1.60754	1.14692	1.24969	6.81534	1.2553	9.47489	1.05496	1.00878	0.564183	8.36412	0.8908	5.49458	0.553503	1.95951	1.57653	6.11922	0.693742	8.16504
1.0669	1.60174	0.585654	3.86446	0.901812	3.90889	1.39262	9.05811	0.477549	7.98318	0.76693	9.37562	0.644457	13.1312	1.44237	7.2149	0.619583	25.7963
0.892709	1.7204	1.16547	7.00508	1.08151	3.0988	1.19292	8.65618	1.49996	7.05515	0.984747	10.9541	0.653996	13.139	1.30241	9.14326	0.792141	7.42279
1.04772	2.02524	0.810914	8.78393	1.04884	6.19458	1.02646	9.50891	2.09013	4.93247	0.685093	6.50616	0.872516	21.165	1.59166	7.97799	0.618407	9.12719
1.29619	1.36359	1.07583	0.980484	0.955634	3.08117	1.68372	7.58018	0.640018	5.23774	0.681167	4.60275	0.70058	2.60196	1.16405	12.0075	1.01317	6.90968
0.896249	1.56017	1.05825	10.7101	0.883746	6.13102	1.91576	7.94535	0.724237	6.14919	1.91843	3.27484	0.61899	1.10801	1.12919	8.23313	0.812306	9.87596
1.36316	1.13265	1.18851	2.04117	0.878352	7.41158	1.14428	12.1531	1.08718	3.02887	0.731196	1.39307	0.688253	2.28011	1.42207	13.9038	0.716918	2.22574
1.36425	0.858766	0.703809	2.63251	1.23157	4.57934	0.840067	9.25025	0.728189	7.49516	1.03369	2.73192	0.580751	1.54678	1.68062	2.02845	0.749935	4.80664
0.95473	1.44166	0.738272	5.54507	0.779438	7.00432	3.03192	2.57809	0.582468	1.67861	0.87193	3.17592	0.769743	1.75891	2.33229	2.0335	0.887632	11.0803
1.21574	1.41299	0.704129	5.49912	0.730486	1.19887	1.34016	4.14371	0.697638	2.0503	0.750933	5.38778	0.568188	6.22123	1.52532	8.80921	0.598271	10.9981
0.753395	1.53227	0.796302	1.32685	1.35337	4.93382	0.978434	7.61672	0.625507	3.58116	0.613423	9.08572	0.632981	5.54921	1.14543	5.20132	0.519956	11.8568
1.2407	1.19196	1.16567	2.90503	0.691982	2.06463	1.14706	1.03634	0.666897	2.29298	0.554299	2.35067	0.899076	6.92848	1.23722	2.69156	0.691487	10.5315
0.980299	1.27195	0.657615	7.19598	0.966745	6.0554	0.757852	4.16226	0.776	1.73265	0.805305	2.4305	0.714309	16.3328	1.52322	9.93527	0.653261	10.7738
0.96825	1.07008	0.777714	8.22952	0.772371	4.2652	0.942963	13.5139	0.665114	20.4593	0.920563	5.45143	0.700605	7.8072	1.36889	1.2804	0.761617	3.21106
0.805889	0.765639	0.804601	1.239	3.18466	4.86218	1.03336	16.4417	0.739959	1.84356	1.40251	6.63638	0.731099	9.33263	3.09481	4.78594	0.68421	2.7279
1.25129	0.847085	0.796888	8.44695	0.686221	6.1048	1.0522	18.9101	0.580335	2.63886	0.82881	8.8206	2.09234	6.62844	1.57726	1.28673	1.09439	5.30852
0.746475	1.17773	0.970922	1.40566	0.70641	4.10716	1.45992	2.98007	0.704915	4.21338	0.4289	2.93637	0.824369	5.38527	2.08618	8.75577	1.04051	5.88568
0.92471	0.8303	0.757968	7.60506	0.66009	9.23579	0.656015	4.33255	0.980598	2.94446	0.384917	4.68736	0.642938	9.99072	2.3533	2.32701	1.59639	11.2214
1.2164	0.828351	1.0239	1.60694	1.15958	3.26784	1.02299	13.7486	0.749339	2.50607	0.637725	5.36764	0.694321	2.95002	2.12103	1.61566	1.31162	2.41989
0.853483	0.967112	0.967847	8.26835	1.76804	0.940319	0.912656	1.94371	1.11648	4.15187	0.91169	1.96124	0.592303	6.04197	1.16988	4.63906	0.836449	1.85509
0.987937	1.5053	1.08145	6.43387	0.764854	5.71889	1.04221	5.74902	0.83956	12.5264	0.684927	5.14716	0.64608	2.68345	1.85158	8.78615	1.45267	2.90638
0.921538	0.940452	1.35866	4.29403	0.67041	9.00258	1.1082	3.25653	0.509836	3.12624	1.05757	7.36305	0.814136	1.68843	1.67554	2.43374	0.843762	1.92056
1.09077	0.988441	1.0077	4.9938	0.599258	4.70962	0.849198	5.91773	0.80415	6.30313	0.697777	4.68361	1.08323	1.44016	3.19513	1.0395	0.81115	9.67994
0.918565	2.59611	1.15445	0.618562	0.783702	2.4811	1.04078	4.93892	0.611774	7.87765	0.7693	4.23176	0.619087	7.99681	2.2334	0.802895	0.817279	6.15536
0.967903	1.02027	1.16375	0.689688	1.18687	12.9406	1.16272	6.18424	1.62971	4.52576	0.556791	5.85744	1.13313	10.8025	1.87383	1.73327	0.974928	4.96225
1.08331	0.999616	1.61503	1.28585	0.849895	1.1658	0.8317	5.13028	0.83953	5.52069	1.38745	8.02856	0.70746	2.73761	1.96076	1.2529	0.730098	9.176
0.969229	1.33252	1.01145	1.97802	0.802889	5.30962	1.33479	1.36378	0.914899	5.18283	1.05853	3.73081	0.748298	11.9692	1.36991	1.6704	0.904154	10.103
1.07139	0.899107	1.02771	1.21146	0.898549	3.28996	0.944964	5.88064	0.76033	5.00651	0.945043	5.89086	0.645133	5.34627	3.47639	1.724	0.686389	4.639
1.32325	2.8663	0.960289	4.77073	0.737294	2.77639	1.09154	2.11372	0.73431	13.0243	0.851656	8.42077	0.644098	6.85688	1.32548	0.758222	0.842101	2.54984
1.17339	3.1223	1.0753	1.32744	0.738496	9.96466	0.873609	3.10713	0.735231	11.2987	0.507216	5.22786	0.799263	5.21128	1.73641	9.61693	0.792446	6.20081
1.02947	0.632294	0.796014	1.2794	0.790054	3.41364	1.26534	9.61057	0.644829	13.1982	0.551011	6.39562	0.818361	10.5416	2.8338	1.932	0.813735	5.17684
1.00214	1.30186	0.705405	4.39231	0.793479	5.88776	0.964874	5.16604	0.703713	8.61662	0.62812	5.84912	0.724838	5.19182	2.77696	3.74748	0.879563	2.84197
1.12527	0.896844	0.91183	2.41142	0.845843	2.93932	0.987558	1.9496	1.09557	2.89182	1.25852	3.88748	1.09781	4.52062	1.07639	4.67325	0.95111	7.13828
1.08047	0.655487	0.883427	3.0135	0.852154	7.46547	1.11986	2.01236	0.698479	4.69045	0.623734	6.64934	0.700938	2.33791	1.83525	4.27739	1.15102	9.28072
1.25634	0.823551	0.830157	2.94848	0.691837	4.3907	2.19421	3.75362	0.845375	2.33362	0.861839	7.77363	0.720793	2.61029	1.02377	2.11281	0.945102	4.66782
0.920854	1.38342	0.658642	17.0087	0.796965	4.38179	1.22969	1.75389	0.620117	2.89471	0.602516	4.19511	1.20464	29.2993	1.66924	7.95618	1.01998	11.031
1.42403	3.19946	0.731784	14.4207	0.954031	3.78895	2.47379	2.28957	0.62271	2.69719	0.676646	5.36804	0.820432	1.71249	1.49842	8.06677	0.990301	5.32936
1.12735	1.74782	2.45592	9.51974	0.7242	5.75128	0.965505	1.45301	0.615051	2.05922	0.62141	6.02925	1.21391	1.918	1.39525	9.65658	1.0093	5.75344
0.979333	2.3167	1.9148	10.2421	0.692274	8.73646	0.936527	7.76716	0.506628	6.56182	0.813497	4.95838	0.805616	19.2328	2.4206	6.73631	0.935355	9.14597
1.06724	1.09113	0.837213	2.68401	0.946076	8.93848	1.06746	3.27412	0.624288	5.26438	0.552001	7.34979	0.950236	12.225	1.26626	1.14382	1.02356	11.9727
0.868005	3.2432	0.994678	2.97289	0.852232	6.04355	0.807332	8.0563	0.796722	4.16039	0.617092	7.45781	0.788148	3.01482	1.7072	0.985211	0.918362	6.48936
1.11786	0.677082	0.936156	4.41006	0.940767	3.87594	0.974166	0.909964	0.874136	5.13246	0.62711	5.13502	0.530991	18.8518	1.19828	5.64016	0.938041	13.2399
1.19824	1.12434	0.809999	12.2355	1.07215	8.46651	2.50421	10.4325	0.748535	9.49724	1.22532	5.14343	0.698585	3.59735	1.80112	3.64372	0.952973	3.84114
0.936527	0.704328	1.1629	1.51944	0.708764	2.64199	1.02816	7.49625	1.04151	9.20612	0.641316	6.67019	0.9296	1.66647	1.71024	0.813181	1.26158	3.23102
1.06259	0.849535	0.971356	10.7504	0.822156	11.446	0.982806	2.21044	0.558393	7.94524	0.682775	1.28606	0.955018	4.22382	1.46483	3.9717	1.34008	3.29838
1.08551	2.52816	0.532626	2.87583	0.801904	7.92404	0.822334	1.51031	0.791238	7.21198	0.61665	6.13191	0.811495	3.33012	1.59587	2.72389	0.904644	3.95572
1.23272	2.60558	0.808467	12.74	1.26121	12.1541	1.39699	8.14815	0.773474	3.58291	0.690025	8.78064	0.904453	2.46094	3.46079	2.3505	0.967317	6.63752
1.3536	1.73989	0.899023	11.7861	0.783433	8.29465	2.24375	6.28644	0.732112	5.22108	0.792899	4.99312	0.647096	2.01055	2.52189	0.682267	0.825441	12.042
1.17072	0.912394	0.987524	13.1112	0.803263	10.6343	0.869665	5.60131	0.681895	5.37184	0.653681	6.83943	0.525835	3.51317	1.68481	0.604177	0.705161	5.49201
1.49775	2.96229	0.980087	5.08427	0.880279	9.0193	1.07755	2.46495	0.638039	4.93709	0.622079	3.11856	0.728379	2.9652	1.61915	0.612666	0.766718	23.2469
1.36459	1.39966	0.94383	2.62885	0.710812	7.44296	0.96022	4.49668	0.942536	1.63948	0.639036	6.36919	1.18615	17.7658	2.6568	0.678951	0.829513	6.36077
0.97528	2.29102	0.9928	19.0129	1.11507	1.295	1.3207	4.17769	1.18223	1.7621	0.827897	1.86193	0.72185	10.5285	3.15029	2.22625	0.948946	8.7258
0.890477	2.4992	0.902334	2.25975	0.751232	8.11693	1.54145	5.03389	1.11269	4.87622	0.925122	5.75705	0.743951	7.67532	2.0751	1.88959	0.911534	5.50192
1.53296	1.04911	1.19361	1.09468	0.695228	5.87289	1.18583	6.91141	0.822876	3.04894	0.676651	7.75479	0.810962	4.81574	3.09354	2.08578	0.899701	4.43473
1.2735	0.974827	1.87375	16.173	1.1297	5.38477	1.34065	2.6406	0.783218	4.76317	0.505939	2.8397	0.817379	2.64722	1.59326	4.22207	0.730492	5.81488
1.32832	1.05868	0.95077	14.3111	0.84582	4.32135	1.26777	6.80534	0.751539	4.16288	0.707298	9.13428	0.682378	1.23378	1.53485	10.6472	0.776254	15.0097
1.3354	0.856138	1.21656	14.4175	0.917387	4.83941	1.31943	5.47838	0.826063	2.68092	2.17853	7.67281	0.839051	2.48796	1.97658	1.39377	1.07874	1.24031
1.27511	2.37325	0.98906	11.1786	0.818087	5.44867	1.33913	1.6999	0.634592	3.13496	0.828392	7.03146	0.579616	4.40496	2.13893	0.495975	1.20933	7.47664
1.07117	2.11614	1.06019	10.7768	0.791251	4.4553	1.23579	2.38771	0.830053	2.6547	1.36476	8.14947	0.688064	1.39727	2.05201	2.17759	0.90596	10.9255
0.951235	0.695731	1.02006	2.866	0.835664	7.47538	1.19475	8.94652	0.773452	4.3434	0.623015	5.93588	0.806659	2.78106	1.51672	4.07301	0.80389	7.38727
1.11297	1.91918	1.06975	1.90027	0.829423	5.31112	1.30583	12.8291	0.775852	4.08039	0.870627	4.35579	0.837719	24.3631	2.01068	4.28715	0.638435	5.04632
1.4862	1.52702	0.990022	4.62215	0.624588	4.96568	1.29378	10.174	0.810356	4.49625	0.64194	2.55774	0.746532	18.9154	1.72275	1.57286	0.728979	22.8395
1.31084	2.21471	0.788733	3.90291	0.813447	5.09863	1.25693	2.60593	0.83201	5.46604	0.905209	7.44112	0.618858	1.93264	1.47568	6.50067	0.821211	15.6607
0.898693	2.82672	0.858971	2.17981	0.761868	4.52733	1.38715	3.00443	0.990083	5.37253	0.906674	6.29627	0.73882	7.22664	1.83409	8.4443	0.935063	9.42122
0.954356	1.94102	0.849837	1.87686	0.864869	3.00696	1.01633	2.70722	1.08913	4.55725	1.03687	2.3703	0.909006	2.5586	2.28646	3.72214	0.562374	6.59717
1.24414	3.03267	0.666045	17.2217	0.927504	1.15395	1.14642	2.55698	0.724695	5.05775	0.840362	3.94032	0.728407	1.9972	2.10107	4.60946	1.43139	10.0965
1.31418	1.45488	0.745247	16.5686	0.878517	5.87856	1.59667	5.51198	0.747253	5.32663	0.881138	5.09503	0.798856	2.52067	2.47995	2.30868	0.63811	11.0299
0.756448	1.26122	0.830031	14.0433	0.908799	7.33626	0.806994	4.28335	0.660952	9.27747	0.806139	9.53315	3.01314	21.996	1.77362	1.79546	0.993271	9.12468
1.35813	1.94742	0.599368	2.14052	0.649896	14.6768	1.30432	4.69535	0.911837	5.94146	0.486212	10.0142	0.739678	1.33299	2.93532	7.55585	0.736164	6.85652
1.27209	1.11556	0.674733	21.0403	0.802781	2.54401	1.07396	5.02983	0.903319	9.25605	1.06545	6.45002	0.937028	11.6366	2.07455	3.5038	0.776363	6.4285
1.24296	0.586386	0.830396	1.51093	0.833784	3.83829	1.07264	5.30875	0.739545	5.37863	0.783963	4.26551	0.790524	2.0852	2.35954	11.6041	0.710139	14.2971
1.15366	1.32849	0.740408	2.59884	0.947475	4.40137	1.0114	29.6033	0.553158	2.60513	0.893793	8.33865	1.07415	2.61288	2.38545	2.93658	0.682981	9.31897
1.39054	1.07367	0.749959	0.701912	0.725538	8.2409	3.30852	30.3196	0.708247	2.88714	0.947516	7.43034	0.824481	3.46442	1.86821	3.35046	0.638942	3.52457
0.965154	1.14324	0.821787	2.24873	0.752867	5.54666	3.17639	3.6656	0.736795	3.61683	0.678853	7.3667	0.694512	7.27902	2.1088	6.3634	0.86009	5.53847
0.762865	1.09882	0.635356	19.0842	0.797546	7.67467	0.819038	3.11109	0.709755	5.17268	0.793034	9.91026	0.633362	5.96652	1.68378	3.55005	0.765	12.0977
0.830112	1.59228	0.718796	3.57711	0.889575	4.21689	2.81921	4.07304	0.628767	3.69363	0.802866	6.48512	0.635753	14.0911	1.89158	4.87083	0.911702	3.412
1.49531	0.996654	0.668233	12.9343	1.02692	8.2886	1.19997	1.9465	0.769661	6.82279	0.836225	11.3916	0.640619	3.33848	1.80536	0.71781	1.21568	16.4304
1.14358	1.74896	0.699273	12.5116	0.724178	7.73941	1.41499	3.35789	0.669714	7.57828	0.924663	4.4496	0.657352	6.60486	2.0163	7.21646	1.08581	17.432
1.00065	1.37777	0.663586	10.6686	0.769189	2.24717	1.05994	7.75842	0.671539	2.39424	1.47544	4.86328	0.740939	3.70183	2.30373	0.870687	0.917894	2.43877
1.17251	0.787157	0.836477	4.17222	0.983821	5.17399	1.451	4.71376	0.667566	2.97045	0.634986	8.96665	0.960977	3.97439	2.12935	11.2356	1.39634	3.69538
1.00755	3.16235	0.80649	3.39641	0.851915	3.60557	1.17024	4.39477	0.635457	2.44685	0.67336	7.96318	0.756085	4.76468	1.72691	2.1148	1.72416	7.82908
1.18422	1.21304	0.762026	10.411	1.01528	6.06956	1.09928	2.8232	0.72896	4.63224	0.831358	10.0782	0.963166	2.36755	2.6424	0.649563	1.36855	16.3732
1.27826	1.08121	1.27076	9.04958	0.775421	5.02503	1.10542	5.12556	0.706514	1.78129	0.894602	0.524604	0.597707	1.8717	1.96308	2.31238	0.910286	5.92886
1.09106	1.51388	0.851588	14.7845	0.762189	3.25434	1.03036	2.51544	1.23831	6.90464	1.33617	4.32733	1.264	5.74689	1.73206	2.50483	0.643728	8.10157
1.24944	1.36501	1.31939	0.991875	0.716593	5.74705	1.28245	3.96051	0.70023	4.64156	0.994102	4.31906	0.841422	10.6254	1.90026	2.66316	0.806647	9.40543
0.877915	0.725452	0.917317	6.90889	0.832174	8.03208	1.05968	2.24796	0.980059	4.43809	1.35122	4.43153	1.12308	3.63312	1.99265	3.13049	0.758745	7.5719
1.01917	1.1595	0.834514	4.21592	1.34958	5.41373	1.29176	1.3036	0.609951	4.29336	0.833247	10.9907	0.775188	0.833561	1.31048	2.50843	0.713964	10.6075
1.0463	1.82952	0.908985	1.6358	0.960023	16.2925	1.16112	2.85157	0.977209	5.97518	1.30379	4.23345	0.84537	2.21011	2.44371	2.3771	0.789947	6.26135
0.879863	0.97936	0.759128	8.25599	0.881054	5.61075	1.15727	2.13095	0.601662	4.17414	1.35723	8.098	0.82821	8.26606	2.35213	0.487286	0.982296	4.01224
0.967813	0.992427	0.856217	1.21066	1.07556	3.78152	1.69992	5.07723	0.702635	6.70713	0.74749	4.07819	0.756511	3.16117	1.32356	1.32506	0.789024	7.11832
0.961121	0.851058	0.849469	1.07289	0.913115	3.71747	1.13278	4.53307	0.83803	1.48761	1.18386	4.77342	0.856783	1.94505	2.3831	0.928569	0.7538	8.94597
1.31932	1.56411	0.881136	0.600917	1.06085	8.57219	1.07817	2.30614	0.669196	2.62387	0.559642	4.58058	0.743277	1.56388	1.45148	5.87018	0.766874	7.76821
0.934576	0.799019	0.89212	0.790103	0.907605	5.02031	1.12341	5.52216	0.612417	1.39182	0.937462	6.62732	1.05475	2.23769	2.04468	2.9556	0.677756	6.94296
1.15938	1.15305	0.736248	8.98363	0.95753	10.5776	1.34054	24.4361	0.725311	4.24744	0.762199	6.40627	0.977373	1.70763	1.82518	4.53519	0.704208	9.31921
1.04807	0.786872	0.896559	6.04465	0.884546	1.57193	0.971147	20.4237	1.56223	7.08222	0.875706	8.51779	0.757548	3.10941	1.3334	4.42661	0.740746	7.32798
1.3839	1.45314	0.879834	7.26794	1.0117	10.5264	1.2668	12.0133	1.20096	2.0953	0.749981	10.3529	0.891744	3.35783	2.21986	3.62052	0.538411	3.04968
1.20285	0.664422	0.857837	0.791356	1.02608	3.60455	1.40754	2.01876	0.677948	4.35718	0.679349	3.2704	0.614121	2.5638	2.24524	5.66938	0.781038	3.45686
1.18816	0.937696	2.60696	1.79357	1.28124	8.36945	1.22774	5.81575	0.718491	5.05213	0.684774	5.3409	1.01429	2.33193	1.29424	3.7229	0.632755	10.2265
1.51959	0.859388	0.749045	1.8952	1.0029	4.13126	1.25906	7.43409	0.689741	16.8584	0.964603	6.88091	0.935289	3.35114	1.21695	6.48365	0.861351	20.6621
1.50524	1.52545	1.00089	7.33058	1.04441	3.92739	1.40871	22.2836	0.469706	2.46621	1.03963	7.64606	0.646755	1.21752	1.46993	5.53088	0.646882	12.9171
1.10409	0.864376	0.785978	7.07622	0.770956	5.89161	1.11737	7.42401	0.461005	4.95558	0.934316	8.94734	0.702106	2.3222	1.10756	5.55703	0.821248	18.4472
1.2344	1.57201	1.03626	1.71554	1.0468	6.61155	1.21049	5.95706	0.600843	1.91729	1.05785	2.88703	0.968534	2.747	1.70484	1.30301	0.65255	12.411
1.04311	2.41525	0.979416	8.32536	0.892377	6.01513	1.14021	2.40748	0.453583	3.84641	0.667734	4.9516	0.840169	15.3701	1.53418	6.36432	0.573367	2.60747
1.12243	1.88525	0.868822	6.69924	0.873221	7.96849	1.70313	4.19577	0.476939	1.85557	0.77692	2.96481	0.849957	17.4981	0.988613	0.950403	0.601067	4.58147
1.36004	1.40458	0.702379	10.4109	0.956763	6.21337	1.6194	2.09135	0.78443	2.82437	0.770141	7.95882	0.559002	0.653489	1.11366	0.674946	0.701132	5.51649
1.16394	1.63435	0.858816	11.8049	0.926689	3.97311	1.4829	11.7236	0.619303	2.32981	0.512349	7.8136	0.947997	2.27523	0.848236	2.1419	1.00126	26.0701
1.25993	1.03331	0.830685	2.6196	1.03497	2.76448	1.05673	8.61969	0.860595	2.08198	0.637331	4.88182	0.948428	6.92478	1.5933	0.60221	0.665054	25.7613
1.09995	1.08014	0.787563	2.24427	0.93264	5.12143	1.61309	11.287	0.608025	5.3777	0.767942	4.0464	0.640318	2.04899	0.747927	4.99587	0.892414	6.89644
1.49844	2.09578	0.793812	4.52233	0.930241	4.4855	1.17693	1.43692	0.60364	5.014	0.726792	5.1523	0.642163	3.69482	1.3808	3.30572	0.687043	11.8963
1.10168	1.06706	0.964835	2.65336	0.894517	4.73006	1.44036	1.2292	0.562697	6.84708	1.29183	5.1895	1.00971	4.97006	0.662326	6.24562	0.707597	12.7619
0.641431	1.09261	0.819428	1.90662	0.944265	4.66415	1.48828	9.51543	0.568459	4.28587	0.626167	6.8553	0.561334	5.19162	0.86157	1.12794	1.16945	15.0052
1.01098	0.935914	0.916621	3.55934	1.07288	6.48664	1.16702	10.8172	0.61981	6.96987	1.37771	7.36163	0.823655	16.6578	1.3995	0.986807	0.770808	10.6298
1.28348	0.818204	0.956832	14.0556	1.29618	3.79392	1.24664	5.61263	1.64378	2.21723	0.497348	4.21285	0.928365	19.2468	0.690354	2.43475	1.09142	18.5873
1.34799	1.09156	0.844499	13.3948	1.00072	4.08022	1.40771	3.83591	1.64253	4.45178	0.685984	5.50362	0.687948	1.2543	1.02	11.1966	1.08171	7.43563
1.47328	1.95732	1.25771	2.04606	0.815402	4.37934	1.2199	1.40112	0.794866	5.25513	0.642558	3.32001	0.590741	4.42811	3.16941	4.79144	0.962728	22.4106
1.39013	3.42289	1.30171	5.1553	0.911425	3.71903	1.31733	1.19994	0.814201	5.20406	1.06676	5.24527	1.03144	3.25854	0.782333	1.52713	0.959395	5.98758
1.12863	1.00952	1.00403	0.691394	1.04056	2.27159	1.5954	18.3867	0.482482	4.68411	0.834953	12.9039	0.909621	5.25716	0.844718	0.455163	0.677318	9.2118
1.33299	0.815269	1.14315	3.17571	1.05753	1.84702	1.42216	6.21351	0.667298	5.76116	1.02737	5.6781	0.769723	4.05896	0.913232	1.82454	0.58255	3.01566
0.644406	1.13921	1.22337	4.25856	1.15447	4.94093	1.4907	7.69152	1.73607	7.28179	0.552135	5.88253	0.704794	4.77618	1.09085	6.06627	0.794973	0.842733
1.5232	0.684724	0.903944	7.94362	0.930342	4.57794	1.30229	11.5214	0.539085	5.37055	0.594252	6.29619	0.644451	5.01695	0.844884	7.95061	0.626124	4.95974
1.48075	1.081	0.893015	4.25538	0.997987	7.33344	1.35429	28.6519	0.592378	12.6046	0.642731	4.00105	0.634923	7.2178	1.0179	8.02761	1.03461	9.35547
1.33807	3.5221	0.790928	6.62163	1.1409	3.72826	1.30086	29.1907	0.604587	5.9909	1.37015	4.4441	0.601891	5.60245	0.880512	1.26431	1.04171	4.72791
1.72005	1.06071	1.02488	3.77589	1.10742	10.5262	1.17504	4.18719	0.599815	4.58981	0.762554	1.43622	0.825422	5.57583	0.990938	9.61682	0.54611	6.12187
1.24002	1.88713	0.805955	4.62899	0.835002	3.70429	1.27019	12.014	0.69348	4.76188	0.881537	6.3019	0.743999	1.68003	0.728965	11.0232	0.764178	10.9517
1.15589	1.2988	0.837619	5.95792	0.798698	4.60022	1.29627	3.50718	0.981134	7.60566	0.723393	2.37282	0.725893	2.48135	0.991959	2.77353	0.906898	5.21178
1.31099	1.62373	0.986758	9.85766	1.14448	10.9865	1.45692	2.14081	0.647361	2.33721	0.692984	3.47614	0.824741	7.59829	2.05189	3.61979	0.68166	6.51748
1.22648	0.870223	0.961346	6.19238	0.899521	5.10403	1.3189	5.56582	1.24534	6.91006	1.2553	3.93271	0.595068	5.87226	1.28543	1.24617	0.765969	5.81358
1.03933	1.71281	0.928382	4.89197	0.869575	4.95114	1.58071	3.06244	1.66675	1.8711	0.694496	3.08879	0.647182	2.68373	1.30101	0.748188	0.660894	6.96867
0.755256	2.8337	1.14252	3.10949	1.47879	12.5668	1.25242	1.04343	1.27566	8.18066	0.81743	4.29336	0.971596	6.30459	0.718549	6.79899	1.41399	1.66682
1.25208	1.19486	0.746865	2.60701	1.65404	5.59642	1.05529	8.34555	1.36744	8.02771	0.912844	3.81816	1.12758	1.40189	0.871321	0.597106	1.02358	14.0107
1.45241	1.56219	1.04775	1.46225	0.866932	4.29656	1.20382	3.15103	0.709233	2.78576	0.844043	5.10945	0.677217	3.7551	1.31847	1.09147	1.60091	5.90265
1.02644	1.39954	0.755986	3.48144	1.3559	12.4329	1.13947	3.38465	0.866489	3.98886	0.540163	9.88286	0.793218	19.2489	1.87927	1.01284	0.749353	7.29439
1.06569	2.59484	0.861924	5.02078	1.55342	7.25395	1.17082	6.57484	0.876477	2.43777	0.67033	3.19382	0.952168	8.61276	0.758716	1.65786	1.43386	2.22567
1.44364	2.78436	0.870578	6.41543	1.14677	2.84843	1.1825	9.61194	0.463886	4.30793	0.863507	4.04276	0.624421	20.9759	0.746966	8.95363	0.912759	1.11086
0.988311	2.5207	0.696605	8.60389	0.93104	7.29217	1.26974	1.25709	0.761244	5.26697	0.937868	5.48937	0.540691	8.73778	1.18811	3.1706	1.38803	5.07441
0.746533	1.86316	1.07207	2.6856	0.912248	6.5812	1.12438	2.55063	1.10839	6.49289	0.783102	2.66106	0.80101	1.20544	1.06115	7.11442	0.983946	3.11186
1.50283	2.19796	0.958224	9.46912	1.0995	8.83635	1.81552	5.73837	0.543948	4.41158	0.852273	4.65852	1.05086	1.13373	1.4415	1.55187	0.907746	11.4278
1.23234	1.16957	0.862469	2.71353	1.14125	5.29307	1.29015	5.49993	0.625627	1.96267	1.17702	2.25851	0.783384	4.01692	1.06165	4.92673	0.960537	1.39593
1.23092	2.92574	0.93096	5.55544	1.07954	2.24272	1.57619	11.3434	0.662267	5.88467	0.966025	6.98899	0.833254	4.23995	0.827853	1.48871	1.15354	4.57943
1.22181	1.3274	1.04652	7.95342	0.940167	4.05108	1.34243	13.0943	0.66414	3.12186	0.79019	0.695698	0.67689	11.673	1.28599	1.04099	0.965703	8.64523
1.07886	0.951472	0.998095	9.0736	1.14588	4.88355	1.26786	2.13248	0.639735	3.9348	1.07477	13.8569	0.704428	1.57894	1.52361	9.6734	0.917414	8.58358
1.17733	2.51883	0.943021	6.96095	1.72601	4.07279	1.39724	2.85729	0.770944	3.07991	0.798324	3.98774	0.649946	2.20479	1.05422	6.91803	1.16436	8.74877
0.991633	1.15777	1.57461	0.741441	1.91343	4.23343	1.47638	6.53676	1.71101	2.9468	0.83008	5.47597	0.808038	13.7919	2.28832	13.0112	0.887942	17.0021
1.11214	1.19158	2.28722	0.902737	0.893113	4.75681	1.2944	3.34364	0.779387	8.36669	1.03172	9.58569	0.712202	2.15374	3.1687	5.14994	0.765638	11.9216
1.25859	1.43579	1.14716	9.76616	2.02781	1.89128	1.19077	3.67246	0.820723	2.53006	0.725841	3.38346	0.548649	0.951003	1.87426	10.4657	0.738981	9.24143
1.11095	1.10637	1.01861	2.34769	1.77683	7.48147	1.28376	4.53213	0.951797	5.594	0.97505	2.42105	0.681957	4.24183	1.54432	2.65188	0.765517	6.08443
1.10985	0.848503	0.991065	9.44612	1.19491	4.87923	1.10172	1.44613	0.657732	3.10009	0.886741	4.07937	0.623056	2.42864	1.39617	5.23727	0.481705	4.1882
1.08031	0.934441	1.08077	0.637372	1.46178	6.10005	0.973108	0.723496	0.846251	3.00469	0.935985	5.34148	0.725009	2.77293	2.06936	6.40847	0.546958	8.2061
1.18466	1.29859	1.00886	25.4184	0.998516	3.43552	0.824848	9.46383	0.713174	2.35398	0.918723	4.05633	0.717846	3.72764	1.62922	1.39227	0.540742	26.0961
1.15667	1.87816	1.15179	5.73239	1.04779	3.06577	1.0499	2.59736	0.608004	8.56875	1.08213	3.63581	0.410928	5.22839	1.93766	1.9305	0.619379	22.108
1.21989	2.03873	0.837108	23.3081	1.14281	6.50989	0.989942	1.85832	0.680379	7.24008	0.60392	5.26149	0.556021	4.0083	2.44504	13.3505	0.780997	2.92746
1.09269	1.73125	0.973434	1.66427	1.00053	3.90615	1.35786	2.71567	0.693493	4.33352	0.814267	3.64581	0.734374	2.16703	1.02754	6.92817	2.18899	15.3051
1.15898	1.22088	0.886839	13.933	1.25686	9.35792	0.989413	4.26588	0.671633	2.63158	1.09013	4.17603	1.07157	5.73646	1.27501	2.95193	0.771134	7.44787
1.2506	2.23239	0.659532	5.94814	1.20676	6.73402	0.813082	5.88194	0.771783	3.46452	0.821834	1.75446	0.728995	6.09561	1.64757	5.35566	1.40645	7.24232
0.968012	1.12328	1.01989	8.7748	1.13851	6.87834	1.25991	3.31598	0.986719	3.74922	0.871178	4.71242	0.685542	3.02154	1.75041	9.01589	0.416906	1.89569
1.05636	1.72976	0.752607	2.34797	1.26184	4.45569	1.3148	9.57492	0.998452	2.60968	0.907785	1.91784	0.592368	2.38846	2.05789	6.55203	0.722557	8.80311
1.12142	1.28424	0.9182	1.65201	0.886518	5.445	0.782615	3.9965	0.787116	5.2757	1.10951	4.53853	0.886592	10.6601	1.21879	5.42118	0.560738	6.20839
1.11693	1.29768	0.956487	1.84171	1.10554	3.09904	1.37249	10.7412	0.771061	5.3193	0.905614	3.73329	0.693837	1.82896	1.13216	4.77348	1.65962	8.123
1.78819	2.0166	0.988141	1.64068	0.960237	10.4458	1.0121	9.53853	0.863066	5.44743	1.08338	3.56367	0.64882	7.54529	1.48059	1.46747	0.814729	2.42692
1.09735	1.58739	0.90481	1.41148	1.08108	14.0836	1.161	1.85208	1.02016	2.84526	1.23323	5.77464	0.680961	8.63595	0.996842	1.6194	0.842644	17.5559
1.57522	0.931608	0.841719	3.63345	1.03274	2.75328	1.10448	2.3441	0.615711	7.37184	1.02263	6.12687	0.792488	4.14292	1.19291	4.09234	0.877804	3.24674
1.10056	0.810168	0.894844	4.2086	1.35017	8.24718	1.0166	1.93353	0.700271	6.29707	1.23033	11.032	0.613043	14.5208	1.33706	5.80707	0.797554	5.56507
1.27294	0.656441	0.858202	10.0209	1.06664	1.63168	0.735708	3.07961	0.946168	6.87875	1.0012	17.9293	0.522928	1.76347	1.19422	3.46443	0.635036	4.44773
1.34471	1.82845	1.02977	3.10021	1.05815	4.94097	0.775655	2.8864	0.766248	6.16619	1.0492	5.82711	0.768124	2.27461	1.02502	2.44098	0.704006	11.4451
1.06813	2.02312	0.78092	2.79567	1.04766	6.90939	1.47199	5.75615	1.13021	6.99692	1.09866	1.07324	0.789996	1.78249	1.78241	4.63387	0.744693	12.9953
1.01356	0.849799	0.852701	2.28185	1.09644	4.36953	0.864092	1.3263	1.17378	6.31777	0.995284	1.26141	0.494805	1.92702	2.31103	2.63585	0.845281	13.1103
0.910802	1.62476	1.10916	2.46203	1.01596	8.78691	1.67955	1.48604	0.665474	8.07167	1.00835	9.05982	0.687229	2.0033	1.33057	1.16074	0.950094	11.1574
1.04598	0.997739	0.916756	11.8795	0.890006	2.94327	0.846995	2.58097	0.741725	6.34517	1.15632	7.7052	0.712975	1.30081	1.26365	2.22501	0.99439	19.169
1.5935	2.06929	0.790772	2.72729	0.840459	3.49801	1.47637	2.26697	1.22658	3.23659	1.12312	6.21519	0.85732	20.003	3.10553	3.05072	0.977452	11.2395
1.3489	1.28194	0.829062	0.678622	1.19469	4.19928	1.30261	6.06342	1.23443	8.61303	1.0544	6.10867	0.718701	1.0822	4.27136	1.30059	0.830651	6.75644
1.50551	1.98736	0.735118	1.39902	0.94863	7.75599	1.07626	4.12657	1.05372	11.7664	1.14839	1.11739	0.714607	1.23634	2.52658	1.31993	1.09349	7.53618
1.18811	1.05338	0.866355	3.48115	1.22066	4.3621	1.50713	7.38025	0.962599	11.7367	1.00994	10.3633	0.76376	7.19385	1.08899	4.24509	0.671782	3.7826
1.04194	1.12268	1.2513	1.50785	2.00697	4.98896	1.29377	4.31651	1.25321	14.4921	1.11953	2.89076	0.652952	5.27969	2.4068	4.15764	0.886905	8.00207
4.29414	2.29156	0.821315	2.80108	1.53006	3.84317	1.47158	3.95717	1.26904	4.48545	1.11933	5.60071	0.847603	6.94603	1.95472	5.06346	0.958696	4.15028
1.03688	2.46008	0.689192	3.19809	1.23453	4.50089	1.23913	1.1025	1.10342	2.16291	1.28912	2.49485	0.741704	1.12827	1.87068	6.32598	0.830102	12.3406
0.955703	1.61274	0.675369	6.7492	0.934997	3.66942	1.57904	3.92504	0.784774	2.70946	1.26599	6.804	0.574055	6.04575	2.84268	1.80997	0.975727	6.0578
1.33296	1.03538	0.864362	1.93999	0.747276	5.90087	1.20017	4.46116	0.730972	6.11485	1.23156	3.56905	0.700982	2.31025	2.07329	4.75146	0.78529	4.05806
1.16515	0.962862	0.903062	10.3545	1.32444	7.99844	1.46866	2.21644	0.836021	8.53794	1.08852	0.866085	0.730127	2.14879	2.0627	2.22732	1.07146	4.59569
1.32995	1.35091	0.791966	3.13607	0.874339	5.2559	1.16619	2.57565	0.803238	6.97038	0.998149	4.2038	0.605992	5.48092	2.45242	2.28183	1.03084	3.75012
1.08265	1.10729	0.84669	7.50537	0.849791	1.79417	1.13783	2.53371	1.0107	4.95677	1.26255	6.33658	0.792783	3.21951	1.61646	2.34466	0.913706	6.06248
1.31664	1.2112	0.780008	11.4324	0.843521	2.33339	1.16435	2.3758	0.733566	3.74639	1.02567	4.14734	0.70497	6.27999	2.99262	8.04514	0.817021	6.99829
0.967876	0.947831	1.12518	12.0461	0.894839	5.59921	1.05511	3.90149	0.59673	14.5973	0.892906	7.79732	0.884765	2.32598	1.59171	9.79623	1.82435	7.75945
1.13195	1.06404	0.882905	0.68962	1.12137	5.65368	1.06197	1.69949	0.809717	6.22121	0.97684	7.11779	0.836535	5.31452	2.70156	4.69128	1.54241	12.3615
1.0444	1.12476	0.927245	8.78572	0.924449	4.57842	1.03426	9.52954	0.749398	5.16374	0.823151	5.58366	0.876628	7.45096	1.67681	2.69193	1.08991	4.73924
1.68553	0.91696	1.13016	1.4381	0.942203	4.60963	0.749811	4.83392	1.0535	5.93154	1.37655	4.37012	0.740067	0.958994	2.39197	5.82469	1.51309	11.0779
1.39521	1.28244	1.42159	11.2983	0.673938	13.2183	0.855592	3.27418	0.739373	3.66825	0.824133	3.0236	0.834882	7.30396	2.1122	5.20185	1.15575	4.60212
1.43816	1.64508	1.09349	3.09987	1.28069	3.7688	1.14464	6.6771	0.728643	3.91508	0.946575	2.99079	0.97301	15.4576	1.96477	4.08918	0.920293	9.79733
0.945228	1.16173	1.37645	14.7559	2.54163	4.92434	0.625799	2.45914	0.880349	6.50448	0.888823	3.63176	0.876242	6.08891	2.08364	2.6329	0.661629	1.93492
0.924086	1.18031	1.16382	6.20434	1.13724	5.62671	0.898112	5.45611	0.696901	6.45189	1.00155	3.35709	0.628265	3.91923	2.19959	5.29733	1.28455	3.66562
0.999175	1.15223	1.13031	8.98354	0.952619	5.52961	0.706439	14.8677	0.893797	5.02313	0.988707	2.97631	0.725802	13.3067	1.75652	4.13769	0.719662	2.40741
1.6461	1.32401	1.05744	10.8773	1.22125	9.03314	1.25674	3.95899	0.73075	3.5711	0.991795	4.43801	0.682273	3.90663	2.06571	1.8676	1.30142	1.87806
1.04975	0.855262	1.27274	9.57906	0.644512	6.94965	0.976123	19.4335	0.790931	4.67812	1.18901	4.17261	0.853355	10.0624	1.58699	7.03586	0.882768	3.51404
0.660208	1.15475	1.05565	3.90099	0.919716	5.49186	1.08465	18.1592	0.704356	5.52744	1.06437	3.47298	0.910559	20.4165	2.31007	7.7132	1.06132	3.95861
0.896022	1.08029	0.957337	11.4409	0.683778	4.43165	0.768516	2.79195	0.790062	2.83537	1.05852	3.97667	0.686875	18.9564	2.37334	4.26238	1.06763	6.99413
0.947401	2.79744	1.14943	10.6634	0.88713	7.28336	0.940874	6.68561	0.479147	6.19613	0.998275	7.4857	0.957919	16.5483	1.55585	1.42326	0.992385	6.86154
1.37032	1.07742	0.752801	11.9983	1.11862	3.65193	0.633828	3.12788	0.633191	7.24747	1.03825	9.72193	0.733752	8.13798	0.63688	7.21794	1.52609	6.83705
0.677506	2.17959	0.749879	9.31333	1.37445	4.34047	0.973807	3.09804	0.73705	1.96171	0.941476	1.41857	0.582029	5.26148	0.558423	2.29621	1.56132	2.64051
0.682325	2.75891	0.846015	4.88582	1.16118	7.82704	1.0455	8.31839	0.76345	2.55381	0.911569	4.90701	0.942976	2.51857	0.735242	7.42916	1.70243	9.49565
0.704308	1.33472	0.912056	8.30432	0.792096	13.0531	0.968665	5.57571	0.710459	1.59783	1.0939	4.69595	0.711789	1.15292	0.568155	5.5485	0.653563	6.04252
1.49401	2.31133	1.28244	8.67092	0.839261	3.55977	0.861829	9.97955	0.747388	2.31003	0.920797	3.46326	0.68913	1.06134	0.663152	1.44693	0.813248	2.28127
1.35301	0.837315	0.808239	0.607066	1.13269	5.34256	0.807725	7.87213	0.879844	2.2848	0.711654	1.52259	0.943875	2.26085	0.649106	1.668	0.889756	8.75792
1.08531	0.764039	0.840538	5.78326	1.18596	6.04335	0.769924	14.1373	0.910415	7.48618	1.0429	4.01887	0.629992	3.25696	0.60506	1.09899	0.767863	3.70183
0.664309	0.875161	1.15634	13.1544	1.03816	3.49134	1.03679	2.0852	0.890768	5.02716	1.03476	5.68755	0.723951	9.06276	0.5381	4.50264	0.995425	1.59424
0.860098	0.878689	0.971413	13.0745	1.36647	7.22282	1.17765	15.9789	0.804092	6.40786	0.870941	2.87984	0.577215	2.80524	0.961228	1.70265	0.925572	1.94362
1.0089	0.787851	0.715956	6.9755	1.10972	2.44583	1.35164	5.68274	0.92621	2.87258	0.836363	5.18235	0.759352	2.42788	0.598179	10.142	1.06327	5.52166
0.896026	1.11083	1.08247	2.6839	1.07918	3.23827	0.897645	6.61256	1.08195	10.9564	0.843761	5.75291	0.726737	3.66184	0.62807	4.38435	0.941275	5.11453
1.42449	1.13296	1.07505	3.79901	1.07804	6.40478	1.35143	5.89764	0.730728	6.63636	0.784975	2.76137	0.809531	6.49644	0.74585	2.0916	0.874628	2.18901
1.11831	1.15293	1.00272	10.4395	1.05548	6.5631	0.955741	0.903384	0.666422	13.1344	0.780018	5.88166	0.964715	8.48243	0.536599	2.06064	0.873905	15.7585
0.984154	0.739543	0.795513	12.7375	1.23766	6.4562	1.17736	9.23139	0.517642	10.2813	0.987391	1.96725	0.900332	5.1545	0.536785	1.33999	0.871824	2.85391
0.928094	1.14066	0.908952	16.9483	1.04645	4.80197	1.29473	11.0668	0.793111	5.91031	1.15593	4.99342	0.542602	6.20766	0.498214	2.31914	1.20254	11.9863
0.832399	1.43062	1.0876	10.4667	0.982964	3.22455	1.04228	6.62389	0.512807	4.40784	1.00688	8.17988	0.939322	5.05927	0.545682	3.21863	1.17003	17.51
0.937614	1.49025	0.837841	5.85745	0.820712	8.18907	1.04138	8.60055	0.607664	5.17859	0.904081	2.22101	0.717752	5.11436	0.641429	6.39269	0.841525	5.51974
1.34547	0.751156	1.11366	1.83812	0.756417	0.603585	1.01162	4.04525	0.710099	2.23322	0.716877	3.17585	0.806449	1.83221	0.379618	5.14798	1.31059	4.73908
1.24272	0.782458	1.13438	1.26525	1.00812	4.13406	1.36806	7.23801	1.1737	3.83923	0.976485	5.33582	0.699784	3.83899	0.293596	11.6655	0.808189	5.47367
1.17697	0.787923	0.931256	11.7061	1.16312	6.46093	0.776477	5.88127	0.750943	5.32428	0.933062	7.16548	0.746488	2.41978	0.600162	1.73215	1.2121	4.50212
1.11279	2.04227	0.937724	13.5124	1.04774	3.30388	0.825484	5.73695	0.535842	11.2946	0.742065	7.32873	0.713916	6.11608	0.514004	6.29254	1.05815	7.24985
1.42863	0.864322	1.07939	0.953906	1.23126	3.80045	0.905384	3.27855	0.918658	7.68538	0.809644	2.7748	0.528646	1.08047	0.614559	7.71029	1.43059	4.75597
1.49199	0.849002	1.05675	1.80584	1.1475	3.21795	1.05084	11.9264	0.652054	6.78957	0.902283	0.780202	0.576751	7.92792	0.630932	4.01	0.940199	11.0006
1.09007	0.728728	1.3293	5.49385	1.42724	2.9134	0.975622	3.09766	0.804203	4.61637	0.810018	6.40313	0.545386	5.11916	0.60828	8.35975	0.883931	6.26937
1.13358	1.64632	0.871406	2.02261	1.45667	5.89006	1.39109	11.783	0.614233	4.59756	0.893151	3.4316	0.848914	4.81797	0.485869	2.25629	0.305434	11.3363
0.879323	1.88642	1.45964	5.92702	1.25766	4.52014	1.02888	3.85788	0.785839	11.0918	0.852222	4.52744	0.88819	5.60714	0.474674	4.36012	0.273081	6.28082
1.58995	1.22162	1.23183	28.9151	1.09058	3.94212	0.98042	3.24619	0.724472	4.60569	0.8915	8.62728	0.593364	14.6783	0.51089	12.4225	0.392542	8.36411
0.991083	2.11004	1.09448	22.0772	1.08281	4.05961	0.726565	4.20986	0.712607	5.23761	0.668143	2.81279	0.550973	8.28471	0.726701	5.78314	0.92424	6.12703
1.33727	1.28654	0.802905	1.62531	1.20816	5.46938	1.09329	2.30878	0.81148	9.6717	0.782004	5.15295	0.707644	2.25192	1.0476	2.50114	1.34211	5.22009
0.999431	1.23934	0.887333	2.7288	1.04834	5.88713	1.24324	5.38565	0.653065	9.05897	0.662674	4.29132	0.763579	1.34167	0.520209	1.86866	1.17799	2.54361
1.50461	3.01283	1.03808	2.65852	0.837509	5.85053	1.00258	2.20336	0.622465	8.33074	0.707928	3.98813	0.942879	4.50025	0.765328	9.48812	1.49996	3.73131
1.45847	1.53124	0.97209	0.890021	1.50892	6.21615	0.956441	15.17	0.74098	7.86561	0.587108	6.2243	0.677611	9.99079	1.52377	6.43164	0.67589	6.69075
1.27945	1.45818	0.819946	3.85976	1.90491	8.21831	1.03794	8.14671	0.563675	4.87984	0.736736	4.68374	0.531959	3.87438	0.617351	4.46493	1.72632	8.63957
0.816548	1.45953	1.0747	1.54843	1.23389	5.066	0.832621	7.04833	0.817085	5.35369	0.631115	4.96695	0.562577	6.17757	0.716864	10.0524	1.47665	3.5533
1.19987	1.10477	0.823613	2.41554	0.699333	9.27519	1.42192	13.9639	0.54836	6.61598	0.725557	4.21319	0.569798	8.48716	0.795321	10.1979	1.19308	11.2008
1.20792	1.1115	0.68779	18.1944	0.888276	9.31189	0.729156	1.96887	0.55496	6.37195	1.12424	3.24182	0.76408	1.59455	1.04159	2.7722	1.03695	9.74705
1.47454	1.59717	0.923352	15.9893	1.27005	10.0364	1.30312	3.70202	0.851758	4.69562	0.596726	3.98951	1.07578	5.1927	0.928943	3.70163	1.27946	10.5322
1.14475	1.58589	0.775543	17.7498	1.67891	9.03591	0.853868	5.23994	0.60156	14.398	0.74014	4.79379	0.836565	5.85287	1.32883	5.66763	0.753471	6.73914
1.17649	1.37214	0.96021	14.2642	1.35303	8.93713	1.56998	6.32658	0.609656	6.29512	0.950872	5.72144	0.62438	20.0625	0.624644	6.7529	0.931408	11.7413
1.07605	0.944913	0.919062	1.94271	1.63627	3.45118	1.34746	4.22563	0.805742	2.59344	0.542907	5.59394	0.471369	2.32877	0.604308	15.3162	0.662163	5.98206
1.51429	1.46543	1.2369	1.851	1.03734	7.80013	1.03664	8.3127	0.805188	2.46159	0.767032	4.02947	0.976366	11.4775	0.649308	14.2853	0.739166	17.8388
1.03148	1.26142	0.803974	9.72512	1.12635	8.56344	0.804271	5.45567	0.67607	2.91817	0.728742	4.71407	0.639638	3.16836	0.769835	18.5096	0.635057	2.60756
1.63761	1.06838	0.664411	13.3161	1.06801	7.12097	0.737763	5.07491	0.588221	6.65842	0.5789	4.95481	0.717311	5.27732	0.810639	6.65124	0.723814	4.20844
1.12017	1.50033	1.08896	2.38419	2.34595	9.71123	1.10563	6.31776	0.829057	6.07646	0.859076	5.19407	1.12795	1.57824	0.829031	7.60197	1.44691	6.11627
1.53287	0.987741	0.782042	11.4979	0.904101	8.23442	1.24795	11.8831	0.810035	4.16567	0.87571	4.89283	0.592523	13.8027	0.828415	2.64889	0.917597	7.85178
2.0302	1.02964	1.12396	9.65707	1.0222	6.0351	1.29756	3.6355	0.779102	3.50457	0.851552	2.9921	0.730645	14.6626	0.884087	3.19939	1.56179	9.02573
1.77592	1.72672	0.896255	9.70562	0.800167	3.36348	1.1253	4.82023	0.673252	3.40124	0.612749	2.90764	0.428152	9.67797	0.779513	6.76326	1.3076	18.0746
1.35428	0.757547	0.850103	6.68779	0.857054	6.70582	1.34059	1.70522	0.664107	6.64803	0.970117	4.15408	0.739256	2.65101	1.24576	9.51405	0.891641	3.07039
1.09303	1.32492	0.86066	4.6803	1.50381	5.01256	0.836914	10.8511	0.676118	4.23506	0.789542	4.90601	0.637736	4.13519	0.704788	10.6456	0.753531	1.88145
1.7663	0.884034	0.843407	6.63995	0.644625	5.13854	1.43834	5.88405	0.791245	0.861996	1.01257	3.12281	0.883951	21.5931	0.778934	9.71775	1.6988
1.47868	1.26725	1.0642	2.1652	0.77548	5.58395	1.40911	6.34013	0.866947	3.76367	0.900661	2.6743	0.803517	19.3267	0.848153	8.10249	0.587652
1.4011	4.23863	0.749287	1.63014	1.37847	10.19	0.768335	3.75283	0.949768	2.57923	0.652128	3.23047	0.634044	14.5301	0.723646	3.75289	1.11701
1.24003	0.99753	1.01349	1.51136	0.872996	5.19764	1.55439	5.50129	0.942488	4.30342	0.659103	3.45851	1.64711	15.3059	0.779283	1.19074	0.814213
1.28701	1.61707	1.75607	14.0883	0.953725	2.08915	1.6039	7.28458	0.825875	5.29061	0.521716	4.55808	0.864202	1.43058	0.847305	1.18927	0.545468
0.970132	1.00992	0.764983	16.6363	0.941464	6.77456	1.60802	10.5211	0.673752	2.93396	0.546431	3.82057	0.893022	9.53168	0.557963	4.04407	1.55722
1.19458	1.14182	0.97554	3.02354	1.23606	2.65192	1.47375	8.5302	0.75479	4.61031	0.590166	3.78804	0.981292	14.0247	0.755773	5.1562	1.47835
1.14342	0.568391	1.08683	6.32764	0.969716	5.88224	0.934225	5.62028	1.16066	8.80463	0.794683	5.85708	0.693557	9.99631	0.631465	3.88247	1.10912
1.24906	0.910336	1.57543	2.68848	0.872711	6.24358	0.894624	4.92097	1.0393	9.97245	0.682146	4.50494	0.772675	25.0898	0.994376	1.18175	0.785338
1.11572	1.09443	0.993062	0.588721	0.924279	4.03961	1.42407	8.62729	1.09487	4.21418	0.749152	3.75797	0.765205	2.55503	0.704906	2.27235	0.712363
0.998857	0.7749	1.06321	7.74621	0.864271	4.96424	1.1389	7.53401	0.965032	6.42718	0.625743	5.40112	0.82769	16.2384	0.552513	1.7643	0.735768
1.66723	0.993504	0.926819	0.670775	0.984916	1.48077	1.08698	7.46793	1.11905	5.26754	0.872921	4.46451	0.901214	9.27066	0.723746	1.19153	0.50897
1.19867	0.805327	0.887495	6.81653	0.783858	6.86459	0.945207	8.36879	1.00487	5.40132	0.725762	2.75607	0.684344	6.38744	0.516217	4.62898	1.17204
1.06777	0.854488	1.04917	4.02086	0.863929	11.0261	0.952687	15.3034	0.792342	5.29378	0.825802	0.679929	0.868586	2.09625	0.710296	2.85599	0.683515
1.16322	1.29319	0.886901	1.45896	0.844906	2.10983	1.10536	15.0188	1.0166	12.1332	0.658869	4.65723	0.863567	1.53912	1.19771	6.96115	2.17318
0.913841	1.08528	0.941274	3.55374	1.24749	5.99364	0.94895	9.25238	0.799445	8.38534	0.699444	6.47882	0.796155	18.1257	0.53321	2.04596	0.952552
0.938811	1.47927	1.20935	4.71023	1.24619	6.84648	1.11904	10.4166	0.946035	6.822	0.402549	2.26722	0.75114	3.44994	0.645017	0.790706	0.706735
0.953277	0.939667	0.787875	8.968	0.782636	6.23768	0.95332	1.39565	0.768775	2.95719	0.434028	3.87461	0.886353	1.05121	0.642311	5.71706	0.809745
0.775676	0.906296	0.895693	10.1887	1.03405	2.59649	1.07964	2.69882	1.10205	12.9653	0.8767	5.60294	1.49697	14.4621	0.62219	7.26689	0.647939
1.42263	1.25671	0.743645	8.52143	1.00402	7.49547	1.27631	6.45608	0.850631	2.51524	0.679322	0.408604	0.849769	8.10807	0.568518	7.0296	0.870129
1.03983	1.36449	0.855151	14.4032	1.07728	4.47508	1.02649	2.97979	1.10377	4.50776	0.597973	3.47688	1.09934	10.4149	0.6106	2.65339	0.791831
1.0585	1.62794	1.14837	10.7616	1.10539	5.17934	1.08346	3.02333	0.782884	8.05545	0.686526	3.77502	0.813836	4.2658	0.689504	9.30705	0.911393
1.13404	0.950067	1.14416	6.22314	0.827849	2.43054	0.838752	3.60384	0.665266	8.20393	1.0667	3.53943	1.04229	9.81946	0.778492	5.40289	0.610957
0.891334	1.88271	1.03777	10.7088	0.995214	3.32905	0.966922	2.41903	1.25621	14.8298	0.846345	5.92872	0.788743	15.4075	0.848005	2.27306	0.779167
1.3922	1.01257	1.01159	6.54973	1.21782	3.15631	1.27029	2.88795	0.81417	15.5399	1.15557	8.11574	1.10821	14.3528	0.866009	4.36667	0.851214
0.9346	1.4225	0.785023	15.6447	0.845569	6.2564	1.05595	6.32044	0.922038	3.78279	0.465425	4.02822	0.829346	10.5319	0.833723	7.68839	1.22258
1.05546	1.83844	0.906186	7.98184	0.708902	5.14924	0.959637	9.42645	2.58851	4.19311	0.904355	5.43009	0.631256	7.16062	0.80331	4.69736	0.828166
0.895267	3.0202	0.916472	34.2875	0.833228	7.41919	1.00505	5.87503	0.663149	5.37773	1.01062	3.27203	1.06149	27.2071	0.609232	5.30003	1.03457
1.53771	1.19753	1.15841	5.74029	0.605048	7.11648	1.28216	3.52148	1.28961	6.17587	0.873658	2.25767	1.17877	12.7492	0.69971	4.72488	0.981435
1.32191	1.27958	0.82726	1.8421	0.934567	7.25827	1.04265	4.34116	0.743203	3.26378	0.898249	6.3554	0.947884	10.1715	0.642745	3.57122	1.19967
1.29975	1.23192	1.03274	14.6531	1.09713	2.57595	1.17035	5.46372	0.984445	10.1157	0.410169	3.98578	1.19334	23.8966	1.34422	4.70882	0.793024
0.992267	0.691317	0.962143	1.54823	0.81181	8.81839	1.2189	2.20201	0.737919	28.4659	0.698584	5.20583	0.956337	1.95156	1.17052	1.9432	1.02266
1.02045	0.759275	0.922088	2.46762	0.978888	3.88324	1.15605	1.55881	0.540213	7.69724	0.636948	7.78661	1.20742	13.1503	1.22568	2.63946	0.84207
1.10646	2.22438	1.02532	2.01993	1.07775	7.12429	1.04716	2.11383	0.886361	3.50321	1.4932	4.67819	0.890697	9.09807	1.33838	2.70742	1.00784
0.810795	1.8905	0.971637	2.52915	1.40476	4.8421	1.02363	5.65193	0.595781	5.18591	0.937599	8.99303	0.929723	32.1197	0.545104	3.50237	0.892102
0.993498	0.838303	1.20538	35.9004	1.15065	2.9706	0.929356	2.82456	0.47928	3.407	0.968345	4.19327	0.777678	9.61602	1.67263	3.70465	1.47748
0.755083	0.785606	1.15581	2.47724	0.772365	3.64696	1.1024	4.05686	0.600927	8.03005	0.804627	2.5881	1.53815	1.79857	0.754165	9.71841	1.06181
1.37071	1.80374	1.72331	2.83103	2.0073	2.72807	1.14691	2.80434	0.526467	3.21169	0.915562	4.8334	0.954964	37.7414	0.925707	9.08638	1.13133
0.876473	1.51183	2.69488	1.12632	1.1467	5.61505	1.14847	5.6695	0.66752		0.667605	2.39682	0.720846	3.40881	0.637482	15.2904	0.967574
1.48028	0.726625	2.47633	12.9958	1.69193	4.0025	0.891704	2.55733	0.474954		0.790065	2.73857	1.05868	2.06837	0.608997	1.34735	0.68639
0.807321	0.656747	1.14477	10.2098	1.80276	5.74425	1.25446	9.41656	0.67296		0.75067	3.72956	1.07238	2.37061	1.36155	6.28601	0.884069
0.986756	1.59587	1.34062	3.8853	1.52274	2.7164	0.926332	13.1702	0.563912		0.744966	2.46757	1.27769	16.33	0.917901	9.78486	1.75855
0.917232	0.972059	1.14874	0.705197	1.72306	6.45866	0.903509	5.62354	0.485075		1.14623	2.87142	0.86486	7.38174	0.639187	0.505866	0.599898
0.814592	1.11956	1.20016	0.74385	1.79575	8.00524	0.685159	6.16426	0.770983		0.904448	2.49331	1.06393	6.12116	0.848738	0.535188	0.693087
0.973064	1.2438	1.96429	11.3334	1.13675	8.61068	0.953477	6.39935	0.649377		0.556079	3.94451	1.01567	1.54695	1.35142	7.29083	0.987035
0.933444	0.977227	1.62858	2.96304	1.44896	11.453	0.959472	3.56707	0.846374		0.941025	4.26232	0.897805	41.6426	1.15827	0.518239	0.619534
0.956626	1.52732	1.67286	3.29143	0.723065	7.79429	0.870494	6.78441	0.518635		0.571608	4.1407	1.04477	1.23171	2.16286	0.82189	1.9089
1.08479	2.10892	1.71147	10.8255	1.49286	3.99944	1.15455	9.94494	1.12861		0.743222	6.19124	1.08846	13.6716	1.68578	3.67215	0.520718
0.890862	1.27106	1.25825	12.4402	0.672353	7.26488	1.04618	7.4167	0.598173		0.990101	2.12838	0.912409	1.3655	1.00538	4.04671	1.17858
1.44635	1.98472	1.35948	12.4905	1.32795	4.52028	0.92849	7.47563	0.418768		0.838936	6.49127	1.22338	3.60825	1.07239	25.2849	1.11157
0.731744	1.49281	1.43908	10.3273	0.609045	6.63391	0.900021	5.13488	0.666131		0.958438	2.83323	1.14419	2.45327	0.862717	1.77687	1.05562
1.03528	1.89159	1.23514	7.72512	0.603636	5.88916	1.03314	5.34926	0.582295		1.03049	2.2215	1.23911	3.35332	1.22904	3.70261	1.02
0.918715	2.16461	0.680778	7.41848	0.671752	1.51007	0.845835	10.0187	0.657575		1.06175	0.583971	1.38534	4.22061	0.775748	1.736	0.705411
0.944684	3.26399	0.811417	10.3163	0.551173	2.01938	1.02552	6.38315	1.2911		1.03961	3.61954	0.767279	3.18564	1.27154	4.69543	0.794579
1.50287	2.27227	0.992533	11.368	0.567499	1.9716	1.06321	3.77177	1.25838		0.832874	5.03346	1.70777	3.00472	1.01081	1.245	0.862963
1.10303	1.02354	0.933	2.40905	0.612788	1.85725	1.10972	3.84257	1.19165		0.887581	3.15084	0.743193	8.04956	0.974699	13.9631	0.965337
1.18839	1.48257	1.00728	3.10738	0.752558	22.8346	0.772255	9.50019	1.0151		0.938398	3.63972	1.30083	4.52431	0.72346	1.13289	0.643618
1.05871	1.0382	0.886408	4.5914	1.17777	22.9826	1.13631	5.67723	1.04454		0.939619	13.5032	0.96665	2.82894	0.603493	4.25828	0.568881
0.95191	1.38457	0.960314	2.32508	1.10519	10.4693	1.43564	3.94295	1.04524		0.760651	1.5888	0.710341	3.35658	1.12878	6.25684	0.806652
1.08233	2.05078	0.914515	4.90305	0.737866	10.6127	0.774986	7.14605	1.07308		1.02713	7.44361	0.691277	3.01854	0.96591	3.34619	0.700271
1.13182	0.801022	0.657918	2.18546	0.829343	5.59868	0.958674	11.8624	0.934474		1.20707	2.03994	0.979946	15.2398	0.756607	1.20337	0.838553
0.887815	0.79802	0.86536	9.84741	1.09481	10.1536	0.843189	4.84659	0.950703		0.952661	5.33349	0.725419	11.6518	0.864379	10.3559	0.956128
1.02541	0.882256	0.929248	1.51448	0.695567	10.6021	0.745925	3.16497	1.16386		1.02012	1.8504	0.810722	4.87722	0.960188	12.3943	0.869621
0.827033	1.94514	0.718217	1.30796	0.842038	8.56134	0.91556	9.19276	0.943027		0.89267	2.02029	1.18827	1.20066	1.26534	10.3632	0.942129
0.913002	0.9027	0.923357	5.03656	0.865631	10.6173	0.976021	1.48671	0.752297		0.941832	4.88456	0.851527	2.53786	1.23336	1.65625	0.848294
0.912237	0.768379	0.941244	10.8219	1.03944	2.48325	1.03266	3.37982	0.82571		0.800301	3.13295	0.717487	2.40441	1.37824	13.6369	1.11014
0.958573	0.97259	0.647714	6.59695	0.911458	4.06415	0.982019	5.39319	0.986513		0.881712	1.05298	0.895832	1.41661	3.87064	6.21524	0.725134
1.30285	1.70432	1.04295	7.2915	0.770368	4.17319	0.921297	2.05343	0.579898		1.13493	2.93963	0.938762	4.38005	0.671575	11.8439	1.1297
0.957543	1.4573	0.865698	4.84719	0.902756	2.91752	0.776435	4.72135	0.70386		1.02214	5.59159	1.01952	1.44968	0.719939	13.3417	0.858725
0.989685	1.29025	0.722448	6.9238	1.05371	10.6489	0.865809	4.96472	1.1299		0.989328	5.13735	0.899074	9.45052	0.718066	15.4793	1.05879
0.927964	3.20987	0.771094	13.8733	0.890167	3.12911	0.861759	7.08963	0.722291		0.804569	3.05125	1.12774	1.17213	0.670593	2.07494	0.900464
1.17555	1.09563	0.71801	15.671	1.24042	4.96013	1.10261	15.344	0.647268		0.929527	8.83434	1.09495	12.9475	0.699153	2.00695	1.23381
0.884003	1.47003	0.771529	10.7881	0.852572	8.74362	0.954232	3.20098	1.27361		1.08101	3.12572	1.04481	7.99942	0.633392	8.49445	1.07997
0.968079	2.92114	0.785855	5.7335	1.07358	5.28344	0.982349	11.4275	1.31509		0.694335	3.36518	0.896267	1.11319	1.53676	9.87549	0.722874
1.29484	1.07149	0.859336	1.01155	2.16701	4.10129	0.978541	7.83359	0.778706		0.921689	3.526	0.955529	3.83771	0.892191	5.43316	0.795463
0.957745	2.54894	0.766441	1.30168	1.58011	5.53594	0.985176	5.63122	1.45036		1.08339	2.09608	1.17604	3.35372	0.557203	10.2209	0.63497
1.36361	3.05748	0.721705	8.42459	2.61526	4.96745	0.942767	3.68552	0.75181		1.07503	3.40009	1.229	2.04135	1.05954	2.01265	0.616161
1.03768	2.79847	1.12058	1.17266	1.74191	15.5999	0.902363	13.5838	0.651174		1.28739	2.10156	0.880618	8.15773	0.64804	10.2711	0.88122
0.922641	2.39328	0.838465	0.95106	1.54756	13.9202	0.997174	15.1282	1.50972		1.08194	3.73343	0.971007	2.68347	0.632697	11.5677	0.874751
1.07479	1.34799	0.830993	3.30604	1.20721	11.9192	0.809035	5.28138	0.654844		0.831312	5.23126	1.07918	4.07194	0.719434	1.83411	0.605052
1.17017	0.87154	0.867486	2.0562	1.57043	16.4131	0.890525	2.71039	0.669854		0.914978	3.65068	0.989001	4.2898	0.412818	11.7959	0.856735
1.32193	0.960993	1.45586	1.80783	1.12649	14.8869	0.672699	13.6685	0.716778		1.29231	3.14718	0.886057	5.9372	0.626854	1.37829	0.640994
1.32268	1.30534	0.795761	10.7429	1.45487	16.0529	0.614568	22.3231	0.801671		0.936417	3.67395	1.19709	1.2603	0.761747	4.03423	0.686864
0.926975	1.46461	0.983388	0.877959	1.3292	8.89298	1.05074	12.9206	1.27873		1.02175	1.78482	0.901256	1.23963	0.86856	5.15001	0.663358
0.847885	0.933997	0.89049	1.96521	0.879652	9.63915	0.859596	2.93881	1.28814		1.12197	3.08081	1.03588	2.19716	0.683996	2.79354	0.749364
0.985382	0.974199	0.773901	2.55812	1.99282	4.64544	0.866441	5.05771	1.43212		0.779732	3.43784	0.879935	2.12341	0.500131	3.42704	0.914584
1.24595	1.12097	1.13087	1.64994	1.24475	2.38932	0.951378	27.3655	0.975483		0.784363	3.59146	0.773061	2.10026	0.6999	3.36238	0.556891
0.922315	0.933805	0.886201	3.01927	1.1943	7.66649	0.785103	1.31242	1.1928		0.829504	2.42486	1.23854	2.29636	0.697399	2.90015	0.630161
1.10505	2.26274	0.941273	5.47643	0.805308	13.0843	0.62281	2.18683	0.999172		0.849342	1.04428	1.17138	2.71943	0.673443	1.10229	0.424173
1.14631	1.17249	0.851015	4.76167	1.02175	8.76908	0.741192	3.36173	0.865197		0.89997	1.73928	0.708139	3.79451	0.653465	1.64585	0.743639
0.896742	1.14308	1.02269	9.4034	1.08525	8.83419	0.909602	2.23746	1.07241		1.14682	6.24945	1.50545	4.43351	0.917942	1.20027	0.879352
1.42643	1.61882	0.827815	1.4266	22.148	5.03301	0.655215	2.27068	0.781893		0.959977	5.08287	0.840173	2.2358	0.634344	2.21324	0.85203
0.969892	1.20436	0.845739	8.36075	2.10464	11.0401	0.783813	5.3222	0.682748		1.1485	1.86569	0.76424	1.92848	0.681384	5.46189	0.996717
1.27236	1.37533	1.03322	1.55652	2.54188	13.6035	0.700995	8.75927	0.879645		1.26607	5.4065	0.718221	5.63673	1.61055	2.71274	0.654134
1.24095	1.81459	0.833253	2.79673	2.25934	20.9444	0.747317	4.37521	1.11269		0.985941	6.54973	1.32525	9.85365	0.797404	2.67981	1.33815
1.67568	1.1069	0.59709	2.59338	1.1524	10.025	0.902481	6.43325	1.24885		0.975079	3.10417	1.21223	2.53543	0.799277	0.846501	0.746805
1.18466	2.91968	0.708213	2.65808	0.800064	14.373	0.958828	11.0469	0.86754		0.81078	4.70741	0.723811	1.22309	0.616266	13.626	0.794827
1.02609	3.2748	0.973679	1.83375	1.10743	6.40504	0.89864	1.51978	1.41151		0.836259	6.43013	1.02055	4.13718	0.866656	1.00375	0.977627
1.03474	2.79878	0.845795	3.65898	1.2745	16.2138	0.80768	11.61	0.564046		0.880439	5.99576	0.654897	3.86902	0.530684	10.7473	0.934088
0.917556	2.23291	0.933843	1.22853	3.07741	13.6356	0.812772	5.1883	1.0921		2.11338	5.57025	1.2218	5.50357	0.751253	0.963314	1.03112
0.80796	1.69881	1.05141	2.43153	1.96257	5.84967	0.877551	6.97041	1.14857		1.29921	5.81823	0.840755	1.66143	0.843127	1.46126	0.909208
1.04991	1.04913	0.682482	5.52206	0.602151	13.0999	0.770105	6.55955	0.982563		0.852141	3.84083	1.10746	5.68921	0.668693	1.45344	1.07702
1.0311	0.921304	0.884217	7.17696	0.664096	2.43399	0.917525	5.65098	0.686892		1.29819	0.969285	0.90846	6.20642	0.626385	12.3504	1.01011
0.849601	1.02642	0.947688	1.41805	1.56481	8.39288	0.752768	1.38329	1.05644		1.09836	5.19504	0.997295	6.31166	0.717483	3.12024	1.00631
0.800568	0.830584	0.918373	21.6033	1.01408	5.65414	0.830296	4.19158	0.629811		1.55889	1.7217	1.10621	2.9614	0.72823	2.54253	0.825442
1.29256	1.27001	0.965453	36.5488	0.700032	3.23506	0.669906	10.7034	0.919283		1.66291	8.21704	0.928762	2.67898	0.703949	6.25636	0.806829
0.932206	1.33527	0.92783	9.54828	0.576464	10.5797	1.02728	33.3364	1.41647		1.63464	6.82412	0.860707	3.54273	1.00407	3.16603	0.85817
1.23956	0.977422	0.747886	0.366642	0.576062	4.39355	1.04623	34.823	0.77751		1.67616	3.66081	0.992857	2.28563	1.10539	2.76093	0.921569
1.16751	0.953179	0.794478	15.1188	0.674552	7.40384	0.784659	5.26139	1.03416		1.60124	4.33141	0.847933	3.16078	1.83724	1.04843	0.967649
1.52473	0.965541	0.685144	10.4217	1.58449	4.64054	0.783508	9.6161	0.87777		1.83175	3.64028	0.983645	2.46149	0.76557	0.996356	0.689275
1.19206	0.927316	0.991758	13.5803	0.63065	5.25454	1.12379	11.5517	1.24246		1.50586	4.89392	1.05175	10.4378	0.818575	1.3203	0.867552
0.940136	0.957816	0.911434	9.35833	0.541543	14.0974	0.892378	3.95659	1.012		1.18904	4.47692	0.962321	2.10631	0.766227	24.6128	0.798584
1.19844	0.913058	0.877414	5.83672	0.659557	10.2456	0.94343	3.83081	0.772693		1.41785	5.40381	0.98493	1.65289	0.840635	10.875	0.96678
1.23275	0.706321	0.669214	7.33665	0.627969	5.27225	0.726109	6.31082	0.699464		1.1102	4.88743	0.761853	1.44207	0.854305	2.93448	0.671138
1.13823	2.25205	0.885115	11.3818	0.742369	6.09867	0.891582	5.15528	0.946812		0.92406	4.14814	0.908262	4.10809	0.747829	1.56583	0.551453
0.994039	0.676415	0.915723	7.51803	0.5678	2.99338	0.609669	6.13735	1.00908		1.67166	6.03798	0.939505	2.40995	0.814747	4.58948	0.427641
1.0126	1.03614	1.3245	9.12879	0.682211	5.53183	0.78011	42.8129	0.708161		0.903604	8.11258	0.882477	3.62615	0.586774	9.92449	0.521698
1.3287	1.06684	0.815313	5.52199	0.528371	3.29837	1.1307	6.35384	0.8931		0.903723	4.51577	0.917756	3.0429	1.27028	2.51731	0.532737
1.34611	1.52863	0.967474	1.09224	0.463273	7.08894	0.751512	2.33716	1.0909		1.74802	3.79252	1.10491	2.28777	1.17761	5.48029	0.731429
1.11717	0.662852	1.25902	7.34095	0.8569	5.23286	0.909234	18.8055	1.3853		0.902119	5.46001	0.585608	3.4684	0.492139	5.95636	0.618884
1.45659	1.37471	0.806346	2.56964	0.719138	5.34259	0.876325	4.75669	0.614762		1.13429	4.6745	0.890995	3.74213	1.06219	1.26637	0.81552
1.22813	0.781158	1.32192	9.60591	0.58444	5.11032	1.00366	5.30569	0.550209		0.99726	4.5286	0.850007	1.86136	0.638903	2.78877	0.742263
1.28933	0.717246	0.97329	4.27551	0.594469	6.16117	0.878079	4.38695	0.617811		1.0123	4.82907	1.08515	2.40942	0.6807	2.90446	1.25244
1.32358	1.00599	1.2396	13.2362	0.528117	3.26182	1.00302	4.82675	0.810998		1.6452	4.66638	0.949468	2.53167	0.61054	2.38731	1.51943
1.21917	2.01396	0.931847	2.41962	0.569325	5.94793	0.911809	15.528	0.554858		0.856839	4.54867	0.84286	2.40135	0.670334	9.72305	1.40784
1.30301	0.677072	0.965706	4.54334	0.86347	6.08443	0.903993	6.65555	0.522956		1.22427	3.72253	1.08064	0.923375	1.1263	1.77632	0.714493
1.1918	0.927773	0.722895	1.78699	0.623591	6.02283	1.23674	2.23677	0.563511		0.937882	4.69917	0.986759	3.04369	0.710948	8.04528	0.887697
1.47001	0.834548	0.816188	25.3794	0.680312	8.76443	1.07104	2.6525	0.684117		0.886553	1.8642	0.748564	5.17826	0.592112	2.02964	0.779649
1.33069	1.02393	0.852143	9.37929	0.715277	2.88366	0.790485	5.99596	0.721141		1.03626	16.2455	0.866479	1.4287	0.67589	1.27308	0.853119
1.43944	0.87707	0.7623	8.35412	0.819824	8.82604	0.998065	7.01017	0.958545		0.905469	6.36337	0.840109	0.792261	0.762857	2.30808	0.988061
1.32734	1.09627	1.23237	9.57051	0.656654	8.93611	0.88433	0.975233	0.630279		0.909983	4.23439	0.637869	1.97471	0.88131	4.04133	0.860351
1.47601	0.725642	1.13369	5.23315	0.590475	1.25808	1.42783	14.4477	0.646078		0.962859	6.42476	0.932147	18.1363	0.80683	12.65	1.38243
1.62028	0.786109	0.778344	1.60338	0.753657	3.14882	1.57825	14.9934	0.594806		0.893661	3.93107	0.71996	1.28072	0.685055	1.03957	1.04714
1.53278	0.818146	0.780219	5.43298	0.531177	3.20707	1.4847	2.43398	0.91126		1.06172	5.23073	0.968759	1.95137	0.615844	5.59376	1.36583
1.07798	0.744247	0.880345	2.11646	0.549221	10.2555	1.56012	6.00885	0.767682		0.962455	10.281	0.716957	10.4743	1.77653	10.5628	1.12938
1.29303	0.981449	0.779038	1.93073	0.894473	2.33133	1.29843	15.6576	0.608114		0.944127	6.19161	0.734804	17.2421	0.632052	9.62989	1.32282
1.29536	0.951673	0.767756	7.77017	1.29363	8.98413	1.63591	6.26963	0.83115		1.21437	10.5454	1.04542	7.34442	0.588162	4.56402	1.15928
1.2721	0.958869	0.76768	5.49012	0.780357	7.99317	1.40437	20.0963	0.908008		0.972388	1.7542	0.83614	3.21992	0.554752	8.45689	1.91592
0.927281	0.834361	0.876224	2.34071	0.890406	4.55399	1.73867	4.54173	1.08013		1.10882	7.08388	0.877159	9.03015	0.734925	0.603701	1.21721
1.23572	1.20762	0.857504	7.59089	1.18395	2.24219	1.60496	10.9639	0.777921		0.924439	3.11503	0.892996	9.62772	0.5683	0.743356	1.04661
1.09376	1.64722	0.763731	3.24045	0.731757	2.62654	1.66554	14.7816	1.13636		0.89649	7.92496	1.04641	2.67366	0.59299	1.74596	1.35484
2.40536	2.08895	0.974987	14.2813	0.698749	17.5587	0.754522	6.84334	0.314037		0.822499	1.35862	0.865248	8.54619	0.555622	0.774239	0.985417
1.11446	0.93106	0.757917	5.27237	0.802056	16.9393	0.945194	13.7576	1.049		1.25041	4.44975	0.713579	6.0887	0.635091	5.18392	1.30262
1.86084	0.966087	0.701739	9.73187	0.905215	2.61972	1.02378	11.7004	1.11423		1.38467	9.99435	0.987741	12.2998	0.579883	0.54787	1.05858
1.40099	0.927567	0.75497	7.47826	0.954978	13.9956	0.90891	11.7709	0.586423		1.12906	4.67362	1.06846	3.05903	0.58706	4.6637	1.13166
1.61083	1.04966	0.953924	10.0704	1.08407	14.0526	1.39588	11.4674	0.741399		1.26012	5.94382	0.96723	0.953548	0.626419	0.953907	0.96052
1.08086	1.32205	1.25098	4.38451	1.23953	21.2992	1.00341	9.03607	0.832833		1.12419	4.70399	0.984624	2.51242	0.520261	4.16367	1.01203
1.94823	0.832987	0.698254	1.15914	0.556561	15.0915	1.02	13.4024	0.471256		0.892138	5.92712	0.904034	1.63754	0.586266	4.92734	0.82232
0.98361	1.01371	1.00881	12.2168	0.698201	19.2078	1.04732	4.67029	1.0272		0.767136	5.91794	0.851148	2.32809	0.945418	4.94016	0.801249
1.34467	1.76006	0.936563	14.8735	0.713538	7.15599	1.0243	5.48719	0.464741		1.11391	15.2085	1.13085	2.6823	0.660116	12.0983	0.951983
1.04137	0.845877	1.23239	11.0442	1.31092	5.12876	0.902481	3.73115	0.655633		1.27584	4.49524	0.822354	2.62343	1.03911	0.950969	0.904113
1.12531	1.05104	0.822999	18.8677	2.49545	4.39833	1.08735	19.2726	0.75564		0.913758	4.95429	0.968855	23.7099	0.552558	1.25644	1.12653
0.996334	1.02914	0.788444	7.68624	1.18982	5.22068	1.086	14.6561	0.559751		0.961679	7.65932	1.18255	2.09916	0.873109	8.90912	0.836809
1.06105	1.06681	0.882813	9.34408	1.14911	6.94364	0.928553	7.28549	0.617397		1.41002	8.9474	1.03007	20.3397	0.720556	5.65546	0.74661
1.75659	0.992306	0.820742	2.34517	1.6079	3.52708	1.39799	19.2737	1.02208		0.924261	9.84072	0.945523	6.02171	0.60262	3.74415	1.33788
0.974602	1.66188	0.952743	0.577812	1.24532	9.06366	0.933468	7.07625	1.15566		0.999543	9.92213	1.2331	7.39243	0.575109	2.8251	0.904085
0.936503	1.33258	0.941287	1.35109	2.82554	6.44928	1.42107	6.92612	0.606438		1.30338	3.64859	1.06807	4.54445	0.725139	4.74545	1.08674
1.41531	1.83878	1.98702	10.2974	1.54405	7.26507	1.42961	8.48411	0.992083		1.35142	0.998995	0.996807	5.01289	1.20445	2.27202	0.846661
1.41441	1.51944	1.11908	4.15058	1.10459	5.62736	0.838378	7.74991	0.772376		1.07898	2.21855	0.897228	16.1699	0.632665	11.019	1.06768
1.95696	2.51527	1.21076	3.40935	1.95087	27.453	0.922381	3.5621	0.605798		1.15355	6.67176	0.86035	15.672	1.04542	5.18043	1.4976
1.4862	1.35166	0.842358	1.88284	1.89227	24.1216	0.967994	12.7862	0.597074		1.08889	3.05347	0.86335	14.2724	1.12831	10.7191	0.779246
1.26124	1.19982	0.868907	8.06828	1.53971	6.51062	0.910069	1.26176	1.08005		1.0596	2.31584	0.871663	2.84731	0.49256	4.26559	0.830528
1.42577	0.935278	1.00855	2.15859	1.716	1.8637	0.871292	16.1686	1.01869		1.00723	2.06841	0.959584	4.63823	0.728803	7.74142	0.978513
1.4414	0.932545	0.918588	0.546443	1.46019	1.6781	1.69489	11.932	0.68102		3.36482	2.93765	0.79977	6.61891	1.13287	8.56866	0.97506
1.17643	0.984714	1.13945	3.63469	1.42978	4.10647	0.750462	10.9057	0.974859		0.902334	5.92109	1.46839	6.09256	1.05086	2.66821	0.87873
1.55234	1.04955	1.0541	3.97892	1.42095	7.42941	1.12519	15.1716	1.14945		1.17426	1.10779	0.872879	5.47705	1.17862	12.3876	0.75817
0.958752	1.30709	0.923354	4.96483	1.26757	7.42937	0.697745	23.9379	1.12589		1.18766	2.39229	0.583647	1.93783	0.810897	3.00869	0.989067
1.28602	0.898918	0.781683	7.97542	3.35126	10.647	0.756422	1.24351	0.772108		1.82924	7.1936	0.974323	10.6932	0.86313	2.08585	0.945274
0.977858	0.896606	0.744467	8.29828	2.2126	4.6896	0.867998	5.51549	0.644528		1.18484	4.99245	0.628476	9.08533	0.650508	8.35938	0.85496
1.56125	0.871194	0.891799	5.11129	4.11448	3.63964	0.768245	2.43144	2.89849		0.955077	3.90508	0.817888	2.71205	0.653332	3.9628	0.947871
1.22096	1.21187	0.835305	8.03991	4.48201	7.0786	0.861853	13.5622	1.03684		1.08717	1.20485	0.917703	2.67825	0.646635	2.2985	1.14177
1.30107	1.30743	0.965069	5.23706	5.53052	1.58288	0.806391	10.7902	1.09353		1.29626	8.15659	0.941867	5.11543	0.707441	3.69888	1.13834
1.33067	2.62978	1.12581	10.112	1.56376	12.8692	1.17352	22.5283	0.802186		1.35062	7.11408	0.613166	8.47827	0.764502	8.85098	0.697735
1.45064	0.869357	0.938604	5.42307	1.8101	5.68476	0.850056	10.1247	0.970119		1.50955	1.34269	0.999543	1.19766	0.588112	8.86559	0.998419
1.27714	1.35267	0.831958	2.39671	1.12063	1.64978	0.967955	11.8492	1.41677		0.999827	5.16244	1.10269	1.90081	0.598396	4.386	0.575094
1.22958	0.688975	1.06438	5.79805	1.64238	6.64577	0.96569	10.7272	1.25753		0.834903	3.52269	0.417807	1.17317	0.628356	7.07099	0.698046
0.848334	1.30342	1.14414	19.7425	1.51645	19.0397	1.3468	10.7245	1.37808		1.16829	3.78617	0.712548	1.6576	0.743291	1.71127	0.669935
1.26733	1.17919	1.01819	5.4158	2.32369	16.0746	1.39607	7.81042	1.42067		0.876702	1.16934	0.784024	1.85289	0.524261	1.80333	0.802393
1.19642	3.636	0.922608	10.1053	1.7511	8.3947	0.852145	3.59286	0.906205		1.50275	8.75766	0.78314	1.43416	0.612101	1.67829	0.620269
1.245	2.75203	1.14775	3.00835	1.24803	15.5423	0.75078	5.7425	1.66837		0.915006	7.17765	1.00137	1.40614	0.512053	3.60719	0.682442
1.27108	1.26564	0.861264	5.90893	0.984313	13.3404	0.901364	5.58903	1.74641		1.3403	1.29865	1.18672	3.3652	0.74532	8.45236	0.732107
1.30987	1.187	1.01866	2.89096	1.05898	16.2919	0.792026	14.2556	1.18587		0.946025	6.51718	0.691185	1.15095	1.6467	5.30086	0.707696
1.02593	0.924407	0.98349	1.19887	1.50333	8.6161	0.873199	15.1835	1.61925		1.18197	6.481	1.22426	10.2369	1.10049	6.5501	0.760366
1.07704	2.63404	0.822629	2.50394	1.00341	9.66173	0.740056	1.19871	1.40569		0.980776	4.70514	0.695204	11.2472	0.960741	4.55172	0.838935
1.21371	1.52094	0.95784	1.39104	1.1383	12.6021	0.849404	5.18375	0.898664		1.10474	6.81294	0.745511	1.10711	0.809085	0.685408	0.890009
1.67256	3.31162	0.860611	1.64217	1.18554	2.39032	0.794431	1.16988	0.83966		0.929344	3.21481	0.781337	4.48583	0.768272	8.01026	0.613008
0.744857	1.28781	1.03502	3.49436	1.15807	11.6333	0.813056	2.48393	1.27807		1.19426	1.18465	0.909437	3.51457	0.759414	3.31552	0.838782
1.64855	1.32806	1.13982	3.01337	1.26476	12.9971	0.832452	1.55747	1.15203		1.79456	7.51493	0.868148	3.2227	0.67936	8.77036	0.654227
0.96081	1.0494	1.14597	3.89324	0.814071	13.8302	1.18942	10.216	1.09283		1.24432	6.79225	0.864463	3.80686	0.683435	6.54041	0.998527
1.03691	2.27318	0.874734	1.5454	0.826849	5.48234	0.846978	2.39312	1.38955		0.913364	1.27568	0.956159	2.60339	0.753868	1.37376	0.627103
1.47306	0.909873	0.971311	5.45873	0.916804	7.72828	0.984591	5.78786	2.36319		2.27626	1.78503	0.703683	4.42639	0.734464	0.958813	0.501975
0.913386	1.48184	1.06009	6.0633	2.40219	12.0046	0.838005	3.57785	1.58621		1.46156	5.07468	0.905368	42.2334	0.588566	2.56101	0.854498
1.08349	2.3474	0.812972	4.7252	0.5708	3.59495	0.640016	10.6221	1.48108		1.78427	8.13167	0.664406	36.1089	0.610932	0.866858	0.912565
0.846963	1.9806	0.689518	5.97162	0.486254	2.7555	0.797291	5.41017	1.23703		0.946442	6.0694	0.861231	12.242	0.771126	1.97404	0.691468
1.0146	1.87489	1.114	4.72535	0.739165	3.42461	0.948186	4.74982	1.57033		0.949098	7.4469	0.989352	22.3667	0.578905	3.71317	0.728991
1.40958	0.848973	1.01755	27.0412	0.987827	5.98241	0.85623	6.34585	2.20372		1.03953	5.5023	0.652753	27.7839	0.648511	3.36533	0.699679
1.33216	1.83807	0.67692	1.74372	0.768501	6.17942	1.09124	5.5526	2.03019		0.949526	2.26442	0.801408	19.3396	0.629426	0.682884	1.08721
1.41853	1.02597	1.08256	1.91444	1.03678	5.18546	0.737597	3.72865	1.24838		0.963271	6.96712	0.674549	2.99669	1.03651	8.21394	1.35124
1.45686	1.92332	0.877717	3.33742	0.476172	2.77786	1.04909	7.4233	2.44735		1.15626	1.53459	0.717865	2.66725	0.827197	1.56336	0.948752
1.43081	1.26985	0.772537	3.62304	0.755466	2.69566	0.830843	8.47684	1.37933		0.863009	13.445	0.720813	1.58236	0.790259	2.61887	0.901919
1.66658	0.840673	1.07608	31.296	1.07197	4.55104	0.652383	8.94026	1.41725		1.17403	9.22275	0.60146	4.93194	0.737645	2.1105	1.3639
0.937648	1.43112	0.606937	0.831124	0.480367	6.63229	0.766513	7.27609	1.58053		0.865708	16.0973	0.733458	2.17232	0.944458	5.57111	1.3323
1.48948	1.21456	0.665601	8.73888	0.671411	3.79965	0.923748	18.215	1.019		1.00938	9.5716	0.799148	7.71443	0.739653	3.33968	0.700653
1.07763	1.0744	0.792218	14.1124	0.468575	11.8558	1.09032	5.5388	0.843775		0.734514	8.36951	0.740098	3.60605	0.745704	2.33591	0.777163
0.799563	1.59247	1.33037	12.2209	0.540637	9.18352	0.827641	14.156	0.858621		0.655839	11.592	0.75961	5.61731	0.572208	2.63892	0.820218
1.22926	2.16179	0.722824	17.1173	0.682969	9.31067	0.965775	17.6906	0.697686		1.44693	12.2317	0.64344	1.64688	0.779097	3.44048	0.686062
0.973756	0.796193	0.647631	25.3586	0.545458	2.33327	0.936644	5.19924	1.15636		0.766865	10.2879	0.836287	4.24331	0.841687	1.69113	1.09859
1.704	1.00906	0.693949	7.6996	0.542618	5.47077	0.741145	2.48956	0.777918		0.81548	8.88515	0.911961	5.08628	0.649637	10.2169	0.975589
1.22094	0.751362	1.05294	5.15641	0.627855	6.21154	0.959073	16.1297	0.917419		0.999708	12.5161	1.03912	6.47928	0.830287	4.87981	0.805975
1.22775	2.57192	0.59234	2.69426	3.50594	11.7947	0.639584	3.3385	0.856596		0.783453	9.90307	0.681492	2.87999	0.794716	20.9189	0.821082
1.50117	1.69314	1.37331	3.49624	0.980578	13.6278	1.07873	11.8848	0.714914		0.967134	3.37727	1.16376	3.87418	0.745993	3.1971	0.760453
1.33669	2.62165	0.615145	6.69163	1.15022	8.82311	0.94843	10.101	0.585865		0.824478	7.34455	1.01293	5.67032	0.568141		0.797178
1.41511	0.873198	0.834304	3.63821	0.93055	7.81948	0.963185	10.437	0.767501		0.986738	6.87317	1.03759	3.79858	0.559954		0.719682
1.212	0.951236	0.625943	2.97962	0.834081	11.5706	0.660431	3.46552	0.941849		1.17381	5.19297	1.36314	5.96885	0.644794		1.02215
1.0914	2.34718	0.819656	5.94412	0.914455	6.19424	0.945805	10.4255	0.809843		0.822461	5.50547	1.47354	3.89827	0.493277		0.73898
1.27637	0.976942	0.99186	10.3952	0.697942	13.411	0.794802	11.7083	1.03735		0.842082	8.8823	0.708869	12.5537	1.27018		0.96563
1.24686	1.68983	1.13283	3.17024	0.913239	7.08675	0.780904	5.38792	0.607061		1.02074	4.53325	1.35295	16.0862	0.490544		0.534616
1.56919	1.69479	0.909835	10.29	0.669821	6.34625	0.918235	12.0128	1.19212		0.695575	6.87411	0.746486	5.53881	0.560162		0.615742
1.27844	0.937925	0.87507	1.20167	0.845349	3.28866	0.691634	3.66665	0.715269		0.948974	2.71229	1.36963	2.64469	0.449336		1.1591
1.27559	1.52959	1.22724	13.1089	0.88221	4.59761	0.889685	4.66196	0.569805		0.936759	1.43615	0.967209	3.68627	0.554663		0.785536
1.29291	0.779441	0.868763	8.30887	1.0452	7.66708	0.697235	13.2663	0.640482		0.880817	8.5936	1.29751	1.92594	0.5813		0.790453
1.17788	0.821348	0.58483	10.7211	1.32468	3.28529	0.941199	8.88115	0.91603		0.751037	4.35236	1.36866	3.26047	0.567056		0.912946
1.88605	0.638584	0.893047	4.0918	0.887336	8.79893	0.837974	4.17946	0.762593		0.89822	4.43942	0.723942	1.73525	0.565585		0.77226
1.55594	3.05556	0.8897	10.6155	0.801088	7.59829	0.858406	2.29082	0.836798		0.742781	2.89592	0.805047	4.8496	0.529797		1.00341
1.42907	1.77991	0.904535	1.05335	0.972243	4.50605	1.25444	1.87828	1.177		0.912443	9.36179	1.60428	10.9418	0.647363		0.641866
1.08692	0.869877	1.28513	2.25205	1.10469	8.397	0.67893	4.34187	0.663365		0.912027	15.2369	0.858996	3.93721	0.400795		0.651766
1.46153	0.643298	1.22854	11.7508	1.29866	8.38574	0.798123	1.92476	0.962143		0.843332	13.3421	0.82281	3.99977	0.751829		0.610018
1.26273	1.13382	2.40401	14.3103	1.36603	4.40181	0.778629	4.41619	0.798782		0.880359	11.7442	0.898385	4.28638	0.617093		0.632547
1.69973	0.974949	1.16297	2.83465	1.07162	8.61205	0.794704	2.93546	0.7985		0.981833	5.46755	0.739981	2.30776	0.576038		0.480058
1.37058	0.958671	1.15425	12.9194	1.21701	7.56075	0.917506	3.15404	0.765575		0.76703	10.4882	1.18987	2.5587	0.70431		0.831522
1.28958	1.49281	1.41389	12.2892	1.60746	1.78635	0.957117	14.7863	0.938514		0.580173	5.11221	0.928754	2.2108	0.580268		0.956206
1.43415	1.16554	1.39704	1.07674	1.31569	5.74059	1.28965	1.59022	0.727934		0.990355	5.7257	0.678371	19.0739	0.778938		0.689645
1.35193	0.982905	1.52176	4.96757	0.630694	4.22519	0.641298	4.47492	0.546121		0.86608	1.48305	1.09576	2.5485	0.704081		0.752149
1.32083	1.71617	2.76923	7.93297	0.836957	8.81975	0.728315	7.18975	1.50138		1.57551	1.45813	0.849351	1.21657	0.611202		0.856111
1.18948	0.709597	0.855638	17.215	1.01232	9.37399	0.979477	2.0686	1.65936		0.846241	4.30472	0.853367	5.28077	0.714291		0.788116
1.64169	3.01122	0.660277	19.7077	0.924628	4.14462	0.729703	26.2593	1.50701		1.00566	3.99617	1.95666	15.5477	0.708536		0.738249
1.55498	1.16691	1.79877	20.9471	0.717686	2.97566	1.3992	3.77008	0.693422		1.31933	3.9948	0.768584	1.61667	0.667625		0.776162
1.2378	0.713382	1.42147	5.28597	0.597017	7.87048	1.2792	6.91943	1.00522		0.885022	5.42226	0.775909	4.62375	0.617961		0.705203
1.49374	0.762882	1.41506	12.7458	0.585795	3.60266	0.944118	21.2922	0.661536		1.27201	6.7367	0.855632	1.23092	0.72738		0.637305
1.41712	2.75898	1.93413	11.0095	0.611669	7.42256	0.626532	1.86316	0.783631		0.750476	4.8333	1.25621	1.20185	0.712693		0.646421
1.21108	2.55784	1.65543	12.2827	0.756136	9.59661	1.25908	1.30439	0.674752		1.2027	1.50386	1.11551	4.20459	1.01345		0.736423
1.5896	1.23415	1.10359	2.12499	0.902233	6.06388	0.738258	11.1502	0.701418		1.05354	5.27403	1.04652	1.84201	0.603868		0.711937
1.46517	1.14125	1.13706	4.25546	0.47797	12.8008	0.970864	1.68318	0.665531		1.24066	6.46212	0.985573	1.91793	0.67713		0.709305
1.28916	1.02912	1.0695	16.1354	0.553885	3.64435	0.799305	2.7112	1.04973		0.781641	7.45467	0.822466	8.6647	0.606929		0.676229
1.50469	0.909558	0.976602	14.9467	0.634896	9.61105	0.778065	13.5382	0.75322		1.2605	5.80254	1.19531	1.54742	0.642468		0.809989
1.41284	0.917928	1.71246	17.6356	0.57004	3.49533	1.04931	3.69876	0.976754		1.15064	10.0228	1.48454	1.57636	0.735808		0.671844
1.42586	2.39684	0.862021	11.2619	0.660758	17.4291	0.671618	5.74931	1.1006		1.28001	4.43419	0.92696	0.965398	0.665719		0.679231
1.39431	3.23839	0.815854	12.7442	1.36222	8.35302	0.94596	2.0358	0.953121		0.615441	2.21714	1.04486	1.3748	0.656586		1.13697
1.28281	1.19464	0.975263	11.7235	0.534145	3.67718	1.23903	1.44458	0.732658		0.897465	5.07101	0.839468	1.95256	0.847492		0.826204
1.01289	2.23553	1.57785	4.00923	1.17059	3.82398	0.96452	2.58049	1.11622		0.742448	5.55292	0.923307	5.17829	0.53597		0.672015
0.948178	1.83552	1.52515	2.13674	0.822427	6.27142	1.24381	19.7295	0.729097		0.998807	5.03274	1.14555	3.05682	0.67688		0.552134
1.15131	1.83423	1.3545	17.7961	1.12519	4.06636	0.737778	6.72432	0.747911		1.06478	4.60335	1.19789	1.06042	0.532023		1.1023
1.62346	0.914369	0.786279	20.1715	0.723511	5.43995	1.02805	4.72943	1.83883		1.11274	5.64124	1.39647	24.4753	0.663903		1.19584
1.11632	1.43322	1.19615	8.60237	0.618127	6.56742	1.26587	1.96435	0.737325		1.01456	1.95612	1.11637	1.21381	0.611537		0.914915
1.56859	0.945896	1.10922	9.08822	0.861947	3.52368	0.864413	17.9885	0.833257		1.11199	4.65831	1.10175	1.34404	0.556343		1.05504
1.16414	0.848624	0.680346	17.9012	0.714081	3.00543	0.952926	3.68464	1.13744		0.6433	0.504507	1.1813	1.33435	0.577937		0.821334
1.55254	3.01329	0.722194	13.3613	0.726036	7.2432	0.808545	5.60886	0.816722		0.715799	3.79436	1.08369	6.55334	0.463166		1.56182
1.18786	2.02537	1.03124	7.35282	0.856651	5.4472	1.04166	33.7322	1.06354		0.946388	5.56678	1.17845	1.13025	0.609939		1.56054
1.05694	1.05784	0.630469	16.8501	1.33125	5.20145	0.633665	3.49155	0.809343		1.1851	13.361	1.05726	1.12795	1.03031		0.998462
1.06394	2.44556	0.774699	5.38513	1.05877	7.46156	1.04244	13.5474	2.12347		0.919162	7.66109	0.807301	1.44284	0.669639		0.941141
1.01249	1.34732	0.829601	2.57848	1.01542	5.71521	0.716441	10.8801	1.64766		0.95741	6.20696	1.01102	3.78275	0.472616		1.34031
1.41246	2.4203	0.771937	0.847274	0.646388	3.34157	1.28882	12.8176	1.15134		1.21839	7.1711	0.802257	4.60122	0.445614		1.27827
1.48909	1.39814	0.922619	6.20162	0.644641	10.287	1.22199	21.6185	1.0137		1.12687	8.8497	1.21733	4.45149	0.533614		1.0968
0.837307	3.92693	0.742494	7.27033	0.660211	10.4763	1.35913	3.65784	1.61371		0.863746	0.881265	0.817006	1.12845	0.592277		0.796669
1.34707	2.63297	0.890156	9.61706	0.692626	2.5896	0.896869	16.8637	1.03734		0.986178	5.114	0.968496	1.27651	0.633299		0.628705
1.15278	1.3113	0.687717	2.54995	0.64657	6.18509	0.730478	1.46891	0.973373		1.00301	1.14866	0.840716	19.144	0.577555		1.35078
1.39627	2.72738	0.830091	6.41827	1.31934	7.08493	1.49246	1.77151	0.926561		1.04401	1.79972	0.923816	10.3841	1.19651		0.970294
1.44529	2.84325	0.85479	3.81922	0.897737	8.98583	1.26027	16.1583	0.835413		0.997754	0.694813	0.712846	5.13087	0.744086		2.30431
0.910119	1.45753	0.948226	11.7448	0.717964	18.4248	0.862058	1.46728	1.18755		0.945929	8.35366	0.787188	3.75498	0.589627		1.60123
1.07833	1.95678	0.749098	11.196	1.51425	12.0833	0.972291	3.7945	0.636746		0.919087	5.16347	0.684049	15.7507	0.64807		0.721837
1.56704	3.13178	0.622727	19.7835	0.822935	17.234	0.808282	19.6883	0.936403		0.799798	5.43768	0.694519	2.0042	0.569358		1.19103
1.27785	2.55871	0.824808	9.62187	1.04942	18.6154	1.05452	10.6277	0.695887		1.12848	4.10657	0.733576	16.1552	0.650801		0.790358
1.58704	1.3096	0.938215	1.83365	1.31684	9.35711	0.72937	9.81985	1.28516		0.838503	8.66571	1.14542	3.4446	0.547754		0.937302
1.53135	1.83278	0.659592	3.87575	0.844314	5.98073	1.22139	7.06681	1.17212		0.897574	7.2386	0.990775	8.75263	0.621444		1.21715
1.26346	1.48156	0.757123	7.98152	1.00088	5.38143	1.22229	3.47203	1.06835		1.09076	5.77416	1.02549	11.501	1.07337		0.711578
1.17786	1.20963	0.868401	7.78158	0.826144	6.73799	1.38397	4.16795	0.990131		0.940893	7.34413	0.662312	9.53729	0.560218		1.07285
1.5487	0.895228	0.701188	1.26305	0.659172	8.85601	1.00141	2.98597	0.876228		1.12647	3.09274	0.944438	2.8727	1.23449		0.817701
0.759149	1.58576	0.53948	1.97579	0.966162	8.42642	0.97671	2.70247	0.999141		1.09172	5.78551	0.685971	5.67828	1.47198		0.777083
0.808399	1.56265	0.756117	2.08151	0.960201	6.51807	1.51727	2.31664	0.670275		0.888896	3.91252	0.861326	1.55157	1.0105		0.700035
1.00056	0.918285	0.728465	1.96812	1.01774	7.26813	0.65032	2.08589	1.06466		0.888793	11.7091	1.05398	2.99772	1.22278		0.890314
1.74281	0.898714	1.32954	8.64692	0.982005	6.74724	0.995296	2.89341	1.35329		0.894585	2.37232	0.78862	1.41655	1.94264		0.803347
1.45763	0.709944	0.650989	2.93054	0.633976	9.72183	0.75573	7.73471	0.67882		0.817125	10.7369	0.871847	5.68385	1.49822		1.13035
1.34927	1.70818	1.02133	1.06381	1.39399	2.60308	1.20968	13.5641	0.597224		1.03684	7.84711	0.648361	1.6467	1.23003		1.12312
1.31923	2.91514	0.837933	0.820604	0.92777	5.79943	0.801531	9.61747	1.02087		0.925239	5.88016	1.03671	3.14157	1.07583		1.10578
1.56343	0.86309	0.733128	5.49278	0.791462	3.95529	1.01958	13.8709	0.865428		1.26746	5.44423	0.732707	4.51853	1.57749		0.645263
1.01045	1.86676	0.729776	6.8681	1.01637	1.51947	0.854177	8.21902	0.54384		0.831467	4.15349	1.04134	6.36927	1.46526		0.918751
1.19368	1.15352	0.681079	1.45793	1.16514	9.23344	1.10707	4.70527	1.19698		0.852219	4.85685	0.957548	5.2029	1.29441		1.32554
0.93572	2.17351	0.878758	0.924643	0.797396	6.73323	0.979955	4.73716	1.52175		1.12437	1.93814	0.94703	2.98352	0.942924		0.969305
0.938215	1.46023	0.844154	29.5814	0.985772	8.30512	0.776083	3.44416	0.882954		0.848337	12.9659	0.75916	5.33321	0.841754		1.02491
1.51819	1.47978	0.81292	0.478157	1.0929	7.67606	1.39655	1.39508	0.724173		0.994736	7.94195	0.855139	7.58241	1.0382		0.80496
0.902287	1.42754	0.889479	1.00798	1.01791	6.32192	0.683973	5.80092	0.703143		0.845873	5.42953	0.839319	1.75681	1.3919		0.610225
0.863091	0.981679	0.671037	0.930567	0.741182	3.30587	1.24249	2.58608	0.512315		0.758719	6.14282	0.89227	1.5049	0.861696		0.794185
1.64413	2.27233	0.678959	1.99562	0.869976	10.0242	1.10407	3.65457	0.999587		0.813687	5.36309	0.845595	1.45703	1.29655		0.732034
1.684	0.958102	0.655923	37.5147	0.897568	7.23226	0.807085	7.94172	0.575707		0.717364	5.91568	0.714334	2.5114	0.788685		1.05863
1.76847	0.652884	0.662831	2.01733	1.00032	3.69215	0.977195	7.276	0.779062		0.808352	3.17582	0.890958	4.68875	0.863988		1.09048
1.48202	1.34124	0.858217	10.5242	1.07655	3.5887	0.925732	2.90032	0.631806		1.04267	4.84079	0.893464	23.2794	1.2425		0.933259
1.42942	0.868367	0.832829	8.46195	0.773459	2.64304	1.41788	8.02329	0.578175		0.806395	5.05973	0.914015	1.1625	0.919042		1.36121
1.03522	1.15848	0.882562	12.6154	0.875504	3.05859	0.946186	8.33827	1.00835		0.867501	8.347	0.923287	2.91916	1.22872		0.94677
1.6886	0.901039	0.752085	5.4334	1.07708	3.52601	1.11635	2.7838	0.689289		0.965419	4.98118	0.91511	3.81533	0.547144		1.62307
1.54573	1.10449	0.978126	0.884341	0.65972	4.04437	1.09135	7.62253	0.755695		1.05884	7.28789	0.758554	21.2585	0.66239		1.6505
1.00666	0.963907	0.810315	12.4586	0.890199	3.631	0.99614	9.21007	0.624688		0.96426	7.11284	0.863594	1.34467	0.763943		2.01863
1.181	1.75603	0.897785	18.4797	0.799006	7.5363	1.11863	16.41	0.806452		1.04954	2.03945	1.88418	29.0165	0.746281		1.7688
1.74871	2.68508	0.808456	4.24855	1.1002	3.97967	1.16412	16.558	0.6414		1.09072	6.79479	0.963233	3.15836	0.776519		0.975137
1.5375	1.17055	0.633167	8.31196	0.864796	3.23642	1.00353	9.67801	0.581988		0.920263	0.451494	0.986223	5.61141	1.30623		0.915083
1.58018	0.870865	0.77486	4.48777	2.6357	4.1081	0.920876	5.76283	0.53363		0.949935	1.06305	0.805478	2.95049	1.69104		1.45312
1.7194	0.737162	0.747409	6.09891	0.981761	8.23642	0.717358	3.62837	0.790286		1.06453	2.24288	0.854794	1.54056	0.887005		0.947318
1.22552	0.969714	0.619607	5.05337	1.09158	4.34381	1.10963	22.7643	0.986503		0.919448	7.99122	0.872801	3.27801	1.28366		1.05397
1.39824	1.37147	0.834269	14.7331	0.929889	5.02683	1.18156	3.15961	0.71745		0.989267	1.84294	1.15629	3.0118	1.05561		0.699684
0.768302	0.783723	0.893848	22.6242	0.792973	1.73101	1.02005	3.35888	0.77238		0.914068	9.34186	0.674174	2.20327	0.819535		1.8699
1.23065	1.88635	0.701999	4.38523	0.967948	9.25136	1.14242	2.16799	0.591343		0.990563	3.18499	0.940261	1.13954	0.82737		1.49928
1.74043	0.782842	0.691263	1.29998	0.827003	5.04323	1.04083	3.71701	1.07521		0.866765	8.932	0.86554	9.69471	0.780001		1.24839
1.60183	1.08118	1.32166	1.38949	1.38357	3.36338	1.06466	13.414	1.01765		1.22066	3.37631	0.695205	21.5169	0.817075		0.955371
1.46377	0.9583	2.68083	3.06398	0.816316	8.45736	0.920189	14.4117	1.14656		1.05788	5.47908	0.717172	2.60645	0.719725		1.24493
1.11401	1.12752	1.08689	4.83491	0.819691	2.64568	0.979674	4.15217	0.971319		0.94769	4.3401	1.04525	3.77884	0.609159		1.55465
1.06567	0.793005	0.806582	3.38892	0.889545	3.51734	0.866407	1.78784	0.805381		1.01848	3.39619	0.969322	3.51181	0.791216		1.43053
2.06307	1.67231	0.666097	7.60661	0.710884	4.40602	0.687561	10.4408	0.576133		0.846914	6.07169	0.882785	6.03044	0.418953		1.49794
1.05394	0.781502	0.847678	5.85959	1.11514	3.44485	1.12498	9.39499	1.00369		1.17608	4.39999	1.02634	5.22817	0.458296		1.04927
1.39382	1.26983	0.858895	6.01452	0.833038	2.34648	1.06154	10.9155	1.34586		0.901458	2.60532	0.909621	1.50726	0.589921		2.38488
1.82931	1.67803	0.645726	8.09189	1.25123	1.56903	1.05488	10.618	0.993668		1.08792	6.006	0.880937	12.485	0.590241		1.70394
1.47681	0.815139	0.821214	4.08237	1.16445	11.4319	1.0835	3.83281	1.40622		0.858749	2.92914	0.987859	11.852	0.533857		1.55984
0.989306	1.19278	0.901097	5.1544	1.05538	2.70136	1.00591	4.36069	2.02119		1.09357	8.60275	0.984173	9.31933	0.397379		1.80292
2.45147	2.65096	0.644728	2.14789	1.18748	8.07485	1.11101	4.23502	1.95962		0.858928	4.74514	1.11548	2.58631	0.441396		1.37987
1.567	3.55995	0.792291	3.15943	0.993695	4.93028	0.772488	3.74393	1.49107		1.05733	2.68192	0.817231	7.59976	0.511074		1.37667
1.16229	1.21514	0.813782	11.9762	0.845236	8.06865	1.12187	10.7483	1.72001		1.02874	3.33006	0.867967	4.39623	1.03048		1.34379
1.74357	1.85347	0.756969	3.9168	0.978359	6.41472	0.879208	2.58169	2.34118		1.00264	6.5183	1.13958	2.20135	0.762486		1.02928
2.79964	1.02487	0.685191	12.0639	0.82382	6.87719	1.07661	3.80084	1.0387		1.05109	6.38371	1.08962	2.87159	0.42545		2.52344
1.4555	2.05151	0.876398	1.88849	0.935327	3.17433	0.949127	10.6478	1.35081		1.16028	8.80622	0.813112	1.00797	0.460498		1.49124
1.1233	1.10339	0.768128	3.56404	1.30566	7.71492	1.01978	9.18056	1.02939		1.17899	13.0916	0.752659	16.9501	0.535278		2.64218
2.53846	2.06646	0.580331	14.9608	1.2575	7.36997	1.22778	15.4455	1.24583		1.19027	6.00566	1.18543	16.0954	0.402533		1.69354
1.46905	2.25181	0.793131	16.8494	0.85087	5.30498	0.780283	7.83276	0.940962		1.07231	8.09551	0.853257	5.87519	0.411133		2.32271
1.7637	2.54509	0.871185	5.20419	0.962998	2.99565	1.09254	6.36858	1.07155		0.892861	6.32951	0.876167	4.15849	0.457436		1.64912
1.88346	1.64972	0.803221	2.81681	1.26632	7.00102	0.749892	9.14995	0.91569		1.24348	7.00805	0.863142	18.6698	1.26183		0.649313
1.35679	1.47362	0.968308	13.2639	1.13067	2.76684	0.968472	1.31013	0.770051		1.28571	7.61866	0.9681	18.1633	0.428388		0.947292
2.65345	0.843076	0.726303	7.25482	1.00281	5.50828	1.01123	10.4896	0.877954		0.985307	7.64294	1.12475	1.35116	0.476851		1.13657
2.12897	0.857363	0.740355	14.4609	0.910748	5.9985	1.86745	12.4935	0.972263		0.995937	4.05446	1.02957	1.00832	0.673459		0.699215
1.42709	0.914202	0.770745	6.43347	0.936842	6.31816	1.43025	3.57185	0.769588		1.0009	2.98387	1.2759	1.79589	0.485815		1.21214
1.78823	1.8716	0.680473	12.7724	1.10969	3.85967	1.16419	17.1283	0.807269		1.16199	3.4086	1.34073	1.36153	0.416845		0.80068
1.86251	0.891578	0.535111	3.59685	0.96939	4.92326	1.02705	23.7018	1.0229		1.0977	3.40112	0.984821	1.40362	0.69735		0.89137
1.81786	2.20641	0.691539	8.99507	1.18051	1.40814	1.02051	3.60634	0.918511		0.856817	11.2272	0.945466	3.22943	0.437482		1.2763
2.16348	0.742272	0.784883	5.89088	0.764317	6.05559	0.8954	1.44576	0.983299		1.20375	3.93606	1.17861	3.82033	0.296577		2.37623
1.50565	1.34123	0.880915	17.0579	0.977798	5.30179	0.986156	1.92253	0.914024		1.11474	5.78388	1.43009	9.72603	0.359587		1.72788
1.92574	1.26435	0.862773	13.2551	1.12808	6.85229	1.15417	3.54842	0.924699		1.16349	3.38476	1.06866	1.44745	0.399486		1.55603
1.86625	1.4413	0.687733	13.6526	1.07078	3.55955	0.977585	3.40807	0.987212		1.00785	1.68409	1.03179	11.3682	0.504146		0.741536
1.36044	0.993329	1.05532	15.548	0.922278	5.65934	0.863794	1.49704	0.998239		1.34836	6.97597	1.45718	7.9096	0.720629		1.6895
1.66524	1.28557	1.32556	15.4639	1.42348	1.6207	0.900687	3.48514	0.99712		1.46737	0.845349	1.21455	1.33786	0.502852		0.888561
3.12514	0.605259	0.705344	13.5334	0.830197	4.23848	1.17654	2.15383	0.613897		1.32504	3.22837	1.01169	6.65987	0.503077		0.830242
2.55376	0.89291	0.862157	7.08895	0.794616	5.87463	0.998691	1.51101	0.610859		1.49842	3.57019	1.01313	10.1754	0.564587		2.60673
2.03813	1.44286	0.886209	3.20276	1.20275	3.24034	1.0479		0.787555		1.30409	2.45937	1.01274	6.42859	0.571589		1.77619
1.68656	1.64734	0.966029	8.10372	1.09837	2.94696	0.874059		0.734439		1.26777	7.4203	0.940044	2.45345	0.615564		1.05494
1.58657	0.865422	0.790517	10.6839	1.15057	4.18069	0.92561		0.737207		0.997458	8.04276	1.10364	21.784	0.421995		1.54211
1.82714	1.17022	1.02627	1.84798	0.745467	5.58706	0.899106		0.56656		0.897668	2.56732	1.42009	7.28193	0.576317		1.7943
1.70426	2.46967	1.05477	8.61268	1.08637	5.47328	1.01768		0.624472		1.36573	0.994374	0.856217	6.39945	0.607262		1.35653
1.91903	1.52791	0.650384	8.89074	0.856543	9.93112	0.988995		0.658989		1.02151	3.32603	1.04922	19.2173	0.619841		1.84728
1.49856	1.94137	0.713949	8.08429	1.02235	8.12916	1.14431		0.875446		0.974013	7.38795	1.10146	20.6961	0.593429		2.4063
1.466	2.59151	1.07892	3.76709	1.4281	6.67612	0.936112		0.523696		1.04116	4.27042	1.13104	15.1801	0.627749		1.0974
2.07019	1.46779	0.688468	5.94359	0.855907	4.06614	1.09301		0.779377		0.976305	1.72681	0.922363	16.7436	0.588949		0.974359
1.84424	0.725233	0.930079	4.45963	2.11228	7.01388	0.762889		0.617735		1.13474	3.25159	1.09559	20.9428	0.919261		0.975234
2.87932	0.981843	0.821151	9.69988	0.99392	5.79093	1.17556		0.468641		1.67564	6.12998	0.952173	9.29846	0.729859		1.39777
1.23541	0.730962	0.814184	3.68367	0.959959	2.37663	0.96085		1.0178		1.05074	0.687677	2.30589	6.76851	0.584714		3.16697
2.56124	1.24358	0.729676	1.46018	1.21672	11.0256	0.779982		0.739937		1.15399	3.78124	1.00664	1.97815	0.751213		0.749107
1.76174	0.7553	0.691699	9.80181	0.902886	4.42503	0.951723		0.580471		1.02339	8.21711	0.909448	19.1706	0.555308		2.07179
1.58307	0.883966	0.826957	15.1921	0.941115	5.06228	1.00686		0.783331		1.15498	7.56364	0.913696	1.98656	2.97232		1.79391
1.73012	1.1148	0.911773	24.8456	0.877117	6.23338	0.945914		0.663402		0.850446	9.08752	0.787556	21.4993	0.65578		2.53518
1.88725	0.990924	0.696748	22.2479	1.28284	5.59332	1.11588		0.609353		1.10808	5.32509	0.792954	1.45403	0.757599		1.73965
1.80381	0.98245	0.881209	12.0871	1.16894	3.29469	0.896922		0.488166		0.939623	7.58516	0.807124	1.3607	0.853737		0.870779
1.86747	0.985515	0.805535	7.52892	0.904505	5.65417	1.19504		0.610987		1.09491	5.45552	0.928846	1.04659	0.461476		0.897181
1.84736	1.22076	0.923639	3.57151	1.31334	6.72819	1.31489		0.790445		1.04195	6.19674	0.897619	6.0255	0.612115		1.05871
1.59305	0.973842	0.87089	14.7356	1.2138	4.50452	1.10174		0.616668		0.913304	5.15335	1.22135	6.53132	0.850095		0.83231
1.42171	1.18638	0.949454	4.09957	1.05927	5.52141	1.17595		0.74216		1.116	5.47693	0.806043	4.46465	0.471399		0.953891
1.66256	1.35271	1.00573	2.58354	0.969974	15.5696	0.879498		0.463108		0.856034	7.64377	0.71016	4.56987	0.714224		2.85452
1.51964	3.14774	0.952686	10.7866	0.838105	5.17202	0.863494		0.653553		0.975587	8.50081	0.97807	2.13515	0.977619		1.31715
1.63956	2.09606	0.929125	10.9029	0.816207	4.88702	0.853296		0.900009		1.02151	4.41134	0.759577	2.03499	0.798729		1.06156
1.63882	1.8353	0.832386	7.12737	1.35494	5.54868	0.871255		1.10693		0.888004	5.45586	0.785548	5.27218	0.639747		1.16784
1.41833	1.49019	0.851412	40.6502	1.07044	6.57802	0.917553		0.489707		1.15818	2.70419	1.19702	3.11384	1.03627		1.04421
1.30638	0.699766	1.00877	2.32192	1.21222	10.5225	1.07057		0.799404		1.27269	5.41766	0.8268	3.99142	0.677146		2.29337
1.98772	0.903198	0.925473	3.38284	0.990186	6.22832	0.869635		0.608205		0.955684	1.70399	0.714383	4.99972	1.06541		0.961576
2.15629	1.72415	1.04509	2.28563	1.14262	2.74008	0.950982		0.609616		0.932081	5.85263	0.844098	4.34683	1.08548		1.1436
1.33391	0.84943	0.873001	7.83099	0.898934	5.92076	0.607247		0.586064		1.47701	3.87644	0.731855	8.28996	0.580887		3.35448
2.26406	1.13895	0.938821	11.7779	0.865599	5.70462	1.02533		0.467418		1.02106	6.10768	0.843929	3.26251	0.65947		1.35986
1.56117	0.879807	0.902869	4.14987	0.882451	6.46769	0.827468		1.02199		1.58286	10.5398	0.871282	5.43896	0.566765		2.63773
1.75964	1.51074	0.833749	8.26227	0.700561	11.197	0.928492		1.02692		0.948598	3.02233	0.852278	4.22559	0.65177		1.44334
1.45128	1.02827	0.941627	8.34382	0.977025	3.70569	0.758822		0.997266		1.25267	3.64716	0.649735	7.1139	0.676324		2.05827
1.91709	1.29076	0.801888	1.56574	0.83927	7.93315	1.12336		0.612694		0.858775	4.51849	0.690102	1.54741	0.71076		1.78325
1.55703	1.24042	0.88078	3.14844	1.27277	6.56209	0.959261		0.868818		1.08965	4.37784	0.65208	2.74105	0.717248		1.9767
2.33117	0.693145	0.888304	7.40659	0.666936	10.7324	1.0976		0.869302		1.2985	5.75225	0.846181	14.5446	0.733796		0.616149
1.54944	2.2232	0.864433	3.17798	1.04467	14.6492	0.89158		0.798289		1.37137	3.74996	0.741042	10.2167	0.805875		1.66437
1.98406	2.53105	1.06136	0.955056	1.05674	5.70423	0.790779		1.07988		1.161	2.57129	0.772723	7.61244	0.809118		0.813863
1.75293	1.54105	0.810441	8.08358	0.810204	18.0613	1.0098		0.920732		0.805545	3.01836	0.657852	1.03989	0.850399		1.01266
1.60612	2.3179	0.979368	8.10554	0.859156	6.96092	0.667433		0.610453		0.841353	6.37655	0.546468	14.3163	1.37484		2.06216
1.95319	0.852762	0.895492	15.0695	1.18866	7.60039	0.69867		0.51325		1.22005	7.04821	0.800762	15.0976	0.763665		2.76184
1.81781	0.829654	0.749877	11.1423	0.786521	5.32716	1.10968		0.321447		1.17444	4.75606	0.774051	19.615	0.786282		1.93954
1.91318	0.788794	0.760635	2.69333	0.872836	4.96501	0.851679		0.516098		1.60197	8.89832	0.811082	7.1598	0.769347		1.38733
1.90295	0.828221	0.813942	13.2628	0.816545	2.75355	0.683327		0.315149		1.21065	3.64702	0.573385	9.82835	0.692083		2.83191
2.00485	0.83066	0.831385	2.43379	1.40027	5.823	0.632483		0.889892		1.27927	3.76303	0.750614	2.68081	0.900057		1.53052
1.96178	1.50254	0.824775	6.70846	0.999647	6.11412	0.806694		0.36652		0.885946	7.33624	0.819507	13.7102	0.823405		1.9724
1.47034	1.40229	0.957661	1.14617	1.12228	5.76451	0.630956		0.440582		1.10636	1.12922	0.632368	8.8068	1.42339		1.47868
1.86966	1.97623	0.986826	1.00853	0.553097	5.73392	0.750211		0.682454		0.906233	3.92418	0.750641	22.991	0.716872		1.73708
1.87643	0.90496	1.06476	1.67212	1.20135	8.02095	0.73988		1.02502		1.12703	2.86776	0.932273	2.09354	0.845167		1.5725
1.55863	1.14471	1.00982	10.1521	0.946152	4.42577	0.694761		0.776013		1.07862	7.81689	0.662862	35.2241	0.805714		2.03499
2.2161	1.82706	0.836608	13.9516	1.07643	11.5143	0.771328		0.943378		0.921773	3.78924	0.812674	29.5092	0.752274		1.6666
1.4033	0.793038	0.812975	3.4192	1.07522	4.67905	0.739044		0.746882		1.05622	5.42372	0.778774	3.47042	1.2067		1.54641
2.28111	1.05624	1.08825	8.62949	1.23418	5.28964	0.66558		0.619686		1.04454	7.21549	0.719723	3.21487	0.6433		1.78645
1.59392	2.09954	0.91288	7.67366	1.15305	16.401	2.07119		0.598427		0.774887	3.13859	0.912057	4.30719	0.852862		2.24243
1.55264	0.861109	1.10113	8.19129	0.986762	3.04093	2.24949		0.619699		0.756999	5.80945	0.867022	2.96239	0.387869		1.37502
1.76305	2.03417	0.66382	1.47872	1.04943	8.38186	0.819166		0.941646		1.0036	4.04456	0.640883	3.78795	0.50405		1.58337
1.92084	2.48467	0.736296	7.70429	0.986649	3.49937	1.77093		0.683556		0.940089	5.49825	0.682535	1.24473	0.54532		1.93791
1.3912	0.839356	0.81189	9.9655	0.816948	2.87225	1.04537		0.674679		1.04841	5.63563	0.75202	8.63186	0.44129		1.54055
1.93214	1.04175	1.03786	0.567486	1.19712	9.92756	1.71005		0.673305		1.01327	4.46437	0.712962	2.32938	0.630443		2.1678
1.17272	0.823045	0.925396	11.29	0.893573	2.19188	1.74676		0.653731		0.806654	5.60744	0.709435	2.09698	0.464985		1.38444
1.43861	1.76623	1.05386	3.96127	0.702401	8.80606	0.872887		0.73758		0.708598	6.25051	0.849136	1.85425	0.650413		1.73027
0.970804	1.17263	0.919432	8.23473	0.770388	8.13109	0.775924		0.562925		0.849866	5.21565	0.855592	1.25517	0.51759		1.85864
1.53473	1.00605	0.9755	12.0908	0.776676	9.90824	0.961434		0.860124		1.11368	1.34654	0.667079	1.63995	0.610691		1.86007
1.23402	0.889343	0.731326	11.5373	0.726186	4.98821	0.650645		0.525515		0.862869	3.6537	0.911205	9.52541	0.536685		1.65427
1.42899	1.18541	1.34283	3.49748	1.03773	13.1032	1.81613		0.401218		0.950294	3.99927	0.857551	2.11165	0.447257		2.15766
1.295	1.45113	0.850641	8.36314	0.812483	5.95054	0.909287		0.814301		0.824514	6.20362	0.912827	1.40717	0.521612		2.16133
1.28403	0.527239	1.29589	12.8613	0.963192	6.17616	0.912335		0.598421		1.20216	3.77875	0.992552	3.56905	1.02544		1.98557
1.05357	0.662171	0.911678	7.84545	0.842575	5.07971	0.96769		0.90295		0.799716	3.86013	0.636147	3.64516	0.548222		2.54931
1.38736	1.28107	0.668258	1.50339	0.738888	5.52611	0.924874		0.679624		1.11127	6.15777	1.03127	10.2386	0.625041		1.42454
1.40498	2.46103	0.827463	5.19284	0.65147	6.34527	0.934842		0.676291		1.06387	5.72097	0.821069	10.7142	0.419531		1.14823
1.11025	1.97932	0.94034	1.26615	1.52141	6.01934	1.09837		0.736201		0.922899	2.77198	0.974693	3.07773	0.501426		1.03664
1.37798	1.43731	1.09935	2.43225	0.604871	6.02744	1.93054		0.571574		0.820695	8.14372	0.840453	2.67679	0.546392		0.853432
1.03803	0.958425	1.0773	31.4022	1.07633	1.65298	1.80142		0.644402		1.25287	5.18849	0.696912	6.01114	0.570757		0.900164
1.36949	2.17294	1.07589	7.02026	0.860969	8.16425	2.0876		0.675073		0.747595	5.22923	0.874565	13.5975	0.585485		1.08165
1.17463	1.33514	1.04167	2.90527	0.706099	5.713	0.975342		0.655104		0.753805	1.64851	0.825253	5.21766	0.692592		0.513386
1.23025	1.39587	1.18768	8.15863	0.557706	4.70312	1.00545		0.692672		1.14226	4.71779	0.826864	8.84214	0.540384		0.920349
1.50194	1.02776	1.30654	3.87776	0.809985	3.53922	1.05819		0.702192		1.07122	7.95442	0.943449	9.7498	0.584353		0.619829
1.01063	0.841454	1.28627	1.16992	0.72314	1.82184	1.13868		0.743279		0.94423	7.69571	0.884775	1.94398	0.483977		0.667192
1.45265	2.26827	2.63447	15.8935	0.637855	5.12151	1.18613		0.636926		0.67636	3.01278	0.845782	4.99295	0.505218		1.03766
1.38193	1.54723	0.581423	0.958015	0.982319	4.27189	2.31299		0.60953		1.14157	4.55171	0.803913	4.57539	0.553836		0.606759
1.32604	1.25673	0.537117	3.58181	1.24632	3.08119	1.12685		0.64678		0.647796	4.1349	0.75133	6.15143	0.638131		0.443223
1.27166	0.961734	0.491499	10.7307	0.841461	2.2507	2.19249		0.83796		0.648355	2.96383	0.884116	4.80324	0.610819		1.1054
1.19583	1.26905	0.513025	12.1087	0.759256	6.478	0.935946		0.770568		0.964461	5.77169	1.06552	5.48126	0.581763		1.02886
1.40006	1.17683	0.499003	11.3907	1.18013	3.65964	1.01113		0.862648		0.912223	7.3357	0.809025	0.698375	0.560413		1.15332
1.44508	1.22578	0.450724	9.74494	0.836062	7.54243	1.07428		0.834785		0.839028	4.48819	0.985604	3.63788	0.838043		1.02888
1.19843	0.838744	0.99827	6.8619	1.20005	7.02547	0.922694		1.13824		0.680008	5.02344	0.758813	5.39973	0.520193		1.30573
1.54612	1.40123	0.559978	12.3667	1.1628	17.2333	1.01869		0.873547		0.882126	6.58875	0.983674	4.64118	0.453293		0.969479
1.41121	1.34029	0.62109	15.2094	0.975038	5.35352	0.942953		0.680201		0.97959	3.85228	0.809969	4.48046	0.942433		1.03835
1.31603	1.06652	0.531799	4.57242	1.11219	15.4107	1.18753		0.669474		1.01012	3.75486	0.626825	1.51447	0.725078		1.05233
1.64928	1.00531	0.711643	10.167	1.28202	8.81183	0.930276		1.03489		0.590049	5.99488	0.649792	2.44066	0.58032		1.2877
1.1757	0.979143	0.576858	9.29671	1.09867	3.29396	1.01586		0.620787		0.956082	1.93525	0.814881	4.32907	0.578109		1.00416
1.63876	1.22013	0.745309	7.66478	1.45141	2.84892	1.0358		0.466521		0.819344	9.80773	1.06837	5.78846	0.710784		1.13312
1.39286	1.02802	1.17873	9.2058	0.938565	6.4636	1.41783		0.939926		0.904904	8.56126	0.830417	2.21798	0.642775		1.01632
1.0956	1.52475	0.779897	10.4175	1.02223	16.7766	1.09397		0.636654		0.984696	4.98761	1.04903	1.66733	0.571008		1.62565
1.70123	1.31407	0.73183	19.5427	1.06694	2.89078	1.31416		0.912098		0.65159	5.71433	0.785583	1.93997	0.695169		0.969963
1.22625	1.33699	1.34138	5.91291	0.972338	3.43923	1.62182		0.741499		0.713708	1.80196	1.06379	2.45574	0.625001		0.960562
1.45556	2.2429	1.2914	11.688	1.21162	4.93813	1.15684		0.65807		0.90074	3.0421	1.11753	4.46023	0.651266		1.2488
1.75928	1.26507	1.10255	7.73465	1.24741	6.65831	0.992934		0.533688		0.735589	2.84146	0.673905	4.84165	0.875677		0.850189
1.12988	1.22825	1.31217		1.05035	6.30869	0.975996		0.979627		0.907291	4.35166	1.12564	2.97359	0.629043		0.977048
1.46464	1.8246	1.30611		1.01623	10.0951	1.08998		0.674991		1.15654	7.65267	1.00822	8.11565	0.666235		1.12487
1.57704	0.805434	1.00646		1.17528	10.274	0.948896		0.546892		0.945044	6.91952	1.07793	3.33686	0.805712		1.01491
1.67203	0.918142	0.874378		1.2081	7.69954	0.979507		0.756548		0.897881	3.64123	0.824476	2.23467	0.888784		0.945991
1.62786	2.37692	0.900011		1.22367	8.21407	0.969134		1.10289		0.941063	2.7932	0.921159	4.51289	0.782124		0.930697
1.44784	1.13617	0.803051		1.30927	3.11121	1.18872		0.723967		2.0227	2.76191	0.983357	7.69376	0.74513		1.50944
1.24524	1.0129	0.671274		0.98067	14.3731	1.17215		0.582379		0.818091	2.04438	1.03335	4.58465	1.07567		1.23241
1.11172	2.4247	0.91823		1.04435	4.59081	0.891054		0.554638		0.764618	7.50512	1.15402	1.46213	0.759532		1.12057
1.46083	1.32562	1.04503		0.882033	6.67586	0.868675		0.564961		1.07131	7.52963	0.859772	2.70271	1.02676		1.05456
1.85856	2.09674	0.784375		1.28589	6.10654	1.19045		0.886915		1.75312	7.18506	1.21951	1.66302	0.714077		1.04597
0.947492	1.16776	1.03252		1.33995	3.96319	1.02087		1.02236		1.27221	7.69901	1.02764	5.50389	0.617031		0.794989
1.5522	1.40995	1.15997		0.869298	8.98106	1.37129		0.743446		0.80449	8.42136	1.31481	3.37213	0.566773		1.25083
1.6108	2.15702	0.917689		1.2519	21.5474	0.875843		0.503902		0.934826	1.32227	0.708251	4.25452	0.67512		0.895666
1.74746	3.91046	0.964653		0.785126	6.64609	0.79623		1.55979		0.879649	5.71527	0.883361	1.70308	0.467957		1.15231
1.41017	1.27272	0.894271		1.08368	3.00782	0.938626		1.34408		1.89935	4.93687	1.22933	3.17259	0.543774		0.961248
1.51125	1.09844	0.889835		0.780238	7.53594	0.810407		0.785873		0.757883	0.35675	0.884319	3.33681	0.548083		1.0188
1.50914	1.81945	0.912592		1.28856	5.17214	0.901087		1.71976		0.861169	2.42208	0.656776	4.29981	0.663519		0.982847
0.856072	2.15016	1.08512		1.31302	6.40698	1.26329		1.44998		1.04848	6.50918	0.95099	5.05676	0.702374		1.25058
1.42007	2.81455	0.901776		1.39311	8.38424	1.17631		2.67489		0.977074	8.64908	1.02586	8.27043	0.531013		1.13318
1.38547	1.81188	0.871703		1.42429	8.87232	1.74844		0.882861		0.825817	4.54186	1.05874	2.19723	0.452343		1.21658
0.750312	1.33268	0.748285		1.10796	6.69748	1.18909		1.0728		0.840896	2.18767	1.2271	18.3031	0.636391		1.32262
1.4355	1.32056	1.07252		1.11935	8.58968	0.883986		1.33288		1.04811	9.89277	1.20073	1.11325	0.5857		1.32342
0.847188	2.21145	1.04166		0.972654	4.26526	1.02253		1.10035		0.818416	9.9769	0.996952	5.71342	0.623136		1.50071
1.45578	1.263	1.04652		1.19249	8.91113	1.16931		1.08626		0.8656	2.31205	1.13085	3.78621	0.589845		1.26654
1.5849	4.86711	0.951761		0.956087	4.40902	0.917485		0.831197		0.95853	7.36208	1.00686	7.64932	0.623145		1.11826
1.37874	2.34967	1.20523		1.05205	4.80659	1.0137		0.926239		0.983079	4.56335	0.982645	14.2292	0.640559		1.04192
1.06801	1.13397	0.951896		0.967223	4.82288	1.57181		0.979294		1.03093	3.77087	1.13992	20.2673	0.704113		1.13033
1.24245	0.968117	0.902915		0.865447	6.14085	1.39935		0.79859		0.878661	5.1276	1.28329	6.58147	1.32037		0.906226
0.972852	1.93148	0.951181		1.21784	4.40252	1.1745		0.701899		0.987874	4.43892	0.919466	6.89453	1.05927		0.999995
1.55948	1.72596	0.823885		0.940249	5.62549	0.838733		0.921069		1.27553	6.03588	1.30883	11.5956	1.59355		0.869525
1.40794	2.65995	1.08602		1.15407	5.46381	1.21656		0.821828		0.812465	4.71609	1.00679	2.4865	0.779465		0.902963
0.976084	1.34811	0.858887		0.614591	12.1553	0.965167		0.897131		0.846647	4.68206	0.823172	6.22826	0.673071		1.08317
1.71141	2.7689	0.732739		1.51447	6.62178	0.730686		0.909989		0.843843	10.7248	0.712244	4.12484	0.557603		0.95253
1.52757	1.77445	0.703084		0.801094	4.97201	1.03713		1.01028		1.19674	2.47073	1.05798	2.70638	0.500752		1.10018
1.38321	1.7171	1.03422		1.01519	14.3435	0.965505		0.983097		1.02277	2.42062	0.709653	14.5481	0.9399		1.11041
1.42977	1.72787	0.646015		0.931662	10.6299	0.992908		0.927052		0.752405	2.93583	0.873519	10.3259	0.714651		1.18665
1.5441	1.18015	0.615585		1.23794	2.7725	1.15878		0.869577		1.53389	12.3974	0.723824	1.73933	0.506875		0.978463
1.29452	2.20174	1.1406		0.958375	6.14903	0.977064		1.24163		0.977611	5.74602	0.900014	2.75964	1.04708		0.966834
1.39293	2.12023	1.01713		1.16015	3.56417	0.754814		1.28924		0.999125	4.67722	1.03302	5.1846	0.883647		0.897102
1.51924	1.90959	1.06172		0.914055	8.8295	1.30255		0.652102		0.898122	6.70202	0.783897	10.6175	0.58456		0.917507
1.92384	1.021	0.870945		1.2477	5.16284	1.47816		1.02297		0.891865	6.16224	0.894889	3.5965	0.589293		0.962368
1.52402	0.741032	0.419653		1.33179	4.6252	0.933844		1.39032		0.884513	3.17354	0.903408	10.3967	0.551404		1.32437
1.37565	3.35488	0.4898		1.57761	5.45404	0.937887		0.630761		0.824529	2.55292	0.796753	2.62013	0.458853		0.75874
1.57293	1.78198	0.457016		0.634206	3.22067	1.14477		1.27875		0.883411	7.08887	0.922351	3.67987	0.625682		0.934751
1.32493	1.52482	1.05517		1.13803	3.66391	1.38174		1.35227		0.819106	5.91524	0.736455	6.7799	0.506525		0.813586
1.29951	2.95524	0.416382		0.983833	4.81133	1.13503		0.888109		1.07314	2.10174	0.9607	8.60856	0.564151		0.955124
2.37671	1.25007	0.509369		0.966023	7.72169	0.81682		1.00948		1.31782	5.43147	0.670183	10.2042	0.675334		1.67903
1.43568	1.04671	0.505364		1.50194	4.08515	1.62954		0.707045		1.39988	7.25127	0.729943	1.15593	0.49637		1.06613
1.27212	1.13511	0.809021		1.11709	2.47497	1.07564		1.12304		1.15889	4.7299	0.876166	1.36401	0.693941		1.20937
1.61738	2.75257	0.942074		1.8694	8.52108	1.56252		1.8087		1.38914	9.07034	0.993321	3.64701	0.732716		1.78611
2.08047	1.44828	0.477114		1.98493	3.84631	1.13471		1.31357		1.0132	5.42122	1.18825	4.44566	0.727975		1.01309
1.93967	2.06247	0.688685		1.4535	3.48366	1.04933		0.815922		0.883084	3.61463	0.992033	11.1763	0.487142		1.01453
1.34288	2.65048	0.459425		1.91525	6.96757	0.97838		0.821107		0.692708	6.02633	0.777547	11.8173	0.559612		1.08563
1.57153	0.786635	0.420201		0.82851	4.69808	0.847114		0.96702		0.971818	4.10917	0.956693	4.97967	0.807424		1.05521
2.3474	1.53259	0.618928		0.833665	6.7442	1.29417		0.99747		1.23469	1.34307	0.912225	8.10863	0.547164		0.7685
1.31019	1.97141	0.93456		0.851961	5.72632	1.65473		0.905125		1.34617	3.11129	0.790439	2.82836	0.723645		1.04003
1.31607	1.05861	0.712239		0.811734	20.4339	1.01185		1.17286		0.879493	1.72601	0.92462	10.0892	0.70241		0.597486
2.26421	1.40828	0.527334		0.778275	5.26435	1.02226		1.11328		0.875046	2.87518	1.09603	3.18877	0.90317		0.959608
1.32471	1.13469	0.522624		0.741028	7.20675	1.67523		1.3393		1.08192	4.62213	0.854794	3.46237	1.04113		1.00768
1.63633	0.822569	0.682251		1.17195	6.26613	1.6104		0.806867		1.08766	6.35261	1.17743	2.8739	0.984711		1.07875
1.30607	0.777993	0.78439		0.712875	7.42812	0.853528		0.852768		0.902735	2.0684	1.05942	1.89873	1.06757		1.35573
1.49797	1.24576	0.482456		0.654789	7.41953	0.993412		0.745453		1.17685	14.8388	0.95767	1.74692	0.875095		0.969755
1.60959	2.32421	0.56083		0.840098	7.98292	1.52817		2.24069		0.948424	7.03149	0.867219	2.33739	0.88409		0.909051
1.42118	1.11128	1.1905		0.916722	9.61505	1.2619		0.968913		1.11908	5.70549	0.825636	5.23043	0.670692		0.68659
1.25195	0.941017	1.09047		1.11819	9.30395	0.848574		1.0344		0.950738	1.42071	1.30192	2.59159	0.719904		1.51637
1.72661	1.51098	1.02446		0.69222	6.64456	0.993023		0.86031		0.93251	2.49404	1.02994	2.19148	0.847785		1.05701
1.78339	3.76404	1.1027		0.962651	8.98463	1.19576		0.605102		1.12809	2.23549	1.05803	15.7303	0.987147		1.11519
1.46053	3.87352	0.780331		0.923717	15.3539	0.917871		1.22095		0.929512	4.67624	1.12544	1.59481	1.03612		1.00649
1.45344	2.40752	1.06876		1.00581	17.7888	1.12078		0.898906		1.01735	2.85012	1.08867	1.60116	0.718233		1.08991
1.80339	1.86287	1.04304		0.895525	2.84918	0.82325		0.86944		0.730802	3.5757	1.22425	14.3903	0.790428		1.0932
1.4584	2.40672	0.62102		0.550763	7.93488	1.10616		0.578334		0.888778	4.51873	0.982083	5.02204	0.722179		1.45356
1.50562	3.03261	0.871667		0.645396	4.02227	1.08606		0.684341		0.992208	5.63323	1.4784	1.05743	1.07929		1.00689
1.73925	1.61906	1.24798		0.984565	5.85591	0.995		0.897982		0.995397	3.12185	0.983694	1.08192	0.653522		1.09606
1.67031	1.70061	0.569223		0.904213	5.74188	1.08313		0.916601		0.886212	6.04317	1.24876	6.58807	1.07633		1.00112
1.64316	1.71784	0.879548		0.932704	5.20701	1.08213		0.556738		1.07115	9.51168	0.787462	13.2165	1.13818		0.840077
1.57677	0.999187	0.903025		1.14192	3.35568	0.823019		0.870889		0.965544	10.6852	0.920862	3.78912	0.785513		1.1421
1.70992	0.867252	0.861709		1.03839	4.41388	1.11854		0.864747		0.981981	6.7164	0.977979	10.7842	1.10515		0.909102
1.95713	1.01499	0.950171		0.69462	5.5163	0.772507		1.32627		0.734638	7.1174	0.893508	14.829	0.974023		1.83827
2.0671	1.14209	1.12517		0.688292	1.78555	1.04197		0.929597		0.980806	6.51888	0.981809	4.79791	1.35732		1.53145
1.32073	1.46923	1.0269		1.25985	3.1174	1.01493		0.86588		0.83587	13.3791	0.93748	2.77736	1.26906		1.00504
2.14379	1.06826	0.863821		0.749773	8.60234	0.873146		1.0578		2.01483	4.16516	1.03765	3.22275	0.927525		1.01178
1.62258	0.756095	0.981326		0.862924	1.58387	1.36157		0.605296		0.850518	7.17254	0.976558	2.64736	0.901097		1.17673
1.2806	1.18296	2.05773		1.70284	3.42817	0.723958		0.851681		0.922885	8.55221	0.858458	1.45022	0.910309		1.15043
2.14686	1.07121	1.49402		1.75774	5.3908	0.675681		1.17794		1.03954	7.7088	0.818755	2.33956	0.984447		1.03965
1.28851	1.84474	0.916846		1.68813	5.29616	0.697843		1.06406		0.788056	6.62251	0.924216	27.1865	0.982535		1.1115
1.79441	0.968203	1.01091		2.20683	6.22014	1.04176		0.634466		1.188	5.64425	0.809082	17.2616	1.07307		1.14752
1.56185	1.28958	0.79603		1.09509	4.51576	0.739548		0.553222		1.44295	6.04759	0.830417	16.0584	1.74498		0.660506
1.93454	0.998446	0.886665		0.968293	3.65535	0.643845		0.79508		1.37466	5.95604	0.788707	1.68528	1.14001		0.867179
1.87083	1.41364	0.875071		1.12074	5.18165	1.06157		0.734178		1.20185	5.51221	0.91316	1.70113	1.24001		1.00138
1.22033	1.17488	0.783416		0.976564	9.33761	0.806643		0.37487		0.850834	9.73359	0.877006	20.6144	0.906168		0.976032
1.17468	1.52727	0.760844		0.989911	6.4533	0.783348		0.579005		0.854018	11.9954	0.795599	17.9527	0.878739		1.08367
2.11603	0.73542	0.81789		1.40759	4.04896	0.943775		0.668766		0.859418	6.76863	0.943784	11.5238	0.927138		1.03249
1.62649	1.56222	0.75363		1.17693	5.94407	1.02569		1.68105		0.881704	13.0108	0.871952	4.68592	0.969254		1.47616
1.52758	1.76773	0.694715		1.33753	2.50642	0.870144		0.63207		1.03842	4.9438	0.711982	6.24609	0.836524		1.37382
1.46123	0.824908	0.75049		1.19247	8.84322	1.0009		0.526139		0.552778	8.13239	0.752272	3.64431	0.975478		0.99683
1.88497	1.05092	1.07962		0.957177	2.71892	1.41835		1.6843		1.00074	4.29654	1.23661	12.1257	1.03251		0.927259
1.51297	1.66752	1.02825		1.41301	5.47036	1.59476		0.585065		1.22982	12.6667	0.889103	14.5694	0.855241		1.18644
1.82876	0.887966	1.06622		1.24551	6.8036	1.03512		0.780527		0.945625	7.14235	0.621989	11.3953	0.879701		0.922751
1.55447	3.25158	1.12205		1.06338	6.81906	1.71221		0.448734		1.09098	4.43529	1.16221	5.57303	0.855584		0.63412
1.51967	1.74601	0.987625		1.1073	13.1925	1.37581		0.528789		0.851769	4.85149	0.943204	7.77779	1.19141		0.69705
2.43645	1.57426	1.00068		1.21407	5.68643	1.52385		0.774171		0.993625	12.0233	0.694158	10.5676	1.36961		1.21161
1.37488	2.56425	0.777387		1.02053	6.40481	0.938924		0.638038		0.950461	6.69876	0.930962	11.5491	2.18158		0.554157
0.776454	1.24838	1.1836		0.974186	4.72457	0.996171		0.991627		1.10787	10.0871	1.04872	0.762977	1.04212		0.85379
1.57071	2.74782	1.13426		1.40517	6.00737	1.08433		0.82359		0.917197	9.96351	0.775689	6.96969	1.06132		1.00653
1.68832	3.03553	1.10983		1.25943	3.65306	1.10071		0.53527		1.48495	2.49811	0.972678	2.06371	1.17253		1.30242
2.66144	1.55959	0.892393		1.28004	11.0137	0.738223		0.588411		0.9095	1.9164	0.643016	3.83732	0.868312		1.0319
1.8638	1.47621	0.846562		1.10788	4.27599	1.04703		0.56609		1.34498	3.71854	0.760219	13.7344	0.955959		1.23981
2.12558	1.85502	1.21718		1.15297	6.12262	1.21677		0.780874		1.661	5.21788	0.975332	6.41703	0.975625		0.749822
1.11613	1.15417	1.20328		0.983945	2.60127	0.996122		0.549363		0.899404	7.99812	0.766358	14.1108	0.734965		0.779537
1.95414	2.96839	0.86713		1.23787	4.31426	0.823999		0.675934		1.01009	7.02548	0.843042	0.63278	0.8012		0.919401
2.51512	2.63607	1.22395		0.891554	1.50388	1.27273		0.511287		1.08662	5.3097	1.13642	3.85927	0.716579		0.894024
0.999863	2.74025	0.878253		0.97027	2.9881	0.787103		0.867045		0.879378	6.62875	0.933434	3.56792	0.93869		0.720351
2.22954	0.729543	0.905425		1.01728	9.22908	0.9369		0.67228		0.985316	5.81148	0.968264	6.66619	0.829615		1.09026
1.15059	1.55596	1.2218		0.928963	8.68932	0.717413		0.639188		1.06611	6.7584	0.945055	8.45704	0.734507		0.979683
2.14916	1.29266	1.59049		1.05602	18.5704	0.975831		0.703802		0.964476	9.7573	0.968815	0.997239	1.22557		0.76794
2.05618	1.08188	1.29936		1.03976	11.855	0.991702		1.02166		1.26097	5.55212	0.738977	8.62217	1.09415		0.719065
2.55863	1.03968	1.13331		0.794664	13.8133	0.896022		0.734555		1.22054	6.77579	0.823891	0.872347	0.984263		0.881346
0.750607	1.59588	1.546		1.04366	3.5999	0.82074		0.866205		0.962679	5.79354	0.821971	1.44316	0.620798		0.665174
1.75513	1.0912	1.32573		0.992135	17.7952	0.987375		0.909906		1.08333	4.28704	0.976766	1.61898	2.34389		0.751232
2.35695	1.5879	1.70636		1.00232	17.475	0.897763		0.957823		1.28163	4.99087	1.05508	1.98869	2.05776		1.34867
1.42765	1.26086	1.58052		1.15823	8.85641	1.18263		0.943851		1.00961	4.18273	0.878881	17.0185	3.19438		0.546009
1.17994	1.10781	1.61081		0.929184	8.15031	0.879259		1.46667		0.839569	3.57009	1.19932	3.37475	3.71785		0.983131
0.980093	0.797992	1.59022		0.952085	7.13572	0.888084		1.30099		0.961348	4.90368	0.817752	3.55255	1.98704		0.791905
1.54319	1.09376	1.57395		1.1012	10.1712	0.84035		1.31755		0.96453	3.978	0.741395	1.46035	2.6754		0.829684
1.06507	3.07354	1.02653		0.983917	7.32233	0.732182		0.641169		1.1262	6.8227	0.670793	13.6432	1.75728		0.83977
1.45821	0.997688	0.773457		1.59052	11.3597	1.03025		1.71112		0.959316	4.82279	0.8263	3.607	1.72613		0.812163
0.846913	1.07185	1.00458		1.08712	12.6766	0.843386		1.46198		0.938107	6.2137	0.858025	7.70969	2.71006		1.05243
1.2473	1.0601	0.758045		1.04187	8.89974	0.875551		0.960181		0.948641	2.95842	1.44298	3.75459	0.906141		2.34413
1.5625	1.84655	0.804538		1.11219	2.89827	1.04951		0.723734		1.64205	3.61368	0.771555	1.97568	0.841034		3.0829
1.95743	1.27666	0.87335		1.07147	9.56799	1.04131		0.678969		1.60458	2.06663	1.04089	1.3991	0.573171		1.43476
1.88628	2.08944	2.0144		1.15174	10.5204	1.09134		0.769756		0.876859	5.82859	0.781552	21.6542	0.652396		0.723778
1.27833	2.81484	0.690824		1.70982	13.8158	0.922596		0.812165		1.07522	8.7022	0.705743	1.47912	0.877501		0.48421
1.54439	1.29651	0.940466		2.37242	6.34104	1.12061		0.860163		1.15296	2.51009	0.795061	4.87137	0.468115		1.19352
0.980892	2.44086	0.889701		0.891688	14.2893	1.15039		0.623557		1.06957	2.23678	0.925836	1.96899	0.790791		1.04469
1.72942	2.85034	0.879268		1.05972	5.1873	0.939754		0.611925		0.963536	4.58527	0.903266	1.76072	0.506156		1.92277
1.05857	0.906694	0.838725		1.04738	9.12272	1.01289		0.777353		0.931385	1.29544	0.906589	5.18894	0.566438		1.12314
1.71776	3.41573	0.972103		1.32569	8.84157	1.55898		1.08482		1.07159	2.09665	1.11129	3.85416	0.57302		1.03758
1.49221	2.00991	1.1257		0.9407	7.04951	0.991818		0.631186		1.28647	2.78823	0.911813	5.96927	0.616937		0.669548
1.42679	1.21358	1.02675		0.886001	11.3249	1.18556		0.689657		0.647323	7.13291	0.813497	4.38058	0.598589		0.853189
1.28178	1.37687	0.9785		0.998948	9.392	1.60292		0.656837		1.1668	2.30755	1.32005	5.40053	2.34445		1.07512
1.31912	1.67825	0.793036		0.939797	8.74968	1.40238		0.544379		1.02504	7.45971	0.936045	3.07446	0.982843		1.57858
0.974064	0.973803	0.992253		1.11137	6.40677	1.12549		0.982627		1.06379	5.0713	1.27877	10.1075	0.944378		1.41014
1.19163	2.16741	0.92662		0.990296	10.9447	1.60958		3.34992		1.05947	2.89514	1.03342	4.52576	1.77872		1.37174
1.49474	1.27072	0.880975		1.10343	8.67035	1.31979		0.691877		1.21821	3.77762	1.03147	2.67073	3.51535		1.43971
1.31438	2.23933	0.923727		0.844415	12.2076	1.04353		0.591579		1.02025	7.07916	1.17676	3.70467	2.91958		1.51424
1.65482	1.38425	0.861644		1.16052	5.29466	0.903302		0.613894		1.10431	19.6851	1.13871	6.71022	1.26822		1.45082
1.35666	2.60913	0.847699		0.918115	7.16492	0.966605		0.665002		1.99955	4.26029	0.961654	5.16827	1.84342		2.01678
1.27996	2.90187	0.999708		0.929966	12.6093	0.909151		0.543516		0.901956	11.3508	1.23577	20.3389	1.2764		1.82202
1.31751	2.01115	1.20131		1.21618	12.8677	1.2224		0.736602		1.16594	4.77068	0.92111	19.6093	1.07463		0.829964
1.107	3.89068	0.891856		1.18847	66.729	1.14711		0.506404		1.8601	5.70295	0.806265	7.10389	0.602239		0.941068
0.593594	2.07924	1.28666		1.15502	11.575	1.53091		0.737448		0.85202	15.8321	0.630987	1.87344	0.844579		0.909322
0.784462	1.50487	1.16443		0.866152	11.2815	0.903209		0.566546		1.02541	7.79567	0.847058	2.09692	0.769946		1.31832
0.626364	1.4725	1.60114		1.44487	9.28001	1.06275		0.518864		1.17029	3.76743	0.822541	6.42471	0.761401		1.03171
0.603201	2.13397	2.49324		1.00254	13.2938	0.80238		1.51935		0.969154	6.98313	0.637213	5.40761	0.612332		0.798454
1.12943	1.90579	1.3062		1.33175	11.4826	0.98243		0.664355		1.05729	7.96428	0.819577	9.04797	0.583957		0.974449
0.594358	1.20323	1.61522		1.19474	13.1479	0.96067		0.698138		0.898688	2.48275	0.707829	3.5844	0.723178		1.11966
1.7404	1.25305	1.86668		1.0484	7.64317	0.824885		0.474554		1.67527	7.52909	1.06547	3.71888	0.689916		1.00141
0.720164	1.37059	1.81878		1.31667	13.0463	1.36484		0.65579		0.886232	1.90669	0.696347	5.00065	0.463265		0.88724
1.02595	1.74704	1.12621		1.13001	6.99987	1.0919		0.471869		1.01716	6.33679	0.926216	6.62166	1.0736		0.933601
0.522328	1.90144	1.01627		2.56176	13.8172	0.95533		0.862808		1.50411	7.06229	0.736692	2.27125	0.472243		1.05755
0.768348	2.04234	1.84255		1.10776	3.12452	1.42454		0.554104		0.815725	9.17287	0.73901	2.47426	0.532048		1.43427
0.76082	1.36783	1.4192		0.884867	9.63096	0.909104		0.721067		0.884553	6.43801	0.80292	3.78843	1.57064		0.845649
0.63315	1.31833	1.34026		1.14389	5.54188	1.4076		0.370391		0.914062	1.09791	0.808515	0.794072	1.28058		0.989523
0.856539	1.80353	0.975608		1.08661	3.90223	1.06197		0.835325		0.880244	3.5755	0.770424	13.7581	1.77865		0.973388
1.22568	1.05153	1.06411		0.979949	19.642	1.11264		0.435248		1.05519	6.19268	1.55443	16.86	0.691606		1.96328
0.783939	1.31757	0.937802		1.11604	5.72043	1.25867		0.800694		0.920084	7.10346	0.882364	6.90542	0.360359		1.13433
0.777794	1.57927	0.845048		1.26261	6.15734	1.20883		0.481583		1.09705	5.84091	0.725607	2.56345	0.501315		0.987789
0.947635	1.15281	1.15653		1.16356	6.25433	1.2229		0.463438		0.659577	1.08363	0.842381	3.75121	0.441698		2.59008
0.8471	0.8952	0.91163		1.11638	5.82011	1.12306		0.550782		0.894537	8.88139	0.748488	9.51925	0.70743		0.883125
0.895822	0.940612	0.844218		1.48428	4.02681	1.26046		0.408377		0.670927	6.40863	0.780021	1.61694	0.61887		1.98698
0.677093	1.0557	1.02459		1.2344	3.64662	1.46542		0.777175		1.01404	6.64452	0.884698	10.5458	1.14427		1.21857
0.984532	1.61077	1.42107		1.19043	5.5913	0.975504		0.567159		1.30945	7.18484	0.667716	1.30894	0.562693		1.87957
1.12314	0.870649	1.06846		1.05633	6.36599	1.0209		0.376412		1.04299	8.95879	0.90883	2.15526	0.638291		1.2376
0.810346	1.29689	0.984276		1.01612	4.46422	0.903024		0.794976		0.9797	9.02455	1.74884	19.2064	0.654381		1.83625
0.72585	1.03099	0.821154		0.799493	8.54664	1.15172		0.547639		1.1493	4.85188	0.795951	9.27788	0.843569		1.15654
0.960151	0.712333	0.823059		1.10743	17.0875	1.42682		0.642212		1.15784	7.38412	0.844855	4.57691	1.40634		1.07492
1.17888	1.30787	1.01539		0.85906	6.60999	0.989874		0.501252		1.33319	7.66456	0.821673	1.65929	0.72094		1.39278
1.11171	0.646027	0.716569		1.03227	4.8243	1.02207		0.467268		0.994488	3.87819	0.916569	5.18818	0.813918		1.3594
1.37297	1.52611	0.986372		0.816286	6.11867	1.13187		0.718421		0.930993	3.94958	0.761114	2.41444	1.01278		1.17207
1.0353	0.894551	0.636103		0.895903	6.35807	1.10286		0.652625		1.08243	7.82578	1.01512	4.94825	0.803169		1.09322
1.18166	1.91703	0.962337		1.1333	6.85894	1.08701		0.376615		0.585234	4.4365	0.74968	4.97939	0.79775		1.31976
0.769297	3.02608	0.814654		0.965951	6.0557	1.15819		1.17155		0.924602	9.21349	0.630695	14.6093	0.408198		0.787134
0.92877	2.04665	0.89785		1.02637	5.29337	1.10245		0.687728		1.1265	7.56682	0.823698	1.87509	0.445427		1.14035
1.17798	1.73125	0.908364		1.04677	3.34868	1.38677		0.646941		0.604376	5.32498	0.902714	5.44052	0.680842		0.881644
1.1246	1.63663	1.08042		0.889769	4.71298	0.928768		0.730486		1.04843	1.0437	0.643209	3.48141	0.365367		1.18813
1.0775	4.17457	0.738411		0.648966	5.69554	0.975954		0.532218		0.717307	2.5767	0.939574	2.04236	0.394811		1.23826
0.90633	2.86758	0.77782		1.28019	5.40897	1.17322		0.576664		1.32585	9.39581	0.928243	1.62951	0.538689		1.00452
1.22273	1.88594	1.01614		1.06029	4.9172	0.965549		0.461063		0.848121	1.48802	0.744413	18.2016	0.731241		0.882195
1.07353	1.86801	0.990222		0.911969	9.86889	1.01456		0.743491		0.713867	4.95408	0.744301	19.9364	0.633486		1.29854
0.892409	2.21624	0.880897		1.15884	4.2267	1.00198		0.651851		0.874028	1.53463	0.956217	1.35012	0.66995		1.26165
1.35218	1.64814	0.924297		0.709648	5.05142	1.17966		0.417041		0.88192	6.937	0.858805	1.01657	1.04638		1.24381
1.21809	1.87647	0.743122		0.748416	5.67734	1.05057		0.604167		1.02136	2.38468	0.824071	7.47865	1.50346		1.44284
1.07516	4.17148	0.837868		1.12077	6.0052	0.87103		0.657839		1.01989	8.69747	0.910445	2.60941	0.601512		1.2318
1.02036	2.21479	0.942226		0.636212	13.526	1.05106		0.632877		1.0612	5.8427	0.921577	2.77971	0.516298		1.37143
1.57405	1.71908	0.910095		0.947949	8.83431	0.875219		0.881983		1.21651	3.9033	0.636632	1.89081	0.569333		1.11013
1.37144	2.90146	1.30295		0.914033	7.38716	0.976718		1.08019		1.35472	5.88656	0.813605	7.53286	0.590233		1.08335
1.32738	2.69132	1.28034		1.09325	12.4592	0.737049		1.0462		0.985426	6.23401	0.853901	3.96229	0.804458		1.14397
1.34146	1.85924	0.839261		0.748039	7.23839	0.942992		0.803398		1.13256	1.70041	0.870317	7.80195	0.599118		1.01997
0.920055	1.82205	0.749643		0.842548	11.8156	0.765206		0.810752		0.999081	5.81678	0.913035	10.2231	0.577083		1.14012
1.40915	1.84952	0.866039		1.01244	3.18853	0.77936		0.618653		0.871552	1.97476	0.772092	4.22031	0.554278		1.25963
1.08265	1.09952	1.01352		0.864415	9.06654	0.94011		0.702548		1.16576	13.8403	0.919748	7.77965	0.721221		1.21559
0.868302	1.25381	0.973888		1.04644	2.38376	0.931906		1.16532		1.07516	12.849	1.26048	9.34188	1.06635		1.33034
1.21606	1.1696	0.777959		0.879047	3.57419	1.79767		1.17377		0.743317	7.82402	0.754234	3.01977	0.734357		1.31216
1.27844	2.34983	0.767532		0.76724	3.03615	1.22324		1.30362		1.02167	1.63365	0.693307	1.24339	0.796206		1.34238
1.04028	1.17528	0.977508		1.04406	5.47498	1.2784		1.18423		1.10144	6.21075	0.706284	1.49448	0.597245		1.46074
1.70129	1.46849	2.02279		0.91514	19.5835	1.19945		0.821142		0.782792	4.14684	1.79427	6.57118	0.560067		1.33969
1.26738	1.29614	0.853092		0.982823	8.05477	1.0672		0.833373		1.02327	6.41588	0.900697	4.14586	0.608189		1.38246
1.46731	1.66246	0.75679		0.81201	4.2289	1.58258		0.753149		0.786906	4.79447	0.891956	8.00909	0.47602		1.47544
0.997568	2.24391	1.32524		0.834569	3.85037	1.35745		0.648252		1.09467	5.1662	0.68284	19.1257	1.05051		1.09303
1.5093	1.42691	0.843266		1.0455	9.66761	1.438		0.843325		0.705787	4.21542	0.813015	16.5771	0.863723		1.80973
1.23434	1.21954	0.98727		0.805343	8.52261	1.24332		0.644624		1.00598	4.71965	0.598871	6.40975	0.634721		2.63639
1.23679	1.34401	0.740057		0.761108	1.96181	0.984162		0.710763		0.728458	4.67637	0.735796	2.38582	0.459414		1.5432
0.981794	1.12621	0.758365		0.715944	8.47791	1.03023		0.841928		1.02191	5.49464	0.677794	1.74462	0.516591		2.15153
1.32677	1.2952	0.847476		1.14108	8.02513	1.03035		0.785433		1.0004	3.00598	0.889598	15.0203	0.661902		1.72186
0.985522	1.88303	0.72651		0.884658	3.05988	0.950803		0.644951		0.867477	4.05009	0.709802	1.62295	0.63725		1.33026
1.23073	1.52003	0.7782		1.02485	11.5464	1.10099		1.15438		0.870599	7.86912	0.844204	1.97891	0.691495		1.63761
1.17946	1.39512	0.854409		1.05687	3.18766	0.98408		0.564438		1.1105	2.71954	0.731617	3.09817	0.518656		1.16395
1.0355	1.43997	1.15005		0.941567	7.83835	1.16144		1.10278		0.742083	3.02527	0.825773	6.04152	0.521902		2.09903
0.924309	1.51669	0.788681		0.901714	8.51388	1.07958		1.0902		1.13004	5.88656	0.886188	9.72063	0.560941		1.83437
2.48449	2.02487	0.998674		1.11752	5.45328	1.14565		0.682755		0.812596	9.53284	0.706505	1.75033	0.41758		1.65788
1.04826	4.01742	0.736097		1.00064	6.79788	1.27391		1.18306		0.774751	4.33057	0.911437	11.5819	0.685138		2.45867
1.5615	1.19944	0.875282		0.791734	8.76164	1.26996		1.01109		0.978577	5.48315	0.913752	13.7679	0.687829		1.98376
2.23291	0.97572	0.532143		0.943151	4.21755	0.924185		0.871933		0.831978	3.59818	0.776583	8.28084	0.748586		2.52303
1.19226	1.13036	0.699888		1.16014	7.57814	1.05936		0.951372		0.992184	3.97814	0.727287	7.05439	0.684318		1.45354
1.14566	1.05313	0.690506		1.00037	13.4008	0.926328		1.7105		1.1076	7.81987	0.701759	1.83005	0.605066		2.21535
0.973976	1.02001	1.15858		0.993663	11.0328	1.22034		0.797128		0.587317	6.52894	0.956913	1.16252	0.426231		2.31565
1.27729	1.80328	0.725231		1.08039	4.07705	0.650024		0.745715		0.655828	9.02436	0.737985	3.21369	0.604383		1.65828
1.37968	0.881962	0.812222		1.37857	35.6585	1.05501		0.770808		0.686146	7.40081	0.794002	1.29087	0.435492		1.21399
1.36476	1.07568	1.06799		0.955398	10.7431	0.810038		0.800946		0.876211	5.82803	0.922839	9.24502	0.408992		1.13371
1.21241	0.740983	1.24057		0.92123	11.7289	0.772769		0.735266		0.689776	4.16196	0.780756	2.66809	0.427532		1.542
0.911662	1.29169	0.803848		1.19309	4.86587	0.781663		0.864776		0.919054	5.35728	1.25905	2.42048	0.567501		1.03651
1.35675	1.01074	1.18892		1.77695	6.39262	0.648161		0.643491		0.728969	1.28103	0.801971	9.94511	0.492123		1.03777
1.71292	0.797042	0.86364		0.854528	5.80814	0.69697		1.01732		0.922039	9.58235	0.895215	3.50312	0.739415		2.82677
0.759764	2.0129	1.00587		1.42329	9.66399	0.680009		0.999469		0.725777	6.70033	0.70452	5.15337	0.43861		1.10423
1.47895	1.17494	1.27283		0.604463	19.3686	1.58203		0.980142		0.897551	11.5981	1.00371	7.91226	0.56572		1.35787
1.43845	0.686165	0.869913		1.88508	8.35023	0.836894		0.786737		0.783725	4.2988	0.959802	3.72871	0.595755		1.3604
0.998049	3.12603	0.953386		1.60689	6.16736	1.29719		0.876519		0.783307	3.78119	0.98203	5.02889	0.547285		0.990756
1.30379	1.23072	1.91985		0.531457	7.52296	1.13875		0.918136		0.89865	8.63745	0.686203	1.81466	0.838455		0.73238
1.3081	1.64803	0.826108		0.469933	9.49302	0.945891		0.799861		0.932413	5.87688	0.815389	1.51907	1.31599		0.864219
1.06621	0.882044	1.27834		0.649505	7.28153	0.61151		0.596499		0.773844	7.48186	0.852258	4.45255	0.539179		1.00791
1.24	1.7482	1.46146		0.587969	13.902	0.998547		0.65833		0.760308	7.03086	1.16872	15.6034	0.341977		0.807571
1.57909	1.29249	0.775075		0.530209	5.78318	0.838589		0.769599		1.0798	4.57353	0.81747	2.4357	0.448307		0.993343
1.58666	3.45598	1.22187		0.656641	5.10545	1.30445		0.920012		0.723641	8.29371	0.806768	2.96441	0.531192		1.07938
1.30506	1.34064	1.40657		0.997661	5.01941	0.635327		0.795086		0.773986	4.92342	1.0271	2.24395	0.479591		1.79042
1.42398	0.727377	1.08225		0.894417	11.0849	0.801417		0.868505		1.09629	7.31247	1.14034	5.15458	0.458102		1.62474
1.56369	3.33328	0.888195		0.556212	17.1057	0.625232		0.718504		0.805686	2.24098	1.0301	7.89591	0.45085		1.8311
1.33049	1.15735	1.04418		0.761895	18.7792	0.751137		0.825847		0.814075	10.3548	1.13365	2.34381	0.370998		1.27775
1.31251	0.799792	1.06064		0.640559	12.8666	0.676369		0.96073		0.687674	4.85078	1.12126	3.057	0.937552		1.19192
1.05235	1.75818	1.13596		0.822571	20.9	0.709913		0.789022		0.679511	2.00291	1.06599	0.954041	0.570358		0.972329
1.40448	2.37742	1.13875		0.823008	23.0608	0.729439		0.869726		0.969175	10.3848	1.25895	6.17658	0.424999		1.10457
1.22515	1.80359	1.17214		0.784639	7.44279	0.91037		0.917261		0.823769	16.9018	1.13863	1.54711	0.446297		2.05828
1.33567	1.51583	1.11068		0.923856	11.6545	0.885942		0.881768		1.3443	7.03016	0.920465	5.69334	0.463558		1.22736
1.58672	1.40536	0.992938		0.595238	9.26288	0.762081		0.819357		0.771495	6.59241	0.974077	4.35912	0.438575		1.54721
1.3395	1.57951	0.981753		0.793586	6.51957	1.06868		0.671427		1.08973	7.44032	0.990823	1.5463	1.10441		0.888274
1.4317	1.53045	1.06022		0.81509	12.5487	0.975225		0.75649		0.783767	4.15953	0.872095	10.7549	0.527036		0.913336
1.48493	1.68599	1.27728		0.858694	8.19574	1.14302		0.907737		0.922289	6.99103	0.899758	2.32276	1.28776		1.34298
1.48727	1.29436	1.16612		1.0363	2.43942	0.969968		0.568423		1.00825	6.05531	0.835233	1.52878	1.0581		1.71439
0.895534	1.37377	1.02999		0.662956	8.22124	1.03881		0.839579		0.800595	6.47323	0.739681	7.99568	0.556001		2.62404
1.22512	1.49358	0.825247		0.730764	14.0882	1.1426		0.797868		0.950161	4.38178	0.867634	4.73965	0.975556		1.12872
0.808274	3.73684	1.57094		0.845505	11.7698	1.37936		0.650393		0.95678	5.52543	1.31861	5.9736	0.597287		0.850175
1.56719	1.02738	0.795568		0.922796	6.64668	1.1739		0.866073		0.573326	6.12683	0.90477	5.51558	0.603503		0.882192
1.03563	1.64457	0.774022		0.760272	7.13916	1.10401		0.724938		0.668396	5.29882	1.1749	15.227	0.614813		0.689687
0.774811	2.66373	1.2865		0.871351	10.1588	1.16829		0.668942		0.827767	1.95185	0.761696	7.77084	0.807393		0.501939
1.87756	1.41101	0.879953		0.91529	7.04087	1.12011		0.676328		0.647931	7.76122	0.837232	1.3331	0.537638		0.95056
1.3659	2.59004	0.963903		1.38949	12.7533	1.02151		0.601618		1.18999	4.9208	1.19471	2.49749	0.66932		0.903038
0.981081	1.04392	1.21825		0.940654	6.83359	1.07981		0.710566		0.844213	4.17254	1.19684	3.09363	0.806868		0.734616
1.21768	3.36122	1.13796		0.74235	7.52448	0.982329		0.8841		0.810581	2.59939	0.905074	0.93663	0.749019		0.66777
1.6092	1.60186	1.15747		0.859831	11.7698	1.0466		0.812047		0.522907	14.2249	1.43393	2.28742	0.706769		0.599984
1.75698	2.48632	1.12199		1.29528	13.1107	1.13292		0.85179		0.849045	4.52049	1.34808	1.08168	0.680635
1.3616	1.74546	1.85239		0.828342	17.2799	0.981734		0.862034		0.757724	9.04054	0.970571	3.48223	1.30365
1.69129	1.0378	1.84813		0.765915	8.65135	0.988838		0.729286		0.664373	7.07619	1.39679	2.39031	1.42745
1.42805	1.29163	1.82725		0.927089	5.92783	1.17622		0.78235		0.501394	5.21876	1.07464	13.4338	0.733309
1.28541	1.46482	0.842938		0.890503	6.88186	0.919662		0.745359		1.22644	4.88729	1.36589	1.29254	0.450812
0.908524	1.45868	1.0343		0.823676	4.18854	1.00949		0.719258		0.776451	11.5272	0.814991	1.74967	0.653673
1.02999	1.12009	1.24764		0.737699	6.74592	0.981995		0.537943		0.913212	4.78899	1.16749	18.2364	0.555727
1.74611	1.10587	0.948205		0.794314	1.47713	1.24631		0.622704		0.943772	6.93109	0.915503	4.08284	0.501845
0.984905	1.0603	1.32042		0.788665	3.74454	1.00255		0.797866		0.810764	3.58291	0.940174	19.7406	0.537094
0.863175	0.878685	0.990801		1.20312	11.8969	1.10173		0.707244		0.775214	5.34377	1.22704	2.90839	0.380807
1.34242	2.40834	0.886381		0.989113	5.15188	1.04038		0.936609		0.919195	5.69937	0.740146	2.36332	0.389032
1.79631	0.930289	1.00704		0.801317	3.79479	1.15798		0.691172		0.713307	4.14339	1.46846	4.86959	0.502946
1.47215	1.91666	1.00134		0.669531	4.00675	1.27878		0.811031		1.09911	3.30688	1.52428	2.17164	0.664541
1.36106	1.44746	0.935655		0.639146	5.39791	0.938139		0.875528		0.628432	2.99902	1.32937	6.77549	0.528819
0.902143	2.1194	0.894231		1.06428	8.76558	1.54121		1.04608		0.790185	4.51971	0.55369	1.71405	0.618108
0.91332	1.88686	1.11451		0.733366	3.85934	1.49729		1.09812		0.577591	3.67774	1.35927	1.89571	0.479817
1.07844	0.986403	2.56637		0.779352	4.77722	1.2407		1.17654		0.75234	6.18873	0.970993	6.55278	0.467037
0.951639	2.84606	2.59521		0.771848	4.19275	1.43106		0.793929		0.656835	3.87798	1.34973	1.76228	0.445242
1.20432	1.61662	0.917855		0.800135	8.69415	0.947705		0.68666		0.985546	4.56476	0.488113	1.42257	0.474565
1.87341	2.09806	1.19945		0.746839	9.44229	1.8313		0.948841		0.866683	1.63751	0.65714	6.30448	0.53466
0.763898	0.926985	0.864715		0.79975	1.34164	1.79181		0.861255		0.67373	7.59064	1.07101	2.29452	0.466987
1.35978	1.986	0.792084		0.819097	8.4298	1.87821		1.34512		1.46073	3.28357	1.19581	2.39679	0.471429
1.23483	1.85632	0.755313		0.8839	11.5431	1.04655		0.745146		0.945284	7.29222	0.725737	12.0723	0.42738
1.30761	1.48531	0.80752		0.853295	12.5443	1.74362		0.818142		0.702073	9.25624	1.00771	3.78824	0.392611
1.47353	0.967412	0.826043		0.852766	17.6914	1.07259		0.808614		0.971941	5.03539	0.645382	1.9969	0.434869
1.73617	1.19514	0.862347		0.953906	3.66834	0.945275		0.649345		1.21105	7.17175	0.67779	6.67211	0.482691
0.673935	2.92763	0.767842		0.85098	11.1589	1.0135		1.08419		0.743666	10.368	1.41473	3.2518	0.425052
1.24776	1.3312	1.03708		1.07377	15.6507	0.918386		1.15448		0.670082	4.0646	0.913133	5.50746	0.495619
0.842721	1.82248	1.40252		0.921031	14.769	0.905859		1.0003		0.79458	2.46953	0.560628	0.965259	0.345341
1.39441	2.14406	0.88837		0.685379	0.874367	0.737394		0.888486		0.594916	6.70668	0.864327	3.43793	0.400918
1.49026	1.56126	1.06018		0.996665	1.70906	1.1944		1.70399		0.653944	2.51299	1.21101	10.8071	0.481208
1.30923	1.92215	0.85955		1.24553	3.15984	1.00718		0.798283		0.612634	6.24925	1.00757	2.48953	1.42909
1.46422	1.88946	1.09345		1.2403	5.88765	0.777141		0.809127		0.801579	10.5787	0.675343	4.34168	1.28006
1.24774	1.51185	0.917673		0.815977	5.91932	1.05726		0.891513		0.802769	7.16264	0.680443	3.54514	0.899532
1.334	0.93089	1.52709		0.621528	2.97716	0.619587		0.707523		0.71227	11.0192	0.683625	15.0753	1.44597
0.96421	2.27402	1.25836		0.928688	7.07499	0.999861		0.585802		0.709996	6.73253	0.682824	5.80916	0.871977
1.91704	1.15864	1.28694		1.03598	5.16827	0.830503		0.699081		0.759395	5.21404	0.892621	10.9376	0.997226
1.10199	1.13377	1.28024		1.08848	4.96348	0.983428		0.727274		1.14299	8.95163	0.652545	0.857947	0.767646
1.3398	1.29982	0.927109		0.863267	5.51917	0.888283		0.624138		0.673253	8.7377	0.821239	12.1501	1.39396
1.64149	1.96427	1.11373		2.58849	1.96205	0.725338		0.972643		0.873073	4.37649	0.738156	4.06811	1.57425
1.37252	1.3838	1.07576		1.15394	3.55999	1.15322		0.702079		1.2703	1.95498	0.825196	2.06979	1.41071
1.33806	1.08712	1.13333		0.843563	5.95241	1.04824		0.850566		0.799027	5.82106	0.649811	2.54846	1.04182
1.35188	0.711114	1.05441		1.14515	4.66145	1.03915		0.816773		0.772861	6.26336	0.587291	2.58707	1.24554
0.890191	1.89409	0.952945		0.976703	6.48314	1.09502		0.913999		0.808246	1.95232	0.924621	2.32336	0.806392
1.30299	1.45244	1.17933		0.825023	8.62094	1.21003		0.978448		0.966032	6.90601	0.961662	15.2098	0.99193
2.21414	2.07009	0.883439		0.902024	3.67892	1.04423		0.9457		1.15567	7.43382	0.751538	5.37592	1.12159
1.47457	1.20288	0.78991		1.09418	9.33239	1.02384		0.975144		1.0134	7.8563	0.961728	18.1378	1.45929
1.30298	2.12389	0.786314		1.00078	5.9808	0.979059		1.15059		0.717924	3.78441	1.07573	3.50699	1.63111
1.22067	1.76258	1.08297		0.990188	4.70522	0.89941		1.09238		0.914419	2.38683	0.954735	3.8666	1.25748
1.66642	2.86028	1.09571		1.02957	2.40665	0.765175		1.06469		0.924337	10.3038	0.631616	3.43295	0.734653
1.77007	0.50468	1.05295		0.731004	10.3991	1.08894		1.19044		0.729456	8.27658	1.16435	7.13661	0.739281
1.69586	1.54362	1.06068		0.749129	5.51779	0.980934		0.999441		0.777009	2.69827	0.863946	2.92987	1.51035
1.16126	1.80832	0.977944		0.827158	1.59451	0.766814		1.64247		0.947295	10.4288	1.21405	1.62121	0.726308
0.85712	1.97242	0.774105		0.532714	3.77766	0.705056		1.32216		1.03084	7.99059	0.979313	6.10782	0.718463
1.44838	1.04414	0.579892		0.864696	2.78337	0.799218		0.953362		0.719025	6.15418	1.0826	7.0829	0.803137
1.18906	1.04934	0.748195		0.695767	4.37504	0.866268		1.31953		0.981979	2.22002	1.06656	5.24156	0.995941
1.14683	1.80407	0.560694		0.677403	6.85522	0.920478		1.06197		0.82962	9.89748	0.722654	2.33495	0.785821
0.989543	2.50087	0.885221		1.02802	3.50695	0.971125		1.32045		0.989068	8.11712	1.69923	0.510913	0.827061
1.48358	1.82183	0.638996		1.1687	5.46975	0.730086		1.29816		1.09455	17.5212	1.86758	7.96954	0.646228
1.64685	0.830369	0.697608		0.910468	6.0259	0.858098		1.1552		0.962042	6.43925	0.736533	11.4852	1.03153
1.12878	2.71422	0.956874		0.916335	5.25586	0.831494		1.75238		1.05933	1.84788	1.0593	28.7135	0.818984
1.15814	1.19543	0.810389		1.01222	9.10524	0.824614		1.58187		0.931339	8.03458	0.945216	3.54294	1.19921
0.926147	0.784772	0.966403		0.636852	9.22142	1.12789		0.785483		1.05655	8.4893	0.958961	2.50712	0.748009
1.19263	1.8768	2.13693		0.819817	8.46761	0.891887		1.06916		0.663577	6.60886	0.803878	2.17657	0.927234
1.0928	2.82063	2.51495		0.97264	1.57566	0.846577		0.874117		0.822122	1.72982	0.875739	1.99651	0.767417
1.27374	1.32813	1.54454		0.949229	2.82936	0.821089		0.936093		1.15776	11.8458	0.791706	3.48316	0.947529
1.09551	2.65916	1.45963		0.669608	6.99107	0.824585		0.768444		1.10075	7.54357	1.71701	4.12849	0.909812
1.20276	1.03888	0.933502		0.888493	10.1866	0.989408		0.864665		0.781181	5.05067	0.87539	13.7186	1.18767
1.03273	0.725512	1.13369		0.762063	5.80878	0.793887		1.04871		1.11384	11.1926	0.629918	11.8187	0.822518
0.795224	0.997445	1.24293		0.610894	7.09751	1.0309		0.45886		0.882357	0.88888	0.952576	2.96621	0.646983
1.38371	1.24611	1.05528		0.485249	3.78696	1.01819		0.53957		1.06915	2.32976	1.0192	3.06235	0.633341
1.09554	1.56731	1.40952		0.767177	7.10736	0.991389		0.689958		0.938145	1.42895	0.756701	2.89607	1.02272
1.31722	1.13449	1.06182		0.585299	5.63637	1.02959		0.965371		1.25539	9.76348	0.812571	1.41731	0.717128
1.33223	1.94097	1.13809		0.796841	6.00801	1.34098		0.592094		1.05653	5.65764	0.927692	9.54447	1.15216
1.07058	1.25021	0.999682		0.819896	4.72783	0.998196		0.548594		0.832531	6.01292	0.922041	10.0111	0.738088
0.865699	0.990284	1.14118		1.52946	1.91689	1.12728		0.615014		0.782266	2.63576	1.29069	1.32143	0.684668
1.49994	1.13168	0.957519		0.689692	3.34924	0.756747		0.573107		0.808322	5.47198	0.787053	12.1079	0.932054
1.15326	1.81118	0.801297		0.959825	8.99205	0.943936		1.10818		1.18582	1.40387	0.952564	0.93774	0.794733
1.00643	1.61162	0.68938		0.577182	3.15669	0.809128		0.651623		0.818325	3.8539	0.91127	3.48277	0.886412
1.25826	1.77338	1.04379		0.764605	6.67734	0.861293		0.554188		1.05135	5.07772	0.988965	1.76927	0.789177
1.36881	1.74978	0.730965		0.820859	7.71752	0.960098		0.757258		1.02334	6.74542	0.987667	6.16399	2.07861
1.53275	1.57656	0.96029		0.58482	4.6148	0.841324		0.535405		0.804979	7.96527	1.20239	3.98109	0.872898
1.16901	1.10281	0.935158		0.926086	2.33386	0.768486		0.719827		1.26441	7.04303	0.935386	3.05321	0.95146
1.03142	1.8131	0.927709		0.553541	5.84118	0.736762		1.24407		1.20448	5.62869	1.10639	5.38239	1.01152
1.33858	1.6686	0.961832		0.60331	2.78746	14.8422		0.921051		1.10799	7.29947	0.808777	19.4849	1.03181
1.65548	1.69544	1.23974		0.551046	4.11763	0.974442		0.693733		1.2343	3.83711	1.13822	2.14388	0.859288
1.05931	2.44492	1.16395		0.562307	12.054	0.796147		0.832768		1.44742	34.9658	1.38001	4.50164	1.216
1.25184	1.95544	0.804132		0.86454	8.11608	0.939799		1.11305		0.727617	7.17239	0.850382	1.98136	1.20267
1.17299	1.47839	0.93877		0.90681	3.81242	0.767223		1.54004		0.764989	6.04336	0.855828	17.0687	1.25253
1.91404	2.39375	0.723007		0.672537	4.57939	0.783358		1.12048		1.09017	0.43073	0.881952	4.23287	1.34992
1.48637	0.814089	0.942142		0.848906	4.68476	0.931401		1.01099		0.746603	5.71757	0.746345	6.80377	0.936955
1.14805	2.48376	0.776505		0.834289	10.5215	0.756319		0.917888		1.33796	4.44489	0.899745	17.5469	0.981242
1.39557	1.92075	0.788194		0.70796	4.28068	1.08304		1.0901		0.73369	4.14233	1.25785	2.1647	0.925127
1.73756	1.12553	1.07988		0.724237	9.85087	0.987483		1.01391		0.938514	5.30753	1.00207	15.8831	0.446439
1.47957	1.3079	1.07876		0.669086	5.32436	0.907357		0.864176		1.04943	2.0858	0.907569	2.35267	0.948666
1.67787	1.22201	1.22926		0.652865	2.15126	0.944343		0.653573		1.00067	1.38398	0.860631	3.21607	0.803854
1.66978	1.33315	1.09128		0.849807	3.91386	0.955859		0.90601		1.20612	6.0912	0.595156	9.67608	0.808307
1.42177	1.1287	0.956828		0.702024	5.5286	0.921219		0.776419		1.0008	2.73953	0.87999	16.8384	0.968071
1.66189	1.58001	0.82099		0.91376	12.4791	0.846743		0.936966		1.12942	8.3141	0.782721	9.02741	0.973561
1.74155	1.21775	0.816321		0.745245	7.08908	0.910802		1.05956		1.99926	8.10886	0.903105	6.52887	1.54263
1.58034	1.30181	0.940056		0.776789	3.89074	1.26219		0.626556		2.24147	2.75928	1.15681	15.7334	0.628655
0.563931	1.00905	1.00836		1.01674	12.0401	1.54554		0.989788		1.14547	4.79386	1.20231	17.2668	0.675972
0.693339	0.814908	1.34738		1.13182	8.67678	1.33066		1.0449		0.930542	2.89804	0.939056	1.39237	0.535535
1.1494	0.927602	1.25954		0.902165	13.1203	1.00671		0.778703		1.51676	5.99109	0.837467	3.12631	0.617326
0.774006	1.66565	1.00132		1.2882	8.6338	1.13566		1.17682		1.02597	8.4374	0.7719	3.2649	0.427311
0.958169	2.52713	1.30437		0.995443	8.58107	1.02876		0.813067		1.20196	18.5517	0.916665	11.469	0.742838
0.82835	0.955992	1.86156		1.41425	5.63787	1.00955		0.756977		1.21809	1.72765	0.994039	3.35133	0.393104
0.910096	1.11321	1.6703		0.928784	7.16747	0.81802		0.805237		1.02536	0.987625	0.837428	1.32508	0.563849
0.79717	0.961165	1.51492		1.06524	4.38312	1.30488		1.42968		0.988201	5.03834	0.620709	5.65423	0.513171
1.36885	2.7968	1.56395		1.19979	13.8276	1.1211		0.835994		1.05227	4.42334	1.17564	14.3533	0.370151
0.908437	0.901024	0.931041		0.935252	4.6845	0.800552		0.830071		1.79609	8.81614	0.679553	1.04617	0.680169
0.905145	1.37348	1.07374		1.00775	2.82571	0.947506		0.74745		1.84057	2.92435	0.723327	4.81303	0.646528
0.794009	0.690591	1.11829		1.41086	8.72302	0.886904		0.883666		1.82676	5.92713	0.485475	14.89	0.432429
0.878046	0.492957	0.651584		1.07831	3.73839	0.858763		1.34704		0.773368	5.0851	0.485051	8.27375	0.494196
0.773386	2.30072	0.872614		1.03483	7.94741	0.779293		1.67323		1.6757	8.29351	0.656082	1.2387	0.622836
0.944592	1.94914	1.29616		1.88838	1.36448	0.950571		0.726235		0.756178	2.84741	0.96813	1.29435	0.537708
0.753765	2.36519	0.849398		0.661189	7.94016	1.21223		0.64513		1.01372	3.97914	1.07595	2.7557	1.14949
0.93494	1.17357	0.962558		0.640265	5.97546	0.738927		1.01865		0.826311	5.30935	0.961289	2.86592	0.532479
0.975673	2.98342	0.787828		0.737893	4.68035	1.38396		1.51681		1.02278	7.89638	1.06364	2.47827	0.441983
0.77549	1.25837	0.973793		1.17304	14.7284	1.20588		0.697116		0.95441	3.16896	0.94179	2.66354	0.623531
1.08829	0.945282	0.723771		0.691636	12.5489	0.889701		0.781192		0.920636	5.24536	0.880902	2.78609	0.716041
0.921659	1.2953	1.02181		0.689178	5.76623	1.54398		0.787101		1.07115	1.72843	1.28784	15.2223	0.519433
0.682413	1.17302	1.0338		0.74418	5.60778	1.6234		0.79792		0.987449	4.06508	1.01341	2.5617	0.57597
1.24165	0.633721	0.932859		1.46136	14.6982	1.44061		0.813187		0.881603	3.28743	1.08035	4.57077	0.459614
1.04459	1.05495	1.16963		0.631602	6.47997	0.857241		0.67703		1.00229	4.78594	1.04872	6.01631	0.680122
0.720954	1.01072	0.73478		1.41736	9.24785	1.33902		1.02423		0.749792	2.50773	1.01449	1.80989	0.612586
1.047	1.20218	1.11923		0.795643	6.52493	1.16654		0.609674		0.973201	6.22324	0.930913	3.98836	0.408571
1.14051	0.770259	0.835536		0.611285	5.97807	0.831761		1.27712		0.780271	4.57814	0.723296	5.49147	0.58808
0.744148	1.3469	1.26659		0.94804	7.65126	0.864329		1.63503		2.19515	9.93874	0.629381	4.87371	0.514338
0.936533	0.74439	0.806435		2.32241	8.51217	1.40656		0.791516		0.721018	3.3073	0.872949	13.5975	0.566421
0.874786	1.06185	0.893768		0.66307	6.90486	0.599886		0.770684		2.11437	9.37531	1.11516	2.59842	0.664036
0.835359	1.14904	0.911042		0.961961	8.57248	1.30395		1.0275		0.758146	8.97597	0.818004	1.91746	0.630724
0.915543	1.3605	1.12566		0.705276	4.10401	0.935223		1.79365		0.46754	2.43235	0.921252	1.46703	0.668706
1.00803	1.06731	0.727442		1.0861	6.84983	0.643988		0.832913		1.05485	8.57061	0.77194	0.544177	0.385021
0.95826	1.38978	0.991329		1.03886	3.86676	1.10542		0.916675		1.52174	4.70503	1.0633	4.82484	0.61442
0.733241	1.54299	1.12686		1.02023	9.49463	1.21644		0.570351		1.06718	4.17084	0.879607	5.72611	0.431076
1.03524	2.39202	0.81821		0.826011	9.70437	1.2455		0.596691		1.63269	6.05426	0.99954	2.15971	0.466494
0.824925	1.98625	0.720152		0.980348	7.41126	0.722432		0.753643		0.99576	13.6089	0.907673	3.36443	0.604602
0.67026	2.722	0.70796		1.66333	4.34553	1.11587		0.530411		0.92118	15.6369	0.939057	8.20557	0.542847
1.08471	1.59326	0.72275		0.77593	6.36177	0.597193		0.512882		0.739847	11.492	1.14822	4.07102	0.650438
0.952636	1.84486	0.893384		0.531388	4.77546	0.676758		0.514145		0.952611	7.40635	1.08153	3.25337	0.74807
1.07167	1.93523	0.501656		0.663809	20.1475	0.729621		0.428968		0.784403	4.12104	1.1209	3.66945	0.560259
1.01914	3.05433	1.37397		1.32777	6.67478	0.858827		0.728392		0.800954	7.24689	0.934558	5.38907	0.650938
0.863616	2.31227	0.864696		0.739008	5.85384	1.06032		0.678239		0.854611	8.89638	0.875534	3.80663	0.850815
0.983756	1.58801	1.35737		0.850259	5.22412	1.08299		0.662466		0.819943	2.93513	1.14008	6.70394	0.629625
1.07987	2.30675	0.653581		0.885446	21.7336	0.694803		0.627615		0.535761	6.51077	1.53969	2.81461	0.643464
1.21146	1.76597	0.502471		0.806411	8.07723	0.924233		0.517239		1.19819	6.03725	1.26341	4.71965	0.411081
1.00481	2.55047	0.745011		0.591749	7.64751	0.845181		0.608653		0.863761	4.72054	0.979722	10.9653	0.486228
0.767075	1.22016	0.876836		0.721721	9.23819	0.9069		0.643726		0.792302	4.66865	0.718606	1.06467	0.588305
1.10587	1.42051	0.742814		0.811666	10.6026	1.08211		0.500565		0.658692	5.16884	1.33136	8.04851	0.674268
0.842408	1.46031	0.765783		0.64106	7.99564	0.991185		0.493094		0.932269	2.7214	0.884564	9.66391	0.729449
0.924142	1.14773	0.969541		1.15443	6.41573	1.179		0.677054		0.67265	8.58292	1.13474	1.2763	1.14333
0.901017	2.74547	0.873378		0.735525	6.52887	1.15596		0.526456		1.20751	1.16435	1.56423	7.10765	0.639835
0.804991	0.844992	0.724852		0.84774	11.5772	1.06052		0.442629		0.992361	9.57369	1.0231	6.38548	0.848219
0.896858	1.77792	1.12178		0.808221	5.24204	0.891381		0.740716		0.814705	1.63482	1.42743	5.68917	0.654267
1.20977	1.27409	1.10035		0.931965	0.973445	1.04939		0.432479		1.13894	1.83643	1.38224	8.90201	0.463086
1.155	1.62712	0.934935		1.81786	2.14488	1.09312		0.529397		1.05339	5.9043	1.55267	4.09786	0.712192
0.863453	0.979943	0.887909		1.06006	0.786924	0.945208		0.743243		0.799289	8.07113	1.20686	2.08458	0.921223
1.09279	2.60839	1.28626		0.895048	7.48566	1.36179		0.639748		0.726374	6.09224	1.56918	5.91622	0.934883
0.997637	1.84746	1.25254		1.03553	6.53397	1.07001		0.527283		0.808346	6.71242	1.2626	9.61297	0.842217
0.884151	1.37655	1.44565		0.986822	0.88415	1.2031		0.448854		0.820841	1.95617	0.976489	3.22329	0.917842
0.732995	2.57807	1.48894		0.751099	6.79963	1.11421		0.535837		0.874064	1.49202	0.947678	9.64421	0.650158
0.692518	1.46528	1.31298		0.912922	6.57962	1.3905		0.731232		0.918339	0.908515	0.957647	8.16716	0.685889
0.845623	1.3438	1.2749		0.59093	1.05481	1.10599		0.614058		1.27664	2.83901	0.87373	10.0112	0.669591
1.18556	2.12889	1.31091		0.975335	6.26586	1.1306		0.773815		1.13364	2.18275	1.25288	15.2707	0.747419
0.93558	1.73579	1.12964		0.69306	6.51603	1.02588		0.508921		1.02727	8.10684	0.789749	3.48783	0.460513
0.847202	2.60852	1.27805		0.70011	13.5135	1.4165		0.647179		1.12111	5.48281	0.786657	2.90712	0.94083
0.79907	1.28264	1.0858		0.858455	6.70187	1.06935		0.841605		0.874206	8.60468	0.900437	4.50533	0.945184
1.00724	0.856059	1.1235		0.866998	9.7953	0.937104		0.69689		1.00964	6.11215	0.747832	6.30949	0.633776
1.05158	0.752474	1.05765		0.817376	8.09247	0.895956		0.567322		1.02302	2.40491	0.800543	6.88007	0.789877
0.982723	0.783066	1.17257		0.945449	4.52264	0.881135		0.530843		0.954508	4.49499	1.08672	12.5198	0.705384
0.748335	0.833304	1.14225		0.739907	6.15895	0.950142		0.650109		0.805983	9.12307	1.33684	20.2708	0.649513
0.847053	1.00235	1.18665		0.673635	9.75591	0.820419		1.34884		0.85854	9.43973	1.03356	12.9577	0.862699
0.822449	1.19982	0.809934		0.75848	4.98913	1.01327		0.581972		1.11796	6.57751	0.775982	3.07053	0.720814
0.888205	1.959	0.849068		0.926972	5.3999	1.13897		0.983688		1.27636	8.29915	0.895482	5.54585	0.822615
0.889053	1.96849	0.999286		0.710658	5.77507	0.954191		0.649737		1.07075	6.38926	1.34923	3.80017	0.572909
1.11195	1.16418	0.72257		1.18769	7.49439	0.906457		0.959007		0.877047	5.87159	1.05337	1.77957	0.731483
1.05503	0.638023	1.19611		0.84093	0.81857	1.42302		0.914388		0.91662	6.34161	1.33707	1.9583	0.445313
1.76486	1.27876	0.798698		0.914853	8.84259	0.990923		1.1667		0.846205	5.76117	0.758811	3.10631	0.470912
0.925922	1.18991	0.889242		1.15217	7.01733	2.20946		1.00634		1.2021	4.67889	0.806097	2.79183	1.04414
1.8351	0.83182	0.790503		0.870843	8.89887	1.32296		0.645512		0.933353	4.57194	1.13844	2.22529	0.752319
0.903176	0.948451	1.22372		1.20127	7.38565	1.07474		0.90803		1.12858	4.16386	1.4143	23.033	0.448481
1.06688	3.16673	0.902703		1.22858	17.5967	1.2925		0.846935		1.22972	5.24059	0.747688	2.45889	0.70012
0.879901	1.20639	0.935506		1.05028	19.5489	1.20138		0.723637		1.07558	6.64375	0.983925	2.01088	0.94952
0.930522	1.09106	1.09342		0.936417	2.67312	0.958109		0.803479		0.946475	3.90796	0.865254	5.61886	0.439046
1.13421	2.01714	0.677892		0.541927	5.67285	0.957221		1.15687		0.911363	7.50444	1.00529	10.451	0.527669
0.977268	1.27783	0.733783		0.539569	1.3652	0.848064		0.839358		0.829249	0.434208	0.884859	2.13626	0.633532
1.00695	2.0221	0.802559		1.09258	13.4581	1.04026		0.899579		0.971732	1.36406	1.05947	7.11647	0.566235
0.942928	1.78872	0.926986		1.00121	10.7351	1.16147		0.959105		1.00968	4.86544	1.45942	9.01228	0.770403
1.16105	2.56146	1.29394		1.38873	10.4289	0.879251		1.02302		0.74087	1.7893	0.793403	1.70524	0.813119
0.888953	2.5005	0.987337		1.24008	11.2255	1.12118		0.681573		0.996151	2.02193	1.4507	3.15702	0.621667
1.01023	1.51539	1.81563		1.38009	18.0574	1.07383		0.760602		1.01244	8.26039	0.900171	3.88805	0.454819
0.933034	2.11516	0.875357		1.28908	17.7779	1.30295		1.01045		0.785337	5.8793	0.969423	0.676529	0.758736
0.948797	1.97287	1.10451		1.18963	4.66107	1.15532		0.973512		1.33316	5.10254	0.664898	1.11006	0.44112
1.10405	3.6862	0.948356		0.994777	8.204	0.990145		0.989978		0.958919	4.28948	1.01028	2.15848	0.607322
1.07967	1.7328	1.63986		0.761114	28.3451	0.974046		0.863275		0.761364	4.80061	1.51964	2.1976	0.621949
0.791251	2.09504	1.20236		0.999005	7.12119	1.09994		1.16424		1.0913	5.67122	1.32289	16.7892	0.63672
1.10535	1.97995	0.857486		0.711128	12.2559	0.981093		0.941905		0.864335	6.34535	0.929014	5.2972	0.689649
1.16669	1.00588	1.01656		0.929165	5.94536	0.934369		0.77975		0.780184	12.3494	0.814695	3.68067	0.529898
1.08492	0.933986	1.06843		0.922532	5.75873	1.35547		0.745294		1.08856	3.64725	0.838173	0.537879	0.842522
0.956686	2.02791	1.01825		0.78428	10.3857	0.996102		0.993735		1.08469	4.23458	0.91974	3.17783	0.554851
1.08068	1.26662	0.887967		0.992756	7.42703	1.45675		1.04328		1.06417	7.74114	0.876533	15.2937	0.693984
0.941403	1.21985	1.06757		0.606372	1.63412	1.28914		0.911332		0.855703	4.70125	1.46718	7.01605	0.690712
0.941751	1.09867	0.730036		0.992143	5.73309	0.98687		0.974128		0.783785	8.72406	1.32739	17.7607	0.602213
1.1579	2.28253	0.85422		0.712701	7.84109	1.0705		0.604674		0.877174	2.44232	1.60905	18.791	0.931532
1.18563	1.51151	1.01001		0.647388	9.26291	0.994119		0.756404		0.955294	2.27187	0.784607	13.2496	0.978033
1.39816	1.24856	1.14581		0.626222	17.47	0.990811		0.841386		0.782478	0.849972	0.881224	18.1499	0.599473
1.03359	1.23045	0.950171		0.852582	6.40782	0.986362		0.772025		0.947214	5.48255	1.34415	1.69469	0.683865
1.42208	1.38441	0.915816		0.749933	12.7218	1.00459		0.938341		1.22793	5.51425	1.00623	2.01546	0.650645
1.12585	2.79069	0.931102		0.711737	4.60708	0.864562		0.68816		1.07662	4.2995	1.15499	1.62984	0.578105
1.02949	1.21016	1.14983		0.73307	8.27422	1.21411		1.02125		0.863367	3.84316	0.930308	6.3804	0.552176
1.08152	1.63098	1.2537		0.618556	7.51769	0.911113		1.02488		0.712943	1.39887	1.92953	17.4703	0.578329
1.21049	2.04208	1.18385		0.964537	5.62777	1.09543		1.09876		0.913931	14.9381	1.08214	1.89239	0.549703
0.89646	1.91993	0.987683		0.888408	5.03889	1.43744		1.02136		0.957125	4.22477	0.946082	5.90286	0.634671
1.2198	1.08113	1.03401		0.607697	6.18804	0.899151		0.688889		0.998605	5.82196	0.872042	1.36624	0.529327
1.12713	2.20872	0.642397		1.27738	4.5401	0.997892		0.702799		0.961837	4.6171	0.970173	7.40537	0.52896
1.17182	1.53999	0.854913		0.954799	3.623	0.868698		0.641408		1.13059	5.37311	0.94499	1.57379	0.797511
1.07094	1.08127	0.826437		0.871726	9.2001	0.890453		0.520801		0.831206	5.49763	1.13629	8.50256	0.578207
0.982678	2.05363	0.808756		1.70306	3.28874	1.06484		0.442523		0.939966	3.15136	0.878647	11.3039	0.700813
1.22585	2.35694	0.916717		1.47199	9.63741	0.956324		1.12858		0.591355	2.65684	0.830218	9.9942	0.487371
1.0293	2.2506	0.682707		0.949916	7.3419	1.11213		0.877712		0.886159	7.38391	1.28654	3.34353	0.713626
1.21571	2.06822	0.692117		0.91849	4.15309	1.21792		0.490514		1.27128	5.97808	0.869697	2.39969	0.766303
2.26105	2.73911	0.734083		0.916373	3.42657	1.04415		0.482674		1.20002	4.27875	0.963359	2.07377	0.710022
1.02446	2.08335	0.68413		1.21771	2.5745	1.25488		1.31694		0.589708	5.48733	0.738767	3.31007	0.581896
1.02904	2.0873	0.5554		0.700461	6.9845	1.01809		0.581776		0.88656	5.26133	0.80144	2.90727	0.662323
0.831805	1.76422	0.497604		0.920332	4.93291	1.26163		0.460435		1.07756	3.97012	0.909589	2.20479	0.534852
1.09601	0.998494	0.65022		0.65727	7.66379	1.32112		1.04666		0.83658	1.06155	0.775989	10.429	0.581041
1.24987	1.66089	0.664222		0.837235	3.40247	1.17607		0.928686		0.670582	4.83011	1.18703	1.88144	0.527604
1.0148	1.62518	0.921392		0.637911	7.48477	1.34835		0.949015		0.926556	1.95001	0.843234	2.12113	0.453817
1.30506	0.888496	0.640182		0.860899	5.9424	1.14401		0.844288		0.900555	4.11419	0.941339	8.19602	0.952393
1.01524	1.33288	0.53363		0.892881	4.68342	1.52433		0.804995		0.652264	5.51975	0.790851	7.77624	0.903097
1.25648	2.17155	0.728472		0.771717	8.0824	1.16632		0.848174		0.736123	7.59243	1.28124	10.9278	0.558179
1.42724	4.24506	0.645793		0.940969	4.97688	0.972975		1.0126		0.758941	1.36665	0.813276	2.84629	0.558831
1.11035	1.36352	1.1672		0.959885	3.0591	1.13401		0.57853		0.627223	3.29223	0.836046	7.13291	1.03984
1.1208	2.31174	1.02229		0.881836	6.08767	0.95841		0.969734		0.71181	9.32313	0.666254	3.75686	1.02125
0.694939	0.832594	0.649181		0.951581	5.78701	1.92711		0.62876		0.903405	3.87553	0.9524	17.5415	1.11293
0.662941	4.89445	0.764196		0.87918	28.9456	1.08547		0.54124		0.854881	3.87936	0.733141	3.41518	0.756078
0.97941	0.624305	1.01303		1.42585	4.22007	1.156		1.19663		0.729425	11.182	0.941191	1.1382	0.58291
1.07368	2.28901	1.1581		0.873381	5.83934	0.979338		1.14184		0.661067	6.38511	0.860488	6.44795	0.526996
0.827333	1.30491	0.9785		1.09317	7.68856	1.33565		0.943059		1.07567	13.0319	0.966058	1.62775	0.526892
1.07907	1.34452	1.33318		1.39905	6.18314	1.28519		1.05601		0.639625	10.7004	0.796716	1.01739	0.521824
0.890503	1.00374	1.1613		0.775031	9.9468	1.23046		1.01015		0.626138	2.5437	0.874797	4.94961	0.75961
0.981429	1.38019	1.11431		0.715729	4.14248	1.06155		0.868408		0.733293	6.58751	0.925837	5.02065	0.649968
1.01527	1.64229	2.18002		0.999277	6.28214	1.68191		1.19858		1.13619	11.6221	0.758499	2.65363	0.653873
1.16228	2.0232	1.29869		0.941052	4.89744	1.6511		0.93026		0.81921	5.66608	1.0977	13.0655	0.712844
0.750998	0.825432	1.39676		0.664012	7.42032	1.46127		1.15237		0.720194	5.24254	0.906378	11.6229	0.744235
0.796817	2.02224	1.31677		1.05695	6.94024	1.61033		1.31492		1.25106	4.22505	0.84705	5.30766	0.820103
1.43865	2.97302	1.20206		0.892874	9.40624	1.41117		0.655717		0.886418	9.67302	0.994324	2.6262	0.711534
0.785366	1.64926	1.01863		0.693056	13.602	1.10425		0.672428		1.33219	2.59217	0.917597	0.78385	0.727071
1.1616	1.27701	1.12554		0.631345	4.92179	1.15437		0.543014		0.774859	1.65881	1.09371	3.47913	1.09465
0.963737	1.9391	1.3177		1.15337	14.0304	1.15517		1.26051		0.765759	7.05874	0.77145	9.24884	0.953375
1.0933	1.60521	1.38999		0.636992	12.377	1.32723		1.91958		0.668694	5.52402	0.95585	8.843	0.777361
0.809272	2.1137	1.05657		0.788203	7.26825	1.41665		0.917731		0.826111	7.76276	1.01986	5.4144	1.10333
1.12741	1.76055	0.952979		0.750367	4.82324	1.27747		0.618879		0.520408	12.1625	0.70117	5.28516	0.847232
0.686155	1.07054	1.16292		0.819266	14.3969	0.842907		0.854426		0.959019	0.886753	0.83393	4.41103	1.28861
0.710443	1.5121	1.14441		0.934871	11.3851	0.939121		0.661311		1.22813	13.4396	0.926384	4.43587	0.825137
1.17973	2.35474	2.38393		0.538289	5.45016	0.910797		0.882156		0.695579	0.702267	1.12031	5.01973	0.811722
1.14912	1.35324	1.15599		0.551109	5.23873	0.906068		0.604699		0.759267	9.00089	1.04289	0.949279	1.14091
0.909986	2.46316	0.799408		0.552556	14.0238	1.06632		0.761351		0.821423	4.47644	0.660851	1.59121	0.827264
1.1826	1.36947	1.13331		0.623503	17.4599	0.995455		0.703011		0.750799	1.28555	1.17668	1.49159	0.820214
1.46458	2.78297	1.19468		1.15269	6.11339	1.17875		0.708055		0.706918	6.71459	0.901699	3.2644	1.25112
0.882374	3.08058	0.874295		0.818814	5.22562	0.950813		0.983754		1.03886	4.66075	1.1297	7.47761	1.19981
0.881115	1.36567	1.73156		0.805495	5.25776	1.39284		0.819251		1.18444	10.7285	1.08387	0.934441	0.779009
1.15568	1.52895	1.02791		1.65937	7.02055	1.05506		1.04154		0.566544	9.3347	0.998081	1.52718	1.20283
1.05348	1.36925	1.94121		1.04908	5.37843	1.1351		0.80644		1.21067	9.11514	1.15479	9.27541	1.13042
0.951212	1.87905	0.912332		0.771082	5.2889	1.09729		1.35689		0.471647	6.53639	0.878048	6.30189	1.20234
1.21434	2.50075	0.896943		2.02954	6.65367	1.10586		1.1728		0.737786	8.10944	0.904767	1.74191	1.47416
1.366	1.90553	1.88756		0.882753	14.2501	0.905048		1.099		0.815686	7.71094	1.48322	4.76175	1.38475
0.88709	1.64556	1.66321		3.49357	8.05196	0.715384		1.16256		1.01905	7.57151	1.11164	1.41759	1.99695
0.891253	1.08162	0.987008		1.31664	11.966	0.894671		1.06745		0.846263	6.41698	0.95628	2.446	1.09228
1.05409	0.954418	0.940841		0.649607	1.46351	0.8998		0.942953		1.21416	5.0154	1.07507	1.32359	0.833928
0.933313	1.48617	1.1253		0.63689	1.28812	0.953475		1.26455		0.71118	2.80152	1.17852	2.55195	0.7604
1.11011	1.10432	0.799212		0.487806	6.72235	1.309		0.972349		1.1486	10.2337	1.44193	3.65034	0.875453
0.816308	1.90261	1.42352		0.432612	9.04255	1.05578		1.04612		0.602655	2.17263	0.58443	1.87478	0.75638
0.952395	1.43185	0.823742		0.524628	1.24535	1.16792		0.915089		1.111	5.97962	1.31261	7.18324	0.874027
0.92106	2.24048	0.97607		0.646082	9.09931	1.49354		0.993691		0.694824	4.2595	1.50926	6.3556	0.794789
0.927276	0.980648	1.79124		0.738113	7.85637	1.35159		0.751187		1.08235	6.50505	1.14201	4.11879	0.677637
0.766988	2.41225	0.866031		0.910877	7.99316	1.00966		0.892131		0.746783	2.29434	1.31637	3.07202	0.856151
1.05845	1.44895	0.688433		0.967732	5.75678	1.05424		1.34105		0.824859	2.99835	1.23449	20.443	0.751372
1.1215	2.77185	0.809776		0.597758	7.65476	1.5004		1.29452		0.862864	9.12938	0.927318	3.69248	0.931894
1.21101	1.68473	2.77932		0.798487	7.05445	1.57329		1.90966		0.567893	7.63078	1.08266	1.47542	0.728609
0.853398	1.61035	0.862213		0.667995	5.4642	0.810985		2.62525		1.1966	10.3807	1.28897	8.51952	0.915088
1.04228	1.34248	0.987432		0.442	8.64316	1.02805		0.94293		1.56438	10.1312	1.10226	3.63579	1.0584
1.25517	1.49167	1.44441		0.891311	5.47012	1.00342		1.48428		0.973094	4.5471	1.2171	3.58074	0.555081
1.23593	1.29047	0.859458		0.487391	10.0639	0.917098		0.951303		1.33413	6.89161	1.3053	1.22958	0.860886
1.00953	3.0083	0.785789		0.748576	10.7555	0.925849		1.82305		0.572697	6.84263	1.30382	4.58131	0.571426
0.838666	1.55357	1.4662		0.881939	2.40865	1.77391		1.53321		1.54926	8.74015	1.34682	3.01733	0.63747
1.17666	1.8616	0.989459		0.627112	7.05347	1.08644		1.6625		0.673967	6.63153	1.33401	0.774284	0.961723
1.06588	2.31115	2.40108		0.700712	6.25481	0.864758		1.18289		0.979175	5.22261	0.92847	1.09473	1.1081
0.842965	1.557	0.88742		0.751875	2.19545	1.20082		1.0392		0.365826	1.52594	1.06217	6.64536	0.972454
0.87543	1.04532	1.33464		0.775116	9.91763	1.14752		0.931884		1.18997	7.50778	0.924322	2.3561	0.504355
0.815377	1.03774	2.09337		0.676392	6.68239	1.45858		0.850519		0.770282	10.2953	1.14633	9.55276	0.910165
1.157	1.44435	1.00802		0.742638	10.4704	1.38995		1.28006		0.758102	9.04275	1.12224	1.48059	0.541441
1.05273	1.75472	1.0023		0.690927	5.4512	1.16139		1.69671		0.682258	1.32968	0.827733	0.734474	1.23917
1.02001	1.26522	0.985791		0.854811	7.41595	1.11086		1.38801		0.877342	8.54291	0.625741	15.5992	0.942057
0.924444	1.41752	1.12572		0.758972	6.34406	1.24743		1.29522		1.34961	8.3466	0.683976	3.79014	0.591333
1.1074	1.34638	0.892907		0.843223	5.39605	0.809889		0.779725		1.43619	4.87891	1.07793	8.55016	0.829452
1.12143	0.936586	0.985419		0.799573	6.06664	1.15221		0.728702		1.33875	4.65981	0.678188	6.13722	0.486139
1.03755	1.68013	0.992682		0.865509	4.11057	1.24686		1.05015		0.840097	3.07297	0.827897	0.863536	0.884742
1.11794	1.15529	1.11583		1.03679	9.84884	1.11379		1.62851		0.680759	4.69354	0.724117	15.795	0.846192
0.714644	1.70751	1.26679		1.06471	6.03622	0.965623		1.37703		0.914499	8.09352	0.74901	3.15823	1.13415
1.10421	2.11668	1.05572		0.99877	4.30374	0.912639		1.41421		0.647755	3.51796	0.738687	0.951367	1.11991
0.929391	1.06929	0.908116		1.34156	1.27812	1.1842		1.2473		1.38348	3.59886	0.93671	6.62674	0.875983
1.24902	1.54018	0.817361		1.00225	12.1336	1.23869		0.978806		0.747618	5.2089	0.60238	2.18855	0.921312
1.05175	0.875696	0.914874		1.15618	4.5463	1.15471		0.903062		1.00464	4.81515	0.76802	1.88904	0.586575
1.00753	1.05139	0.828489		1.27528	12.8313	1.09298		1.424		1.10332	4.44935	0.868044	1.26995	0.597927
1.21355	1.25252	0.902024		0.716862	12.1617	1.24208		0.820065		1.10452	4.94141	0.879648	4.54911	1.2744
1.02677	1.19647	1.76752		0.782787	12.8227	1.18149		1.01648		1.23636	5.68908	1.19899	7.19713	1.04757
0.9033	1.17538	0.713011		0.958341	11.8567	1.09968		0.974408		1.05992	2.81844	0.852439	0.855897	0.584798
1.08054	1.07236	0.738817		0.883805	3.49597	1.10023		1.01501		0.821531	3.3827	0.848246	1.39163	0.54581
1.01491	1.03633	1.10857		0.791374	14.2556	1.28839		1.21051		0.87876	4.32956	1.06455	2.64669	0.870742
1.26256	0.971992	0.607676		0.831174	8.46855	1.25459		0.929983		0.927005	6.08763	0.632584	18.1682	1.67402
1.2673	1.75402	0.769047		0.897263	9.55625	1.04809		0.893517		1.11102	6.25055	1.01255	12.1719	0.646907
1.36612	1.05384	0.730602		0.948292	7.05761	1.09984		1.35509		1.0027	4.97282	0.662044	2.22567	0.67772
1.4764	2.14043	0.762698		0.84477	7.52749	1.14266		0.861235		0.578173	7.3165	1.00117	5.08748	0.875668
0.886374	1.93972	0.671905		0.817946	6.84475	1.09871		11.3947		1.15912	9.11245	1.00525	24.375	1.10825
1.17482	1.29934	0.826087		0.851833	9.10543	1.33692		1.10703		1.13841	8.21341	0.595538	1.95628	1.22489
1.10828	1.21137	1.05556		0.842661	16.3712	1.04754		1.00096		0.971297	2.4065	0.77332	9.12505	1.0042
1.64832	1.37795	0.927018		1.21331	10.479	1.08837		0.892305		0.697113	7.28613	0.642754	1.13893	1.05682
1.342	1.33494	0.747366		0.985058	17.4237	1.13058		1.20268		0.76356	8.0985	0.940002	2.67205	0.66034
0.994623	1.03969	0.938674		1.07217	5.22421	1.08444		1.30309		0.80641	5.17486	0.770736	1.91984	1.24803
1.00781	1.3831	0.74158		0.906978	7.04849	0.900605		0.73537		1.04835	0.685648	0.950264	7.06242	0.870388
1.37517	1.04537	0.930761		0.952234	7.47777	0.898034		1.04183		1.22791	2.45213	1.03625	6.67915	0.645462
1.12675	1.83853	0.962064		0.956491	12.1157	0.997219		0.651785		1.33291	6.45138	0.88896	2.94188	0.897922
1.07819	1.16498	0.879186		1.13277	16.8933	2.0442		0.692197		0.978364	11.1589	0.895736	11.1638	0.747253
1.20831	2.2543	1.162		1.02764	1.7285	1.11665		0.947252		1.00753	5.36756	0.880901	5.22836	0.783694
1.03366	1.40149	1.05165		1.73876	4.06079	2.00548		0.913809		0.638949	10.5945	0.847524	1.78835	0.508829
1.20767	1.25642	0.747658		0.621538	13.6603	1.10737		0.917642		0.697189	3.66345	0.780807	3.32989	0.690891
1.02339	2.34764	0.764074		0.667829	14.1938	1.10362		1.17468		0.82134	6.19699	0.844828	2.55067	0.677315
0.925998	1.82847	0.96353		0.883873	9.57758	1.10734		0.732477		0.720494	0.584728	1.05842	14.162	0.811077
1.16112	2.20905	1.17983		0.544448	4.78616	1.30294		0.960591		1.14706	2.9125	0.664682	8.11866	0.896809
1.1333	3.58816	0.667189		0.499328	6.34981	1.02008		0.927954		0.910127	5.63855	0.840159	1.79695	0.810743
0.921401	2.63197	1.002		0.49465	5.20493	1.07608		0.851256		0.731532	5.59055	0.90504	6.13104	0.821685
1.00695	3.37533	0.850898		0.584555	6.88846	1.18542		1.11526		1.03056	3.38975	0.834791	2.89455	0.76251
1.1068	2.33539	0.862212		4.57125	7.46426	0.972151		4.09156		1.17554	2.45185	0.776168	16.2583	0.836552
1.02837	1.64667	1.15423		0.920017	6.64392	0.941471		1.43034		0.852775	8.16544	0.851634	2.00804	1.22347
0.850642	0.906281	0.763925		1.32284	10.2101	1.0191		1.09526		0.850818	4.94877	0.761921	20.6333	1.18066
0.925165	0.809923	0.969958		0.596605	4.6238	1.05393		0.93448		0.783474	8.10805	0.795503	17.6078	0.936473
1.02208	2.60118	1.1282		0.562556	10.6675	1.2534		0.931451		0.79218	4.20386	1.14069	8.53059	1.39734
1.04749	1.00703	0.817865		1.13951	6.62024	1.00841		0.867371		0.966045	6.8426	1.03944	17.6721	1.2721
1.21972	0.811638	0.952202		0.551842	6.22214	1.06923		0.78316		0.791232	10.7245	0.765055	17.2818	1.42019
1.04461	1.63555	0.924254		0.746754	6.16163	1.19162		0.920524		1.02347	9.73966	1.04841	1.02064	1.0443
1.25392	1.93016	0.88897		0.658776	5.27664	1.12841		6.86306		1.17807	6.46915	1.21558	1.70289	0.866977
1.21843	1.59131	1.09942		0.763236	1.47144	0.988933		0.878539		0.774412	13.7188	1.04579	2.82102	1.07145
0.976751	2.32334	0.896183		0.812023	4.10409	0.789218		0.906135		0.94997	11.9793	0.761796	16.0971	1.15938
0.923984	2.13073	1.18237		0.870006	12.7663	0.930811		1.36534		0.933363	6.87901	0.834212	3.49228	1.28969
1.18728	2.89115	1.04859		0.542005	4.88418	1.10967		1.43876		0.919578	8.30369	0.769312	2.69492	0.924512
1.1958	0.987103	1.49099		0.630891	1.85988	1.15188		1.36198		0.912747	9.24981	1.05276	1.65015	0.953348
1.26971	0.959333	1.22557		1.41031	6.75229	1.20098		1.69939		1.17402	4.12095	1.4859	16.2716	1.01987
0.995704	2.81883	1.25339		1.51213	9.37062	1.42616		1.65811		0.903987	1.00876	1.08555	6.32868	0.820606
0.989688	2.35336	1.03789		1.54458	6.37482	0.786681		2.78583		0.999835	10.4261	0.925084	6.2715	0.879704
1.14227	2.25819	0.964424		1.65245	8.49448	0.701662		1.56957		0.698946	5.80408	1.08223	4.42115	1.11274
1.12201	1.22817	1.98833		1.14884	8.00975	1.20268		0.491856		0.983661	1.58832	0.875607	8.82171	0.902359
1.12587	2.01723	1.55724		1.16993	7.65478	1.37521		0.512314		0.88827	4.52363	0.860611	3.23883	4.60119
0.993436	1.27487	1.0151		0.810849	8.51806	0.997164		0.901958		0.613518	3.20939	1.10676	3.37083	1.24948
1.15038	2.37257	1.73073		0.818929	16.7435	1.35056		0.674352		0.943918	3.27307	0.840419	22.9257	0.839305
0.996853	1.15836	1.12109		0.532922	7.68889	1.07005		1.50716		0.972451	6.44717	0.941337	1.55132	0.893774
1.07254	1.0637	1.28216		0.456857	11.6037	1.36535		1.0566		0.60928	7.00447	0.9513	6.84393	1.55442
0.82855	2.17679	1.22667		0.747375	8.61276	1.15062		3.9142		1.0461	2.44739	1.23652	7.70607	1.33191
0.936555	2.23851	1.69545		1.11219	5.23268	1.34401		2.9383		0.70216	3.0422	1.34962	3.61767	0.878062
0.964384	1.39622	0.931881		1.37426	10.8726	1.22824		0.847835		0.882848	5.06477	1.11785	4.6218	0.545797
0.897925	1.18738	0.828131		0.402975	5.12973	1.19581		0.907785		1.06301	1.43037	0.922218	4.4835	0.686177
1.42066	1.7105	0.909925		1.68145	9.66734	0.99547		1.05277		0.757966	5.23802	1.14529	2.46906	0.523087
0.927338	1.4376	1.03076		0.827506	5.91027	1.11717		1.12691		0.784674	3.93045	0.87667	12.0948	0.806466
1.31406	2.03399	0.912613		0.922028	7.75797	1.01756		0.891066		1.03162	3.25879	0.697247	2.04093	0.810426
0.907352	3.36818	1.95665		1.15072	8.78537	0.748648		0.866015		0.825212	2.16384	1.10134	3.58029	0.459476
1.14575	2.42797	1.96462		0.90832	7.72316	0.89219		1.04424		1.10732	5.24806	1.21972	2.20297	0.596696
0.85475	0.803437	0.857054		0.701409	6.86624	1.22666		1.94328		0.712459	2.7147	1.21549	1.43619	1.49982
1.17163	1.10819	0.930237		0.809435	4.64666	0.932877		1.46624		1.1549	1.32385	0.80253	4.29997	0.770394
1.06749	1.52324	1.19989		0.83651	4.94744	1.11777		0.998283		0.871078	1.75854	0.805418	3.14206	0.661232
0.996752	1.77691	0.949595		1.0182	12.6827	0.926402		0.562989		0.85176	2.96267	1.30206	8.08107	0.826014
1.38789	1.12917	0.875176		1.02706	8.7945	1.04459		1.02031		0.811686	3.90529	0.885692	10.2647	0.93747
0.957812	1.17253	0.854117		1.14603	8.71519	0.824489		0.610703		0.943349	2.22806	1.04518	4.04513	0.743334
1.13525	2.47897	0.775594		1.1615	5.50019	0.983055		0.635169		0.869001	7.56762	0.832795	10.5794	0.393531
1.36487	1.55037	1.06214		0.878699	9.0261	1.04133		1.0716		1.13999	6.14321	0.941599	8.08514	0.85878
0.953926	1.79602	0.834256		0.766984	4.91133	1.0927		0.603825		1.19597	7.29605	0.794296	1.26106	0.774599
0.941642	3.10898	1.09795		0.894776	2.46224	0.745373		0.906324		0.8204	3.46404	0.883133	6.0087	0.626944
0.872305	2.59403	0.937755		0.738764	1.62574	0.791525		1.46601		1.07723	4.4804	0.9182	2.72013	0.777011
1.11516	2.029	0.812475		0.773987	2.93173	1.09911		1.82482		0.872705	2.06445	0.906306	8.65953	0.804047
0.869531	1.90648	0.742295		0.713205	12.209	1.21069		0.623971		1.26234	3.86279	0.989574	5.4691	0.945046
0.678831	3.86913	0.908027		0.649197	10.4226	1.29006		0.728044		0.94317	6.27125	0.684536	1.57604	0.919045
1.39506	2.36391	0.935415		0.801824	7.296	1.32614		1.18388		0.947641	4.45662	0.884302	3.43993	1.01947
1.59275	3.05787	1.08217		0.813401	6.61922	1.11284		1.56335		0.839283	1.26907	1.06778	20.5874	0.818765
1.14914	1.40719	0.810457		0.97586	8.4528	1.37628		1.16131		1.43282	1.53674	0.950499	2.52064	0.844309
0.998746	0.876829	0.827232		0.840478	6.01971	1.14315		1.5849		0.967083	2.10569	0.772138	3.43178	0.895516
0.995625	1.22742	0.797214		0.839425	19.9069	1.25384		1.05699		1.58992	4.41982	0.789435	2.0847	0.704961
1.22677	0.955772	0.738369		1.24999	5.7466	1.26046		2.12577		1.38621	3.15197	1.11809	28.5963	0.876169
1.11615	0.922862	0.902137		1.94612	5.40362	1.06914		1.28853		0.685999	2.81336	0.772069	2.38225	0.560018
0.903008	1.20902	0.792491		0.387971	5.76949	1.02736		1.59283		0.928455	1.76956	1.12243	6.82207	0.865577
1.20601	2.7159	0.775462		0.620198	17.0558	1.28166		1.64755		0.809212	3.17148	0.721003	1.97544	1.31823
1.74162	3.06697	0.863399		0.336067	2.09844	0.79614		0.955545		0.809048	2.57406	0.780713	2.47031	0.845435
1.27837	1.44969	0.897775		0.720035	13.4943	1.01899		0.918047		0.756197	5.62603	0.828695	12.2786	1.17579
1.27435	1.34448	1.04039		0.333897	8.63386	0.94403		1.00073		0.72958	3.75104	0.993612	2.63922	0.636238
0.951147	2.12586	0.904392		0.770139	5.38601	1.00977		0.947446		1.03853	3.99208	0.798227	13.4066	0.986167
1.85077	0.671733	0.777943		0.76021	6.49929	1.08924		0.865883		0.856354	3.17894	1.0507	4.37278	0.812639
0.90732	1.92239	0.840918		0.979805	4.36602	1.34675		0.720024		0.899003	6.50568	0.778057	10.4054	0.672153
1.00944	1.13893	0.991225		0.559748	4.91645	0.947769		0.924047		0.810059	4.91864	0.957502	0.644118	0.825948
0.930347	0.887926	1.09434		0.907491	6.87975	0.851712		1.48945		0.707534	3.97788	0.863746	1.28399	0.676266
1.42514	1.31846	0.936519		0.937631	5.87023	0.876252		1.45739		0.65541	4.42723	0.668664	2.08994	1.3887
0.910644	1.65676	1.08252		0.617534	7.16518	1.27313		1.10696		0.840381	4.57034	0.640071	1.02779	0.698127
0.91849	1.05659	0.793617		0.811775	3.21301	1.07296		5.87856		0.923818	6.57693	1.00032	4.22877	0.910384
1.18293	0.977762	0.885511		0.797159	4.61287	1.30866		4.46502		0.805785	5.83075	0.929642	1.73879	0.7458
1.06608	0.981516	1.01831		0.865442	1.88146	1.62745		1.79667		0.743483	6.28965	0.666116	14.041	0.807675
0.867727	1.20515	0.929882		0.646803	5.9214	1.25227		1.98666		0.84731	3.33478	1.2955	12.006	0.823894
1.02308	1.14213	0.802261		0.803634	6.63099	1.1157		1.67597		0.749798	3.96676	0.765511	22.9618	1.3242
1.57531	1.08572	1.13343		0.720928	2.58162	1.5731		1.4328		0.977106	5.641	0.691684	23.1034	0.718338
1.26294	1.22078	0.826681		0.694532	9.21382	1.3502		1.1925		0.733645	6.05111	0.974403	4.92676	0.488266
1.19245	1.49513	1.08075		0.850221	12.8019	1.1727		1.6293		0.750635	8.01678	1.34561	8.97467	0.654481
1.05244	1.88161	0.940748		0.862881	1.3572	1.21994		0.633529		0.832647	4.39395	0.846784	2.96998	0.595726
1.78829	1.15962	0.96935		0.526022	13.5549	1.24824		0.626832		0.756066	4.65165	1.12435	0.536635	0.55922
1.35909	1.17317	0.941913		0.732568	11.9357	1.02046		0.663584		0.808024	7.80364	0.757908	1.16459	0.71292
1.79752	1.99298	0.852308		0.720566	9.89534	0.698444		0.865028		0.812276	6.48378	1.55992	9.15219	0.642135
1.41894	3.00706	1.129		0.693221	7.07428	1.19778		0.573433		0.691957	9.1483	0.645235	10.4289	0.847541
0.932708	1.81961	1.18989		0.865429	6.70757	1.01531		2.25937		0.851834	1.92915	0.654866	4.31931	0.828177
1.06193	1.18502	0.767163		1.06025	6.38129	1.10374		0.567657		0.847005	0.952074	0.782519	0.993724	1.25778
0.999139	1.2927	0.756794		0.71338	7.1771	1.12134		1.98177		0.893767	2.67849	1.06841	3.86313	0.628685
0.799622	1.51789	0.859754		0.480366	4.98101	0.954047		1.86576		0.678132	7.4393	1.07246	0.966012	0.755044
1.09248	0.995231	0.724		0.64274	6.514	1.09341		0.848705		0.802578	6.23863	1.08061	3.43557	0.87167
0.898787	1.86652	0.774794		0.880271	11.8343	0.854841		1.08851		0.925035	5.31656	0.997975	6.31515	1.03899
0.844342	1.21966	0.99944		0.831037	8.04242	0.994187		1.10234		0.835416	3.87092	1.01783	4.98689	0.618806
0.73709	0.849063	1.22218		0.663692	7.50322	0.897526		1.09398		0.920885	8.72919	1.3808	2.32049	0.868942
0.662856	1.83809	0.656246		0.761583	8.50659	0.820095		2.42553		1.12339	6.92262	0.853246	5.32184	1.38319
1.10555	1.37312	0.688932		0.728257	9.53483	0.789019		1.30071		0.729563	2.79496	0.93248	3.3875	1.02551
0.957847	1.62142	1.00642		1.02577	6.70583	1.09906		1.37741		0.807447	6.99739	1.29255	2.65961	0.898047
0.723736	1.92963	1.22311		0.962151	1.47775	1.30266		2.10748		0.922649	9.76186	1.02892	4.33894	0.825412
1.27051	1.22896	1.2141		0.921507	4.27295	0.871658		1.65444		1.01939	2.31452	1.07883	4.69948	0.987405
0.433939	1.98116	0.78176		0.852013	6.202	1.60703		2.38303		0.937893	7.30477	0.718941	12.9531	1.05316
0.623608	1.69944	0.691953		0.785197	10.8916	1.01635		0.75274		1.35865	6.60442	1.00897	3.51828	1.18835
1.2509	1.42697	0.694564		0.861912	10.8799	1.34036		0.677619		0.950699	1.6684	0.998112	4.50803	1.2691
0.656262	1.1764	1.04693		0.555832	7.5897	0.913715		0.764002		0.71746	7.00115	1.44668	11.1755	0.95089
0.801169	1.27579	0.940962		0.737091	12.6308	1.15272		0.436031		0.833375	1.44826	0.500131	8.58716	1.23733
0.635246	1.15598	0.958224		0.733284	2.95694	1.11573		0.526506		1.01088	1.54425	1.04229	2.40801	0.869479
0.931194	1.84092	0.882876		0.837009	9.61898	1.17676		0.590587		0.603105	6.73167	0.869789	4.0735	0.921515
0.995964	2.32506	0.938345		0.640504	8.75273	1.53831		0.821864		0.847794	4.38372	0.690656	27.051	0.743604
0.708875	0.787562	0.878182		0.644933	13.9916	0.901996		0.957226		0.628532	2.40846	0.749014	3.50537	0.836561
0.850015	1.60101	0.868837		0.731111	14.3836	1.28494		0.734733		0.831598	2.2513	0.811652	2.85701	0.732546
1.25589	1.53581	1.01839		0.738012	8.80594	1.03894		2.88782		0.973335	2.06776	0.718167	3.03366	0.761897
0.889114	2.84197	0.718158		0.668058	17.35	1.33532		0.991994		0.964612	2.99178	0.808526	3.84713	0.776717
0.456814	1.47348	0.790013		0.576447	8.60288	1.4774		1.63924		0.864284	5.85354	0.760062	2.95347	0.641428
0.855438	0.862221	1.30959		0.797738	7.36417	1.37922		1.13951		0.670391	6.48232	0.681967	3.00272	1.14259
1.07094	0.95666	0.972349		0.837209	8.49871	2.83339		1.31065		0.932734	1.43221	0.920945	13.0223	1.04027
0.671837	1.506	0.685413		1.12273	7.94206	1.41279		1.36368		0.719326	7.23238	0.776991	2.47339	0.684329
0.731343	1.46104	0.741162		1.02462	5.69287	2.29041		1.71375		0.746652	4.76284	0.945742	1.99692	0.673377
0.77208	1.35836	0.984818		0.879789	7.51273	1.16768		1.52483		0.612522	7.04245	1.18887	3.46802	0.734647
0.834524	1.18379	1.18352		0.833889	4.8912	1.16626		1.43346		0.84063	6.65841	1.02552	8.73737	0.67244
0.792463	0.94644	0.74759		0.684698	9.02043	1.07891		1.21591		0.975699	6.61489	1.12964	2.39214	0.724459
0.540326	1.4758	0.711696		1.12409	8.98446	1.13412		1.22087		0.669776	5.88966	0.805623	6.36188	0.82998
0.662847	1.54613	0.751242		0.559996	13.3298	1.06046		0.913007		0.756564	7.05282	0.89383	3.61831	0.682152
0.812568	1.28359	0.778086		0.99609	3.80413	1.33942		1.02406		0.787187	6.28607	0.789001	1.80835	1.05752
1.06681	1.36862	1.05687		0.532757	16.4669	1.31674		0.726311		0.721774	6.80929	0.943441	16.3035	0.629116
0.838319	2.3511	0.863914		0.533225	6.04729	1.22834		0.696359		0.81976	0.623834	0.666387	6.41778	0.679454
0.888139	1.97889	1.07581		0.72464	5.96008	1.82288		0.868224		0.538027	1.64378	0.99277	15.8761	0.63638
0.861261	2.3979	0.939752		0.633368	3.57365	1.11819		0.655236		0.744875	12.711	0.704075	1.38489	0.762205
0.651825	1.59928	0.985067		0.577785	13.7344	1.63416		0.787434		0.92751	1.31679	0.726995	3.0205	0.975639
0.738814	2.86299	0.950434		0.809089	10.0825	1.43207		0.893254		2.03671	6.14161	0.910727	1.08492	1.09201
0.590674	3.90716	1.0318		0.732411	11.1462	0.823862		1.25348		0.857576	6.05574	0.814465	0.870815	0.638503
0.83628	1.67624	1.07663		0.567733	13.402	1.04907		1.44139		0.622109	5.4488	0.938009	3.19034	0.525664
0.901026	0.917145	0.82811		1.15128	6.35953	1.1201		1.47866		1.06314	7.41349	1.04216	16.0811	1.01628
1.17754	2.23563	0.917107		0.648048	13.2394	0.984523		1.37548		0.978201	7.29691	0.829805	3.05691	1.12488
0.860817	1.01716	0.913272		0.852699	11.6725	1.26846		1.33004		0.744254	8.52986	1.13905	0.924153	2.89348
1.0394	1.07458	1.19936		0.634177	27.471	1.14306		1.20304		0.897128	9.53691	1.32105	3.75799	0.580609
0.868893	1.3517	1.18643		0.615719	8.73321	1.56938		1.81036		0.792477	5.95561	0.759961	1.42552	1.191
0.729191	2.00835	0.948473		0.751147	7.89165	1.2261		1.24016		0.782634	5.74412	1.07938	1.52668	1.04111
0.843367	2.24858	0.842946		0.824446	27.9073	0.941317		1.46181		1.03475	6.57605	0.935662	7.02269	2.45948
0.84269	1.22687	0.869572		0.613227	12.6977	1.19298		1.15151		0.729491	4.6203	0.804801	8.35623	0.836206
0.939446	2.76826	1.10986		0.53115	4.76388	1.17349		0.995174		0.750923	6.30449	0.830272	7.52397	0.794093
0.908442	2.57481	1.12366		0.680282	15.6473	1.06618		1.05685		0.725722	6.32576	0.962511	1.11194	0.531569
0.641794	1.01927	0.848718		0.667425	11.0699	1.35712		0.950308		0.65103	4.00001	1.12757	15.1564	0.812952
0.875191	1.24757	0.767559		0.855601	9.80649	1.34981		0.713678		1.24945	4.47597	0.654039	1.90339	0.713626
1.09633	1.67346	1.01726		0.628537	3.40566	1.03078		1.46417		1.16625	7.25169	0.967834	4.25781	0.767871
0.715175	2.07482	0.894004		0.561237	4.81771	1.11497		1.2398		0.825265	4.77205	0.912235	5.37419	0.728224
0.870515	3.69562	1.16938		0.766313	6.8499	0.91568		0.754063		1.07709	11.2926	0.914045	1.05779	0.541184
0.735327	1.03438	1.07198		0.468368	4.52919	0.968935		0.825016		0.658405	3.93836	0.933412	0.811627	1.08431
0.81682	1.9024	0.915842		0.664576	4.80281	1.17144		1.00089		1.01674	3.04645	1.10006	8.24423	1.00249
0.952237	3.08969	1.15395		0.654577	6.67102	1.12247		0.756624		0.728749	5.44304	0.984576	2.23073	1.06355
0.813426	1.2686	0.96135		0.860655	3.9699	1.12089		0.897899		0.701303	0.768676	1.26471	1.8136	0.743519
0.756322	1.09179	0.764157		0.687223	3.48363	0.885433		0.943425		0.714474	4.14473	0.822821	2.25329	0.554361
1.14863	1.64982	1.18187		1.01133	4.46901	0.765764		1.29536		0.667859	4.26483	0.714189	8.73112	0.788353
0.85555	1.1797	0.955371		0.963813	8.05382	1.11231		1.46014		0.924856	6.25817	0.562674	2.58312	0.881253
0.666357	1.0258	0.763143		0.742732	1.13786	1.04777		1.98408		0.828343	5.05392	1.01322	1.61731	0.680046
0.839763	1.27596	0.945989		0.558953	8.3335	0.933796		0.92601		0.850476	5.1345	0.722784	6.50034	0.609882
0.900055	1.00264	0.981563		0.857563	7.69247	1.19626		0.910121		0.914313	11.6737	0.981475	12.6285	0.723719
0.753293	0.925326	1.09772		0.697229	11.5479	0.908613		0.735616		0.899782	6.59054	0.950459	19.9259	0.752424
1.05648	1.14719	1.13695		0.881447	11.5261	0.910777		0.774327		1.55194	10.8925	0.614035	12.4089	0.782203
0.828657	2.34136	0.934334		0.726168	4.9556	0.630846		0.91564		0.7005	2.18078	0.732352	22.3665	0.644047
1.07149	2.91167	1.00316		0.840443	6.03143	0.790808		0.996946		1.16817	2.33041	0.789591	23.2847	0.929728
0.650046	1.62784	1.05475		0.807657	5.43535	0.860245		1.00734		1.08666	10.629	0.63431	18.9464	0.433304
0.91476	2.27151	0.927881		0.88529	18.325	0.995013		0.894151		1.51978	6.59042	0.723434	17.5121	0.724083
0.936369	1.23962	0.769476		0.755803	13.312	0.97284		0.894761		0.907014	5.81736	1.33429	5.84937	0.76399
0.969537	1.64182	0.977108		0.872263	15.9444	0.996687		0.880603		0.849324	3.2603	0.549549	23.6092	0.889535
1.06049	2.37763	1.08808		0.731155	14.2914	1.126		0.830466		1.02435	3.6897	1.12775	6.47435	0.866898
1.02305	2.16281	0.991078		0.682174	4.09808	1.03505		1.0873		1.05113	4.9032	1.64346	14.2496	0.799059
0.998483	1.04592	0.824331		0.908959	2.80099	0.839079		0.817243		0.747985	4.54907	0.96532	12.6595	0.841857
0.996661	1.85253	0.858577		0.956152	8.45436	0.646055		1.41616		0.76597	7.71645	1.22652	7.24242	0.934335
0.791292	1.81846	1.20757		0.801258	10.2859	0.99862		0.921666		0.937655	0.907942	0.948095	2.37825	0.849496
0.95804	1.67909	0.9494		0.953794	6.9369	0.89157		0.955974		0.865797	7.73772	1.15531	5.80621	0.769264
1.00883	1.50067	1.09556		0.79861	8.71316	1.17796		0.97439		1.08393	6.78898	0.949671	2.10978	0.745776
0.932899	2.6281	0.95051		0.740235	4.24102	1.15768		0.531447		0.85853	2.49417	0.959013	5.36103	0.799773
1.03439	2.72403	0.841801		0.832606	13.4883	0.915258		0.718545		0.798451	9.77488	0.805374	3.82733	1.09551
0.890071	2.68801	1.30419		1.0583	31.4908	1.04373		1.20435		0.826025	6.43029	0.886673	3.11892	0.916242
1.12952	2.49285	1.28845		0.849824	3.49514	1.08299		1.14482		0.957446	6.84334	0.90821	4.97713	0.894156
0.667493	1.61446	0.991838		0.796197	21.4424	1.00824		0.609664		0.795935	4.38738	0.682718	3.41629	0.646109
1.0363	1.43704	0.889509		1.11	10.7011	1.22488		0.995084		0.941856	11.2323	1.04886	6.16401	2.16354
1.03887	2.67887	0.83904		0.862818	17.516	1.03742		1.59854		0.991258	0.897446	0.830302	6.90036	0.730957
0.770584	1.51079	0.897562		1.2021	9.65542	1.1802		0.704435		0.960665	4.88273	1.18389	2.20096	0.780222
1.06804	2.19001	0.940527		1.20208	15.9486	0.902693		1.35223		0.762558	4.40024	0.864769	1.26921	1.88579
0.955549	2.04577	0.920596		1.11049	7.69579	0.975959		1.0793		0.752628	4.64881	1.02878	3.19597	0.671818
1.06381	3.1063	0.946096		1.27265	9.73407	1.18		1.0823		0.719549	8.24892	1.17641	16.0341	0.937356
0.847344	1.35716	0.949295		1.28141	7.57516	0.885342		2.55632		0.81474	7.59302	0.645714	3.64832	1.19719
0.956766	2.55802	0.903107		0.974981	10.1457	1.08863		0.753156		0.907013	3.81333	0.829811	3.91807	1.82493
1.14677	1.17573	1.06508		1.32385	5.62754	1.49409		0.919572		0.762299	1.00171	0.877094	5.04595	0.977265
0.698867	2.56261	0.866514		0.793909	8.76731	0.962266		0.69562		0.684094	3.86566	1.02667	1.4714	1.39699
1.05087	4.58341	0.925065		0.736144	23.7332	0.886998		0.728102		0.710567	5.07932	1.03722	2.77252	1.03215
1.14986	1.48201	0.83142		0.795199	5.4175	1.02506		1.14704		1.03792	2.58753	1.26855	21.8578	0.709974
1.41661	1.87204	0.968221		0.802142	2.94388	1.13824		0.615141		1.22267	3.95921	0.976136	2.71477	3.12306
0.842785	1.23448	1.27006		0.631431	14.0449	0.982498		0.719988		0.898104	1.86155	1.28657	6.65042	0.646369
1.14426	1.99825	1.01752		0.666554	8.60451	0.923628		1.17679		0.766198	3.75147	1.03522	13.1828	0.922526
1.1186	2.82143	1.10403		0.699748	21.3124	0.857704		0.705365		0.891308	6.42752	0.944082	13.428	0.645364
1.18702	2.70878	0.956607		0.680079	5.11901	0.821668		0.742359		0.953518	4.12343	1.30465	4.58799	1.08465
1.15673	1.55162	0.782966		0.717507	2.10663	1.02053		0.874817		0.842374	5.28994	1.49847	8.64822	0.860318
0.861331	2.87563	1.11415		0.648692	10.9044	0.600818		0.825553		0.944923	4.81195	0.964292	5.27271	0.797706
1.26926	1.89782	1.12101		0.627458	10.7161	1.04306		0.800172		0.95396	1.75537	0.916627	3.09627	0.902756
0.987851	2.1334	0.951123		0.889535	10.5051	0.783502		1.09991		1.03923	1.95891	1.22634	4.96216	0.959945
1.11958	3.70196	0.86401		0.727864	13.1459	1.03221		1.07299		0.82802	5.43891	1.15787	5.44941	1.77278
0.855543	1.63359	0.919		0.658962	3.27754	0.682738		1.06327		0.805023	4.31104	0.977454	2.38511	1.34834
1.1248	1.76436	1.18168		0.847395	18.547	0.930946		1.2224		0.926001	1.49253	1.44023	24.0096	1.06962
1.15434	1.52966	0.965715		0.803597	29.0989	1.22204		2.03826		0.857542	12.5332	0.895474	17.7129	1.03623
1.11722	0.811631	0.889802		0.785126	15.9821	1.0706		2.89466		0.967771	5.4929	0.768881	14.5478	1.11773
1.15742	3.36502	0.989781		0.59086	7.27263	0.792794		3.91654		0.97345	6.53813	1.07553	4.87808	0.833734
1.31119	1.1975	1.17313		0.534125	8.27247	0.657752		1.83054		1.13737	11.8046	0.986409	21.5325	1.12604
1.1685	1.8507	1.04079		0.623007	12.275	0.930199		1.40126		0.668981	10.5922	1.07276	25.0229	1.10192
1.18401	1.21204	1.06707		0.803751	13.9157	0.997079		1.52417		0.733953	4.16319	1.10912	3.08099	0.882473
1.0525	1.87489	1.04687		0.619395	11.4642	0.744878		1.06465		1.06606	8.22289	0.911736	7.47468	1.10638
0.992101	1.4174	2.48645		0.618598	1.73822	1.06294		2.20537		0.616269	16.8556	1.08223	20.5093	0.595989
1.14887	1.56908	0.940275		1.10037	10.9007	0.885555		1.6632		0.757233	7.16276	1.01086	3.70042	1.21943
0.939946	1.83593	0.68845		0.755125	9.91397	0.964079		1.05296		0.797092	4.8522	1.02335	18.6869	1.37209
0.942478	1.24328	0.900796		0.908444	7.33251	0.84355		1.24231		0.821455	1.48444	0.848995	3.38226	0.827104
1.4896	0.921156	1.40792		0.792139	10.1851	0.885653		0.959707		0.884022	9.59352	1.02318	3.91687	0.960333
1.11847	2.14879	1.27966		0.73866	12.6131	0.91167		2.1087		0.743883	5.92451	1.01409	3.45492	0.911938
0.840211	1.7522	0.969153		0.758749	14.0973	0.734342		0.991483		0.792411	1.46808	0.881333	4.23012	0.867653
0.831064	2.87719	1.39352		0.649797	12.834	1.1145		0.970191		0.706943	2.20747	0.972446	8.6431	1.33999
0.8357	1.57085	1.14299		0.696811	17.2759	0.712657		0.847433		0.846056	3.09135	1.0658	2.02468	1.1624
1.73944	0.916753	0.991702		0.751758	13.4932	0.751308		1.08219		0.744478	1.1231	1.15069	2.2906	1.01661
0.832689	1.98245	1.81671		0.68517	5.10477	0.749645		1.16812		0.692406	3.13447	0.799885	9.25521	0.689167
0.963479	2.91655	0.825989		0.485534	8.14491	0.837136		1.22822		0.647337	9.73564	1.14708	7.06289	1.33768
1.04663	1.0564	1.18996		0.53747	12.1664	1.10202		0.919477		0.950354	7.45843	1.33252	1.24265	0.803069
0.980075	1.81413	1.44746		0.685877	6.48499	1.06601		0.875401		1.28118	8.14272	1.13506	6.18106	1.91534
0.950696	1.44295	1.22962		0.524682	10.3346	0.782761		1.20404		0.78218	5.85565	1.0441	1.78367	2.00418
1.50961	1.24122	0.822784		0.847617	9.01001	0.783989		1.2273		0.78029	5.93233	0.975802	1.7015	0.844942
0.896821	1.8382	0.908626		0.689202	5.09941	0.95788		0.994115		1.31984	5.93678	0.722933	1.16721	1.08865
0.997267	2.69307	0.964368		0.799088	14.6636	0.9172		5.11936		0.8339	5.03161	0.722471	3.97755	0.668029
0.650404	2.46575	1.16472		0.779873	4.15576	0.70745		0.639522		0.876642	6.49181	0.737214	4.78048	1.08121
0.750776	2.27057	0.749235		0.644064	11.2171	1.01494		0.903516		0.843095	5.80989	0.911838	4.93068	0.853372
0.701361	1.62247	0.880318		0.555229	3.42462	0.759673		1.10051		1.18225	7.16237	0.860374	3.06461	1.20741
1.36077	2.67097	0.809943		0.688493	14.1967	0.808082		1.18912		0.714917	6.11186	0.733406	1.4133	0.709905
1.26249	1.45763	0.61325		0.464153	25.3558	0.911724		1.22265		1.08839	2.22332	0.902457	15.4608	0.67792
0.860167	3.02156	0.68586		0.726085	14.5883	0.895909		1.63694		0.699954	1.50231	0.818913	4.09283	0.993325
0.931077	2.15359	0.708923		0.620952	17.685	0.802774		1.62454		0.649588	5.30406	0.825145	4.5512	0.769826
1.20186	1.3698	0.565381		0.610746	15.523	1.00784		2.11896		0.819925	0.821009	0.691856	9.40584	0.783463
[truncated: 5,724 more rows]
