# Supplementary material for: Functional landscape of ubiquitin linkages couples K29-linked ubiquitylation to epigenome integrity
Source: EMBO J. 2025 Oct 22;44(23):6944–78. doi: 10.1038/s44318-025-00599-7 (PMC12669653; doi:10.1038/s44318-025-00599-7)
Supplement: Supplementary file 8 — Source data Fig. 1 [file 44318_2025_599_MOESM8_ESM.zip › Figure 1/1L/1L.xlsx]

## Sheet: Sheet1
time (hours)	DOX 100 mg/ml,shUb (1) 5K / well					DOX 100 mg/ml,shUb (1) 5K / well					DOX 100 mg/ml,K6R-c10 (1) 5K / well					DOX 100 mg/ml,K11R-c60 (1) 5K / well						DOX 100 mg/ml,K27R-c21 (1) 5K / well					DOX 100 mg/ml,K29R-c93 (1) 5K / well					DOX 100 mg/ml,K33R-c144 (1) 5K / well					DOX 100 mg/ml,K48R-c32 (1) 5K / well					DOX 100 mg/ml,K63R-c26 (1) 5K / well
0	1	1	1	1	1	1	1	1	1	1	1	1	1	1	1	1	1	1	1	1	1	1	1	1	1	1	1	1	1	1	1	1	1	1	1	1	1	1	1	1	1	1	1	1	1
12	1.4282	2.44438	1.7836	1.76586	3.00918	1.4282	2.44438	1.7836	1.76586	3.00918		1.88059	2.47883	2.34166	2.13808	1.56114	2.15219	2.03028	2.96935	1.94537	2.40774	1.44344	2.16596	2.52226	1.84388	1.93986	1.57129	2.1447	2.79689	2.06785	2.79944	1.78924	2.76533	2.32852	2.7451	3.21239	1.53519	1.93925	1.75996	1.95201	2.12379	1.61286	2.08691	2.02632	2.0634
24	1.8488	3.87766	1.90203	3.14633	4.47459	1.8488	3.87766	1.90203	3.14633	4.47459	3.42567	2.93512	3.01832	4.33087	3.77892	2.15815	3.37823	3.1656	4.24678	3.62503	4.33057	1.7793	3.20958	3.8868	3.00243	2.82881	2.05637	3.08451	4.3971	3.61964	4.98033	2.25655	4.13472	3.88145	4.90909	5.65209	2.0908	3.33389	2.66722	3.18383	3.67524	1.94438	3.11692	3.35192	3.45585
36	2.38151	5.46642	1.94411	4.62059	6.07699	2.38151	5.46642	1.94411	4.62059	6.07699	4.26163	3.95118	3.60303	5.83398	5.39049	2.70894	4.30887	4.54982	5.0532	5.19119	6.62727	2.25486	4.08925	5.31987	4.49874	4.08135	2.67693	3.90901	6.57346	4.57617	7.5081	3.04603	5.49078	6.4245	7.13069	8.34499	2.46184	4.50993	3.54436	4.50059	5.36556	2.52791	4.34204	4.7872	5.04828
48	2.12513	6.22247	2.06934	4.49144	6.15586	2.12513	6.22247	2.06934	4.49144	6.15586	5.17732	4.97093	4.0126	6.76823	6.94976	3.16747	4.46049	6.18221	5.58542	6.33825	8.20677	2.55227	4.39896	6.36394	5.08204	5.37825	3.53451	4.2538	8.83055	5.2967	10.0539	3.83136	5.82303	8.42504	8.1542	9.68121	2.34568	4.78426	3.8988	4.95375	6.55437	2.68942	4.85281	5.98061	6.42217
60	1.64729	5.03327	1.81584	3.92671	4.86313	1.64729	5.03327	1.81584	3.92671	4.86313	5.95362	6.00211	4.13869	7.86881	8.34337	3.39934	4.44524	6.95809	5.29954	7.45202	8.74706	2.48839	3.92488	6.63313	4.66597	5.10428	4.23134	4.84886	10.766	6.33552	10.7025	4.08899	5.72339	9.44287	8.58371	10.0705	2.1769	4.06393	3.75089	4.65807	5.70861	2.75329	4.89572	6.21788	6.71077
72	1.6492	3.91719	1.58995	3.19777	3.90366	1.6492	3.91719	1.58995	3.19777	3.90366	6.72252	7.0715	4.45198	9.36448	8.78137	3.74729	4.38093	7.61201	5.45821	8.28889	9.21639	2.61058	3.59152	6.30852	4.4893	4.98873	6.09957	5.12582	12.9753	7.48783	11.7897	5.12611	5.71623	10.4656	9.46009	10.3183	2.24006	3.61244	3.49622	4.22123	5.14046	2.93288	4.85164	6.11659	6.53995
84	1.55778	3.38117	1.51035	2.86172	3.45566	1.55778	3.38117	1.51035	2.86172	3.45566	7.55246	7.73898	5.05622	10.4678	9.91844	3.23005	4.37215	7.87861	5.61692	8.68698	9.7393	2.44813	3.06354	5.71881	4.12332	4.63466	6.7073	5.42037	14.5708	7.86642	14.2442	4.77139	5.70156	10.9633	9.69443	10.812	2.07248	3.28584	3.0087	3.88949	4.76216	2.47127	4.76096	5.69145	6.9729
96	1.58115	3.35175	1.5244	2.6949	3.54715	1.58115	3.35175	1.5244	2.6949	3.54715	7.94965	8.3231	5.34536	11.897	10.9632	3.58834	4.30561	8.12007	6.05619	9.2265	10.2189	2.40369	2.95239	5.41847	4.10601	4.34824	7.03753	5.45042	16.1619	7.36727	15.3743	4.63379	5.47049	11.6717	10.1518	11.4222	2.02025	3.12592	2.89122	3.76386	4.43353	2.272	4.29913	5.85406	6.56123
108	1.55626	3.28268	1.47946	2.77834	3.38987	1.55626	3.28268	1.47946	2.77834	3.38987	7.8842	8.85932	5.86989	13.7173	12.0491	3.9329	4.21588	8.21058	6.08903	9.43147	10.1481	2.20785	2.85734	5.23324	4.21379	4.17267	7.0175	5.47075	17.165	8.45125	16.2815	4.47109	5.6996	12.0122	10.7914	10.7241	1.91677	3.1456	2.72986	3.7882	4.25255	2.25942	4.20087	5.8358	6.68981
120	1.5549	3.35491	1.4832	2.7092	3.29209	1.5549	3.35491	1.4832	2.7092	3.29209	7.63882	9.35337	6.46815	14.7576	13.1992	4.53639	3.95841	8.19475	6.12372	9.40541	10.2518	2.09543	2.64692	5.33155	3.90435	3.93143	6.96681	5.2766	18.1946	8.49864	16.3981	4.31903	5.69497	12.9208	11.3808	11.0875	1.88609	2.91236	2.78613	3.62065	4.27444	3.74335	3.89374	6.06132	5.51734
