# Supplementary material for: Functional landscape of ubiquitin linkages couples K29-linked ubiquitylation to epigenome integrity
Source: EMBO J. 2025 Oct 22;44(23):6944–78. doi: 10.1038/s44318-025-00599-7 (PMC12669653; doi:10.1038/s44318-025-00599-7)
Supplement: Supplementary file 8 — Source data Fig. 1 [file 44318_2025_599_MOESM8_ESM.zip › Figure 1/1K/1K.xlsx]

## Sheet: Sheet1
53BP1 foci	WT E1i	WT	K6R	K11R	K27R	K29R	K33R	K48R	K63R		MI FK2	WT E1i	WT	K6R	K11R	K27R	K29R	K33R	K48R	K63R		H2AX foci	WT E1i	WT	K6R	K11R	K27R	K29R	K33R	K48R	K63R
	2	9	2	0	1	21	6	12	0			92.8613	710.191	1215.36	943.848	1517.6	1448.27	357.015	5850.19	1436.08			52	31	8	17	36	16	25	21	26
	0	21	8	8	0	5	1	11	2			140.427	4386.01	1523.77	2632.36	1779.48	1335.08	2225.2	5397.28	2998.23			64	46	44	35	65	9	34	58	32
	2	27	14	4	2	16	23	35	3			168.943	4293.16	1579.69	1587.98	1492.81	1554.86	965.579	1711.21	1695.51			44	37	56	42	46	21	22	11	20
	3	1	7	1	0	15	5	34	0			425.787	2359	1529.62	1549.49	1874.44	1643.94	2037.34	2288.94	879.103			59	26	68	62	52	30	31	8	40
	0	1	28	0	9	2	7	17	0			128.305	1623.9	3004.2	937.345	8795.62	1147.5	1807.54	5593.63	1314.39			28	35	39	24	19	30	39	58	40
	1	21	12	1	2	13	10	23	0			142.215	1233.03	1833.09	821.868	2817.59	1637.12	3632.99	4997.31	949.005			55	13	42	44	65	24	24	26	49
	2	27	12	0	2	30	41	9	4			182.151	1556.92	915.765	924.235	1743.56	1788.11	2134.19	1425.02	1420.89			23	49	49	44	57	7	35	14	52
	0	3	9	10	0	22	16	30	0			201.998	475.903	3041.63	1534.86	2438.75	2113.43	1651.13	6790.86	8352.12			26	21	28	40	58	7	65	62	68
	0	6	10	11	0	14	2	0	0			911.356	828.273	1185.09	2114.26	2070.57	1850.4	1381.98	958.677	986.081			33	63	29	33	56	27	25	13	49
	3	2	18	7	0	4	6	7	0			196.635	1229.36	4316.12	2485.83	1789.5	2357	932.018	1849.33	1687.47			27	40	32	41	51	54	47	77	50
	2	0	8	6	0	3	1	4	2			98.5346	1495.88	2806.63	2358.4	201.884	1013.93	1190.15	2569.37	894.843			21	20	29	28	42	12	49	22	18
	0	6	10	7	0	18	9	0	1			67.0251	693.575	1220.74	1055.12	823.189	1681.97	3990.89	648.865	1427.26			29	28	34	55	5	38	11	20	41
	1	2	14	14	1	3	11	9	0			245.167	709.888	583.477	1403.5	2179.05	270.828	1750.2	1120.71	723.398			37	109	50	29	31	35	24	37	37
	1	23	0	40	0	19	2	25	1			195.147	953.217	3138.87	4288.13	1946.69	1187.52	1416.43	4869.51	1302.91			55	30	36	96	78	37	33	57	76
	0	8	14	14	0	13	6	4	1			82.6165	486.715	1850.39	5954.59	1577.85	1660.76	1227.54	970.999	1758.65			32	48	46	24	35	29	52	23	51
	1	2	0	1	0	21	43	22	1			1066.28	867.715	753.917	5225.32	2538.24	2002.98	2790.11	4033.5	4780.04			46	57	70	36	34	15	60	34	9
	3	18	0	13	0	2	12	56	5			465.75	1543.17	337.226	5120.21	2373.83	4312.67	1403.53	2036.17	1767.47			35	70	42	77	30	21	49	40	42
	0	12	0	29	1	6	10	25	2			82.8376	1673.85	1867.43	3470.33	3467.11	1216.86	984.937	5878.46	1060.11			32	62	27	23	83	79	63	48	16
	3	6	1	16	1	23	2	24	1			76.6783	695.987	7774.76	3105.45	2455.58	1965.91	772.048	4190.22	1032.54			40	72	83	39	32	13	25	120	37
	0	11	26	30	0	5	19	13	2			110.987	8433.8	3795.4	7706.98	1379.89	979.786	1296.26	7183.47	5474.37			32	32	22	39	25	11	64	28	31
	2	4	17	9	3	17	17	23	3			249.386	893.892	10236.2	4720.34	2046.02	1836.01	1506.4	3310.48	1540.16			52	37	29	47	37	35	55	83	61
	3	2	13	1	4	16	11	27	1			88.3239	587.181	1620.83	2833.74	1664.58	2021.24	1012.25	4191.79	865.437			45	59	73	42	66	28	28	39	48
	6	4	18	16	0	13	12	0	4			112.62	7808.49	4910.3	5469.78	4059.78	1781.33	886.358	885.36	1382.61			31	102	45	64	65	29	25	28	78
	3	14	19	15	0	30	7	56	1			186.597	2057.44	4922.85	5937.04	1534.61	928.322	1491.75	3727.8	1425.68			51	45	27	54	53	56	49	43	112
	2	6	14	6	1	14	6	12	2			198.013	1668	3617.66	3131.35	2885.99	3154.32	1119.41	2945.28	969.67			35	125	48	31	18	35	31	30	46
	5	4	15	14	0	21	20	0	0			212.22	1116.57	2362.94	4594.94	667.961	2392.38	1669.03	952.086	1438.18			41	44	27	37	15	62	26	21	59
	1	24	44	25	0	18	1	16	1			119.614	9684.35	1475.08	2770.79	1636.61	2635.3	810.11	5004.88	1872.96			67	42	18	37	19	24	34	75	84
	1	10	4	7	0	56	15	38	8			105.714	4200.6	1820.4	4558.24	7592.47	783.948	1418.48	7266.62	664.876			20	24	43	22	88	29	72	28	47
	0	14	21	8	1	11	3	4	1			103.01	3073.59	462.939	810.503	1816.79	3066.27	965.345	1308.88	4571.39			39	60	22	34	50	19	30	63	35
	2	2	1	6	0	20	20	17	0			2995.4	3597.9	769.703	871.15	3222.5	2900.8	810.173	4540.92	333.68			39	30	40	40	49	67	57	83	80
	2	3	3	61	0	19	23	18	0			1723.23	3150.77	3226.69	3511.06	2479.94	2253.53	1265.97	9900.19	863.16			39	26	11	23	53	4	86	39	91
	5	33	15	18	0	12	9	21	1			119.586	2813.69	1260.8	2926.42	2635.64	1506.48	828.695	8020.6	883.501			47	58	18	35	63	34	27	41	72
	3	4	10	10	6	16	34	5	2			123.235	3204.7	4010.56	1502.45	11345.2	2231.69	1001.95	1195.42	2215.6			32	94	11	53	50	42	40	48	26
	1	3	7	3	1	40	7	15	0			159.84	824.639	1928.61	638.094	2760.97	2048.06	1498.72	2320.81	2664.65			42	121	10	55	93	30	63	70	47
	3	5	6	16	2	6	9	0	1			75.1098	1282.68	4053.11	801.414	9915.08	1837.96	1178.36	1438.8	4040.23			60	38	66	56	37	126	12	44	32
	3	1	14	12	2	48	34	36	0			103.863	521.479	4247.2	2470.37	7900.36	1362.76	7253.78	2747	3463.71			25	35	44	54	32	31	20	71	28
	3	0	47	15	3	22	40	17	0			142.452	1220.2	584.219	802.754	5749.01	1869.35	1634.48	2867.78	3552.78			52	30	121	31	32	62	19	20	98
	4	14	8	16	0	8	13	12	0			106.075	1233.88	1905.45	2405.33	1717.29	1272.2	1226.69	1711.08	5076.04			46	34	62	34	12	39	77	14	61
	4	5	28	2	0	23	19	28	3			108.845	904.373	2614.07	908.068	623.309	2032.13	3189.24	1443.91	726.929			30	25	59	95	66	11	48	23	46
	2	15	39	4	0	21	15	3	5			115.262	1161.03	2040.88	907.242	1332.59	2443.21	949.44	948.808	1067.45			62	111	72	38	49	46	45	14	49
	3	12	1	5	0	39	14	14	0			126.75	1430.91	777.251	2641.66	7202.34	2208.58	1222.09	3255.36	3836.74			34	73	42	35	28	35	38	50	78
	1	23	5	25	0	27	9	7	4			152.698	1342.57	4605.81	1947.95	1041.31	2156.63	1109.54	980.68	1566.13			47	53	43	49	21	24	60	51	54
	5	19	26	20	0	15	10	3	1			134.395	5115.93	984.2	3491.08	2484.62	1602.11	772.994	1567.45	1271.2			42	80	42	28	75	8	83	62	92
	3	25	32	2	0	4	16	35	2			272.04	772.14	1821.26	3822	431.072	1498.87	2981.91	2028.12	1364.38			29	54	44	36	83	57	55	43	86
	2	7	24	10	0	15	9	1	0			158.508	1776.83	768.952	1498.55	564.595	1621.78	881.756	1115.96	1993.52			51	38	19	86	61	37	98	70	71
	0	19	0	1	0	32	3	34	0			101.223	2867.77	1747.66	1025.57	1311.49	2671.23	1242.23	3975.9	1256.5			23	44	48	56	85	29	37	17	68
	2	26	20	28	0	22	7	26	5			134.916	1573.26	529.899	5067.1	1184.51	2970.74	1126.9	11641.1	1295.59			39	34	86	41	35	69	40	10	79
	1	23	3	14	3	10	11	7	1			118.369	345.376	2130.71	1317.83	1720.42	2570.39	862.284	739.292	1289.06			46	29	35	65	29	15	32	10	65
	3	6	31	5	0	14	39	4	1			80.9768	1627.49	1419.5	954.577	4241.74	2245.29	2668.99	759.293	4806.12			28	28	24	34	33	33	80	33	44
	1	8	30	9	0	26	15	7	2			128.619	2814.76	1211.93	1173.15	1256.04	1876.31	1433.97	1297.66	2122.11			78	24	33	37	36	49	43	35	57
	3	2	16	28	0	38	30	33	0			170.383	2322.63	2292.32	1816.41	3120.07	2333.3	2826.15	2634.39	1445.3			32	40	53	69	24	33	59	85	107
	1	16	27	54	3	17	23	26	1			120.823	5998.3	2139.62	2184.15	1952.21	1571.76	1630.45	2459.53	1053.91			42	48	108	30	18	34	35	30	59
	3	74	33	19	2	15	4	22	0			108.983	4529.65	2225.51	973.779	2807.5	1617.53	551.604	6246.45	2378.08			30	47	26	42	12	31	24	43	56
	3	3	20	14	0	9	8	14	4			111.119	430.124	2214.22	850.074	1895.09	1789.19	1752.28	2478.62	1982.3			40	15	31	36	2	39	39	57	61
	4	23	20	45	0	31	10	40	2			156.796	1305.93	2431.52	2376.13	2957.25	1871.17	630.679	4168.6	1193.14			36	31	32	73	11	39	41	23	103
	1	7	32	15	1	21	43	31	2			147.162	1012.23	2517.05	3444.87	1399.62	1623.81	2475.93	4483.39	2916.99			27	33	22	53	15	17	64	49	165
	2	13	26	10	0	12	8	56	3			163.883	1490.23	1332.72	2147.57	1361.91	1676.12	1086.44	4231.37	2838.61			82	32	23	37	9	56	34	56	79
	3	4	24	14	0	16	11	23	1			152.463	825.948	1801.81	1075.1	5273.5	2820.74	1784.78	6414.08	3930.91			37	45	46	71	34	13	77	51	50
	2	5	24	17	0	28	30	34	6			104.941	1073.49	2327.57	2715.13	4130.23	1635.3	1518.75	2937.14	1402.68			33	51	37	45	74	60	59	55	95
	1	13	19	10	0	45	8	32	0			196.83	1475.78	1689.38	1837.79	2069.6	619.235	866.206	6945.68	2985.88			22	53	45	49	75	13	54	27	13
	3	21	26	0	0	36	14	4	0			118.376	1170.41	507.906	976.98	1368.02	2230.96	1084.69	1765.17	3144.8			71	52	38	27	69	34	38	44	51
	0	4	14	15	0	40	17	13	8			107.904	660.182	2627.32	1024.52	7211.3	2068.82	5082.85	2914.54	949.559			80	27	30	28	21	27	43	79	25
	0	2	20	3	1	2	15	58	4			117.686	2725.49	1277.91	756.673	1588.19	318.898	1168.1	5507.34	1642.49			94	32	43	51	40	49	29	37	19
	3	2	14	3	0	23	21	28	1			167.67	1146.02	2482.92	769.25	1772.18	1783	1561.15	6280.72	5882.42			41	25	30	46	90	47	31	33	11
	2	0	29	7	0	24	13	4	4			99.6531	1814.82	1680.29	517.879	1349.86	1775.86	1482.27	1824.45	2902.39			52	22	8	29	60	28	19	52	9
	0	3	23	4	0	19	9	35	3			136.534	929.694	1575.68	718.452	359.448	1480.21	2488.77	5410.32	843.345			17	35	9	38	49	23	114	49	46
	1	15	12	4	0	17	4	32	2			166.497	1242.9	1955.77	687.553	4386.99	1303.31	880.585	4898.94	4880.79			31	25	28	37	24	47	78	43	70
	2	5	28	13	0	28	9	14	1			122.243	952.2	1598.49	3600.44	7676.17	2350.69	3100.56	856.737	5865.64			25	45	25	28	19	34	60	58	18
	6	18	25	12	0	20	18	3	0			118.03	1232.6	1935.45	2814.52	1579.42	1294.65	3064.79	613.78	1377.68			49	58	64	65	39	48	84	54	58
	2	11	28	12	1	19	22	32	3			147.413	1125.69	2267.39	3774.2	2177.47	2973.06	5687.45	7182.74	1024.67			53	46	27	64	21	37	67	68	70
	5	2	21	3	0	17	17	25	5			121.547	1339.2	2248.21	1611.7	1479.13	2371.12	1439.89	1642.63	1412.22			30	24	50	21	24	39	107	36	64
	0	4	26	0	0	20	9	23	4			104.162	1229.74	1425.39	762.265	1934.93	704.117	2782.11	4144.01	1118.7			29	33	57	58	35	28	66	71	66
	0	11	19	0	0	20	32	3	1			84.6519	1364.52	1038.59	3036.36	1075.23	1357.8	3115.82	1136.68	3217.06			46	65	55	60	40	59	48	35	42
	0	3	19	7	0	23	28	16	6			91.1066	685.369	1377.56	5265.12	1350.73	1860.33	756.319	5592.89	1455.62			33	51	32	23	138	46	86	31	57
	6	20	20	2	0	22	40	27	4			114.806	924.04	1511.44	1030.42	2067	2246.09	2175.01	2553.86	4078.2			12	33	56	14	50	43	87	55	73
	3	30	23	45	0	12	28	1	9			102.318	1302.35	409.618	3291.77	4684.95	1214.33	4498.7	1001.66	1677.67			27	49	25	40	25	32	61	18	55
	0	30	2	3	0	11	4	7	1			101.809	3451.95	1138.01	721.814	853.597	2030.11	1016.74	1217.68	1335.95			31	23	33	23	55	35	75	33	49
	2	22	11	28	0	19	50	7	1			137.683	5992.86	5843.05	1667.3	1640.79	1597.73	1318.54	3196.1	792.756			64	67	51	33	59	30	111	58	93
	13	27	22	37	0	21	17	32	3			117.492	2221.16	1187.65	4512.5	1525	2393.16	1578.24	6397.77	3708.63			83	49	28	25	22	47	32	72	42
	1	21	17	1	2	25	17	28	2			84.4392	1514.03	4147.59	1264.93	6946.3	2060.81	3469.99	5919.73	767.572			24	23	28	41	103	32	11	25	73
	3	17	14	9	0	4	8	20	5			83.3141	1458.91	3881.32	7216.65	2343.64	520.384	1096.71	5953.22	1739.08			38	26	40	35	80	22	15	23	27
	0	6	22	6	1	13	22	14	8			94.3516	2112.34	3536.04	1765.5	3093.72	2163.55	1155.68	4652.06	1072.84			71	36	33	28	45	44	27	21	49
	3	35	14	28	0	17	17	2	6			93.6001	3221.37	7384.16	5543.64	1976.54	1462.38	2429.69	838.824	2730.35			35	29	25	28	54	16	86	28	114
	2	2	15	7	0	20	11	17	0			109.124	1082.39	1309.67	2488.47	6009.38	1165.93	1031.29	1779.82	1746.95			46	64	28	24	59	54	81	15	64
	5	26	24	7	0	10	9	8	6			173.517	935.103	2960.23	2688.67	1172.02	2354.2	2980.34	7926.75	3776.97			45	30	53	28	71	70	32	55	24
	1	13	0	16	0	39	9	17	0			136.922	2185.51	4836.28	2362.48	2272.17	1767.65	7823.85	3092.19	909.34			49	31	56	49	61	44	59	21	44
	4	6	15	3	0	28	11	1	0			193.456	965.254	1672.64	3174.61	585.435	2911.12	2309.03	729.644	1378.95			41	41	76	33	46	37	30	12	48
	2	3	39	25	0	14	12	8	0			94.9102	1036.28	1182.03	2983.44	4280.46	1841.68	2634.31	1492.99	4469.91			51	30	32	33	56	23	46	26	101
	1	0	21	15	1	29	46	26	0			102.383	1522.49	4384.7	3427.6	7677.83	1897.1	3926.38	3282.36	1815.98			46	41	28	65	49	35	54	41	63
	1	1	9	1	1	32	12	9	2			134.935	1883.85	4328.27	947.211	2950.37	1878.89	1190.2	2648.14	1119.58			37	36	24	50	51	39	18	24	36
	1	10	18	23	0	19	18	2	4			100.517	1420.82	3416.15	4059.91	1292.23	1517.27	3673.55	2801.33	2092.46			44	68	31	61	50	32	59	14	49
	0	0	3	32	0	29	19	4	0			152.411	1774.58	2029.23	1355.54	1003.71	2512.94	3727.15	1828.89	1799.28			33	40	24	11	56	25	34	78	57
	0	1	15	25	3	17	16	44	1			89.0931	578.964	451.139	3776.26	1801.36	1409.62	3386.88	4493.36	3016.14			39	29	44	33	34	34	23	29	46
	1	18	1	31	0	16	12	37	0			159.409	1434.32	1289.05	2923.77	560.134	1471.51	1492.26	2120.98	2061.47			31	62	56	71	60	34	30	25	56
	0	4	5	10	0	11	14	29	1			107.974	970.769	407.481	1672.5	628.896	1438.75	1789.5	1832.75	5542.22			25	93	29	57	23	40	38	26	72
	0	1	0	15	0	25	14	21	2			64.22	1139.73	1948.09	2281.22	540.408	1647.42	1326.78	2345.9	1090.48			35	67	46	120	73	34	40	42	43
	3	4	3	6	0	32	15	24	0			119.868	1020.2	952.384	1749.02	2842.26	2161.44	5184.49	3255.72	897.058			31	56	56	9	26	63	61	23	83
	1	22	1	5	0	27	16	13	2			84.7591	1236.87	2414.89	1340.52	1945.24	1921.52	5237.37	2970.14	1087.43			80	50	58	83	86	48	57	22	53
	1	16	10	55	0	4	14	15	0			101.413	2678.4	2685.17	1387.53	2172.57	855.756	1105.58	2738.5	3348.31			63	78	27	48	35	48	54	61	46
	2	3	10	35	1	28	18	39	1			398.197	824.248	3112.43	2854.23	1822.67	2652.99	1146.91	4605.34	1547.88			37	60	49	49	56	53	69	71	57
	1	18	17	47	0	20	39	41	3			90.4577	3112.59	2838.55	4028.71	1439.17	2012.09	1151.11	4640.39	519.198			76	33	47	44	48	29	27	26	27
	0	18	10	23	2	20	14	8	4			103.55	2059.93	495.154	1912.99	1961.11	790.963	912.692	1083.33	599.232			31	74	55	55	70	48	25	87	73
	0	6	0	9	0	14	32	2	2			80.423	1635.56	870.047	809.511	2618.46	1979.47	1880.99	444.15	1062.55			27	62	56	29	106	66	88	103	83
	0	32	2	1	0	22	10	50	2			83.1673	1302.48	5261.65	723.387	1360.96	2470.9	1086.01	4906.09	594.513			41	31	44	42	48	85	64	59	36
	0	45	9	21	1	19	9	47	0			94.7633	1857.55	3124.78	4032.96	1406.37	3524.34	676.956	2145.83	4320.33			78	43	33	30	44	22	46	64	99
	0	15	14	6	3	25	12	28	11			193.34	1596.52	622.434	689.371	1009.04	1707.97	3222.2	3776.82	3289.79			44	36	29	15	38	33	36	48	39
	1	7	2	26	0	29	17	44	4			64.357	971.724	1869.48	4498.66	1910.01	947.416	3045.58	2755.47	1478.12			96	27	28	30	115	46	65	34	27
	5	20	3	21	0	22	3	0	2			317.23	880.208	2993.77	4446.92	3963.35	1572.78	978.392	7812.79	1914.17			40	47	54	31	63	65	48	73	52
	3	26	3	9	1	0	23	3	1			1699.68	3721.74	750.369	843.137	3231.53	585.529	4120.2	1337.26	1546.75			28	47	32	40	53	54	31	90	80
	4	29	6	27	1	25	17	11	0			77.1892	1946.09	1620.99	2064.3	1701.55	2021.87	2501.66	2755.31	1541.13			68	23	67	31	50	47	71	28	21
	3	24	23	28	2	49	3	23	3			190.996	1725.2	1423.47	8969.55	1900.83	2901.27	1973.64	1896.41	3963.98			45	37	26	33	66	60	61	36	55
	1	11	22	15	0	21	5	6	0			204.577	1027.63	2307.72	1569.15	1699.43	2696.72	2425.54	2726.12	3045.45			33	40	55	28	15	66	78	38	61
	0	11	48	32	0	24	16	11	0			150.377	1180.61	6116.97	1692.12	1891.64	2706.55	3157.18	5024.1	3509.39			47	33	17	31	58	40	60	33	39
	2	7	15	23	0	35	5	7	3			92.4332	709.607	887.144	4268.95	504.689	2056.83	710.85	4389.84	1437.16			34	77	8	32	12	43	32	33	25
	4	7	19	14	0	17	17	10	3			171.644	1045.76	2249.86	994.47	1846.54	1024.04	666.635	3232.65	2623.5			42	27	41	56	52	25	36	79	14
	2	23	21	16	0	29	1	0	1			119.527	1126.31	2047.4	5589.94	1314.31	2359.59	471.565	1183	2141.73			61	100	61	44	53	45	11	42	52
	1	14	16	40	1	17	3	10	2			85.0466	6617.69	506.546	1162.41	1768.46	815.633	2538.09	3642.21	1867.97			44	35	73	51	84	41	46	86	45
	3	21	5	18	1	17	19	9	2			749.614	1543.98	442.522	4384.1	2770.48	1686.51	1166.18	1602.26	1706.36			62	45	90	42	84	23	25	78	55
	1	25	3	2	1	23	14	16	3			121.213	7039.97	5061.35	2675.49	2220.57	2116.18	737.024	1747.16	923.788			43	25	46	36	35	50	85	36	44
	3	15	49	18	0	24	32	24	4			117.622	2085.73	2209.89	2035.68	1588.01	1709.37	1144.36	3672.86	1727.41			100	36	31	46	43	63	75	53	55
	3	39	28	5	0	17	12	25	2			89.7279	2958.08	516.802	980.402	2087.19	2366.56	1238.3	2570.83	2455.62			21	20	33	80	58	22	69	31	41
	0	13	2	3	1	24	11	3	5			102.915	804.083	886.235	3004.19	2754.94	986.787	2134.25	2687.01	1940.51			27	28	41	28	20	51	26	26	23
	2	22	19	5	0	36	15	13	3			97.9946	6360.96	1384.27	2285.87	2221.34	1836.86	865.678	2221.13	2066.37			23	70	30	89	38	42	10	25	46
	6	8	15	11	0	19	3	40	3			1237.63	701.007	2417.12	4965.4	2390.98	2146.48	2045.07	3245.66	3406.18			8	42	79	122	50	71	39	41	34
	2	14	3	5	0	21	13	0	4			117.343	1212.6	449.477	5791.97	995.729	2256.39	2824.9	836.272	3934.13			34	74	67	49	6	38	26	25	100
	1	14	6	5	1	20	28	13	0			311.865	5883.33	3122.52	5241.24	1620.58	3094.37	2167.89	6396.42	1585.9			35	30	54	71	11	37	30	70	36
	0	15	34	7	0	33	19	3	2			1389.55	6745.58	1188.87	3947.2	1330.35	3592.25	1543.39	847.267	2292.34			36	47	50	55	19	46	18	61	31
	0	17	24	9	0	28	23	16	0			135.997	5100.56	1856.56	4883.96	1597.84	1648.66	5813.94	2963.29	704.48			58	29	35	49	15	28	20	26	59
	1	9	24	12	4	35	3	45	1			126.562	1590.52	3888.19	3977.9	1387.84	2245.37	2450.94	2065.26	800.912			39	40	16	27	32	35	2	62	45
	0	30	41	0	0	24	2	32	0			123.58	2801.46	981.387	2581.43	1912.34	1538.51	427.521	7341.13	1621.57			30	47	29	39	16	55	30	68	39
	0	17	8	5	0	23	10	21	2			118.88	5545.92	953.748	9175.59	2383.31	2924.45	1041.09	6132.83	967.065			66	43	85	64	14	29	64	12	33
	0	19	8	1	5	7	0	0	1			95.6572	5219.61	857.603	8713.58	1243.37	1419	662.853	762.138	2112.57			30	42	41	38	10	28	38	25	30
	0	16	4	22	20	30	44	16	3			99.0777	1596.96	1340.34	5220.96	5328.85	2707.64	1111.06	10671.4	1815.47			47	42	17	43	20	57	73	71	21
	3	6	2	0	6	19	6	3	0			154.132	3697.32	547.445	2055.35	3482.06	2184.67	3592.33	2574.21	2321.78			51	28	36	41	30	53	56	23	61
	1	5	2	4	5	2	7	58	3			219.989	1616.02	457.558	5444.38	3287.32	380.193	1529.06	4052.73	3411.36			48	37	73	69	13	31	37	51	57
	2	25	2	9	3	33	16	26	0			124.486	1513.99	601.619	3303.62	766.721	2362.17	1160.64	2892.47	1802.72			66	24	77	45	13	70	8	32	65
	0	3	5	26	4	3	31	4	9			151.737	1060.4	2216.06	3489.84	1311.51	441.151	1796.28	1225.8	2231.2			35	55	64	62	49	45	53	29	30
	2	5	24	0	10	42	38	2	0			111.181	931.493	2523.2	534.164	2302.71	2264.88	2243.71	2087.04	1874.74			40	63	17	80	12	40	14	29	57
	0	2	21	11	1	20	2	18	6			89.5917	417.075	2359.13	1726.04	1165.08	1094.8	799.29	1105.86	1381.88			37	30	16	23	12	34	24	21	61
	0	3	17	2	4	23	23	30	8			93.9258	561.732	632.592	841.595	1959.93	2651.91	5195.24	2336.06	1220.8			59	26	15	91	22	26	20	48	61
	6	1	4	1	0	27	10	6	3			118.309	2205.41	3512.16	811.355	3096.1	2605.14	1002.87	2217.58	993.356			58	37	17	52	36	49	14	18	68
	2	17	18	0	6	16	14	4	0			334.924	2579.91	11207.6	2399.28	2196.74	1928.8	2686.58	475.506	459.846			47	48	26	26	64	76	12	68	23
	0	5	11	1	11	25	22	17	1			65.1763	1158.08	533.569	843.326	2592.79	2290.03	1895.76	2105.18	1445.56			102	38	31	94	44	26	39	103	31
	2	5	6	3	6	19	25	15	0			273.88	4983.38	3943.28	2914.52	1695.21	1439.51	3356.5	1621.58	661.995			64	56	8	57	36	30	100	80	29
	0	5	17	25	0	30	19	15	1			155.948	953.485	1716.87	6570.71	5320.2	1916.85	1957.18	5447.83	2007.89			54	54	32	68	43	70	28	62	49
	3	1	33	31	0	0	37	14	3			1201.32	806.523	1038.68	2079.82	1472.47	1226.38	4062.84	1843.55	923.674			42	49	31	29	47	39	40	67	52
	2	4	27	40	2	0	12	58	0			388.372	711.227	335.27	4940.12	1394.74	3464.04	7112.74	2286.58	2556.56			7	31	29	84	67	52	26	40	112
	1	5	6	5	4	25	19	12	0			472.863	1236.44	3240.78	1059.42	1574.38	1954.03	3690.07	6585.71	1867.39			45	36	49	44	26	36	43	47	138
	0	14	19	7	0	0	25	33	1			80.564	1611.68	3000.74	1250.44	1093.38	3697.03	5221.66	7865.02	2164.04			70	47	2	52	51	37	48	38	94
	3	11	18	15	4	35	27	57	1			119.505	1302.99	1594.83	2345.67	1193.84	2707.46	4532.88	3745.69	3171.16			57	30	9	40	66	77	81	38	64
	0	16	30	13	4	26	30	18	6			103.873	2175.45	3895.51	4686.1	956.509	2033.98	1632.38	5144.15	708.199			115	31	17	82	19	36	65	17	125
	1	21	47	7	4	28	13	5	0			199.711	1269.05	816.906	3160.81	2097.58	2053.64	1154.16	2102.71	1593.74			51	38	13	40	48	34	43	35	139
	5	9	10	10	4	5	5	0	1			75.037	1289.01	2537.04	5451.13	1857.17	809.461	6742.83	442.982	3207.87			52	39	30	28	40	90	41	16	71
	10	16	15	6	1	9	17	56	2			1107.16	716.692	2441.26	255.521	2327.41	1491.49	698.518	4808.65	1438.28			66	35	18	58	85	34	69	19	33
	0	17	75	13	6	29	35	3	3			98.1668	2409.91	679.744	5379.61	7668.81	2435.06	5052.41	1565.35	1463.57			74	47	14	53	62	30	65	33	61
	1	7	11	6	2	26	32	13	1			98.4056	1379.77	3347.23	1657.87	1189.26	2017.11	3354.18	3125.05	1453.06			32	33	31	31	46	36	49	19	22
	2	2	38	20	0	21	26	37	2			70.4993	728.646	1019.02	2990.45	1836.37	2668.18	4177.9	2805.44	1727.55			38	44	33	70	28	48	49	49	39
	4	2	20	24	0	25	23	19	12			111.311	652.574	2816.87	6410.49	1661.32	2008.19	1210.28	2607.76	718.18			45	53	36	39	51	73	68	90	31
	2	12	20	18	3	36	18	21	1			126.801	1303.58	1002.59	4109.75	1685.4	1957.68	3329.23	3976.53	3542.16			109	58	26	61	46	48	69	19	49
	3	9	15	4	1	13	27	14	10			74.4495	1911.16	1077.92	3987.04	1096.57	1122.15	3834.84	2258.4	1342.93			48	71	5	38	30	59	38	58	83
	1	1	16	11	0	39	3	22	1			131.218	716.628	1695.96	4236.66	672.773	2076.21	1094.19	1606.6	2175.44			36	35	35	56	34	65	15	18	22
	1	25	2	3	0	28	27	4	1			91.6201	1205.51	1242.44	1581.35	1594.2	2364.69	4572.95	767.749	6820.88			52	114	30	24	24	40	27	38	24
	2	11	0	6	1	4	16	14	5			172.519	1025.11	1511.35	2137.86	838.321	479.579	1069.04	1382.97	1848.98			34	60	20	32	34	28	20	17	33
	5	5	24	8	4	48	3	22	2			183.272	865.691	809.1	1382.44	2901.87	2564.05	1402.17	2205.77	3055.75			38	31	32	83	61	30	21	23	42
	4	4	13	6	2	20	36	50	0			117.393	3457.93	1379.01	1361.02	1344.55	4294.94	3102.4	4764.85	7129.49			29	63	40	61	25	133	28	64	19
	0	19	13	27	3	21	29	39	2			141.126	1778.41	1244.92	8219.46	1754.83	1994.34	5267.79	3081.33	1716.8			41	23	31	98	29	33	84	36	23
	1	32	21	17	1	27	26	58	2			140.126	4750.15	243.085	3668.53	9362.03	2061.06	6081.54	4886.22	2257.54			63	32	14	121	28	32	43	28	58
	0	25	2	3	3	20	16	19	4			113.586	1029.72	366.754	847.452	2348.25	2381.11	3325.55	1568.91	1652.84			35	103	47	61	25	39	25	52	33
	4	23	1	8	2	13	12	22	0			250.99	1558.74	277.735	3003	5159.25	1970.37	1168.89	2454.7	1559.73			53	43	55	30	40	30	22	20	51
	14	3	1	15	0	10	5	44	9			444.766	1117.32	1544.52	4363.24	2362.25	975.593	1993.25	5583.12	1661.96			86	35	9	58	102	62	28	43	32
	0	29	11	19	2	37	20	0	0			104.33	2925.18	558.499	3587.81	2191.97	687.061	1365.58	1382.42	1745.74			71	67	44	66	48	68	88	57	24
	0	19	2	13	0	41	8	4	3			74.2172	2589.67	586.754	1103.08	1924.39	1799.65	1923.33	872.848	1140.33			25	6	14	86	56	32	35	81	35
	3	36	3	8	6	28	26	18	0			276.85	3400.19	1794.52	5541.36	1455.98	2066.99	2013.67	2544.75	3844.87			52	42	66	45	68	41	65	64	30
	4	22	7	3	4	28	17	11	2			86.4625	3035.81	5804.35	1257.78	2133.03	2261.59	627.836	1952.69	1196.08			103	43	25	43	77	64	46	20	58
	0	10	10	14	1	21	42	6	4			86.1831	1098.31	967.888	835.827	1037.57	1758.04	2719.52	1024.7	2431.69			38	56	72	47	44	31	89	77	47
	0	4	14	4	3	16	27	11	0			81.2518	2265.04	2132.41	1782.71	4130.86	2336.94	4003.56	1275.57	1260.54			37	26	38	38	20	35	39	43	60
	7	20	28	9	2	24	3	13	4			130.25	3375.81	4440.09	2192.68	1942.17	2306.96	844.515	2343.26	1781.51			22	33	26	37	54	73	101	37	73
	0	3	10	27	9	29	19	24	0			77.4481	992.868	1863.48	3446.58	1291.62	2814.1	1913.29	4241.24	1029.84			32	35	60	67	35	23	49	126	43
	0	10	6	31	0	30	30	29	11			72.8654	862.379	3127.3	7394.91	1451.55	1683.19	1344.09	1528.25	1000.73			41	28	35	42	53	70	81	136	57
	1	9	18	3	0	17	11	28	0			111.475	1277.07	2729.53	1098.11	1226.11	2444.07	664.626	7801.77	2205.6			10	23	33	56	63	23	63	83	56
	2	5	16	0	0	26	13	12	0			80.3045	1069.8	2523.51	1280.96	1269.26	2440.1	3148.79	1273.67	592.69			47	99	49	50	45	40	34	38	52
	0	9	18	3	0	24	0	25	4			74.5905	709.355	2934.78	792.815	818.659	2407.35	951.028	4028.54	1560.28			46	44	39	30	25	47	52	43	139
	0	6	19	15	0	24	31	40	0			64.7309	1473.84	2733.98	4875.95	948.994	1572.51	1452.29	4173.51	1017.84			21	39	35	17	46	48	65	20	56
	1	7	17	8	0	52	2	47	0			287.952	1529.67	1533.17	884.912	707.928	2330.41	588.103	3571.06	1321.83			24	50	33	46	74	59	53	31	80
	2	7	18	10	0	29	8	0	2			102.744	1850.46	1236.15	534.929	1587.43	1746.32	2340.94	3442.86	1006.66			43	57	24	43	26	32	51	33	84
	1	1	21	4	0	36	2	21	6			208.952	401.164	724.068	1102.19	1223.27	1985.45	294.309	3450.37	1525.58			24	35	33	46	32	38	62	24	44
	3	1	9	21	5	38	23	7	4			596.188	1467.95	3035.35	3448.67	1003.88	1344.26	2895.39	1606.79	1408.18			21	36	36	22	30	39	95	26	58
	4	3	13	2	8	29	43	17	1			68.8559	1004.31	1240.76	837.816	9171.52	2543.73	1592.78	2286.43	761.256			11	51	34	24	17	21	51	48	127
	0	22	23	25	1	31	20	28	4			99.8572	5047.29	757.87	4039.47	2033.32	2111.16	1383	3312.59	1192.85			26	66	55	31	52	35	53	48	38
	2	6	16	20	1	14	3	12	2			89.6813	924.107	1258.51	2909.64	2216.3	2615.03	1180.59	4588.56	1155.9			38	49	42	60	33	44	95	49	103
	1	13	25	23	0	3	13	32	0			130.506	3896.7	1386.36	3063.54	1534.76	1311.11	2555.86	3750.3	946.493			29	26	56	68	29	26	38	81	44
	1	1	21	11	0	31	17	29	3			87.9959	934.596	1535.09	1456.96	1983.13	1805.22	1001.34	2451.79	1929.72			11	46	49	47	104	30	39	43	37
	3	5	19	12	0	25	24	2	0			1903.45	1779.74	770.493	1913.36	1326.06	2819.68	1459.78	1006	3559.9			21	37	31	34	24	51	63	66	30
	1	20	7	14	0	21	6	9	1			83.1219	5882.23	609.78	2587.69	3328.66	2967.59	1311.16	1818.38	2981.18			9	26	34	21	60	33	66	48	42
	0	17	1	30	0	39	2	40	0			83.6222	4854.86	1491.05	4671.25	1931.22	1615.95	1043.59	4047.31	4099.33			4	39	33	22	33	43	50	71	62
	1	13	16	6	0	15	7	45	3			134.966	1589.55	973.308	5006.49	1691.89	1794.85	1186.26	3639.49	797.161			27	44	62	52	48	24	25	52	20
	2	19	13	12	0	20	16	8	3			130.233	5998.99	2374.45	4734.5	822.213	2583.68	1560.87	1259.83	1638.56			20	38	31	24	40	60	23	49	36
	7	22	24	4	1	23	33	2	1			561.208	5613.76	2383.88	1225.16	1775.45	1073.69	3702.88	869.732	1931.8			94	47	14	103	14	49	40	57	75
	1	17	0	19	1	28	21	47	21			174.852	6365.68	2470.56	7756.01	2088.1	1644.45	3503.34	3227.52	4212.22			37	56	38	130	32	63	52	40	59
	5	21	1	8	0	28	41	51	3			423.608	3801.24	2454.26	1103.76	685.317	2055.05	914.579	2715.59	4041.56			28	36	35	18	31	67	45	25	44
	2	0	22	4	0	26	24	22	5			288.684	1971.9	1490.42	1277.05	2865.62	2313.66	3713.68	2768.55	1544.59			27	37	40	33	28	30	38	65	83
	1	3	39	18	2	74	32	31	3			130.453	5292.3	3647.54	4042.51	2973.69	2070.74	951.951	5164.68	884.563			41	73	53	29	25	70	40	32	77
	5	4	2	0	3	16	18	64	2			255.544	1719.52	3088.87	876.855	2338.24	1756.16	3671.98	4672.13	1536.89			46	66	53	48	41	28	44	26	47
	1	16	3	0	0	33	18	21	10			120.767	1294.92	3409.77	1420.82	2023.57	1860.9	3330.5	3863.87	990.318			46	68	11	33	24	64	38	46	28
	0	15	28	0	1	29	28	40	0			88.6781	862.114	1531.51	1068.14	1638.43	2526.98	6247.86	3777.01	1545.43			21	58	19	53	64	48	39	49	92
	2	22	28	2	0	17	23	26	1			169.053	1926.26	3247.54	854.474	2359.3	1889.66	1275.67	4184.07	6575.35			45	49	40	12	47	23	30	65	39
	1	1	17	27	0	23	16	34	1			213.019	1153.95	2854.46	2407.4	1141.34	1416.24	4990.32	4087.82	989.019			47	36	19	25	62	50	41	27	47
	1	23	16	4	6	31	3	6	10			119.536	2369.73	928.088	2676.37	4376.28	1861.99	7191.83	2158.43	1529.37			39	58	37	20	55	40	58	20	35
	0	10	26	2	3	0	0	12	3			83.185	1423.02	2042.09	496.392	3530.77	536.336	590.464	2570.45	850.146			14	31	44	18	60	61	53	38	71
	2	26	7	1	5	19	13	25	1			97.8182	4255.52	1867.42	371.029	2814.43	1426.8	3572.58	2599.53	4148.79			21	24	14	50	17	50	31	10	15
	2	42	4	4	12	7	19	13	1			118.66	6611.2	1484.69	596.83	2311.2	973.277	1868.89	6326.87	953.659			28	19	137	14	7	134	93	35	26
	2	5	25	18	6	26	11	55	0			108.004	1507.27	1275.84	1757.03	1539.87	2360.98	700.574	4203.28	1087.6			21	20	134	64	27	37	29	28	38
	1	13	18	5	6	4	14	15	0			83.6833	3053.61	2099.81	665.89	1456.22	1509.84	3731.85	1014.7	888.408			49	47	46	31	63	42	34	25	20
	1	26	5	13	14	15	27	18	0			133.984	1365.86	1597.11	2903.79	2457.41	1439.6	1616.79	3325.03	1390.38			23	69	40	31	14	45	43	28	26
	0	7	3	5	4	7	21	7	1			84.8089	682.729	1825.29	673.966	1846.65	1009.24	1875.32	3006.75	1247.26			39	46	59	32	85	17	36	91	39
	1	3	8	25	3	30	1	25	0			74.1631	2687.65	2667.63	3972.2	2140.92	1987.18	615.644	2724.92	1637.53			32	98	47	96	31	34	41	20	60
	0	26	26	4	7	15	6	35	4			90.9884	2938.91	2108.17	473.837	3536.31	890.213	4203.53	3882.48	1381.53			32	30	51	39	30	55	95	28	20
	1	8	26	27	10	40	39	15	1			136.33	1467.73	2393.27	4926.43	2458.38	2173.66	1816.33	4963.85	1934.94			77	70	46	46	62	50	43	28	30
	3	5	37	33	9	27	3	16	0			115.018	1552.63	1949.76	2108.53	1821.63	2259.84	624.266	4183.26	604.81			22	48	46	55	60	31	19	43	40
	1	10	38	19	5	27	8	1	0			147.503	2235.9	3192.35	3073.41	1372.57	3936.06	1950.99	1114.91	2968.66			20	41	68	30	72	47	42	10	42
	2	1	21	10	20	31	12	27	4			75.9233	673.701	2652.37	1549.44	3454.12	1520.98	1008.08	1315.96	4684.27			14	50	30	38	21	65	57	22	24
	0	2	25	35	6	15	12	23	1			96.8759	258.087	470.467	5924.47	2225.57	2042.98	854.741	1868.71	3483.88			12	46	36	36	51	61	28	59	83
	0	14	17	9	5	15	6	34	6			125.116	2250.1	2152.21	1312.96	2380.83	1629.05	880.07	2205.63	3403.67			53	19	28	46	49	37	15	28	25
	5	10	23	29	6	25	9	40	0			296.602	528.821	504.442	1882.57	2678.4	2213.57	784.14	3547.71	1791.75			27	33	54	40	11	55	60	84	36
	1	15	13	1	1	47	24	44	4			82.0293	1093.58	2340.12	684.851	1014.32	2016.76	1569.59	4093.71	1469.27			27	34	14	37	13	54	39	100	27
	0	11	21	0	6	3	1	46	6			108.149	1350.61	1724.3	560.686	6002.81	1094.06	1384.65	2087.08	787.713			33	76	17	49	54	44	63	67	78
	1	20	25	6	2	11	32	17	0			70.4166	5497.44	2314.42	3382.04	1751.95	2620.21	841.767	4520.67	1685.23			17	29	32	30	46	40	44	88	15
	0	12	34	7	2	24	17	37	4			136.734	519.946	1363.18	716.201	2906.14	2862.81	849.012	1720.28	2383.84			27	44	41	37	38	26	22	68	60
	1	22	14	19	20	14	3	18	0			141.014	2991.17	487.841	1070.73	7147.71	881.385	585.217	1943.38	1486.37			16	50	40	41	51	48	22	113	67
	3	20	9	4	2	1	20	28	1			154.41	2943.8	3564.7	892.789	2748.83	568.399	1358.75	3328.46	1272.26			48	21	16	72	29	43	24	59	58
	1	16	27	63	5	8	22	48	0			95.7195	1774.12	2008.79	2538.5	2761.65	563.036	2351.82	2673.17	1242.35			46	56	13	109	54	33	20	71	43
	5	16	17	25	1	23	6	10	0			176.674	1638.1	2023.86	1907.54	2024.46	1532.19	1255.25	1645.41	1378.08			20	58	39	35	55	34	55	34	56
	1	25	16	51	5	33	4	4	0			102.918	3769.18	2468.25	3045.8	903.31	2245.61	5542.53	1866.13	3350.36			33	65	24	28	41	8	16	29	65
	0	9	27	35	15	26	0	14	0			104.982	3315.3	2350.99	2615.42	2166.68	2141.66	1025.34	673.05	3620.9			20	49	26	37	46	36	21	36	13
	1	16	25	28	10	37	13	9	0			140.374	3455.61	2338.56	3213.84	1512.26	1657.6	5695.94	831.173	2155.12			33	31	35	34	53	11	15	49	55
	7	44	23	25	2	33	27	30	1			213.142	3117.1	2238.24	1425.17	1309.25	1759.24	1293.59	6776.41	423.585			32	26	69	30	61	36	34	102	7
	0	16	18	4	6	0	12	0	1			175.847	1666.2	2239.64	968.451	1254.55	351.208	1293.93	1672.09	1336.03			19	56	17	34	56	30	51	68	27
	1	6	20	8	0	14	21	8	0			90.6785	1319.1	952.287	948.841	1857.18	1722.06	1286.88	4056.1	3040.52			44	33	22	28	17	58	79	51	38
	0	14	2	25	0	1	13	16	0			114.572	1280.38	2277.1	3916.53	3400.02	250.114	5860.16	3161.72	1394.97			26	28	36	29	25	47	79	76	34
	6	4	26	6	0	19	17	9	0			105.866	954.001	2150.3	883.422	899.236	2109.88	2226.75	15565.2	3452.43			24	41	71	51	60	28	33	54	29
	5	21	28	26	0	2	6	6	0			146.535	3821.49	1464.44	4773.21	943.433	981.429	2404.14	1244.43	2404.69			40	29	49	34	43	35	59	14	29
	2	37	10	20	0	20	12	14	0			87.5585	1486.77	1519.1	3957.21	1205.86	1697.9	1925.67	3339.21	687.003			37	53	53	21	41	57	46	11	90
	2	1	13	0	0	24	8	10	0			138.827	657.274	1490.03	3116.9	2849.48	1845.52	1124.9	5379.16	1045.24			49	56	28	30	41	35	22	36	64
	3	1	5	0	1	18	18	17	0			232.506	881.195	2345.56	2754.65	1870.91	1612.6	5160.98	15762.4	1103.06			58	21	34	32	51	36	104	52	30
	1	4	5	1	1	27	19	32	0			77.3368	930.078	1980.94	1817.91	4841.13	1808.8	1153.46	3472.7	4256.7			26	26	59	12	66	55	32	44	34
	8	0	0	24	0	0	1	15	2			96.6905	501.818	419.819	3390.15	1161.88	839.292	504.047	6095.52	5024.26			55	53	65	19	45	12	37	47	44
	4	14	0	19	0	18	8	34	1			133.847	1315.45	3732.65	3201.85	1295.27	2555.54	1564.71	1467.4	2816.73			65	38	59	16	88	31	33	63	54
	8	18	15	18	0	7	19	41	5			133.072	4783.27	2623.68	2259.06	1600.06	1175.32	536.983	3474.91	8819.16			32	107	49	62	85	19	43	51	88
	0	15	13	0	0	8	11	41	0			90.0416	2099.73	2770.14	1960.92	5739.62	1229.88	1549.7	3868.08	1006.84			39	34	90	26	76	25	42	50	45
	1	13	11	50	0	14	8	21	0			134.38	5375.91	6788.64	5294.84	1533.08	783.89	1448.25	5418.04	994.961			23	69	28	52	79	20	57	85	75
	5	2	18	0	0	15	12	10	0			125.945	367.343	677.501	485.784	3784.14	1238.1	2871.3	3273.61	1030.25			43	34	33	48	57	32	24	86	55
	6	13	1	73	0	0	8	5	0			115.754	4363.61	1337.74	2355.12	2866.57	883.545	1169.38	1275.28	1141.4			29	39	58	59	9	23	30	61	66
	3	8	10	20	0	10	22	21	0			135.673	1598.86	1655.76	2561.49	843.251	761.675	1237.81	3525.28	5306.26			22	62	51	24	33	58	14	59	100
	0	14	8	4	0	18	10	13	0			86.9171	8584	1181.63	437.794	3938.73	2317.52	1226.17	3479.25	1210.03			22	31	28	28	14	35	43	68	74
	1	23	7	6	0	0	4	15	2			160.891	1586.35	2137.24	809.4	1095.81	1069.47	1299.8	1656.11	1695.67			66	32	19	57	56	11	21	45	54
	2	4	26	9	0	23	20	54	0			77.7773	981.502	1026.8	3422.34	715.89	1696.81	1378.99	2353.92	3276.88			42	33	24	56	44	23	28	55	62
	1	20	1	20	0	6	16	2	0			102.254	1575.36	763.425	2580.24	2316.16	1375.71	3480.22	1308.49	1933.81			33	64	47	51	42	33	55	40	40
	1	25	13	23	0	10	17	2	2			85.7963	1315.03	1189.81	5626.84	1235.01	774.416	2244.19	2430.81	1729.53			38	34	27	40	32	36	54	83	37
	0	2	10	15	0	19	16	6	1			98.8796	1019.69	615.862	2518.98	2443.82	1157.98	3110.26	1154.41	718.083			47	43	33	34	46	29	40	27	77
	1	19	2	35	0	18	19	8	0			391.435	1270.94	1083.49	1757	1095.76	2072.3	3035.64	1394.96	4340.68			34	33	6	29	69	31	21	61	48
	6	15	16	21	0	16	17	5	6			234.266	1731.83	1622.29	4120.69	3910.44	1950.33	3105.77	10851	3348.23			44	72	25	28	45	17	55	21	63
	1	23	39	4	0	1	18	24	3			126.675	1675.55	1636.58	1837.78	1331.77	1045.23	3259.29	5951.45	995.347			35	41	7	27	119	21	15	46	32
	0	16	18	22	0	24	1	1	1			117.659	2341.53	1467.01	1745.45	796.765	2310.95	1746.95	1538.92	4678.76			30	59	21	42	36	20	45	38	65
	0	17	16	18	0	24	32	1	0			79.9504	1738.54	2125.8	1631.69	693.758	1183.13	3457.35	1215.16	472.732			45	46	34	31	61	21	30	59	62
	1	13	30	13	0	14	10	1	1			89.9402	1195.31	373.831	1834.86	1125.05	2414.64	1505.78	1087.75	996.772			55	55	34	35	86	32	45	76	59
	0	2	6	9	0	29	20	21	0			93.3823	630.841	1472.34	3461.93	1169.94	1806.91	3509.64	10954.1	3445.85			39	92	31	46	25	9	81	72	55
	1	40	2	1	0	14	3	13	6			88.4632	3622.5	724.429	527.165	2928.15	1825.33	891.557	4839.47	1263.93			58	67	28	58	27	49	45	73	53
	0	19	7	5	0	6	15	8	0			93.754	3700.44	1655.58	3121.26	6334.95	1349.51	3454.14	1426.44	1218.42			49	42	46	30	22	29	14	96	38
	0	9	20	16	3	16	29	0	0			88.5193	11845.4	1365.86	2650.25	6315.3	923.19	4093.88	464.33	680.64			84	46	31	25	13	37	42	54	37
	6	11	3	27	0	16	16	27	1			221.093	8829.99	1571.99	5714.87	3700.75	1490.09	2587.31	8831.96	1316.19			43	46	29	40	44	13	42	34	36
	0	6	20	14	0	11	6	15	4			102.96	2035.78	1878.58	3257.93	3584.38	1804.42	1181.6	5470.98	1584.35			55	56	38	34	28	30	43	21	36
	2	15	21	15	0	5	12	50	0			86.4685	3820.55	805.229	3518.14	903.507	375.255	2186.01	1990.6	722.221			19	66	45	85	29	33	33	61	28
	1	13	17	1	0	17	5	22	1			93.4239	4327.59	1563.26	741.779	2032.73	2073.14	1330.5	6206.86	1720.34			32	50	40	23	56	41	57	98	40
	0	4	23	11	0	3	13	14	1			82.9606	883.648	1605.32	1081.98	1110.21	1123.28	3735.34	1358.28	1487.74			29	67	32	75	44	23	70	33	80
	5	4	0	18	0	20	13	69	8			92.2996	508.412	1725.94	1299.59	1263.43	2043.36	7287.47	3231.48	596.419			64	38	31	53	41	23	34	49	47
	1	6	28	7	0	5	2	14	0			87.3727	966.537	1666	3601.18	1110.97	1000.2	1207.12	1351	1366.39			30	40	43	59	42	20	23	47	85
	5	8	10	13	0	26	15	16	1			157.142	997.207	1752.89	967.408	2289.81	1901.79	8529.3	2479.26	953.019			27	65	33	99	45	31	35	36	18
	4	13	9	13	0	17	22	12	7			114.249	1391.34	522.014	2190.92	1704.95	2085.93	2603.43	2903.13	1669.54			36	71	68	115	27	37	16	46	46
	1	27	12	8	0	15	0	51	1			112.072	1232.12	2225.62	1477.36	1433.13	975.113	1227.89	2381.07	1313.84			63	51	33	62	57	40	36	29	54
	1	8	55	20	0	12	12	10	2			83.2084	4226.62	1417.82	2514.47	1308.17	1792.95	8430.31	3686.31	1851.95			65	68	79	150	18	14	76	43	70
	2	12	27	8	0	8	6	20	0			114.541	2946.78	426.167	2242.74	1133.56	790.875	840.668	1469.48	2710.96			24	77	27	73	36	24	32	56	93
	3	22	0	11	0	22	9	12	3			116.356	4388.36	959.869	2175.16	1528.52	1160.67	783.039	3064.76	1434.04			71	61	24	42	35	15	39	32	94
	3	0	20	25	0	21	8	14	5			378.257	5069.08	1298.96	4361.37	2231.2	2188.5	1565.8	1682.22	890.702			47	68	27	36	31	33	42	10	72
	4	12	29	1	1	3	5	7	2			926.928	1171.59	1478.46	1560.39	3786.02	1557.01	1693.94	1793.73	2591.88			73	36	30	59	47	46	59	52	39
	1	1	13	25	0	17	12	9	3			103.686	4351.56	1630.66	3985.37	2086.25	2265.25	865.319	1876.32	5684.97			33	34	59	43	77	22	26	32	15
	1	16	16	31	3	30	24	19	0			108.809	1080.13	1805.52	2972.1	9809.47	1780.82	1970.59	3129.99	1502.95			26	61	32	64	22	39	21	2	20
	4	4	19	2	0	18	15	16	3			104.597	1382.29	723.357	484.396	1367.18	2118.69	793.352	3168.66	2059.54			42	37	29	36	20	45	45	49	29
	3	26	21	1	2	32	20	1	1			548.107	2230.97	923.186	632.82	2454.47	1069.87	2619.26	17591.5	1333.31			47	49	49	12	58	36	66	122	94
	11	8	26	20	0	29	10	29	3			308.427	1368.25	393.365	2803.79	1187.01	1933.18	1011.04	3741.67	1872.71			29	42	44	29	29	30	35	28	72
	4	8	2	11	0	25	15	33	0			451.877	1201.14	447.461	1378.91	1448.91	1856.4	2240.21	3570.64	2030.24			34	43	33	22	15	41	14	30	91
	0	22	2	36	0	25	22	6	1			1784.27	2719.37	366.241	1153.97	1168.98	1968.93	1370.38	772.706	2335			34	46	11	30	31	21	55	36	15
	2	15	3	0	0	29	2	28	1			1298.8	2575.96	1618.3	732.115	1720.51	1639.6	685.2	2230.92	883.043			39	65	53	16	35	30	57	50	55
	0	6	5	35	0	32	9	33	3			102.303	1295.35	1763.33	3253.25	1746.11	3224.36	1350.7	3059.44	2445.56			32	34	36	18	51	25	46	14	82
	0	6	19	9	0	6	22	35	0			82.5899	1431.27	1294.96	1252.36	1067.79	775.768	1221.43	2745.75	1878.32			32	43	32	43	37	65	55	69	37
	4	36	23	5	0	11	27	6	2			106.253	3393.52	1325.01	4546.21	1260.87	1210.42	2265.16	1520.52	2085.92			56	32	58	54	54	19	48	32	43
	4	26	1	11	1	22	7	29	1			298.242	3655.85	408.694	5192.11	1983.51	2429.69	1624.07	4652.21	3338.75			32	102	27	34	39	34	91	30	77
	3	16	4	49	0	36	18	26	2			201.095	5350.96	1351.04	2259.38	1873.08	1431.04	2861.33	7113.79	1502.08			39	51	37	42	47	23	84	72	56
	4	28	0	5	0	16	24	16	1			87.529	4017.82	1955.26	682.304	3126.03	2436.61	1576.06	3921.57	1312.6			40	66	154	40	62	31	82	107	63
	1	17	27	21	0	6	30	23	1			83.7196	5943.17	1775.28	2802.62	4490.27	1370.22	1337.29	5005.45	1466.26			32	46	43	42	43	46	59	39	116
	3	22	11	2	5	7	16	4	7			120.084	2105.13	959.577	1477.64	1693.86	1581.13	689.03	1020.36	1062.42			32	42	30	25	57	24	57	37	47
	3	18	17	4	11	6	15	8	0			117.409	1489.03	6336.43	745.094	2877.1	1147.17	628.165	6076.99	1245.75			43	22	15	25	46	16	38	36	36
	2	25	25	6	3	22	19	9	0			88.5318	3043.47	2249.96	661.47	1503.33	1985.96	3237.31	3241.54	949.964			53	43	56	73	37	14	12	16	94
	0	23	37	10	6	0	20	19	0			88.6665	3121.01	1246.34	1165.16	1870.65	172.312	1429.92	1325.78	6523.72			41	17	41	60	56	27	66	61	50
	3	8	15	0	5	19	24	42	0			291.205	3404.4	1805.26	928.418	3273.14	1208.29	1907.41	3531.57	904.602			58	30	33	44	29	6	60	51	31
	1	2	32	3	51	12	28	65	1			111.174	1367.93	1714.24	3972.96	2871.52	688.119	2894.12	1156.25	1066.33			24	37	30	55	51	23	52	48	52
	8	18	1	6	8	21	20	15	0			452.932	3847.36	1787.16	4179.12	3734.6	2389.87	3809.81	4579.62	1430.03			36	50	21	50	19	30	67	31	63
	2	18	30	8	3	38	23	42	0			96.5173	3953.4	1915.38	4360.08	2043.62	1633.47	1875.77	6422.93	1411.61			36	34	40	30	19	22	36	34	67
	4	6	25	14	11	22	21	2	3			137.441	2557.61	5814.07	4714.92	1134.54	1560.46	3874.67	1685.47	1610.31			54	32	63	42	39	31	35	19	75
	1	1	19	13	4	23	17	33	0			170.94	1714.81	8086.99	1861.1	2451.66	1596.54	1234.87	6122.39	1426.06			22	34	25	30	46	37	50	10	9
	6	21	25	29	5	27	14	26	0			134.189	5261.32	5891.95	2753.41	3210.11	1516.43	713.148	3827.63	3299.76			50	38	39	100	26	39	105	59	57
	0	0	28	21	0	6	15	18	1			102.319	1996.27	4362.85	2145.12	2695.77	1448.63	1255.7	2278.13	1115.33			78	28	75	119	29	25	43	60	106
	0	11	26	4	1	23	20	29	1			87.8507	883.393	1734.4	905.679	2777.78	1520.68	996.594	3257.66	1071.48			40	30	21	41	35	19	85	70	20
	0	0	30	22	4	14	17	0	5			164.41	2252.89	1542.71	2323.55	3208.43	772.714	1197.8	1068.57	3951.95			23	54	37	41	37	30	91	92	62
	2	5	24	21	1	16	25	38	0			118.86	983.22	3943.79	3078.66	2103.24	2572.23	2811.94	5882.02	1138.59			26	29	14	84	63	63	58	45	43
	0	1	22	26	0	36	29	39	2			137.722	832.78	3881.41	3961.43	1686.08	1820.32	2058.94	4849.82	725.614			42	10	35	94	24	29	20	58	6
	1	19	6	24	0	24	19	7	1			84.6654	6090.59	2086.54	3836.35	3263.31	2035.66	1153.63	783.828	3827.88			62	28	57	22	37	19	68	33	44
	2	1	18	9	0	3	6	11	5			115.439	728.905	2046.75	933.793	1039.27	1237.7	1308.78	8537.07	1551.16			49	17	29	34	61	40	58	45	44
	6	5	24	9	2	25	3	13	1			112.585	619.761	2124.76	7505.18	658.017	620.706	1836.8	7144.43	909.114			35	10	60	35	28	45	34	13	42
	1	25	15	1	0	18	8	4	0			94.1726	1887.01	2812.61	864.694	1770.13	2307.66	1241.35	4000.03	1709.22			44	60	58	102	21	29	130	37	30
	1	9	13	11	0	13	3	5	0			99.2785	7245.16	2771.83	2224.62	986.325	1680.06	5356.61	1097.27	3338.11			65	28	22	67	56	28	68	24	28
	0	2	10	25	0	21	33	19	0			77.5744	798.166	2139.01	3718.8	1486.51	2525.54	2788.45	7283.06	2662.86			51	14	66	58	45	28	30	86	39
	2	0	21	2	0	5	22	32	2			78.7162	1253.63	1274.65	4001.65	2781.89	273.073	1140.89	2789.86	917.983			77	21	34	67	54	86	51	93	45
	3	16	31	5	0	23	15	6	1			125.868	4984.83	1614.28	1112.23	1392.05	1823.58	1254.81	2627.98	738.941			48	25	48	50	74	23	63	96	50
	9	1	45	2	3	14	0	38	7			1875.24	996.662	1269.53	2260.67	1562.23	1563.57	487.664	2557.86	2810.85			51	28	35	42	80	10	78	147	51
	4	28	34	0	7	26	5	21	0			119.015	5160.8	394.899	1315.67	2156.51	1881.87	1506.79	3193.98	1738.38			67	37	41	33	48	54	44	82	35
	1	20	22	2	10	41	3	32	0			1071.68	6530.63	1991.7	957.887	1105.2	1930.09	658.218	4478.18	2750.61			59	36	33	44	69	41	58	81	45
	2	3	22	2	24	8	0	22	1			122.707	1716.61	907.636	529.608	7026.12	1256.65	2454.25	2175.57	2901.24			55	36	39	30	62	69	58	29	94
	0	1	16	2	9	21	9	2	0			87.3068	975.167	1007.24	568.807	1439.95	2164.24	1998.88	1550.35	836.797			70	29	29	115	65	10	36	61	31
	2	23	26	0	4	19	11	12	2			186.914	5316.38	2422.54	423.997	2160.42	1714.02	1303.46	715.22	788.051			60	31	36	33	62	68	53	25	25
	3	13	23	2	18	21	26	23	0			112.434	4995.71	577.794	1670.97	2564.92	2517.12	975.807	1508	1011.3			46	52	41	64	45	24	28	14	52
	5	9	0	11	5	24	15	55	1			115.542	3233.56	551.71	3416.09	2045.31	1705.52	1897.82	2492.69	948.983			67	31	45	34	76	40	17	60	91
	6	8	1	34	0	8	33	27	3			136.98	2108.43	1164.01	6138.51	1449.6	1316.5	3926.05	2539.87	336.019			55	42	31	43	31	14	52	51	78
	3	0	2	24	5	10	5	7	0			77.8204	1465.15	5904.07	4791.98	885.588	1342.29	1116.85	1911.27	1180.68			44	38	32	68	76	30	56	17	84
	3	8	17	9	1	11	12	8	0			266.298	2462.43	1136.21	2380.57	2004.28	1774.09	2590.92	1157.75	3014.05			11	41	61	28	65	47	51	37	29
	3	7	13	8	5	22	0	26	0			81.853	1422.71	899.224	2079.67	1062.37	1910.31	1312.13	1796.12	763.09			111	49	65	44	31	11	42	35	47
	1	23	14	5	9	41	20	45	2			80.5227	5981.41	2514.62	612.933	4366.57	1828.66	2779.83	3714.3	1383.63			42	34	31	58	26	10	46	85	63
	7	1	13	37	4	9	0	23	4			100.029	230.208	415.229	3809.76	637.103	1843.97	820.17	2380.61	2232.34			39	31	23	27	105	48	53	92	57
	1	13	4	5	15	34	2	8	1			87.6119	1259.77	1433.19	2614.88	5113.35	1894.61	435.403	1267.11	1229.41			28	34	27	45	24	48	14	105	27
	2	7	35	38	1	15	7	48	0			100.132	2101.61	2234.28	6569.09	2524.31	809.339	1819.71	5398.59	2040.37			42	27	63	60	36	40	38	21	24
	5	4	15	13	13	25	23	31	0			283.45	747.737	1966.83	8002.02	4467.89	1891.62	6710.21	6336.51	1137			41	29	24	40	24	90	24	67	31
	3	7	13	4	6	42	2	23	1			131.308	854.351	4822.81	3157.27	2342.17	2319.19	2180.79	6950.78	688.597			30	29	56	69	53	32	16	78	40
	0	17	20	15	3	21	16	17	1			96.5392	1469	1753.99	8523.52	8694.67	1633.09	2125.2	6238.78	869.24			70	57	61	40	52	22	53	76	43
	3	36	18	1	8	15	38	28	1			110.985	4949.89	2829.56	2671.36	1847.03	1556.96	1816.95	3045.28	1141.38			69	131	162	41	42	6	0	2	28
	6	17	22	30	4	26	0	15	2			187.538	4989.4	3154.3	7959.33	1817.14	2001.43	1024.34	3473.15	1376.98			33	33	38	47	43	71	0	47	44
	2	37	10	38	1	20	18	1	0			221.592	2344.95	2629.12	6330.38	1666.75	1989.16	2538	1442.24	2732.13			45	39	39	23	66	60	9	54	66
	7	18	21	7	3	11	6	39	1			113.834	5188.49	2396.38	963.1	1201.82	598.668	1876.84	2042.73	2545.97			63	35	77	45	59	41	13	26	44
	0	57	20	3	1	40	23	1	2			91.4208	5590.74	1565.05	1160.37	1330.35	1282.52	2483.9	725.986	1712.55			44	33	47	39	40	13	22	39	120
	1	2	0	20	2	28	27	5	0			84.916	527.275	1821.79	3896.63	4001.16	1848.42	7730.69	1052.16	875.414			26	44	50	97	49	19	7	48	55
	1	5	31	20	0	24	8	13	2			85.9956	549.252	2348.08	4897.53	747.448	2142.51	3683.92	1918.13	3707.23			57	39	58	40	21	32	51	23	50
	4	6	14	0	7	9	25	8	0			95.1658	831.082	804.298	1196.48	2161.12	4628.54	3072.55	1256.93	1254.09			25	39	6	28	52	30	14	26	71
	0	19	3	4	11	58	14	23	6			70.0101	2046.21	821.852	968.305	2926.81	804.505	4060.44	5394.29	2528.38			37	34	43	33	45	29	28	33	47
	0	8	13	3	6	2	21	3	4			76.3381	7046.35	2676.73	892.766	1554.31	971.97	633.33	1601.9	963.587			38	42	58	49	26	48	17	30	78
	0	22	12	1	2	43	5	18	0			90.0957	2085.09	3294	901.992	1535.31	1793.71	4701.54	8312.64	1014.84			67	34	37	45	17	20	38	36	85
	0	3	25	6	7	35	10	31	0			103.493	1004.73	901.006	4299.95	1118.37	1491.66	4382.82	4417.71	2069.35			41	34	56	40	26	31	21	49	98
	0	3	2	0	7	25	6	35	0			79.9413	1168.6	2558.32	763.067	1509.7	1737.89	763.239	3076.83	2860.79			69	46	33	28	17	37	35	49	57
	0	5	21	19	6	28	26	28	10			50.2663	984.931	842.815	3841.86	8065.79	796.04	2173.41	7340.63	4192.44			54	46	61	36	59	34	31	99	55
	5	3	12	27	3	21	20	18	4			161.553	1020.22	5877.88	3167	1697.6	1931.1	4802.28	3899.96	4860.83			40	25	34	30	26	48	53	82	47
	1	14	28	3	8	14	15	18	2			110.878	1293.96	7928.23	932.795	2475.11	648.963	988.029	4666.52	647.231			40	39	53	34	48	29	31	67	22
	1	12	28	12	1	14	1	19	0			122.487	1940.18	795.077	3391.74	7152.2	1568.1	547.872	1772.64	2045.13			19	42	58	30	37	26	13	62	58
	2	31	4	11	0	29	29	25	4			83.749	2696.79	1076.61	1808.62	1238.4	1921.37	2966.42	7298.01	850.882			47	36	60	54	79	28	34	63	34
	1	24	2	13	2	41	13	5	0			79.4432	2338.32	1075.09	3708.12	1416.35	2793.03	2279.04	1169.5	1401.31			38	46	45	18	65	61	29	48	44
	0	14	1	3	3	34	4	37	0			80.5202	2048.73	1493.16	728.895	2851.3	2177.13	735.978	4319.19	3050.44			80	57	31	14	38	23	51	38	68
	1	18	8	15	2	1	29	8	0			107.896	3798.4	2619.63	3518.78	3707.15	906.272	4374.34	1819.99	3850.53			30	44	31	48	28	26	35	38	61
	1	14	53	23	0	26	7	69	1			123.669	646.465	1691.4	3876.29	1344.39	2072.75	3047.31	3265.89	5479.19			34	62	26	42	28	41	44	74	51
	1	5	11	1	0	16	25	4	0			95.1358	1394.94	1546.43	625.931	1728.82	1814.66	1646.9	1028.35	2259.27			42	47	41	27	22	15	18	42	62
	0	13	16	9	1	21	2	21	2			117.68	1335.05	1458.64	904.264	1457.39	2341.21	745.92	5929.51	1119.28			49	24	38	73	78	37	31	49	84
	2	15	15	7	1	21	16	7	2			6532.08	3811.74	2159.9	1205.63	896.207	1762.97	3983.13	1716.25	1339.63			47	39	58	42	37	40	27	38	57
	2	5	20	2	1	2	39	32	0			104.556	624.142	2648.67	977.765	6428.34	297.086	2002.38	3249.91	1257.69			37	54	62	55	32	32	26	34	103
	7	5	19	27	1	0	29	17	0			573.688	783.795	1466.86	3261.91	1177.11	4246.9	1269.71	6143.61	4184.45			51	78	40	84	111	25	61	35	58
	2	15	15	7	0	31	14	32	2			107.231	3041.69	2643.02	729.316	1156.53	3480.63	1425.28	2348.4	910.602			60	55	38	39	46	35	29	38	118
	1	14	3	4	0	24	16	25	2			86.0272	5342.76	2798.37	1781.23	1809.93	1808.83	5258.2	7460.74	1289.73			11	66	37	15	48	28	42	56	64
	1	39	11	27	0	36	3	1	0			107.919	3767.77	2162.59	2056.11	1936.91	1259.59	1025.89	611.833	1880.4			29	50	43	28	31	46	11	35	72
	2	24	18	27	0	26	28	20	1			125.62	3644.45	2848.82	5876.02	876.367	629.568	1163.16	8112.9	1069.48			53	41	36	31	20	18	20	16	51
	3	4	4	24	2	21	12	9	0			130.99	1414.69	2349.9	2649.53	9063.74	991.927	1474.88	9237.66	677.471			41	33	19	58	62	26	34	59	40
	2	7	16	26	1	0	53	6	0			241.561	1239.11	1102.99	2827.89	1442.44	3951.83	4183.05	1109.46	1152.99			31	50	21	23	62	144	40	39	58
	7	2	5	44	1	18	4	18	2			124.181	2656.54	2686.43	4596.65	1802.13	1166.62	2091.22	1962.35	4760.21			51	34	40	49	81	22	24	56	45
	0	23	42	6	0	33	35	19	6			204.7	4007.74	2678.38	708.625	1764.4	2164.37	3556.61	1589.08	2285.3			42	28	40	35	31	27	52	68	70
	2	13	36	0	0	20	13	15	0			296.371	1207.29	2104.38	1621.24	1771.5	1872.75	2454.32	12916.8	2479.94			33	33	52	74	59	40	36	52	56
	0	13	32	0	0	15	26	17	1			103.326	2539.41	675.865	1431.88	1554.42	1172.85	2524.36	1479.99	1226.43			60	55	19	40	64	18	26	25	52
	3	0	9	4	0	23	8	13	0			161.957	399.322	711.143	665.04	1706.55	1695.07	1343.39	1675.01	996.648			30	50	14	31	35	66	67	40	87
	0	26	9	9	0	16	34	45	1			100.118	3942.75	4683.46	1937.71	1536.68	1684.83	3324.39	3278.15	579.087			134	32	26	28	115	40	43	93	76
	2	11	15	13	0	36	22	23	3			196.982	2372.79	1207.28	6951.54	1809.16	1784.19	5767.83	2605.45	1236.85			41	40	18	45	56	35	20	86	54
	2	50	33	21	0	17	18	11	0			182.219	1127.48	1105.59	883.247	773.453	1644.12	2655.38	2336.43	2144.13			33	47	37	51	43	44	34	54	109
	0	9	17	31	0	16	16	28	1			89.7401	1193.89	2384.74	5412.02	2178.92	1721.57	2622.56	4240.47	3491.88			35	43	15	60	77	45	50	43	57
	1	28	24	37	0	8	23	37	0			126.643	3681.99	3085.29	2333.21	1268.62	842.371	3864.99	4446.69	3871.1			20	49	13	16	32	40	46	43	65
	0	7	7	7	0	22	13	20	1			84.7947	1185.24	554.424	1655.83	1813.13	599.306	2315.52	1005.18	2085.4			39	32	73	26	100	46	22	47	59
	1	28	23	15	0	50	19	13	3			210.695	3366.75	1010.53	3534.79	1593.17	2216.6	1317.82	1413.21	1407.4			22	26	56	31	20	25	18	69	44
	7	1	18	3	0	6	10	2	0			114.945	790.184	1688.95	850.294	6384.93	1182.4	2994.71	1914.78	1238.71			35	23	29	22	43	33	8	30	58
	1	11	31	5	0	28	11	21	9			109.172	1158.78	3741.72	1050.57	1398.36	2388.04	2314.79	1823.89	1325.9			33	46	32	38	33	35	52	52	39
	3	21	19	3	0	24	6	3	6			166.188	4647.22	3747.54	848.248	1876.59	2013.08	2287.26	1541.51	2977.3			19	30	54	33	39	27	41	33	66
	3	1	19	15	0	27	15	30	1			197.739	588.359	1030.99	2313.1	2138.15	1763.06	1463.24	4215.43	1087.23			58	43	26	55	66	59	30	21	53
	3	12	24	16	0	20	3	2	2			175.827	949.825	3315.27	2983.08	2881.89	1861.29	810.278	2000.84	4322.81			39	49	33	66	14	23	35	28	37
	0	8	19	19	0	22	14	27	3			70.7613	1611.84	2508.72	3035.91	1793.82	1409.83	3413.49	1264.06	1089.93			39	29	8	40	7	40	37	40	29
	2	27	38	1	0	46	19	9	2			105.495	4791.19	1805.74	480.488	1789.35	1729.49	1725.32	1255.06	4182.87			51	57	2	63	12	14	29	28	28
	0	2	36	4	0	0	4	12	3			85.7177	766.368	2473.05	4675.35	1669.44	1377.68	1334.13	2346.15	4184.17			30	104	17	17	14	33	37	41	67
	1	25	30	10	0	22	29	65	3			81.635	2578.99	1124.05	3980.37	1224.46	1775.43	3477.47	3899.37	1490.75			41	25	19	25	17	35	77	32	13
	5	10	7	11	19	10	22	18	1			332.709	1633.39	2039.64	5314.73	4385.98	521.706	2576.62	2512.03	2099.01			36	38	59	32	8	30	21	18	70
	6	21	18	28	6	33	4	16	2			262.866	2771.24	1759.79	4925.42	9793.28	1708.87	1186.18	2136.89	1554.7			39	51	25	23	13	57	51	44	30
	2	4	31	1	10	28	7	44	3			117.853	1101.58	2920.64	938.247	3886.28	1810.69	1277.52	6783.03	1975.24			64	85	1	52	19	21	44	54	37
	0	24	31	17	3	38	6	18	4			77.9939	1351.18	1675.99	9099.04	1175.91	1679.38	1352.64	2226.06	2741.68			37	31	4	21	9	49	47	11	121
	0	8	31	12	10	19	15	22	4			83.0981	921.65	2463.61	2313.03	1736.57	2052.94	1406.28	1685.84	1217.38			59	21	7	29	10	39	28	60	30
	4	7	13	1	6	1	26	20	0			173.118	660.421	2539.11	1090.58	923.688	1642.57	3002.02	3292.03	486.177			92	34	17	40	23	38	36	53	8
	4	12	27	20	1	19	10	40	1			137.968	964.799	1962.67	2522.46	503.124	1588.99	3156.09	4477.3	1893.29			35	30	71	67	7	55	32	41	46
	3	16	21	25	38	35	23	0	1			119.174	956.635	2350.47	5305.55	6480.31	2091.51	2198.99	11740.3	6078.71			60	35	5	53	26	36	25	58	63
	4	5	3	32	6	48	19	10	1			456.148	910.929	6358.01	3755.44	2043.03	1561.45	2073.62	3256.27	1127.22			41	26	37	31	13	32	46	27	99
	6	1	32	2	2	7	19	0	1			138.969	1797.36	1708.79	1300.16	1359.27	1234	3527.11	474.508	1607.5			44	24	8	76	15	30	78	69	73
	1	4	5	24	2	21	25	12	1			99.232	989.205	1912.97	6556.33	1364.44	1971.16	3109.49	1884.51	1387.07			50	37	18	74	31	40	38	22	30
	2	2	14	16	6	20	19	1	1			155.466	582.939	1146.75	6582.5	1884.72	1479.18	4548.33	614.45	6121.25			28	76	39	38	35	36	85	11	74
	8	1	15	5	5	21	28	24	3			128.106	1231.75	1367.86	1823.18	1071.83	1011.57	2832.27	5346.73	678.398			44	71	16	75	34	60	37	15	54
	0	9	17	16	0	11	5	33	0			142.141	1928.29	461.969	6362.24	11260.1	1592.92	2543.25	5696.24	999.824			62	39	47	48	65	27	89	46	39
	6	9	0	46	0	44	6	13	0			166.92	923.58	1670.37	2633.34	508.787	1918.91	594.293	2046.72	696.807			48	29	19	21	32	63	20	48	22
	4	28	20	34	0	19	44	32	1			833.801	2790.83	1914.29	2803.39	819.971	1479.95	4545.81	3673.84	682.045			33	47	31	30	48	55	57	8	49
	4	10	1	11	0	1	11	28	0			987.032	1678.75	1474.86	1021.24	1459.89	828.634	1013.79	1656.98	4265.26			32	43	23	52	72	62	77	63	27
	3	6	19	30	0	16	9	38	0			185.046	1188.01	1312.7	2108.47	1203.2	1655.97	506.763	1756.38	584.862			50	27	21	58	84	19	7	21	65
	1	20	9	33	0	17	14	0	1			647.167	1596.2	2917.98	4143.72	2731.01	1825.75	1080.49	855.256	1368.24			45	36	20	41	42	13	8	63	73
	1	17	20	5	0	22	1	52	0			231.203	1980.5	3391.35	823.69	1269.85	1492.93	1362.49	2082	7022.29			30	49	33	26	15	20	67	81	68
	4	5	2	4	0	26	0	46	0			212.333	1180.83	1611.08	2907.36	2043.78	1350.21	1836.69	3804.17	3009.16			29	20	30	37	57	32	46	63	46
	8	19	6	2	0	46	0	34	0			119.733	2357.62	434.01	640.298	1245.25	1921.53	1145.51	2890.21	520.197			39	38	32	46	111	43	58	22	20
	13	14	5	3	0	26	18	35	0			205.415	2275.35	517.588	921.845	1082.61	1678.96	1782.3	3385.33	2919.63			42	38	57	140	51	53	41	60	59
	1	5	2	11	0	10	8	38	1			106.146	752.684	924.317	1361.43	3179.1	2681.38	2194.88	2781.28	3378.35			37	54	40	114	88	45	65	74	81
	1	13	4	34	0	17	5	21	2			169.79	1165.56	515.672	3765.2	2423.15	1402.02	2179.94	1594.02	4551.45			32	36	56	35	90	58	40	82	67
	1	19	3	40	0	24	13	23	2			111.813	3861.73	1090.38	4346.07	2732.85	2069.67	2606.72	3975.82	1023.64			84	33	47	56	39	25	71	60	80
	5	30	8	64	6	30	13	21	2			125.672	2077.9	1046.05	5264.99	1642.78	1546.21	612.628	2848.22	2984.49			38	20	39	43	45	47	49	51	114
	5	31	15	28	7	19	5	24	5			101.932	2599.54	1478.83	9109.51	3033.81	2105.76	4109.9	4785.82	1210.55			65	20	60	15	33	30	23	77	52
	2	17	25	7	2	22	1	10	8			127.854	4392.54	1106.39	1289.6	2213.14	2401.57	408.471	3397.41	2975.78			37	36	106	35	55	67	47	13	26
	0	3	13	9	7	24	7	37	1			93.5614	807.068	2107.93	1566.62	1849.52	2338.3	2711.25	4825.43	776.052			70	18	81	18	45	49	54	46	96
	0	33	22	9	13	28	4	14	0			143.329	3238.31	1218.35	2896.65	1910.27	2160.97	1235.94	10294.8	1473.69			56	32	25	83	51	68	18	57	73
	2	16	20	29	16	27	4	10	2			125.261	1520.66	946.979	4956.53	3230.97	1574.11	4400.39	1949.87	1073.2			60	18	39	29	21	40	65	41	69
	1	1	15	2	8	24	8	34	0			71.8175	768.491	2145.55	2435.23	1342.73	2002.06	2045.74	2882.18	3164.27			38	15	68	21	28	60	59	57	73
	2	3	20	22	4	46	25	23	0			294.428	1207.02	1937.57	2838.56	3921.51	1423.64	2511.72	4717.95	5063.58			34	36	19	14	57	48	60	37	45
	5	21	30	13	11	14	16	30	1			92.1787	5039.27	815.49	3458.37	2586.87	2755.37	2635.69	3445.05	1151.97			48	43	86	30	93	30	56	29	39
	3	2	9	21	4	27	13	10	4			86.1027	570.171	1641.06	3061.33	1350.82	1588.61	866.471	2698.5	808.217			35	26	31	62	52	24	70	46	92
	1	29	22	9	12	18	14	2	5			92.5911	3291.48	1325.07	2132.72	1893.95	904.111	1459.18	932.103	1478.1			39	43	80	49	84	28	54	38	58
	1	14	20	25	14	28	5	3	0			85.8677	5535.56	3486.94	8732.73	1209.4	1763.69	1646.62	864.723	1700.66			61	31	49	22	43	36	59	30	28
	1	19	36	4	6	13	18	16	1			99.0943	4195.18	1423.2	8678.66	858.444	1055.68	1863.12	7681.74	2944.64			29	55	38	39	53	62	75	52	63
	0	1	19	26	5	29	5	29	1			102.299	5008.8	1616.5	2839.4	1029.95	2466.02	610.695	4647.28	1457.66			35	62	40	21	30	40	94	73	63
	0	20	5	17	6	24	15	12	12			129.792	3997.46	3539.89	4696.82	2013.01	1344.66	2769.74	1823.83	745.279			42	51	54	23	37	24	67	25	45
	3	29	36	8	0	17	9	34	1			113.114	3843.01	625.72	3778.01	1272.06	1460.17	2052.54	1780.99	3832.3			37	31	17	25	44	67	82	30	53
	3	29	8	24	0	19	14	4	1			87.172	375.416	1713.11	4598.65	2344.79	1941.11	3318.01	1303.46	5060.35			35	36	38	54	49	49	11	83	32
	3	3	6	1	0	33	30	16	1			111.988	651.055	1323.97	1014.07	1622.37	1497.53	2915.16	1988.66	7040.12			88	27	48	25	47	29	12	49	55
	1	37	13	3	0	21	7	5	0			74.767	3929.43	2888.89	895.72	1152.7	1757.18	930.844	1157.81	5580.47			30	48	62	43	50	9	57	37	35
	1	18	25	14	0	17	19	15	0			99.8283	1361.95	1326.67	3079.79	1879.04	1721.85	2060.95	1788.11	1755.56			59	55	49	46	48	47	10	35	47
	0	14	15	1	0	19	12	1	7			75.6648	1364.97	4164.03	2097.42	2265.2	1699.87	1968.77	1001.73	1058.59			74	39	47	31	49	42	62	74	48
	3	7	14	26	0	18	0	1	0			102.45	7275.03	851.249	3727.32	1941.04	2543.32	3631.84	901.531	3264.13			44	59	22	42	47	33	31	105	57
	0	19	21	42	1	22	9	34	3			63.6139	3991.69	1048.37	5578.78	3117.5	587.817	693.704	3745.27	1235.65			51	98	19	27	18	21	12	48	61
	0	14	10	3	0	22	19	38	3			111.185	1155.42	4036	870.583	2190.24	1709.61	2091.18	5182.09	2482.95			36	31	36	30	18	55	37	17	44
	0	22	22	1	1	18	0	14	3			85.4251	2969.64	1215.38	715.209	4661.22	1412.45	667.587	3076.99	3581.41			23	32	48	35	4	24	125	41	15
	1	20	23	4	0	14	3	6	0			155.187	3889.91	3517.57	3134.41	1963.72	2313.2	1280.71	3447.59	1784.12			102	32	34	25	5	25	41	53	73
	3	2	21	6	0	14	28	6	5			113.18	681.836	1099.09	809.856	2138.07	945.552	1207.23	4101.21	1537.48			95	38	45	60	45	33	47	70	32
	0	26	19	18	0	18	2	44	0			90.58	3493.51	465.909	4029.7	1864.81	459.084	1095	3955.48	3240.04			30	37	45	62	59	90	76	49	20
	0	5	1	12	0	28	27	18	0			116.949	1179.68	1522.27	691.119	3191.4	1965.07	1031.32	1839.12	1159.01			34	34	14	37	66	30	21	50	86
	3	2	25	30	0	1	11	18	7			107.348	2557.62	1872.41	2512.76	1285.31	899.295	2991.61	2464.74	1432.11			32	38	33	47	50	90	45	25	20
	0	12	18	6	0	5	47	11	1			122.414	3585.68	3553.51	1279.44	634.579	535.249	1907.33	1274.29	1505.75			25	49	59	39	78	12	39	12	25
	0	7	2	5	0	1	17	35	0			81.7433	634.002	1480.38	692.673	758.321	1047.82	989.694	9616.6	1881.46			40	33	128	42	59	48	42	13	53
	3	10	29	21	1	8	10	19	0			163.55	722.453	1443.73	4280.23	7529.84	756.43	547.493	2149.34	1307.96			33	56	2	59	3	53	79	35	54
	1	8	24	19	0	5	41	25	1			115.272	1279.85	410.21	5867.35	2808.96	605.026	2683.05	2006.75	1045.3			30	53	40	58	9	16	27	27	49
	1	28	5	5	0	0	18	20	0			101.2	5029.45	1992.16	1221.54	1369.3	739.243	1291.26	2950.69	5853.52			21	73	37	119	10	10	26	51	47
	4	14	7	22	0	21	3	53	2			104.101	705.363	1915.44	4640.28	1563.87	2012.92	988.821	2424.85	1683.65			51	32	47	49	8	35	10	66	70
	0	21	29	8	1	25	13	24	1			100.123	8744.89	1072.64	1847.37	1071.19	1690.13	3770.82	1384.14	1338.14			34	40	33	34	15	38	22	68	62
	4	10	16	15	0	20	16	9	2			112.204	678.001	2029.04	3748.18	2356.52	1393.87	3648.7	3469.38	2522.21			42	44	40	34	12	50	57	22	69
	3	23	26	19	0	27	10	15	1			231.568	5341.75	924.336	4912.28	5051.68	1754.79	1082.01	2985.36	953.457			50	52	69	20	8	29	11	32	25
	1	3	14	12	0	15	17	31	3			114.681	1971.59	441.584	1044.12	644.425	1861.15	809.795	2904.3	1435.82			22	37	47	21	20	34	75	26	29
	3	13	0	9	0	28	17	38	2			145.279	1199.75	1859.86	1114.69	964.243	2258.59	1466.32	1831.49	1419.72			32	40	48	27	21	28	39	33	57
	0	22	27	8	0	17	36	33	0			369.333	2956.14	1281.02	447.779	1046.89	2172.38	2095.92	3593.14	1240.66			37	49	69	32	3	61	57	13	94
	4	25	26	28	0	18	3	60	0			146.152	3142.15	802.913	1446.02	3846.68	1762.8	924.674	2765.3	3331.59			61	38	62	26	21	30	32	36	94
	2	23	1	14	0	15	16	18	4			383.207	4679.29	1647.08	886.34	1714.68	1239.17	1181.65	2213.51	4573.17			42	99	50	34	19	52	43	17	41
	2	26	8	4	0	21	41	39	1			345.832	3472.11	2726.12	1891.21	1738.78	1750.2	1229.46	2765.17	1654.7			35	46	34	62	11	10	47	11	25
	0	23	22	4	0	3	0	7	1			449.802	7805.97	2651.74	1174.04	896.953	379.794	1935.61	2367.39	5048.87			69	40	72	66	12	38	33	34	112
	2	15	24	2	0	28	23	6	2			128.112	3949.79	2258	570.518	1174.56	2211.52	4954.15	2184.63	3796.55			64	28	33	1	29	38	31	62	64
	0	12	26	10	0	18	1	19	5			78.9418	1550.19	2670.69	1320.76	1102.19	1265.19	591.184	3800.13	1510.76			68	55	62	31	31	52	30	75	49
	2	29	20	22	1	22	7	23	0			126.447	2481.81	1393.16	2210.45	3269.34	2287.02	1252.33	3832.1	5041.92			54	57	56	51	31	53	20	27	43
	0	5	1	22	0	26	25	1	0			135.287	2397.84	2320.8	3026.35	1047.41	1229.52	837.979	1343.65	4249.6			23	30	62	18	23	33	29	40	119
	2	21	18	12	0	21	8	1	5			130.834	7357.56	319.965	2948.69	725.949	1810.03	1394.86	2349.13	1240.75			31	70	83	82	48	61	27	64	102
	1	0	4	1	0	25	9	47	0			92.0932	1454.06	2457.67	487.694	2648.48	1506.1	1610.29	1280.34	1287.11			44	52	89	66	39	62	29	33	42
	11	24	26	33	0	27	3	60	6			107.502	6340.24	426.519	3259.34	757.886	1443.57	573.778	4834.68	1261.68			81	37	35	75	52	27	36	79	61
	8	2	2	39	3	35	17	28	0			155.764	1074.89	1394.8	3484.21	1664.65	2044.74	2189.77	8236.75	6214.33			120	47	49	60	76	17	14	63	94
	1	17	24	24	11	18	19	6	0			149.071	1370.58	1896.3	3386.98	6200.13	677.928	3171.16	1681.44	7534.23			98	62	49	28	35	29	33	51	73
	0	1	1	32	11	50	8	20	2			205.39	2037.61	1005.59	2238.4	6712.64	2808.51	1739.86	4357.17	4134.64			50	34	55	89	55	37	83	4	78
	1	6	22	20	10	22	46	23	0			88.2073	1490.96	3081.34	3580.53	8417.92	1445.31	3658.1	5009.79	1263.1			29	47	54	17	64	13	75	38	125
	1	29	22	10	16	22	12	0	0			521.851	6308.7	1923.38	1320.76	8470.77	1714.13	1359.9	1042.69	2159			19	53	67	47	20	34	18	67	40
	0	3	19	0	9	9	17	14	0			132.759	1092.54	892.953	1088.46	2422.54	957.978	1551.09	1491.55	1544.51			29	45	42	16	29	29	36	36	71
	7	26	16	17	6	26	50	5	2			307.095	4259.14	1806.99	3170.76	1317.09	1638.47	1206.72	2659.67	2351.62			39	47	29	65	110	29	17	37	63
	2	22	27	12	9	25	14	45	5			126.579	4164.37	520.707	1894.78	1482.64	2115.4	1800.69	3569.61	1248.29			59	52	55	41	52	60	59	52	58
	0	37	10	14	3	30	49	8	4			192.991	5744.68	478.678	11370.2	1092.96	1055.07	4113.26	1562.51	4933.16			40	40	24	75	49	38	19	32	39
	1	19	7	9	3	9	28	3	8			182.733	810.462	1820.31	741.814	1697.87	671.11	1920.92	453.034	2417.22			38	49	38	17	54	39	78	54	90
	2	13	21	31	3	22	21	14	2			162.938	725.06	1850.21	4673.06	1857.08	2821.47	687.143	1689.7	1236.77			24	57	35	63	27	25	13	64	90
	2	28	16	16	9	29	11	52	2			242.755	5449.83	2118.03	6466.36	1869.56	1498.4	2097.89	3539.01	2297.1			40	79	89	26	30	10	17	97	67
	1	18	23	6	0	28	2	3	1			376.582	5902.99	524.048	1597.41	1462.21	1498.56	2426.02	1029.54	1822.7			59	59	56	24	44	67	17	58	39
	1	16	41	7	0	6	2	1	1			133.257	5379.9	2241.1	6288.08	1869.74	522.764	1398.57	624.06	1771.27			29	59	93	42	58	47	16	74	23
	4	10	28	11	0	21	1	17	0			139.905	1438.34	1554.17	5825.66	1813.51	1899.53	1312.5	3528.93	4135.45			35	55	87	37	71	18	12	33	82
	5	25	25	3	0	18	23	15	5			518.392	4399.55	3296.31	6783.39	2061.14	858.476	2396.39	4678.38	1895.61			37	71	58	90	39	46	28	15	27
	0	13	16	10	0	22	5	1	4			149.714	1786.35	2681.15	2312.69	2156.27	1965.3	2985.09	1471.01	1792.34			34	48	91	46	68	83	24	7	64
	3	20	22	6	1	14	7	2	0			146.792	6087.93	1670.8	923.401	3455.12	1356.93	1065.5	2642.62	1646.81			67	52	56	20	42	13	12	23	32
	1	2	46	8	0	13	23	18	0			152.378	3051.8	1518.52	19433.5	4658.05	2062.66	4055.93	5512.43	1570.38			51	88	37	39	44	58	42	28	48
	3	2	23	24	0	13	3	16	1			161.698	324.53	1871.28	5810.69	1230.33	719.363	627.708	6466.73	3321.68			41	28	44	41	48	44	34	33	44
	2	14	24	27	0	11	22	11	4			116.667	445.769	3130.95	7560.7	1907.11	1561.91	2748.25	5149.05	5490.65			52	37	39	24	48	26	63	24	12
	1	21	42	1	0	3	16	3	2			136.751	5675.18	437.977	702.484	1804.61	551.952	2032.85	2171.13	2007.56			57	45	39	26	78	24	29	34	23
	3	17	4	14	0	22	22	26	1			133.037	1300.64	649.055	4276.76	1785.14	1417.67	4040.37	3204.51	737.154			41	50	51	26	42	27	45	21	76
	2	5	5	22	0	24	12	35	3			156.293	1244.05	1517.89	4468.74	1915.43	2002.66	3397	2994.73	1415.26			54	32	44	30	53	60	81	55	50
	4	16	3	4	0	29	8	14	1			116.379	1828.72	1745.59	985.848	1482.74	2061.42	644.528	1846.65	2482.3			37	45	26	45	29	30	47	51	29
	0	10	19	8	0	29	10	27	3			118.932	4130.18	1170.76	1221.55	1471.97	2040.36	927.555	4394.53	991.838			29	95	41	26	48	38	40	66	38
	3	3	17	1	0	16	17	3	1			119.165	1226.45	1779.06	647.727	1635.64	708.329	1325.56	740.168	1472.48			52	32	59	50	35	22	73	34	22
	2	27	23	5	0	23	28	27	7			147.172	1817.44	503.027	2060.37	804.713	2307.61	1396.56	6550.42	2162.65			35	44	23	24	71	19	68	67	41
	3	8	4	6	0	23	27	44	3			100.898	4108.56	1308.31	2059.8	1216.46	456.578	1197.15	4336.2	1413.7			56	54	28	44	92	85	48	39	61
	0	12	25	10	1	17	30	25	3			87.9383	4616.07	808.753	1552.56	2058.51	1902.5	3559.67	6467.22	3506.82			36	56	138	27	53	49	52	55	78
	1	15	13	3	0	9	16	48	1			128.412	4171.79	909.108	1025.58	1594.6	760.43	2445.6	4688.22	5092.17			49	43	38	43	72	74	32	39	83
	0	24	11	5	0	5	7	25	0			83.7322	4331.24	1247.02	2645.85	1586.96	1482.61	4013.67	5565.44	713.008			50	37	44	71	41	38	22	35	38
	0	2	15	3	0	20	9	31	2			72.2458	284.748	1505.85	1745.16	2356.29	1971.14	2100.66	2239.49	1590.5			42	27	30	70	43	35	34	32	48
	0	5	24	4	0	23	18	15	3			126.912	1958.34	717.832	3449.06	2258.02	1788.47	6601.18	1433.98	2172.29			25	45	108	27	42	30	37	82	47
	0	0	3	3	0	28	18	3	1			129.081	4664.76	503.605	5210.78	1377.26	2447.55	1163.18	952.793	4344.28			115	80	43	45	23	6	34	63	65
	1	8	0	14	0	23	2	9	3			84.9009	1136.19	2651.36	3281.44	7267.47	908.037	3779.29	2383.5	2653.71			19	30	28	85	12	32	35	34	28
	0	0	19	9	0	13	9	29	5			105.634	4991.94	4546.04	1423.77	658.027	821.402	893.655	5038.14	1059.5			33	40	35	31	62	37	41	62	64
	2	33	14	15	0	3	24	10	1			97.409	5248.5	2985.92	3883.42	1207.27	589.116	1359.4	8396.08	3980.93			46	43	30	35	17	45	32	34	35
	0	53	16	15	0	14	5	20	1			76.9231	2743.51	3152.28	2931.75	2259.9	1546.86	692.415	2989.93	1427.06			44	65	38	36	86	12	57	27	104
	1	5	14	3	0	14	19	3	21			73.2252	882.865	290.911	2312.32	4447.03	1495.86	4137.99	2968.09	3637.43			40	36	28	31	34	41	38	43	36
	0	10	0	3	5	9	6	36	1			85.8533	1305.73	3066.48	1133.89	2132.18	2396.12	2938.07	3233.65	1314.55			49	27	65	100	75	64	11	35	115
	1	2	13	20	2	27	9	50	1			77.6188	503.206	2495.11	9964.18	2381.19	2062.8	823.157	3789.88	1074.09			40	81	74	32	31	30	49	64	69
	6	3	41	12	4	23	19	10	1			169.525	788.28	1562.5	3433.99	1086.17	1870.72	4079.51	914.092	2399.2			40	48	15	37	85	7	49	38	52
	0	6	10	20	5	21	29	35	15			98.9897	3656.33	13953.5	5431.01	2574.35	906.586	931.722	5914.47	1943.06			39	48	31	37	36	61	60	38	63
	0	4	29	18	3	9	18	3	0			73.0584	1279.75	1615.62	4918.94	1115.71	1871.21	2266.63	2218.83	2791.76			35	16	43	18	37	9	35	35	97
	0	25	16	29	5	26	15	7	1			80.7764	1431.6	1836.93	3987.17	2383.43	1946.03	2114.08	3948.1	1432.59			44	33	28	23	59	4	27	60	56
	2	39	14	14	4	24	26	4	4			184.937	1652.04	1451.79	4845.65	1579.9	753.222	1258.82	1258.58	2923.75			34	44	41	12	38	28	28	59	70
	0	12	12	27	7	16	1	7	14			66.8212	782.913	947.775	2617.04	2149.78	1861.91	1164.48	4031.69	2759.78			32	54	54	21	45	12	27	75	74
	3	1	22	11	6	28	21	3	2			96.3914	1154.92	1805.16	3829.4	1505.59	1313.35	3856.15	1154.5	9376.29			42	66	80	21	67	31	32	34	43
	2	1	23	27	2	21	0	3	1			100.644	2634.19	2228.64	4441.2	1229.48	914.468	404.706	828.273	1863.93			61	48	44	25	81	33	26	20	13
	1	5	7	14	4	2	10	2	7			94.6712	4462.22	1213.43	4765.48	1435.38	319.876	1330.01	404.332	2079.8			52	46	58	14	36	50	40	53	113
	4	15	2	5	5	25	16	9	1			219.658	1788.13	1588.7	525.117	2634.81	1033.92	1059.9	2091.08	1754.7			45	35	47	26	88	22	41	46	23
	5	8	18	5	8	20	0	11	0			110.936	1010.25	2119.76	793.979	2138	1678.56	492.124	2223.09	1408.95			22	53	35	29	35	14	73	62	36
	4	23	8	6	6	18	5	20	0			137.012	3598.29	2144.59	2993.1	1921.75	1695.04	1174.78	3734.21	1639.3			25	30	53	17	36	49	17	55	70
	1	5	48	5	2	1	10	25	0			92.7765	955.649	990.328	1605.99	1044.66	1642.25	1111.28	3087.44	990.69			32	41	63	48	19	20	97	50	58
	2	18	15	0	0	23	15	32	0			104.477	1258.55	1016.83	1086.24	1191.82	1503.72	2121.64	4029.66	1387.64			62	33	19	31	43	41	38	85	67
	0	5	5	6	0	40	17	3	1			127.951	7222.49	1735.93	4403.47	2123.23	1748.09	1406.56	1508.45	4490.69			20	26	70	29	50	60	30	48	46
	6	9	18	18	3	28	16	11	0			197.341	3247.89	1376.79	4067.19	978.134	1963.8	4837.48	3256.5	1050.67			30	85	18	27	48	40	19	30	92
	1	31	25	4	7	30	18	26	0			422.835	1140.34	3810.53	1161.69	2725.17	2055.24	1053.88	3184.78	1121.95			43	28	16	54	31	14	53	41	60
	0	3	27	26	0	10	2	32	1			110.052	884.745	888.202	4521.65	1598.75	444.286	2324.43	3258.82	831.511			38	32	27	90	52	23	19	27	65
	5	35	23	1	0	19	10	17	0			147.477	2696.36	891.124	4491.24	3437.64	1450.8	940.492	4060.18	1434.84			46	41	42	37	21	4	36	19	65
	2	17	19	7	0	16	15	8	0			119.018	1203.54	857.798	6926.27	1818.85	1456.5	3515.3	1135.99	1237.04			51	47	28	77	69	43	27	16	33
	2	38	30	25	4	2	11	44	0			1099.52	3329.89	4459.64	2500.73	2144.74	423.226	1943.94	3121.64	2425.01			48	26	38	42	13	32	60	124	25
	0	8	14	35	0	14	25	18	0			78.3587	2372.17	4284.24	2881.53	1601.3	2030.98	614.093	3428.12	1647.4			62	38	17	51	37	21	84	52	44
	0	32	9	19	5	19	6	5	2			110.295	4054.02	682.067	6901.6	1632.03	1564.1	543.605	2355.8	1225.55			50	51	25	13	44	39	79	14	77
	1	12	17	14	1	24	9	3	0			100.448	983.618	1343.22	3773.04	1086.85	2597.49	676.541	632.335	3850.96			60	48	95	22	31	18	49	25	57
	1	10	4	16		17	20	29	2			106.214	3994.46	1354.47	5936.35		1515.81	1395.99	2069.45	1920.84			36	39	26	39	39	13	76	70	61
	0	27	12	49		14	6	60	1			116.908	4017.07	1592.7	4084		1697.65	725.014	3833.73	2406.88			50	21	51	83	24	32	59	50	44
	1	9	36	5		24	8	38	0			110.946	1757.55	851.916	1598		1586.64	988.759	6483.64	907.243			56	30	30	29	21	63	66	13	79
	1	22	6	9		20	23	30	6			93.8289	1402.09	870.388	2528.7		1958.31	2873.18	5089.33	1337.81			60	92	26	75	35	32	39	17	47
	3	21	12	11		10	2	9	3			130.942	3072.54	936.932	1663.93		1420.75	1419.4	4722.17	936.991			49	55	44	33	18	37	43	30	37
	3	9	11	4		22	24	2	1			113.74	410.075	2274.78	2677.81		1553.12	2575.13	1524.84	634.055			67	46	26	25	39	20	47	50	53
	0	30	22	5		14	2	33	10			114.894	3827.79	1219.64	3202.72		1868.73	611.749	4310.75	1805.13			43	81	34	44	29	21	35	37	62
	2	5	11	7		17	4	0	1			156.121	695.873	1267.21	3227.83		1722.92	1412.33	800.135	3007.4			33	45	11	64	74	58	37	40	27
	1	25	6	22		27	19	34	0			150.836	4248.97	2312.51	3869.15		1097.88	1451.97	4763.55	703.185			56	43	57	32	28	38	34	61	39
	0	17	21	37		15	0	17	1			885.972	1622.46	2690.75	4094.58		1433.15	1740.01	1673.35	1200.7			51	33	49	41	34	10	11	50	25
	2	29	14	1		25	6	13	2			227.643	5830.06	2343.95	959.313		1305.51	1389.53	1636.62	1996.03			68	44	32	28	58	32	40	13	30
	1	18	23	0		21	11	29	3			475.245	1577.33	4971.31	2618.15		1944.85	2014.33	4488.48	1422.65			48	65	22	36	27	36	48	73	48
	0	3	15	20		14	1	10	4			277.011	4675.62	2862.13	6471.87		2614.12	447.45	2490.19	1534.46			44	47	31	51	49	52	37	70	53
	0	20	38	18		42	0	0	2			118.474	2525.59	2756.54	5565.71		2040.76	1894.98	1131.44	976.462			49	43	62	75	59	36	25	43	29
	0	15	8	35		22	29	1	2			105.248	3443.83	3373.73	3678.13		2652.88	2144.27	1563.05	5236.19			85	37	23	33	34	25	47	71	32
	1	36	29	20		9	33	45	2			123.998	3207.6	2779.99	4848.12		1286.2	2664.55	2845.14	2577.28			35	35	42	10	8	34	40	39	74
	1	17	12	39		25	24	47	5			122.669	2654.26	3231.42	5450.04		2395.04	1207.95	3173.72	6394.33			41	54	9	15	14	34	50	23	49
	1	18	14	48		29	13	29	2			130.678	3168.61	1067.13	4329.75		1527.19	1835.41	6530.25	3446.33			44	37	16	27	6	15	38	63	70
	2	3	12	15		14	17	20	2			441.937	1034.22	1043.94	5163.18		1100.54	2134.9	8128.47	5869.99			28	37	133	57	6	39	50	40	82
	1	5	13	23		22	17	1	2			137.03	1965.3	387.017	2977.69		1690.23	2746.5	701.867	1281.9			41	41	18	27	22	35	44	62	47
	1	15	3	2		22	15	9	1			106.054	1238.39	2996.79	630.564		1907.04	1974.98	1342.2	7300.77			41	42	57	26	40	63	34	96	1
	3	10	16	20		21	3	11	1			129.978	3344.13	2489.88	1579.03		2091.82	436.283	1345	1068.69			32	36	49	65	30	27	61	34	24
	3	22	26	4		25	1	44	3			110.022	3680.22	2606.23	457.566		1635.19	393.861	2574.4	3780.38			25	85	19	44	42	37	73	41	29
	6	11	14	11		24	14	13	3			164.018	4334.1	2816.96	3708.21		1655.85	3138.58	4494.62	2779.74			37	28	57	55	44	24	25	53	30
	2	1	26	6		14	20	27	0			123.061	479.775	370.939	1985.59		1761.98	833.909	7407.87	2948.8			44	29	40	53	46	27	69	50	54
	3	17	1	19		6	12	1	2			312.464	4446.26	3936.63	4410.81		1160.42	450.337	789.779	3890.19			24	53	83	22	66	34	59	24	53
	0	25	23	7		17	21	5	3			106.659	2296.14	1671.27	2517.55		1891.28	1146.97	7320.93	1040.7			31	83	55	49	68	34	41	12	131
	1	7	17	30		21	7	12	1			101.132	818.145	3320.89	6451.62		917.375	1613.17	3749.11	1059.98			41	25	39	49	80	27	32	37	52
	2	10	27	13		13	17	4	2			109.112	498.387	1375.41	7743.26		1396.75	1216.61	3414.44	1116.6			25	32	64	39	57	32	5	23	62
	3	13	23	14		22	5	0	2			185.416	1029.66	725.966	3788.75		1697.26	1523.66	1004.46	2589.49			54	49	23	71	68	36	38	25	55
	1	1	2	18		20	18	1	3			128.422	752.35	600.334	4718.75		1096.7	1290.82	760.029	3113.74			45	43	89	33	25	35	38	25	68
	2	6	9	25		18	29	37	8			193.936	1926.26	1608.46	5031.53		1780.76	4011.79	4484.32	1366.88			44	45	19	33	10	37	12	66	62
	3	2	12	1		33	25	7	7			156.646	487.218	1025.4	202.333		1394.96	1183.3	3207.53	1742.77			86	54	18	77	83	67	24	31	47
	2	8	7	16		23	32	15	7			144.421	872.429	377.289	1495.74		1858.64	1238.5	2165.79	3275.34			72	58	21	37	86	14	24	59	69
	2	7	2	41		29	33	15	5			165.9	976.965	2210.33	4374.29		1916.45	943.542	2061.37	1241.01			40	103	31	66	24	27	12	44	78
	2	19	9	4		21	30	29	8			118.278	4857.71	2089.29	878.726		876.803	2317.78	4325.75	1261.91			74	64	22	28	34	9	17	54	51
	0	4	1	26		25	45	2	6			162.902	554.015	2454.48	4844.02		1605.33	2572.01	840.826	4217.4			24	51	114	38	30	33	44	50	30
	2	0	19	31		3	27	4	4			322.585	857.262	1673.94	6846.97		903.572	3482.17	1701.72	1475.84			45	49	39	27	44	44	15	45	25
	3	18	35	6		10	10	0	4			173.979	3926.17	2697.52	993.517		2224.13	1299.46	1527.89	2225.24			54	40	21	44	114	22	45	36	68
	0	34	22	45		14	45	44	0			114.618	3971.27	1085.77	2899.37		940.111	2468.98	2555.85	2765.02			23	29	67	41	54	26	56	39	35
	2	5	26	11		0	3	3	6			133.269	669.654	1311.06	7257.22		366.601	4234.15	1975.29	1660.4			58	65	91	55	69	40	64	65	36
	2	35	21	24		15	23	22	3			104.005	4677.76	1614.28	6529.48		3625.75	2404.96	4914.01	1430.58			33	51	27	47	6	33	31	51	73
	6	11	20	11		11	14	10	1			152.099	902.185	1628.02	1847.96		2336.19	2390.07	2268.6	1417.91			43	45	34	48	36	42	43	47	78
	4	14	27	17		15	25	32	4			206.764	810.492	1597.68	6051.53		2010.64	4947.54	4574.74	1393.36			30	58	33	51	49	38	39	43	67
	5	8	0	8		10	4	23	2			143.374	2217.27	1879.89	2163.08		2713.64	1373.38	1561.71	811.42			47	76	104	38	31	7	48	94	35
	6	3	22	15		4	3	67	0			152.382	1473.27	1407.25	7542.47		2649.14	1617.52	2541.18	1056.69			37	36	36	21	23	43	22	40	54
	1	6	23	6		22	33	17	2			151.798	1898.98	1524.58	2406.36		2352.49	1843.8	7291.26	1869.43			54	63	32	19	40	29	24	27	67
	0	4	26	10		16	19	13	2			117.832	2199.26	952.935	2876.7		1583.75	1016.84	3621.45	1582.55			46	70	33	30	44	34	69	85	50
	1	11	12	4		21	8	18	0			110.545	878.754	622.804	624.016		1717.37	2562.72	2490.64	585.084			29	31	52	31	39	18	70	90	66
	4	14	10	11		8	14	11	0			200.388	1195	537.166	2675.03		1663.74	4197.16	2024.5	1642.39			46	33	11	25	34	49	60	49	53
	1	5	5	12		7	10	8	1			139.085	1390.47	3839.96	6647.2		860.418	1335.18	2976.7	1522.06			33	42	58	19	45	31	37	50	88
	8	6	14	6		1	13	5	3			147.854	1130.65	1262.66	4116.33		601.796	1795.82	2049.24	957.416			58	43	17	20	34	48	70	94	56
	2	3	27	6		1	1	15	3			106.868	529.941	1268.77	1685.57		520.54	863.49	2214.89	1790.73			50	36	39	40	58	32	21	46	61
	0	8	3	4		16	21	46	2			96.1732	1636.61	4006.71	1716.33		1434.82	1234.82	4064.62	1670.69			46	96	31	31	69	23	25	35	49
	0	5	14	18		22	4	0	2			80.2375	914.494	3197.64	5421.58		1556.74	751.023	417.981	1586.17			28	80	74	25	44	49	26	75	62
	5	26	19	1		19	14	28	2			127.852	4514.33	1521.16	2695.21		1327.46	1753.75	3178.82	2732.91			25	52	73	47	57	38	30	68	84
	1	4	22	20		15	6	13	2			95.7143	1210.49	2134.8	5637.28		1033.95	836.062	7544.89	1265.2			35	30	80	114	70	43	59	37	63
	3	15	24	2		4	25	58	4			193.241	964.376	758.65	1701.77		678.963	4308.51	3835.64	5217.39			54	44	37	13	14	61	20	37	57
	2	21	3	10		9	27	5	0			190.284	3934.64	555.828	2389.11		1485.54	1021.96	1830	2600.56			55	37	52	48	21	14	32	43	62
	1	3	3	22		27	13	48	3			128.644	4114.33	885.745	4631.47		967.075	922.319	4456.98	1232.12			27	35	37	34	60	15	23	85	54
	2	6	17	11		25	0	11	0			184.68	708.241	872.056	4337.55		1433.43	1356.3	3461.57	2534.36			38	32	49	46	35	26	26	35	40
	6	9	13	19		24	10	22	0			167.807	643.437	2748.5	3691.11		3091.13	2366.68	5390.44	1380.85			35	23	55	37	76	34	44	86	68
	2	23	5	5		18	2	25	2			173.346	5628.53	1233.7	1505.76		2123.7	695.285	3435.73	3745.54			51	68	48	46	34	38	31	33	89
	1	9	14	12		7	13	1	3			177.056	1062.86	2606.6	905.797		1189.9	892.097	2554.15	4122.59			29	20	17	31	60	22	65	68	87
	6	33	16	19		10	1	0	2			231.693	1102.68	1427.38	2528.17		1076.2	663.106	2513.03	2026.02			48	60	18	64	46	44	17	54	90
	7	4	3	8		11	3	9	3			457.001	1132.13	4339.54	2106.32		1577.02	749.471	1033.21	1159.61			53	68	50	52	26	35	28	52	84
	5	14	14	41		13	22	6	3			94.3011	5496.9	695.55	5423.62		1219.51	655.695	1021.89	5079.58			17	55	45	59	12	39	35	48	40
	0	10	1	19		21	9	10	3			102.284	1340.41	1907.58	2335.68		1814.12	1048.8	3541.13	3054.41			63	3	72	90	23	61	55	39	63
	2	14	9	2		21	4	25	5			129.269	826.269	1191.62	1531.81		1365.71	1956.6	6137.96	4933.75			46	34	58	39	15	44	57	63	47
	1	9	21	24		40	29	5	8			265.649	1202.57	1086.73	2503.41		2178.78	1200.76	1766.85	1223.9			38	29	57	46	85	59	29	62	96
	0	17	9	41		38	2	46	3			182.959	4303.08	1618.41	2088.47		2458.94	1052.27	2848.2	4022.54			85	16	62	85	77	27	28	69	42
	8	6	3	14		25	24	30	1			178.828	804.506	2558.51	1122.1		1443.05	2327.12	3794.17	1324.97			33	34	34	46	37	47	93	44	32
	0	38	21	3		35	39	19	2			110.92	4704.41	645.837	3440.41		2595.75	2195.41	2161.75	2260.79			35	52	24	66	35	32	92	90	68
	0	4	6	38		23	4	27	4			165.96	2937.05	574.693	3071.32		1579.9	1126.02	1377.89	1345.27			38	12	46	37	31	31	32	84	84
	6	15	2	21		10	3	25	3			235.835	3070.79	2836.61	1803.02		1388.45	838.812	3121.41	3075.82			41	40	45	30	97	24	45	61	45
	2	3	11	10		1	39	23	0			283.98	3220.27	480.352	1461.77		369.003	1539.68	1466.43	2193.68			29	52	91	76	43	31	52	45	103
	0	20	13	16		22	13	1	0			103.163	5201.31	1708.96	3617.04		1953.79	689.15	593.104	3271.59			50	37	26	38	69	43	80	34	75
	1	1	6	9		14	8	24	3			2617.84	754.441	2304.01	1313.42		1032.05	1091.92	3236.26	2567.36			20	53	86	21	70	33	33	49	53
	1	15	22	22		24	16	31	3			207.044	4463.02	1282.03	1778.8		1653.46	747.14	1434.46	3306.4			63	53	22	56	60	19	28	39	77
	0	20	3	3		16	33	21	7			94.4605	1283.99	1557.49	2403.5		1621.17	989.366	1558.07	2908.05			35	39	23	49	60	36	50	75	31
	1	21	24	1		20	18	2	5			132.592	3662.85	2104.34	2241.28		3183.36	1430.63	820.165	3197.57			46	61	53	31	81	10	54	69	26
	2	21	18	16		19	21	20	0			315.65	1449.28	2223.76	2423.61		1690.68	1167.39	2832.74	4433.68			42	55	53	39	52	46	4	55	35
	0	3	24	6		16	47	4	5			75.9077	689.825	370.174	1260.93		1083.82	2023.42	496.256	1499.71			18	39	48	50	127	26	53	29	41
	4	15	0	16		18	20	27	1			129.86	1808.04	1167.33	6244.69		1055.62	2410.44	2269	3503.36			47	48	44	77	23	43	92	48	34
	1	21	6	13		7	1	0	0			84.6171	1351.4	1016.34	2815.09		1090.07	1188.56	550.544	1057.6			81	46	32	37	73	19	53	77	30
	0	40	8	19		16	7	7	0			101.852	4038.17	974.805	6293.12		358.429	4365.12	2655.05	2945.09			49	58	41	59	78	92	33	38	55
	0	32	8	3		20	5	6	2			92.2356	4457.49	2569.52	1003.07		2416.37	1385.05	1487.53	1991.86			39	42	64	73	63	36	39	37	28
	2	26	6	6		4	21	26	1			99.8484	1352.75	1150.67	1238.88		2409.77	2943.26	3657.31	1792.69			48	88	39	77	23	46	31	75	94
	4	16	8	2		20	2	20	0			106.516	1699.22	1216.4	976.911		756.317	1026.26	3351.19	2355.64			25	70	69	56	11	23	66	44	102
	0	3	13	14		18	7	16	1			117.436	659.996	1401.07	1456.58		2918.08	792.749	6112.34	2511.61			70	93	71	46	23	14	32	53	53
	3	19	10	1		6	37	20	0			138.195	1396.66	365.627	710.125		1805.11	2624.68	3272.52	1560.45			40	83	51	11	9	34	31	34	116
	0	15	0	16		15	15	11	3			77.7386	2603.99	2273.99	5428.79		1739.68	780.46	4033.32	1220.23			36	41	58	22	6	37	19	54	53
	3	13	18	3		16	18	32	1			129.978	4888.15	895.181	2895.29		1975.8	1171.69	2690.61	1454.22			63	39	22	38	15	36	58	7	85
	2	21	5	10		11	22	9	8			179.071	2614.03	542.44	880.458		944.491	3860.77	5039.58	2026.02			35	44	59	24	5	73	60	58	42
	2	22	3	1		15	16	9	4			93.6224	3855.75	2541.08	867.065		1277.6	2237.14	868.598	896.292			29	48	50	29	13	97	15	81	87
	2	21	21	2		5	14	12	2			156.528	2871.23	1197.87	1182.88		675.391	2518.72	6349.87	1072.12			64	73	20	22	16	30	31	63	69
	2	27	11	9		0	10	2	1			146.965	1940.94	1202.44	4458.59		710.492	1855.52	1114.4	593.529			47	51	44	55	28	32	77	37	74
	3	15	38	1		21	9	4	2			674.365	378.072	731.469	532.219		1514.73	1021.48	2863.15	993.062			144	56	55	61	20	36	41	93	58
	2	23	4	17		19	7	19	0			133.854	3477.76	1416.92	3051.8		993.56	1737.83	4515.46	4929.18			50	80	51	11	32	39	30	64	112
	5	9	0	13		33	8	54	5			145.582	1593.9	2397.93	1608.8		3041.33	1595.24	4691.78	5431.81			41	78	34	15	6	21	44	19	127
	1	32	33	18		21	8	41	0			98.8104	2205.95	1890.6	3971.99		790.427	694.261	5801.59	2792.08			82	35	48	6	46	42	56	33	59
	1	9	9	13		15	22	36	2			106.088	1235.43	3137.31	4376.96		1802.14	2830.72	4765.51	3082.81			45	35	43	22	30	40	89	60	60
	7	17	23	18		20	9	46	6			1276.74	1609.97	1153.03	4384.52		1699.48	1096.97	5150.21	978.973			40	66	71	35	83	17	35	76	78
	1	3	0	2		29	3	22	2			98.9497	762.329	5332.54	2007.97		2551.42	724.58	6488.59	2290.78			51	33	16	55	55	11	56	82	54
	0	18	12	14		5	16	54	6			94.4473	1717.68	1482.32	1987.83		467.039	1144.29	3358.34	2554.7			49	42	69	21	73	34	46	42	43
	3	18	25	1		22	54	30	2			129.214	1658.46	1336.92	1217.9		2148.44	3277.39	3076.01	1781.26			55	35	54	25	53	22	65	29	104
	5	2	18	18		3	0	6	3			148.648	2050.21	2072.31	5997.56		717.989	484.316	583.207	1778.92			37	71	55	23	97	23	60	51	75
	3	8	26	29		23	15	33	1			97.4312	925.517	1103.75	11378.6		1390.31	3550.57	4750.36	2561.51			24	29	56	44	12	27	107	37	89
	0	20	16	22		18	25	34	5			140.202	2025.06	1120.06	10971.9		1665.06	2699.67	3361.36	1781.61			33	30	36	27	43	36	101	61	43
	3	15	14	2		27	4	0	1			346.394	2441.69	5208.64	971.171		2484.11	752.806	935.11	3058.04			74	81	53	65	105	50	41	52	136
	1	15	12	33		28	48	35	1			105.359	1037.96	1704.39	2082.91		1667.19	1978.94	3718.42	6186.64			36	22	47	54	33	51	36	75	62
	1	8	11	22		0	27	37	1			238.004	1346.73	1477.26	6156.03		413.746	902.85	4324.59	1051.94			52	31	68	73	29	32	30	53	54
	1	27	2	13		21	7	59	1			252.967	4337.48	365.592	3166.37		2335.33	691.907	2643.69	1920.47			44	38	12	109	56	30	43	57	55
	0	6	7	11		1	18	0	0			133.669	1286.39	1191.93	3966.66		545.154	886.279	889.746	2119.83			45	57	69	46	36	50	39	62	73
	3	35	17	17		13	14	6	1			175.727	1899.82	1177.07	2514.25		2220.42	1111.37	8480.66	6189.39			62	32	88	53	63	65	58	45	60
	6	20	21	2		21	9	18	8			349.434	4149.39	2464.31	1014.97		2014.78	571.365	2238.21	6018.03			38	28	56	92	35	33	26	58	40
	1	8	3	14		8	23	6	3			122.296	963.223	2113.2	4964.68		2055.12	1117.23	877.386	1157.85			31	53	44	80	21	58	38	57	49
	1	4	7	2		18	15	7	2			171.886	3768.43	558.43	763.159		2984.47	1700.3	4115.84	1039.78			42	31	85	41	37	37	23	40	133
	0	8	2	7		39	36	9	1			140.94	4321.73	1242.45	987.05		1867	2589.65	1112.5	7525			34	46	40	41	29	60	66	61	85
	0	16	13	0		50	19	10	7			123.396	2901.54	3191.23	917.981		2565.95	2638.79	1562.84	1021.63			41	64	68	29	38	42	24	37	85
	0	10	21	7		52	27	6	12			116.511	2595.61	1244.74	3217.42		1420.59	2125.23	2384.81	7589.8			37	52	34	62	73	20	59	82	34
	3	14	14	15		20	30	48	2			131.572	3130.72	1239.9	2961.14		2793.03	827.116	2977.51	832.576			50	57	68	55	24	51	29	29	68
	0	6	21	0		25	15	9	3			127.821	875.318	3246.43	1473.23		1303	3952.88	4848.81	1027.32			41	59	44	69	36	36	43	82	50
	5	24	25	4		3	36	37	0			91.6563	4417.54	1227.9	858.508		427.183	894.068	3950.18	3281.44			38	50	56	41	34	59	39	72	97
	0	20	8	6		36	38	29	2			139.945	4992.8	1387.65	6026.16		1758.07	1205.44	4683.48	1358.39			34	54	25	19	136	14	38	45	53
	0	6	1	19		32	17	39	0			134.284	1372.6	3162.6	1135.78		2705.95	3748.26	2691.28	4144.02			63	65	30	26	35	26	31	62	47
	2	16	4	19		27	9	19	1			512.019	2936.24	1220.09	1906.93		2155.47	696.664	1667.24	1315.44			60	90	62	6	63	48	33	39	61
	4	3	13	1		13	9	12	2			227.572	1666.59	1949.08	1393.91		2570.12	983.838	1017.4	847.669			39	80	25	31	14	60	71	47	61
	0	8	21	16		15	1	33	1			569.83	1580.44	1709.27	4744.32		390.397	871.241	2365.38	588.706			47	55	39	10	13	34	51	49	118
	2	7	27	26		22	22	16	0			211.816	1450.64	1753.54	2286.67		914.83	2270.17	3598.72	1186.51			41	48	47	17	5	55	60	118	31
	1	14	2	42		22	18	13	1			258.111	690.538	1702.55	5684.71		2557.65	1680.91	4291.88	4678.47			42	61	37	16	1	34	46	6	35
	4	4	8	18		24	10	33	2			226.748	2560.83	331.386	3478.1		1933.55	1690.87	6965.54	4524.8			78	29	46	13	19	32	53	48	70
	0	15	4	10		20	5	0	5			128.297	3198.32	1239.8	1033.69		3773.96	788.917	955.98	1985.11			32	42	51	27	12	58	47	39	27
	3	36	18	4		14	17	23	2			223.931	3057.19	1476.33	4137.41		466.013	1640.61	2268.61	5184.86			38	42	15	46	21	60	9	42	22
	1	15	2	0		24	26	33	0			151.111	3069.08	1858.81	895.53		2816.67	1857.08	4164.64	3759.09			70	29	55	43	8	25	19	58	98
	1	1	27	8		32	5	29	0			125.895	1211.27	2550.78	2174.17		1553.68	1289.62	2767.42	1446.84			87	36	37	27	13	39	40	51	76
	0	17	18	23		23	35	0	3			149.702	2117.89	1841.46	2766.81		2349.26	2136.74	5481.19	1315.19			40	46	48	42	8	29	19	113	33
	0	3	26	26		16	13	11	2			122.535	347.724	1625.7	4721.02		1791.17	1304.59	3451.75	922.087			59	42	54	41	16	44	12	16	34
	0	5	26	1		31	7	25	1			115.48	6176.02	1524.87	699.818		2734.7	1121.23	5822.83	7688.14			67	35	20	40	11	69	5	138	68
	0	3	23	23		21	7	35	2			147.693	647.055	1914.45	4486.49		2033.32	1426.23	4124.18	1061.88			142	11	26	25	15	67	15	58	28
	5	6	28	0		25	14	63	3			129.255	6538.17	2692.02	3729		1853.18	611.825	5299.56	1043.77			46	58	21	28	14	32	37	109	47
	0	5	68	8		27	2	26	4			154.607	2990.27	860.595	9480.28		1767.23	1168.7	6297.51	1787.45			74	54	45	31	46	29	13	43	58
	1	1	9	15		8	7	4	0			240.802	4121.79	2052.21	8693.51		2119.68	1857.19	1483.71	2706.27			47	62	26	73	57	56	37	35	58
	0	1	48	10		17	13	49	5			137.888	1011.37	3542.5	3241.36		2978.72	3777.86	5434.97	981.713			49	30	21	45	33	71	32	56	56
	1	15	17	11		36	17	33	0			138.117	1511.59	2782.49	15625.7		2689.49	3854.08	2525.85	3449.41			62	34	23	13	69	32	31	53	39
	1	1	16	12		34	31	6	57			130.029	446.907	1330.72	720.099		1441.28	2409.27	2745.45	1490.61			88	45	41	29	30	32	25	52	66
	1	2	19	5		17	23	10	3			263.151	1403.55	1392.49	267.172		1413.21	2706.94	6700.45	1048.86			22	58	27	18	30	36	58	10	37
	1	24	19	17		17	41	39	7			203.611	928.27	1495.5	6471.5		1848.59	3844.99	5018.65	5730.29			109	52	28	23	73	39	26	67	18
	1	13	28	8		17	12	18	1			145.829	5090.64	2219.19	1081.12		3806.82	846.956	4148.52	594.432			54	57	4	82	56	32	43	48	18
	4	5	21	3		22	13	40	2			122.003	939.505	2201.29	1196.08		1872.69	1241.24	4768.29	687.936			43	32	27	110	31	80	63	63	19
	1	11	17	15		20	15	4	4			458.608	4650.93	1215.14	698.53		1698.95	1716.79	1512.2	1611.14			28	67	45	148	62	56	44	33	50
	5	3	17	9		38	24	20	0			144.044	2038.09	3470.82	1255.76		2329.35	1382.27	2707.71	1267.23			57	29	24	52	48	38	27	106	9
	0	21	17	13		20	4	0	4			82.4278	1946.49	1288.04	1129.22		1781.11	1434.48	1502.82	2982.32			69	27	63	55	43	76	14	48	19
	2	13	22	13		27	17	14	2			85.1076	919.255	663.882	1302.59		2755.22	1391.01	3196.5	1119.96			46	40	30	84	17	53	49	35	18
	3	25	3	8		11	24	14	2			96.8464	1305.99	1531.13	945.009		1678.14	5331.21	3235.36	1513.85			34	46	40	12	23	48	46	78	17
	1	4	17	7		21	24	29	2			255.542	682.361	2593.41	1913.33		1589.14	2142.98	3454.17	7113.88			31	27	27	47	79	58	28	19	24
	1	25	19	17		18	13	2	2			121.212	1339.16	1854.53	4409.53		1394.89	2980	1400.3	1426.02			52	84	49	44	47	37	15	31	46
	2	6	33	8		25	6	1	2			141.386	1659.46	1763.54	3636.52		1491.71	1050.77	712.059	774.941			42	84	61	45	90	21	27	24	29
	1	16	20	10		18	10	3	0			346.062	1317.32	1910.18	1136.53		1772.3	1447.93	879.531	862.36			30	57	29	35	38	22	64	22	46
	0	32	17	23		33	22	5	4			129.427	2139.04	2468.53	4230.05		1515.51	2958.72	1003.47	2661.39			33	79	46	34	19	34	41	67	69
	5	14	22	5		42	31	17	2			299.589	1765.26	2529.35	889.679		1269.07	2872.22	3445.29	1250.3			59	64	74	32	21	17	36	72	26
	4	0	20	9		29	10	2	0			164.341	317.002	985.996	3551.44		3352.6	1458.46	948.539	6313.66			32	19	44	48	50	42	27	47	19
	1	26	24	17		20	27	29	6			120.483	3831.29	3798.74	3523.58		2277.68	1109.02	2739.61	1537.93			48	18	47	68	53	38	20	25	43
	0	25	26	11		20	22	31	0			86.9644	4040.37	968.488	2500.41		1457.92	1623.06	1925.01	2644.68			48	48	47	11	59	41	46	16	85
	1	0	8	13		20	22	11	0			148.257	1668.01	2902.87	3128.18		1452.53	3389.8	3000.71	1532.41			37	59	56	19	40	52	44	47	36
	4	1	9	5		37	47	24	0			179.305	668.13	1393.23	958.451		1713.46	2799.93	4198.33	3024.23			30	49	50	37	2	26	36	55	26
	1	9	75	1		16	4	24	0			101.008	1153.61	1401.03	869.542		2676.14	2363.29	1641.38	2305.41			25	40	56	20	34	128	46	28	40
	3	18	37	5		10	12	36	0			105.568	3813.49	2438.28	1218.12		526.781	1628.84	1527.95	1224.23			61	89	42	47	5	15	50	7	32
	0	30	26	8		42	1	16	1			140.651	5856.44	1296.31	1853.43		1758.71	2311.69	6239.09	2441.27			44	63	52	66	19	49	47	27	14
	0	24	44	1		19	2	23	4			140.428	1710.41	2432.63	2079.67		2136.2	830.952	1552.8	1204.36			21	40	62	52	22	32	46	50	52
	1	10	44	3		21	18	16	3			110.948	1196.15	742.292	1181.08		2455.21	2837.63	4662.4	810.389			17	53	50	55	55	61	39	47	81
	0	19	17	11		23	3	24	3			162.35	2829.94	2604.65	964.301		2068.25	860.083	2330.76	1544.72			34	38	33	63	22	67	51	39	50
	1	3	20	37		0	0	37	1			117.358	1323.61	2902.45	3962.17		2584.63	667.428	5262.42	1271.63			39	33	44	40	100	47	88	25	76
	0	24	19	9		1	5	2	7			101.097	1783.33	712.841	697.056		2465.89	855.88	712.732	4165.83			52	42	49	25	42	16	53	18	29
	0	15	4	2		0	9	42	2			149.876	1760.17	1411.02	870.34		2696.77	921.491	3414.7	2537.11			58	33	47	30	54	27	12	28	51
	0	0	31	37		13	2	21	4			94.5885	246.267	859.132	3091.95		1013.33	1000.68	2993.46	1175.45			23	58	41	29	63	62	61	73	34
	0	8	13	7		28	16	21	5			110.112	1770.8	1131.42	985.957		3442.06	3067.87	3396.66	3157.51			68	59	32	28	44	37	11	51	68
	0	5	30	13		24	22	10	1			98.3795	609.592	2774.36	3431.6		2133.79	3154.36	1215.04	917.46			33	31	59	56	58	24	44	32	49
	0	20	24	15		21	17	43	1			97.5758	1758.97	2919.7	2989.07		2011.79	3093.39	2709.3	976.113			26	88	94	17	30	20	42	103	72
	2	13	20	5		37	15	36	2			118.067	2370.35	963.167	1240.34		1237.99	2507.48	3469.99	1094.62			39	55	50	61	35	51	70	34	65
	1	22	13	1		12	11	21	1			95.3849	1893.82	2889.3	681.05		2841.11	1230.13	5108.09	792.806			50	35	57	29	36	47	70	33	21
	1	30	19	8		32	24	19	8			156.979	2264.4	1587.81	2264.84		2813.3	5360.24	4224.55	2272.87			32	118	53	39	39	24	19	71	111
	0	7	20	3		21	24	18	3			116.006	1008.73	2818.96	2188.62		1154.7	4956.76	3815.13	1280.18			46	43	36	19	55	45	25	54	59
	1	22	17	5		30	17	18	2			123.4	5308.42	1263.56	810.739		1889.5	4654.13	2646.56	1275.23			32	25	54	20	10	23	85	16	21
	0	24	19	23		28	16	30	0			89.0085	5305.06	1766.6	5154.58		2578.34	2646.75	1691.54	4659.6			46	58	15	59	51	40	53	98	60
	2	5	7	13		12	20	18	1			201.866	3243.03	1718.67	1242.21		2329.88	952.874	1590.58	1018.7			27	57	35	29	54	43	22	14	45
	0	0	18	1		7	19	27	7			157.238	738.486	594.091	667.314		1670.15	932.07	5595.62	1362.85			63	44	41	47	45	51	26	35	70
	3	8	3	3		27	6	16	3			101.016	935.451	428.944	883.01		1276.09	953.011	5427.99	967.41			58	105	20	29	48	50	47	53	10
	0	8	0	45		7	13	0	2			119.358	601.573	299.476	3770.57		1731.72	2432.33	874.937	975.329			24	32	32	18	73	59	46	29	17
	3	25	0	18		28	6	7	0			386.794	6450.33	580.467	3508.87		1284.59	3340.2	5167.22	3570.85			43	40	93	42	18	17	99	73	20
	2	8	1	4		18	1	15	6			229.42	772.019	1767.07	770.41		2683.02	421.227	8150.05	1520.73			72	49	32	43	87	43	29	22	60
	0	1	11	3		32	28	4	4			264.93	1686.47	2972.06	1347.58		1800.34	3518.42	4835.81	2788.75			35	33	30	18	71	73	42	50	20
	0	26	19	4		41	23	10	14			170.417	610.022	3516.01	863.08		1522.63	912.651	3435.16	1903.34			67	43	31	30	47	52	18	58	81
	1	11	15	2		15	0	8	10			190.831	1180.63	585.531	980.124		923.192	3004.47	2010.34	4600.35			34	26	29	88	29	44	87	32	79
	2	38	1	3		24	8	4	4			112.216	5711.97	1266.82	918.674		910.322	838.384	1121.85	2227.95			14	61	36	53	89	43	20	9	72
	3	4	18	3		32	17	28	2			113.589	1592.45	1256.54	1224.52		2089.52	1764.46	7845.76	5414.53			41	43	36	23	39	24	59	33	11
	1	26	19	24		24	19	27	4			116.301	2269.64	339.963	5788.01		1018.09	3363.89	2524.25	3112.43			46	42	23	25	44	32	67	49	43
	1	15	0	7		21	17	6	1			125.048	4595.84	1514.43	2263.5		1074.07	1284.05	2767.29	1034.42			13	73	43	40	75	38	60	41	41
	2	35	11	6		20	24	14	0			175.869	1573.83	308.407	2528.32		2137.53	1034.23	6904.38	573.249			34	46	50	27	57	27	15	26	59
	0	21	6	54		26	21	6	0			115.062	1662.35	716.842	3946.4		2261.37	2637.68	2208.26	736.77			71	26	51	37	35	10	26	52	50
	2	26	3	33		30	0	52	0			138.764	7896.91	852.901	6997.38		2030.89	2418.48	4307.3	733.776			87	50	33	23	65	63	53	36	53
	1	9	7	18		15	20	27	0			160.324	1286.67	781.433	11573.6		545.454	1410.7	4275.06	2355.77			57	49	26	23	68	73	27	59	19
	4	4	6	17		22	4	37	0			125.678	1193.49	2861.35	1664.84		1093.75	1185.96	3281.53	673.74			42	77	19	26	68	39	34	35	26
	0	22	43	7		24	14	7	0			129.947	1673.61	682.032	1173.33		1703.67	875.979	1458.88	2669.45			26	50	59	24	67	41	31	77	72
	2	21	9	17		37	23	27	0			106.427	3945.39	5108.58	2358.58		2365.97	1243.28	4283.92	1635.54			24	20	24	44	25	27	44	106	42
	2	0	12	4		29	21	1	0			313.752	2152.79	783.667	2366.09		2303.65	817.081	1973.03	926.851			107	86	65	31	49	39	35	68	84
	3	22	4	5		21	5	23	0			157.135	4247.73	4748.3	1889.26		2296.38	2275.8	2466.77	2208.59			32	57	51	24	52	42	68	75	43
	2	9	7	19		19	13	4	0			324.605	2329.91	612.439	2598.38		2554.36	1440.94	2091.68	3592.89			55	24	49	33	70	40	81	24	60
	2	3	4	20		21	18	69	0			93.6587	1554.82	5288.69	2880.57		1645.65	1936.4	2922.73	969.132			37	58	44	26	64	36	37	69	64
	1	24	14	16		30	5	52	0			268.15	1891.12	4513.13	3019.89		1348.19	855.132	2301.68	918.74			32	47	43	67	67	33	22	22	92
	3	18	15	6		24	25	54	0			88.3707	2104.93	2189.97	1534.26		1195.46	1695.47	3686.05	1024.01			64	29	52	20	25	20	9	62	52
	0	15	34	34		21	2	8	0			168.91	1113.72	565.203	6296.15		1145.33	711.671	1085.33	3680.94			61	59	37	41	39	33	46	28	90
	0	20	5	1		38	4	18	0			429.715	1250.94	3207.57	1445.61		1797.93	765.713	3695.74	1592.92			36	49	34	34	23	59	43	49	55
	2	9	18	3		8	24	2	0			591.761	819.93	2224.21	1277.77		1941.29	864.378	2077.57	2331.07			38	13	60	81	35	26	39	83	89
	0	24	27	8		11	3	53	0			190.839	2004.24	2574.46	962.55		2306.87	647.212	2113.62	1079.56			23	41	51	51	18	34	48	66	39
	1	15	36	12		38	17	2	0			148.269	1387.93	3582.58	3734.6		1502.42	1693.91	2643.33	2335.77			61	48	43	29	42	54	40	54	62
	2	18	20	1		32	13	57	0			269.295	1314.17	2868.49	1161.25		1421.66	1187.21	3315.92	1384.7			39	55	35	30	47	68	31	23	58
	1	11	19	19		44	12	40	0			121.028	4094.5	2658.16	3735.3		2056.19	1287.19	3065.59	1658			63	47	19	59	27	16	45	51	84
	24	14	25	1		22	13	23	0			90.6519	890.014	5669.39	4040.59		2788.61	987.479	1562.94	1197.95			36	79	19	19	38	49	77	58	33
	0	0	18	1		0	62	45	1			589.124	660.064	1647.44	3347.56		429.571	2423.74	2862.32	2791.37			50	64	18	33	157	38	29	42	61
	2	16	23	18		18	34	52	1			82.9963	1516.93	1592.69	4176.43		1014.18	2175.35	2871.66	957.383			58	62	21	58	33	38	31	56	106
	3	2	20	4		32	5	4	4			182.837	850.188	2191.06	1114.73		1401.21	984.057	1479.24	578.89			56	71	17	24	58	51	25	63	22
	1	3	21	0		52	22	34	0			137.337	341.768	1302.44	1514.25		2510.75	1504.92	5292.83	1030.53			4	27	38	50	54	64	52	33	20
	0	37	6	5		28	20	3	1			119.099	2592.29	1316.97	875.035		631.972	1863.64	1024.88	1379.46			37	37	7	50	25	35	31	35	52
	3	19	3	3		14	25	34	0			132.776	2068.5	1980.41	348.6		2433.55	1501.1	3068.45	2597.95			40	36	17	24	40	36	64	50	58
	1	11	12	13		45	25	11	1			272.299	1339.78	564.33	2736.16		1383.65	2254.92	2087.88	6212.11			62	51	29	56	66	18	60	90	42
	3	25	4	16		4	3	20	2			3991.23	3234.37	1458.53	2776.68		300.101	7371.16	3466.26	1953.03			101	40	9	39	24	45	33	22	51
	0	2	0	4		32	16	0	0			136.879	1307.9	2070.81	857.792		2206.76	771.212	683.656	1237.85			77	72	31	43	31	30	31	50	57
	4	8	4	5		26	23	27	1			154.026	1529.49	1962.13	745.329		2412.96	2315.74	8436.04	1896.57			81	30	67	36	22	37	64	36	61
	2	14	17	5		25	15	6	1			2679.99	1870.72	2769.56	1217.48		1520.01	705.046	4558.44	744.643			31	62	81	43	64	74	44	75	56
	3	12	18	4		31	15	2	0			124.749	1356.47	1247.54	2280.32		1146.21	3500.66	681.59	2665.64			46	34	32	38	39	68	49	17	30
	0	7	14	23		9	4	9	0			221.773	1365.73	2537.72	2555.45		1875.72	1311	3052.51	2380.42			41	48	18	116	83	43	78	37	83
	3	10	20	18		16	15	7	0			86.4338	871.868	2430.02	2840.69		1574.5	1008.65	3594.55	1659.58			27	39	34	60	28	57	42	35	75
	1	10	10	7		23	10	25	0			109.61	866.711	2895.57	1220.04		856.646	941.896	5262.73	611.534			82	37	39	73	114	41	27	54	118
	2	9	13	18		42	15	29	0			779.548	997.601	502.751	1452.35		1793.62	5412.4	1062.44	1360.55			71	29	40	38	34	82	32	46	53
	1	2	5	7		42	4	2	1			234.071	845.764	3541.15	1537.58		1777.34	2343.17	1196.18	838.532			75	51	35	48		59	32	26	49
	0	11	13	57		26	7	4	1			270.054	1096.57	2955.35	2268		1379.38	2451.42	2438.74	1037.42			42	76	24	57		64	31	28	45
	1	4	11	15		15	11	42	0			208.132	513.828	903.121	3657.15		2198.02	4494.16	4958.97	1411.72			46	85	38	53		35	47	38	73
	8	9	0	13		21	10	2	2			115.476	1649.49	833.797	3412.43		2148.63	1426.33	2115.93	1535.04			43	28	30	30		38	54	17	40
	1	24	18	9		35	36	8	1			114.385	4428.08	2000.17	3637.34		2289.87	1203.38	757.819	1472.18			36	43	39	30		58	46	45	42
	0	27	4	3		31	14	4	0			103.457	4467.02	3673.47	1873.31		2128.63	3761.74	1396.47	1215.83			44	42	26	43		38	41	25	85
	1	29	9	9		29	10	20	1			112.618	3651.7	1905.47	3896.2		2247.44	766.911	2801.64	756.438			31	41	33	20		33	50	50	17
	1	31	36	26		21	12	11	0			211.589	2863.18	597.183	4295.07		1336.78	2212.62	1308.52	1533.48			33	39	35	149		30	2	29	93
	2	4	2	24		13	38	33	0			109.12	673.966	3190.21	3973.86		1522.17	2081.37	9423.74	957.394			42	31	29	29		51	4	42	99
	2	18	33	2		24	18	22	0			296.306	1735	3032.03	1624.89		917.183	3453.29	3412.35	948.954			26	79	33	32		24	19	51	28
	0	13	7	13		25	33	23	4			174.364	2589.88	4596.35	2175.34		1706.87	801.72	2266.1	2507.46			49	44	57	48		37	3	72	58
	5	2	39	1		12	17	15	3			120.501	800.77	3275.08	801.989		1844.65	3060.03	1507.98	856.21			24	22	40	28		27	30	18	57
	1	17	3	34		25	7	12	0			107.649	2368.89	2379.95	3991.61		4059.22	961.924	5823.66	2895.87			25	46	36	26		66	14	74	50
	3	10	4	1		25	4	39	0			95.4017	2210.04	1734.3	1527.07		1727.47	687.354	3697.5	2279.8			14	92	46	35		46	13	45	34
	1	6	23	19		25	0	5	0			153.976	819.276	778.236	4511.77		2923.56	443.79	883.096	688.692			31	49	48	28		53	74	33	41
	4	11	23	60		25	1	3	0			155.301	4799.24	1941.32	1820		2832.45	1058.63	9020.81	5439.67			28	24	38	85		40	26	74	136
	4	28	12	16		28	24	31	0			257.179	1896.87	2546.71	3932.14		2326.1	2087.94	5319.54	1396.64			21	45	46	33		60	19	85	28
	2	19	7	3		15	20	26	0			77.6383	3500.46	4881.37	2220.08		1282.39	1603.88	7640.28	2467.55			29	38	51	92		54	22	39	28
	2	7	35	22		23	43	51	3			75.2199	932.913	747.876	4110.43		2583.2	1373.37	2325.5	4618.15			57	38	49	29		48	20	106	95
	5	10	24	3		2	7	20	1			127.253	1315.61	1915.03	3644.21		870.077	2669.72	4737.3	1122.15			35	63	41	52		41	20	68	27
	6	16	17	20		15	19	27	0			123.212	821.216	3107.31	4719.56		3052.26	2089.67	5482.44	4163.95			25	37	47	27		44	17	64	46
	3	25	20	1		20	19	6	0			131.801	4857.12	3014.72	227.666		2587.74	1333.78	1413.22	3481.75			31	31	31	30		35	20	52	23
	0	24	24	4		33	15	31	0			136.46	1025.69	3373.75	1011.28		2544.18	2565.1	5632	1533.54			30	38	33	66		27	10	85	24
	0	1	19	21		20	37	18	1			114.021	982.917	241.921	4992.59		2923.08	3540.12	1396.24	4759.37			31	41	15	51		53	10	71	43
	1	8	1	0		12	16	33	3			64.046	2242.45	2778.15	936.801		517.187	1409.75	4673.93	1598.83			21	68	51	40		38	49	31	20
	5	16	24	0		16	20	41	0			90.2872	2641.06	2086.17	2223.09		2036.26	1609.12	3663.5	2204.67			30	109	46	37		52	32	57	29
	0	16	13	15		31	29	17	1			98.8282	735.829	2024.59	4451.74		1571.39	2501.7	2646.7	859.334			26	66	24	48		36	25	26	27
	0	22	19	43		28	17	36	1			89.9537	4021.68	2419.68	2468.02		2233.08	3489.43	2635.86	1946.37			23	38	24	85		59	36	43	22
	1	6	18	2		16	0	12	1			98.8167	955.444	2232.28	769.28		2157.39	799.982	4382.33	2028.01			57	31	87	77		39	19	92	51
	0	7	10	7		10	8	6	0			95.0411	738.802	576.895	904.871		671.132	1346.28	1286.56	5888.96			25	79	61	49		62	29	46	29
	2	4	4	1		2	31	12	0			116.088	671.257	2881.08	782.263		981.17	3211.6	2234.07	2918.25			17	118	11	25		80	76	33	49
	0	3	15	17		0	2	23	1			88.1204	1068.49	2913.54	2393.5		618.929	549.438	7802.63	4951.9			27	61	49	58		33	42	34	62
	0	6	19	13		16	9	49	1			94.9784	1854.61	2954.07	1595.42		1888.42	1063.58	3016.68	4564.4			49	119	31	23		29	34	63	78
	0	27	20	1		15	9	22	6			103.734	5113.66	663.911	2177.29		1620.76	1420.18	2485.74	1869.32			63	45	37	30		41	14	50	40
	0	5	0	2		25	8	16	0			92.1194	2276.03	1171.68	2001.03		1762.64	1002.94	3286.12	1154.92			21	60	38	35		53	49	67	22
	0	5	4	26		20	10	7	4			97.6821	629.853	1487.92	4254.28		2198	2838.45	873.196	1865.29			27	39	54	30		32	6	37	56
	0	23	10	38		21	30	26	0			82.2545	4220.73	682.835	2787.02		3791.3	2911.46	3946.97	1058.35			16	42	59	47		41	1	40	38
	0	11	0	6		22	23	22	2			87.7851	1714.36	1649.92	1325.46		1872.91	1362.15	6200.21	846.982			34	59	34	40		39	37	17	36
	0	3	1	16		0	35	15	8			75.3435	713.461	1821.28	1413.34		710.558	3088.79	3550.58	2636.13			28	64	16	41		39	50	32	109
	0	20	8	23		31	12	28	2			93.259	1250	3202.57	7519.67		1929.41	1001.59	3134.29	2162.85			41	98	24	53		55	13	83	53
	2	0	14	21		26	19	62	2			109.923	701.763	325.522	8727.64		2480.39	2737.76	2329.28	4986.09			18	28	22	35		34	11	58	55
	1	41	0	70		14	6	62	2			76.9894	1166.74	1315.18	3753.98		1770.23	841.723	3433.19	2270.63			49	41	28	100		21	37	59	48
	0	31	3	23		18	20	36	9			118.419	5644.16	701.7	1898.52		1954.17	1243.73	10239.6	1348.01			21	41	17	27		16	65	62	99
	0	7	6	40		36	15	1	0			73.7115	733.502	1355.05	4376.85		2535.64	4001.5	1688.71	1087.46			31	47	20	32		17	78	16	89
	0	25	21	2		5	1	59	2			86.8827	5041.28	640.855	1702.78		657.186	2135.5	6133.08	1287.2			37	41	15	98		25	15	19	61
	1	1	14	24		22	7	30	4			121.15	357.81	875.109	5449.52		1864.46	677.024	2890.23	1387.84			45	63	60	20		15	34	93	83
	2	20	4	3		5	7	9	7			110.891	715.607	4129.04	1129.37		466.624	1846.03	4512.77	2257.2			28	55	48	28		16	76	73	38
	0	19	19	35		24	18	39	2			104.58	3488.22	1475.01	3213.23		2163.07	4684.23	4820.93	4383.96			37	65	38	29		30	33	6	97
	2	18	14	4		5	30	27	18			112.389	1430.22	1675.05	1265.44		1362.89	3182.83	2458.82	3296.97			27	43	40	49		22	39	25	52
	1	5	15	3		25	15	22	0			90.8307	650.968	836.882	822.146		2379.14	3999.29	5656.86	1312.53			59	47	40	73		23	49	89	29
	0	17	9	1		7	4	54	1			64.5895	1164.52	842.892	792.175		1837.15	2641.05	4684.06	724.72			68	35	10	28		28	74	28	65
	0	3	11	9		22	0	34	0			64.1404	733.199	728.854	3343.79		2279.05	1659.01	2240.05	2987.17			60	46	6	39		37	58	23	56
	4	3	11	3		4	24	41	0			107.116	576.124	814.622	873.986		1113.36	3409.15	6631.9	1640.23			27	38	17	66		34	25	75	20
	1	7	16	2		14	32	4	2			86.5633	537.22	3220.01	913.641		1508.93	2160.01	999.448	3464.24			35	33	22	37		30	35	77	32
	4	25	25	21		3	22	9	2			169.788	1036.96	589.31	1548.31		391.726	3364.78	6089.13	1230.92			42	68	27	33		23	31	49	32
	0	1	10	5		35	17	14	9			82.4263	1707.27	275.99	1722.54		2399.84	5382.95	4525.63	1395.26			42	62	29	27		26	12	40	37
	0	20	0	4		4	19	1	2			64.7341	1339.22	1485.34	691.455		1717.22	3097.33	1224.6	3842.65			46	53	14	16		23	39	30	66
	0	18	12	33		19	15	5	5			73.1519	877.945	2745.14	1964.63		1644.12	3048.94	1218.06	1040.34			95	36	44	20		21	62	26	84
	0	5	15	34		32	22	33	3			62.7341	2914.22	3656.04	3480.93		1938.61	3078.06	3891.92	991.017			39	51	100	80		17	91	97	67
	1	4	24	2		32	25	8	2			87.1847	2888.47	416.949	718.405		2350.47	1308.67	976.588	876.452			41	42	119	38		33	53	27	46
	1	7	11	11		11	15	41	1			184.789	1898.33	513.911	3377.96		1556.25	1209.41	2723.96	3992.47			46	87	30	41		21	49	76	58
	9	33	6	11		19	11	28	1			233.562	4352.26	746.109	1318.34		2334.25	2911.44	3931.3	741.92			71	22	29	33		24	62	56	72
	1	20	10	6		10	2	0	2			76.091	1609.68	1983.47	553.751		1609.75	780.474	1297.28	1112.99			84	25	28	28		40	59	73	51
	0	16	4	17		3	11	14	1			114.274	1311.71	1071.97	8137.74		1378.55	796.8	7535.64	828.78			30	45	20	25		26	76	49	33
	1	4	20	19		14	11	10	1			84.4538	898.306	1861.11	4913.56		1777.51	1057.33	3108.89	867.606			33	80	51	62		17	27	71	47
	0	15	6	12		12	16	18	2			81.6196	3826.43	3578.84	4456.53		391.345	1600.82	8614.89	860.123			53	62	30	24		43	39	93	47
	3	17	20	19		15	8	1	2			209.555	1515.17	680.112	2562.72		1564.46	3293.09	1342.19	1918.54			58	70	44	74		23	37	30	14
	2	4	13	41		1	10	28	3			120.777	1291.3	752.598	8288.38		566.493	6405.82	2111.11	921.563			40	29	19	22		28	75	43	29
	1	32	19	56		18	26	28	0			76.3723	4992.83	871.372	3953.48		1891.72	5195.83	3034.51	3071.81			87	38	59	70		35	90	48	36
	0	12	19	1		18	14	28	3			78.8315	645.665	1587.48	710.382		1257.68	1469.49	2524.99	3869.18			24	65	18	64		40	26	46	23
	12	2	20	8		33	16	28	0			214.051	708.884	1930.19	8546.67		3193.64	1155.9	8727.48	1108.3			40	72	52	54		21	66	37	16
	0	2	23	2		10	31	32	1			85.8775	791.295	1540.71	2623.85		1317.3	2509.7	4769.21	1221.03			31	32	38	61		24	48	53	75
	0	8	26	5		34	9	37	3			76.7113	2753.19	1724.61	990.079		2681	4265.02	3918.09	3215.38			50	28	37	102		64	57	31	31
	2	15	22	2		28	17	8	1			157.926	1371.88	1450.02	1930.77		1713.43	4198.54	14672.7	1114.49			56	41	83	76		85	24	46	43
	0	27	27	13		15	19	2	1			75.7681	1662.37	1844.95	668.348		1143.56	4403.24	742.061	1679.3			36	29	87	23		36	114	22	138
	0	4	25	27		17	1	2	0			106.574	608.537	2640.56	5003.77		2149.42	239.242	926.255	1008.1			47	36	27	38		49	28	107	33
	2	20	52	0		16	22	4	2			108.64	1555.67	1683.4	486.237		2486.62	3988.53	901.253	1303.47			41	26	39	66		30	58	70	27
	4	20	4	14		2	26	13	5			130.843	1925.31	1733.91	887.159		977.266	3446.34	2627.81	766.685			38	39	45	60		50	28	50	64
	0	32	18	1		18	8	16	0			104.725	954.365	1576.12	944.072		1261.43	1922.36	5897.49	1126.14			90	31	30	49		35	73	43	77
	3	1	20	15		23	24	13	1			145.773	483.146	1619.23	4673.19		3570.77	4131.13	9586.32	4442.03			43	14	28	46		53	16	46	95
	1	34	18	19		16	6	26	0			131.756	2244.37	940.786	2685.55		1616.06	2700.85	11631	4922.48			45	34	60	37		18	46	31	13
	0	32	19	2		2	9	20	0			87.0621	3045.92	1640.7	2260.92		1505.12	2916.77	3469.37	4485.11			51	31	27	49		36	18	72	33
	4	4	27	10		23	8	39	2			250.624	2304.92	1057.99	3746.38		782.368	1547.26	1607.51	1086.07			53	53	55	37		36	32	55	36
	0	5	0	3		21	4	32	1			118.812	2232.38	1244.47	1621.48		2251.33	3312.62	4519.31	4663.72			47	44	13	78		28	16	49	31
	9	7	24	7		18	1	5	1			134.685	1258.79	1485.88	1577.04		2679.27	1413.36	632.68	1346.98			51	30	8	67		9	25	37	117
	1	3	20	28		16	13	12	2			124.46	638.323	885.476	3328.87		2697.78	1227.88	5813.56	916.702			66	29	75	55		35	40	32	72
	5	14	23	32		22	19	13	1			197.049	1450.15	1493.68	6601.13		2376.93	906.091	5012.68	688.675			50	59	23	47		23	90	40	97
	2	2	22	11		24	22	37	0			118.635	1202.65	1427.66	3718.12		2916.47	2699.09	4305.52	1268.83			70	46	1	34		95	48	33	48
	2	8	22	0		21	4	2	7			120.277	1101.15	2073.6	1916.09		1065.98	2913.59	1615.78	2904.84			55	49	65	48		68	56	47	68
	1	15	30	0		36	1	31	1			76.2409	3358.18	1531.39	1881		2312.99	642.296	5149.9	1175.03			56	55	80	44		44	43	62	56
	2	14	2	15		20	9	8	3			134.488	3178.58	1935.05	3262.33		1688.28	2373.52	2048.98	5364.74			23	50	50	48		30	26	64	22
	1	6	25	12		9	11	14	1			101.906	1235.96	1640.84	967.393		1435.44	3990.66	1961.07	1831.46			44	53	29	125		49	50	75	34
	1	5	24	11		14	9	4	0			75.8037	477.249	1443.43	1940.4		2603.82	2097.09	1032.08	2192.3			59	48	32	38		55	27	62	55
	5	26	21	14		15	5	3	3			159.973	2815.11	1911.66	1376.44		1087.65	974.161	758.72	4165.48			32	20	25	28		39	42	79	28
	1	10	21	22		32	12	1	7			119.952	921.434	1338.6	1256.49		2523.94	1381.66	1464.34	1622.42			41	45	25	29		31	59	55	120
	3	24	1	4		12	11	17	0			101.706	1764.59	1298.53	423.613		2937.4	2364.09	2765.63	2104.64			77	18	34	50		58	14	41	69
	0	2	13	7		21	10	27	0			104.609	1429.46	1557.18	884.381		1404.04	764.757	5539.58	719.268			42	43	23	17		45	36	71	53
	0	3	32	10		24	24	2	2			64.0213	1025.4	1115.89	1899.06		3341.38	1418.86	437.276	2856.49			50	42	22	18		20	43	33	23
	0	8	16	18		24	9	8	2			80.8509	2660.75	611.013	4371.41		2438.99	784.282	2289.62	784.829			38	16	42	39		39	58	74	77
	5	10	12	39		14	17	5	0			108.543	2195.29	2654.18	2916.86		1370.09	1222.3	735.26	1824.54			63	45	20	22		53	65	65	54
	1	1	8	17		34	21	28	2			95.6227	1632.23	1258.13	4750.01		2005.87	1168.6	4090.68	815.373			12	42	54	21		61	32	30	57
	0	1	40	25		24	9	15	1			66.5976	1634.11	1692.99	1051		2623.14	549.467	6171.46	1001.43			62	74	33	42		17	28	22	30
	5	34	10	36		28	3	18	1			110.215	1861.37	1647.65	1170.97		2500.89	533.855	1835.9	940.673			58	20	34	45		71	39	25	37
	0	3	32	25		22	30	40	0			74.4362	2479.55	1299.44	1068.79		2954.98	4356.18	1477.55	1367.06			33	35	26	39		11	53	32	36
	1	0	2	9		8	12	24	0			110.524	1624.13	2219.5	4556.69		1887.52	5610.31	5514.28	550.902			41	48	11	27		65	33	53	31
	1	14	35	0		52	17	21	0			71.6438	1147.25	5696.47	445.523		1286.77	1659.76	12071.2	1343.16			81	42	58	14		43	51	45	33
	1	24	29	5		16	32	4	0			78.0007	1681.62	1657.82	1366.4		2109.06	1646.56	568.31	2008.99			36	41	13	47		42	39	30	28
	1	13	6	25		1	15	4	2			98.8826	1781.65	2043.59	2346.94		1332.75	2138.58	957.718	1760.45			37	17	5	37		50	40	57	41
	12	4	31	4		25	10	27	0			130.802	606.377	1598.8	656.428		1502.9	1427.99	7599.85	3247.81			50	74	11	37		63	40	31	39
	1	17	11	5		19	12	36	1			78.0606	973.501	1340.45	497.61		1623.97	1978.98	4220.03	1422.39			76	33	8	45		48	128	32	50
	9	1	12	1		18	17	25	2			1045.63	1107.25	1414.17	1095.77		2114.14	1535.65	4765.96	1510.42			96	16	16	49		5	54	24	27
	4	7	12	0		32	23	23	5			101.304	4174.51	393.357	344.552		1573.77	4090.14	4400.76	1318.84			36	46	10	29		59	12	53	72
	4	10	7	15		25	22	28	3			1136.36	1243.95	751.289	2405.01		3178.27	2265.04	5942.31	3073.32			34	38	3	53		36	34	42	39
	1	8	13	12		10	16	24	0			98.8722	917.695	1763.85	4569.08		1230.13	2372.49	1790.67	4815.73			20	44	9	57		55	12	29	36
	1	18	13	8		8	26	25	3			101.042	1982.1	2169.09	1643.18		2168.07	3330.45	4295.84	1890.5			46	43	2	50		10	11	19	33
	0	2	29	12		15	6	4	4			80.3576	635.125	846.219	810.978		1999.07	835.41	2615.07	785.583			22	28	19	49		71	50	46	16
	4	20	17	3		23	15	21	1			171.417	1431.4	1026.63	840.743		3178.75	3091.26	3528.5	3991.71			31	46	5	37		31	100	27	21
	4	14	20	14		22	26	28	1			1281.61	1766.8	3270.22	1936.63		2376.41	3085.01	6519.76	1185.58			24	25	9	59		16	36	31	46
	6	11	9	0		29	18	7	1			166.795	2422.45	4323.09	640.995		2947.09	5461.01	2619.67	1388.59			165	35	3	89		17	53	32	73
	1	24	15	0		1	10	15	3			112.969	3057.06	1402.46	835.844		394.156	1684	2341.7	729.598			22	34	15	33		35	18	45	34
	1	8	26	3		28	4	12	12			96.3862	876.561	612.338	1229.34		2650.79	1576.2	1363.18	4830.12			35	43	19	37		37	20	19	65
	5	15	9	9		6	6	68	0			123.882	1466.76	846.052	1241.02		2053.28	1735.63	3113.67	1738.13			72	59	22	29		48	15	11	38
	1	23	15	4		23	9	11	4			78.5789	4495.38	1678.21	625.028		2320.08	2195.06	2213.32	4356.17			41	38	3	52		19	23	8	55
	1	21	17	10		22	32	14	2			112.189	1979.78	3905.92	1600.5		2790.27	1307.55	13066.8	3718.38			45	47	22	35		28	29	33	15
	2	16	11	13		28	27	5	18			96.2875	1704.68	2228.04	1557.69		2711.14	2582.63	1396.49	1762.69			46	51	25	47		30	30	21	45
	1	22	15	1		1	14	8	3			110.265	3046.96	2933.41	2670.09		654.383	2427.82	4180.02	2772.11			40	46	37	38		18	21	39	49
	1	0	16	1		10	21	21	0			76.7376	718.048	1956.5	2020.37		1474.51	1766.78	1460.02	1228.83			58	39	15	37		16	11	66	55
	3	25	24	1		19	20	4	0			117.187	2980.96	2049.99	708.827		979.781	1721.81	2219.43	1038.25			27	43	121	33		26	25	28	51
	1	0	39	16		39	1	16	1			164	551.536	1978.75	3407.03		2044.53	692.869	4955.57	2977.76			38	78	62	32		63	13	23	64
	2	14	5	24		8	33	23	1			109.148	4818.94	1659.2	4057.05		1328.19	1835.49	2712.39	1130			27	43	54	16		31	24	58	78
	0	23	30	31		12	13	7	0			139.854	1298.68	3145.9	3932.57		1727.29	1343.7	836.961	667.701			55	7	22	27		15	35	22	35
	0	12	37	27		14	20	10	0			115.532	4500.95	4790.8	5661.78		1549.05	3093.6	1239.26	2983.61			58	60	81	66		12	3	19	30
	0	7	21	41		26	21	17	1			89.9765	994.641	1983.94	3050.54		2547.8	1171.12	1311.09	3347.65			64	50	79	29		28	65	44	25
	3	37	32	38		19	24	22	2			108.611	3754.33	4390.33	2665.77		2474.15	2929.92	4731.75	4134.67			55	64	55	51		22	25	54	79
	2	13	21	12		17	8	22	1			122.916	2619	1878.74	1465.18		1828.85	972.299	4940.71	2046.42			102	24	67	52		23	33	27	83
	6	21	25	10		6	9	17	19			193.372	5633.16	1444.05	2250.39		1705.67	982.728	6734.53	822.737			51	23	46	51		21	60	136	74
	4	37	21	3		13	22	0	3			134.647	3358.06	1371.99	737.389		2833.54	2165.08	858.436	5568.7			57	33	82	29		35	42	61	87
	4	3	20	1		14	18	36	11			88.5436	631.853	281.883	279.189		1632.59	2172.62	3358.3	887.989			47	24	15	20		38	59	111	73
	7	3	4	14		14	12	22	5			101.723	1329.79	2754.55	1559.75		1191.56	1415.13	4176.76	2719.18			33	67	23	69		2	10	81	65
	4	25	34	16		18	23	14	2			110.706	5240.92	1606.29	1898.5		1409.35	2904.63	3165.9	2388.39			59	38	7	40		18	37	45	56
	8	21	20	9		11	16	13	10			121.844	4332.58	1093.43	1321.9		1050.89	1031.06	1802.82	2716.9			34	31	26	32		52	10	44	37
	6	19	10	7		32	23	14	4			116.224	1367.3	1447.22	961.033		1076.55	1710.73	4813.87	1452.77			41	34	6	21		32	37	9	54
	2	36	10	1		10	18	21	6			125.534	2523.92	605.22	700.798		980.652	3914.77	3227.32	5528.01			23	26	21	54		19	23	46	48
	8	13	4	1		32	32	13	0			136.755	5759.8	1288.89	576.277		3452.46	5500.35	5023.02	2193.81			70	20	64	36		30	63	49	50
	6	25	11	6		25	0	20	4			130.125	4615.57	2026.72	2694.57		1626.26	750.044	1273.79	4436.69			43	15	18	13		21	22	46	72
	2	7	6	11		9	13	8	2			135.701	924.057	1200.09	1754.72		1210.15	1902.22	3814.43	1611.91			39	35	47	18		5	60	83	25
	1	6	20	16		2	16	25	5			128.717	865.276	786.852	2199.05		984.925	1569.28	1124.15	2173.44			46	49	19	48		8	27	99	47
	3	8	3	7		14	18	11	1			162.548	810.493	456.196	1207.77		1099.81	5143.36	9574.47	1213.06			38	42	30	31		35	57	63	45
	5	9	4	11		15	11	47	0			132.058	1970.43	826.294	1083.29		2303.67	2722.62	2090.29	702.807			30	34	42	42		19	40	50	71
	6	10	14	7		9	5	38	1			207.386	1739.38	1836.38	2175.51		1727.85	1030.29	1891.23	3138.99			29	14	29	28		37	26	91	58
	4	6	1	7		18	16	35	0			102.53	1329.14	477.25	3133.92		2941.2	7140.41	2776.49	945.817			47	50	25	22		17	64	68	57
	8	1	11	20		28	13	22	0			407.67	876.536	1592.4	4690.2		2449.2	5552.86	4608.25	1337.02			32	36	32	35		29	32	71	65
	2	15	10	6		12	14	32	1			143.641	1339.1	373.356	1608.27		1761.81	2793.99	4083.27	759.733			91	35	17	57		17	46	45	24
	3	4	2	19		24	9	62	0			348.084	855.053	850.571	2475.22		3297.66	2708.36	2364.76	803.52			36	40	26	59		47	93	20	63
	1	11	15	55		22	11	31	1			272.858	1092.32	1561.05	1408.79		2624.87	2078.91	1718.48	839.223			26	57	22	27		26	112	54	54
	0	21	13	2		1	0	25	0			85.4094	3611.93	1544.09	823.474		485.738	971.75	4786.31	1586.24			44	83	36	36		18	38	47	67
	4	5	13	5		18	1	13	0			151.574	4614.58	824.721	4046.89		2422.76	881.808	1954.22	1158.27			19	40	24	38		30	38	7	84
	5	2	16	5		28	11	19	0			122.839	480.906	1102.98	3812.65		2665.67	4927.66	3568.84	927.721			37	35	31	50		36	44	60	30
	3	15	33	66		34	9	10	6			199.598	1146.62	1890.07	2833.94		2740.09	5285.08	4272.79	2344.99			37	27	32	37		26	39	17	48
	1	14	7	13		3	16	2	0			137.436	1187.56	1872.73	828.522		1396.57	2153.95	795.98	1166.39			31	52	20	49		75	34	125	39
	1	5	16	2		32	20	7	0			103.463	510.269	572.577	1240.65		2609.52	3171.2	726.403	1073			36	24	71	41		44	24	35	20
	0	26	11	5		15	38	40	0			138.869	4176.38	1681.04	759.941		2231.99	5306.16	3085.65	2185.99			28	31	29	30		15	49	16	44
	0	3	8	9		12	16	11	3			91.8679	3931.31	490.43	846.791		1559.28	2827.45	4701.29	518.026			47	47	58	52		13	76	17	47
	0	24	4	4		18	13	11	0			82.3882	1641.95	1718.28	990.731		2584.15	917.46	4660.52	1653.42			34	27	29	24		32	73	72	57
	1	4	12	17		23	7	33	3			101.071	3397.72	2665.55	1170.2		2458.09	1192.21	5453.27	759.078			44	29	20	22		14	83	29	130
	3	15	16	43		10	4	35	0			161.466	1587.86	1905.97	2412.04		1827.63	839.747	6050.39	987.83			53	71	56	110		7	38	19	43
	2	3	19	3		22	8	41	1			178.156	3818.68	3706.16	2431.94		2760.68	595.932	3144.02	1496.51			40	39	38	15		15	52	63	45
	0	2	13	2		35	23	21	2			80.5389	3497.89	4657.83	888.333		1757.12	3880.79	5263.16	1556.37			73	41	63	35		23	49	60	63
	4	7	21	6		37	1	21	0			523.608	3889.11	2220.41	1811.02		2537.69	637.224	2940.84	1980.64			32	50	29	46		47	48	139	21
	5	4	42	26		28	0	8	1			94.7399	861.224	2203.44	3603.31		2511.14	476.399	1758.77	836.024			30	27	16	28		49	39	120	56
	0	7	17	2		22	22	32	2			70.9504	1167.89	3418.34	1227.17		2897.88	2042.7	5945.76	3367.74			39	52	20	53		28	70	59	19
	0	1	13	29		13	10	32	0			96.031	653.63	1088.7	6552.99		2756.62	5846.1	6428.86	4193.25			44	33	25	33		43	36	65	20
	0	18	15	3		17	26	20	0			114.042	1819.61	2724.92	1368.13		2705.68	2618.3	2167.32	1234.25			38	44	24	77		43	36	31	22
	0	17	9	27		38	35	46	0			94.1152	1793.75	1241.8	2312.04		2421.87	3210.5	4009.46	980.27			38	38	25	43		31	37	57	50
	0	7	33	3		10	7	18	0			95.1705	818.761	1129.99	1784.27		2637.84	2795.48	1912.61	3673.98			63	56	7	102		10	34	59	75
	0	16	27	21		15	24	4	1			61.7583	1773.26	1361.56	4967.92		1676.18	2011.68	1015.92	649.379			65	52	27	36		26	25	30	53
	1	15	29	5		25	39	24	0			97.0522	994.287	552.208	4660.15		2577.9	2098.62	2158.65	3857.81			28	73	21	30		24	61	33	52
	2	7	5	2		20	0	8	8			97.5853	1199.03	1463	674.99		1233.44	742.333	2520.37	1613.44			35	37	49	76		3	63	67	54
	1	31	14	5		4	2	4	3			122.515	4631.36	1124.6	988.903		814.911	562.585	1156.38	1154.93			84	75	37	56		34	34	42	37
	2	15	32	9		2	11	54	2			99.8749	1804.24	691.328	1357.79		300.587	2924.31	3822.47	3207.26			40	32	29	46		16	9	32	78
	0	16	9	1		26	18	47	1			111.074	5410.19	305.742	1342.31		2499.94	3756.47	2224.92	4967.1			38	30	50	31		46	56	35	40
	6	36	0	2		25	6	13	2			170.821	5220.36	1413.24	1721.88		1425.24	605.426	2287.11	3447.43			55	45	25	40		28	33	29	39
	0	3	29	8		27	6	15	0			105.46	2746.22	666.285	1221.78		3559.95	766.416	4255.38	4126.47			52	52	23	48		56	39	62	41
	2	23	3	22		13	47	7	1			101.241	3967.01	2045.83	4763.3		1734.67	2026.35	2487.36	1438.22			25	48	35	47		30	60	30	68
	2	5	17	26		4	3	42	2			98.1343	4595.02	1550.6	4085.69		872.803	730.412	3977.02	3990.1			24	59	55	68		32	25	45	49
	2	12	24	24		10	21	1	6			105.273	7183.04	1770.63	4897.28		2215.16	2315.53	3578.86	1684.3			55	27	27	42		7	67	59	50
	1	10	19	20		15	4	27	12			84.9941	4011.8	2316.15	1616.48		2015.2	1071.47	2738.12	1475.02			64	39	67	29		40	63	23	64
	0	7	11	5		28	15	11	1			58.0154	2022.04	1849.07	3101.57		2444.03	4246.04	1300.54	1011.31			88	26	29	15		31	59	73	56
	4	6	23	6		23	29	17	0			88.8405	926.434	3616.81	2022.39		2501.36	1209.23	2574.36	3122.33			27	40	54	15		28	26	8	105
	6	15	49	17		77	10	3	2			108.74	7806.48	2623.31	3127.5		581.323	731.355	1299.8	4248.25			23	46	49	15		17	50	29	30
	2	1	17	34		5	7	0	4			293.494	9002	451.142	4486.04		1459.06	1387.07	7836.23	1509.69			50	68	29	15		15	24	53	22
	2	10	7	17		22	1	36	4			176.197	7570.56	1622.44	3304.96		1153.58	891.737	4059.18	3776.76			67	37	26	15		34	25	67	90
	0	17	29	6		20	23	2	2			68.1463	629.423	2099.49	1032.65		2304.64	1894.3	1356.08	6115.13			57	40	31	34		52	52	44	42
	2	40	17	12		8	17	4	3			103.447	1593.8	2654.39	1631.67		1131.1	1937.62	1600.18	1416.3			26	15	37	16		25	48	62	77
	0	24	17	13		26	17	6	3			69.558	2314.67	2282.5	659.175		2675.68	1689.44	1565.73	5181.34			47	42	23	44		25	57	66	85
	1	26	21	7		29	23	22	1			93.7871	1985.2	1553.85	990.314		1919.12	2848.07	2023.44	1944.22			38	14	51	38		56	21	24	65
	4	4	29	8		27	5	16	1			224.526	1165.21	2429.6	945.472		2026.91	761.551	2230.69	1460.13			33	33	45	33		31	39	78	11
	2	3	19	3		25	3	34	2			77.7912	1206.26	2214.69	779.53		1936.91	1292.59	3040.4	3159.72			30	65	43	34		40	46	10	5
	1	23	15	22		17	8	10	1			108.866	1445.22	1686.92	1130.56		2474.28	1317.39	1775.85	3494.83			93	36	33	83		25	45	45	28
	0	2	27	5		5	1	5	0			92.7891	667.398	520.291	1275.2		1130.12	492.543	497.025	572.553			48	37	65	19		24	39	80	54
	0	6	15	4		17	7	9	0			120.916	2710.07	2477.6	5101.91		2400.18	2474.45	2176.76	766.277			68	40	43	24		32	62	34	31
	1	1	33	10		9	5	31	0			110.278	918.478	2927.43	6614.72		2268.51	1419.7	6682.24	751.914			65	44	48	24		29	37	21	30
	1	17	37	35		18	6	31	0			111.109	2012.29	1422.55	3521.28		998.073	1373	2023.05	1644.39			35	38	65	36		47	70	23	77
	0	6	18	20		19	21	4	0			113.53	2602.3	507.614	3540.87		1991.26	2853.79	1606.74	1012.26			39	31	63	90		38	69	82	42
	2	18	5	21		33	19	12	0			164.336	1130.4	2494.96	3233.4		2513.61	1086.11	7162.67	991.1			38	67	37	22		30	18	42	60
	3	2	23	1		17	70	12	1			143.286	388.113	5671.11	830.613		1762.67	1050.91	6031.88	414.124			85	28	40	16		58	89	41	39
	0	15	16	17		1	22	3	5			87.8327	1768.26	2565.09	5681.91		286.045	3412.9	2043.3	3036.44			33	41	48	22		33	35	41	30
	0	19	24	2		29	14	44	0			96.1591	4033.53	2338.01	869.464		2333.1	1248.77	1562.44	557.31			71	86	56	24		27	22	38	54
	2	23	18	36		3	19	8	1			96.4697	2453.65	1777.38	3034.62		1093.37	2920.74	1426.98	1174.44			50	62	55	39		45	55	36	44
	4	8	23	11		28	5	18	4			142.555	965.856	5517.15	5670.82		2256.88	486.918	1400.36	2928.22			9	32	47	32		66	38	49	49
	2	7	4	30		2	25	6	1			104.112	1136.7	4492.11	1919.26		1494.31	2612.03	2039.85	6675.63			30	36	58	87		30	21	46	18
	3	0	3	9		24	4	59	0			91.4653	1992.23	2478.31	972.986		1589.25	1725.48	3907.13	3436.66			61	28	40	43		43	28	50	61
	3	26	14	10		39	24	15	6			109.172	1438.29	1636	3419.68		750.257	1049.74	1861.25	1099.25			30	29	61	42		47	34	51	27
	0	16	30	12		29	10	16	2			77.805	2624.63	6026.74	2924.44		1059.39	1160.2	2215.99	713.201			30	32	35	21		29	54	76	120
	0	21	11	14		20	1	45	4			83.4677	4123.1	4083.91	3531.63		2286.88	749.043	2374.35	1570.93			33	89	45	25		21	39	40	71
	2	0	9	5		25	34	1	3			106.137	2084.38	2904.78	1085.58		1817.42	789.186	859.285	1815.88			66	49	30	28		53	27	28	52
	2	17	16	3		20	51	34	3			226.876	1466.06	826.665	386.925		3273.34	4250.54	3283.47	2404.27			53	29	60	29		49	58	46	40
	6	33	14	24		23	29	19	0			111.253	4407.53	2974.61	3663.86		1667.71	2929.64	9597.42	864.268			25	119	26	26		53	12	26	50
	2	19	27	12		26	22	32	5			116.269	5859.38	2241.03	1766.99		1319.57	1892.34	2336.96	1759.93			35	57	62	40		57	11	9	30
	2	18	13	27		29	33	42	0			167.276	3838.51	3344.4	4270.84		1708.58	4034.19	3440.14	3792.89			51	88	40	36		43	48	58	45
	8	5	16	11		26	23	14	0			99.8857	1034.69	2637.4	1475.61		1741.04	2550.83	4478.87	1158.39			35	52	69	69		36	26	46	120
	0	13	7	17		36	1	16	1			205.187	931.483	2138.74	1842.59		3291.75	615.28	4644.98	4473.1			31	106	64	49		51	88	40	87
	6	10	14	24		4	43	32	0			111.472	1516.67	294.791	1158.89		695.651	4517.19	4432.29	793.828			27	39	21	40		21	56	70	31
	3	16	1	0		26	24	21	0			123.308	1266.89	1644.61	2853.12		2152.78	1620.07	1628.73	1007.36			42	48	48	18		32	54	47	25
	1	33	17	22		1	14	5	1			105.42	1298.93	1421.36	3096.21		562.439	725.868	2129.8	882.125			23	26	31	47		29	73	84	160
	1	12	25	6		26	14	38	3			243.922	1262.4	1773.14	10303.8		2214.81	3074.6	3823.03	2032.62			24	26	49	37		40	30	46	97
	6	13	22	18		18	25	2	6			92.7804	1103.12	1402.15	4837.69		2346.86	2898.31	780.731	1259.4			58	26	36	40		13	56	50	43
	0	6	2	6		39	9	37	1			128.23	1110.72	836.348	820.427		2352.57	579.954	3119.38	2729.71			42	59	55	52		38	74	52	56
	4	15	10	17		31	3	5	1			111.365	1510.71	1648.38	4565.68		848.611	927.072	1865.39	1532.56			41	31	31	21		28	59	20	103
	5	10	3	10		0	33	18	2			128.506	979.994	1247.61	2362.48		228.772	803.216	3132.85	1658.2			79	58	48	28		43	29	29	50
	3	18	5	14		3	19	4	6			2288.52	1218.37	1552.97	4554.12		1092.14	4723.72	522.638	752.558			65	67	37	59		33	38	47	13
	1	47	20	21		27	28	43	1			98.2112	4582.14	1409.83	3688.23		1948.09	1188.34	4220.61	875.12			18	66	28	70		28	34	35	67
	6	45	18	5		1	4	54	0			179.883	4180.84	991.508	490.039		237.734	562.788	3030.38	1148.84			55	39	54	32		26	23	41	25
	5	5	8	0		47	24	3	0			109.449	954.535	1591.37	1555.28		1355.75	2439.33	548.897	4976.69			38	36	51	53		25	40	39	31
	2	11	31	5		20	14	0	2			91.0211	1348.37	2879.92	6744.85		2958.47	1356.02	530.62	2112.97			62	38	39	46		61	26	64	155
	1	5	37	5		20	3	5	1			126.904	502.039	1604.48	805.145		3972.29	1226.67	2513.44	5153.37			32	59	76	71		41	25	56	41
	5	1	20	11		22	17	5	0			102.71	722.743	1588.97	1173		2398.11	6409.18	1385.71	2555.13			47	35	14	79		64	50	34	25
	3	1	27	27		32	4	23	4			101.498	2106.58	1546.94	2978.47		1737.96	1836.23	5691.68	3678.69			30	27	19	77		24	26	64	51
	0	8	22	3		43	14	23	2			129.311	2420.49	601.472	576.669		640.56	1023.76	1645.62	1865.84			46	43	28	60		54	40	67	63
	4	3	6	19		7	7	9	6			114.468	539.858	1539.57	3038.45		1653.98	900.713	1005.63	954.883			66	38	19	150		26	25	79	21
	0	0	20	26		4	4	29	0			107.816	2200.25	598.284	2268.3		1793.24	582.443	4308.42	2678.9			47	39	21	62		35	54	61	29
	0	4	7	13		41	7	5	0			119.155	1634.49	1038.14	966.474		1948.74	4900.08	1575.46	2640.51			63	31	19	65		47	23	43	36
	2	16	17	3		7	0	24	12			132.267	2575.85	1027.17	480.341		1422.12	872.718	6619.59	1300.42			50	20	19	58		46	94	38	99
	3	0	15	12		29	65	26	3			155.873	514.101	1215.39	4162.79		1492.75	1147.63	1815.45	3091.23			26	18	15	33		21	14	32	72
	3	3	2	19		23	44	24	1			84.7486	1026.94	1225.56	4148.02		2692.12	1051.86	1945.43	1494.94			37	23	25	52		43	95	19	35
	1	2	5	40		2	7	46	1			87.4335	713.95	658.058	1925.76		1379.16	779.19	3337.42	1067.42			29	36	46	84		40	24	9	55
	3	4	0	5		21	18	7	0			119.032	1063.89	768.095	977.908		1303.79	2042.91	1067.03	3413.79			38	22	45	28		31	22	44	52
	2	12	3	3		25	4	14	0			123.766	766.303	996.555	706.56		1392.69	1872.44	1884.07	3820.16			47	46	48	64		26	38	16	75
	2	36	2	14		15	26	17	1			106.227	3523.14	350.291	2030.24		1518.63	1462.23	2815.48	1339.77			43	71	56	118		51	77	10	30
	2	0	1	22		19	1	27	2			148.866	1415.29	408.826	676.169		1386.35	554.499	2734.74	1341.54			43	46	109	29		59	23	34	131
	2	3	2	13		17	5	40	0			150.307	742.777	651.824	954.254		1284.38	3314.18	5044.22	1705.8			44	41	62	15		21	41	41	103
	1	8	0	6		21	4	19	1			97.3871	1200.74	1751.88	1228.12		1549.39	1700.89	2542.63	4129.48			30	60	46	70		5	34	49	50
	12	3	13	14		1	18	7	2			1618.41	579.493	1241.37	1236.71		430.91	3513.34	1329.23	1923.25			102	3	94	86		50	33	18	26
	1	21	3	7		11	16	23	3			325.613	2280.55	1289.41	1122.35		1543.79	3699.3	2027.02	744.283			48	48	60	88		56	34	48	17
	5	18	19	8		12	19	35	3			188.967	1251.49	1081.07	1922.36		1470.84	7246.83	3109.33	1467.92			66	19	32	77		26	61	56	21
	1	16	1	17		33	5	40	2			132.666	1067.8	330.834	2425.98		1543.84	697.507	2133.64	1808.59			77	65	54	22		37	63	38	22
	4	23	0	5		25	17	3	1			687.633	1742.6	1301.25	1353.56		1761.71	2212.18	748.177	1408.69			51	55	49	33		42	30	19	46
	0	6	35	2		25	22	22	3			150.838	3289.41	1791.82	564.193		1684.04	4424.28	2338.47	981.992			60	35	43	18		35	61	49	56
	2	6	10	21		14	5	24	5			328.462	3250.13	1159.02	1861.46		1262.86	1293.6	7453.69	1205.97			45	71	40	35		29	44	43	42
	0	5	8	19		5	11	73	0			110.658	2007.33	1782.78	1453.95		1083.37	1503.93	4958.76	869.339			88	28	35	91		24	29	48	98
	4	10	8	19		32	13	6	2			148.925	1382.79	649.011	2377.94		847.248	2559.24	1163.63	922.353			27	28	59	104		40	54	23	93
	2	0	17	6		20	6	10	0			124.48	695.113	3797.23	1595.18		1449.04	2284.84	4535.65	2040.25			28	53	53	38		34	27	49	100
	5	6	9	22		8	14	9	0			228.935	1047.22	1582.84	2249.01		1993.18	2551.55	5048.49	1392.9			37	36	43	78		68	49	18	59
	4	3	13	5		24	1	57	0			159.203	3017.09	1038.17	2632.18		1176.94	1796.67	5350.19	1854.55			23	23	48	44		46	53	24	38
	1	18	9	7		25	20	0	0			145.686	4682.78	425.992	1413.23		1705.28	2370.26	1204.17	2218.29			44	16	31	38		30	62	21	57
	0	11	0	4		25	20	1	3			87.4136	6242.23	1327.62	804.189		1448.35	1512.26	618.987	4080.39			34	54	34	38		37	50	51	36
	1	3	12	12		35	25	43	3			89.3474	1181.62	657.824	2950.49		1320.3	2174.16	3952.37	1416.53			46	48	36	22		31	58	15	45
	2	3	24	16		35	2	6	4			96.8651	809.38	1662.83	1188.41		705.623	1199.81	1173.18	4549.75			79	23	31	65		51	34	72	72
	2	8	11	3		27	26	33	1			121.264	6408.27	1693.21	1223.57		682.124	2905.24	3060.36	2120.84			37	49	31	34		68	65	49	49
	2	0	16	4		16	5	21	4			84.2428	757.28	1893.16	1101.14		1341.88	1361.48	3594.62	1584.53			40	33	47	40		29	20	72	42
	0	15	32	17		25	22	50	0			65.264	1535.33	371.482	890.617		1518.01	5037.25	2536.76	1099.04			51	36	36	16		29	46	59	39
	2	7	10	10		13	19	13	6			67.234	7369.46	2009.83	1650.37		1753.77	1382.86	3746.81	1965.93			56	22	34	13		57	19	77	50
	1	0	16	12		13	5	10	3			79.2626	1057.17	5018.67	4955.25		1060.52	7395.8	997.352	5317.23			62	46	57	32		37	67	35	94
	0	8	4	15		18	34	8	0			148.591	3491.14	2110.95	2936.4		1402.17	1307.66	1125.89	1812.85			57	40	55	15		56	52	101	92
	1	1	17	10		7	12	19	5			129.533	1233.78	2003.6	3781.27		1833.9	1792.27	4912.02	1320.37			33	52	22	19		13	51	39	33
	2	9	10	5		3	15	6	3			114.909	3766.26	2904.59	1476.81		1613.68	2098.77	3153.31	2517.03			92	68	49	7		16	44	84	37
	2	4	1	33		37	9	26	3			154.854	1345.94	696.581	2166.03		1165.4	2841.39	2620.78	1961.82			35	54	24	73		41	69	41	98
	4	9	23	46		11	12	0	4			95.3756	3128.99	1789.52	2260.57		1801.08	1096.04	917.184	920.973			55	37	65	42		52	22	36	75
	1	22	19	5		20	15	7	0			74.8815	3857.22	2302.4	1450.81		1638.92	5554.75	2831.01	1496.85			46	34	28	85		60	49	65	134
	1	1	8	62		17	10	3	7			91.2613	624.78	2083.15	2275.25		2047.68	2209.36	798.897	1263.33			57	33	108	6		36	42	25	63
	0	27	16	25		29	16	11	1			99.4028	1779.94	4927.81	3077.17		2019.72	2200.02	716.891	5051.27			56	52	21	36		25	40	51	66
	0	33	12	29		27	17	14	1			65.9509	782.092	4768.73	4674.2		1352.69	5307.26	3625.99	4775.43			45	49	99	56		49	38	41	12
	0	0	13	26		24	9	22	1			89.8894	4111.96	2341.24	1548.52		2046.23	1450.3	3403.58	1983			50	65	26	63		36	35	45	63
	0	0	4	38		28	21	8	1			70.7445	4132.45	4163.1	1838.04		2237.13	1165.68	4116.74	4655.2			59	26	73	12		32	39	66	24
	0	21	27	14		28	12	40	0			86.3392	1597.35	2638.96	2993.31		1622.92	2554.89	1830.99	2060.48			63	13	66	54		26	37	52	23
	5	20	14	4		20	23	38	1			188.078	1741.91	3765.43	1914.39		1912.4	2376.03	1464.22	1597.67			110	34	22	33		29	41	49	56
	0	20	24	16		6	17	23	1			113.477	2145.81	4018.96	2682.42		1987.67	1221.07	4301.06	2701.24			47	25	44	93		29	46	42	22
	0	1	21	7		49	17	24	0			73.8687	5759.07	3448.16	1308.53		1561.21	1111.1	3608.01	3070.19			48	68	97	52		43	42	40	25
	0	16	6	18		7	17	56	9			110.986	1547	2661.19	1232.5		2194.85	2218.03	4176.74	1894.66			47	71	107	23		36	39	16	46
	4	21	3	18		22	23	35	2			70.0645	4409.61	1538.91	2016.36		2428.56	1204.29	2650.18	1546.65			69	54	36	74		32	99	14	87
	2	20	14	32		34	9	53	0			87.648	1394.15	5172.95	2819.45		1722.44	1785.62	4510.46	1185.69			46	38	28	30		14	34	52	58
	2	23	17	16		21	10	1	0			109.568	3110.48	924.023	3862.78		898.363	1692.32	572.803	415.401			39	43	46	47		57	35	66	46
	1	15	22	41		23	35	25	1			282.998	2215.63	679.329	2704.87		2122.89	5168.94	1243.8	3527.54			72	33	43	54		26	30	34	26
	0	5	13	7		37	19	41	2			89.5279	1820.52	1637.64	7342.21		1634.65	2177.55	5559.19	1695.5			75	49	74	15		33	40	15	39
	0	22	23	23		26	15	21	8			266.516	4581.74	2243.58	1502.84		2132.64	1089.85	2478.69	1217.96			61	44	95	85		45	91	66	18
	2	22	52	7		18	24	8	1			242.539	2925.27	1309.46	2711.21		1239.57	3592.35	264.91	2294.85			55	14	66	21		25	44	20	61
	0	33	24	7		24	39	48	2			88.5249	3171.79	1214.96	1425.18		2399.25	1298.36	2191.02	1295.31			42	37	36	77		23	50	39	51
	2	14	15	7		16	5	6	0			83.8711	4315.69	1444.41	1232.81		986.11	1231.05	663.096	1625.71			46	43	52	47		31	35	48	44
	2	1	16	17		55	9	22	1			82.659	4721.51	3101.54	1273.14		1650.77	888.823	1177.28	969.638			43	45	20	17		48	73	47	21
	1	21	34	11		10	22	15	2			250.245	3210.01	1922.08	1665.86		1052.94	2851.38	2722.56	3142.36			24	65	29	43		45	36	66	74
	5	0	23	3		20	25	5	0			241.446	552.551	640.348	1070.24		1725.03	773.322	1019.46	927.24			17	58	32	20		18	76	61	14
	0	7	20	6		29	9	34	1			70.1459	783.059	1503.41	1450.89		1041.19	924.765	2199.15	1205.34			24	48	42	49		60	45	64	101
	1	21	26	20		28	2	37	1			122.575	866.756	1699.74	861.184		1829.55	859.944	3638.38	567.836			15	69	74	42		43	118	6	37
	2	4	15	50		29	29	18	2			92.9224	1188.42	1088.41	2982.67		1472.32	2578.34	1330.78	4667.59			27	16	36	68		57	36	46	41
	2	4	3	1		18	5	18	0			111.741	1311.85	1112.81	641.531		1370.02	1485.86	1693.51	605.017			38	20	34	36		87	41	63	115
	0	20	3	0		26	15	27	0			76.3534	3586.2	1390.94	839.306		1838.08	1327.64	1209.18	879.794			53	56	55	37		52	34	41	90
	1	1	8	7		20	12	3	1			99.7555	1379.27	2273.52	2210.81		2040.21	1326.01	1447.45	1922.46			44	41	14	45		22	44	93	23
	4	27	22	2		19	18	55	2			121.934	3263.72	524.098	432.766		463.053	1588.48	3252.97	3206.17			65	62	87	51		41	43	47	23
	2	10	1	7		17	14	7	7			104.405	685.057	2414.44	844.581		1546.08	967.475	493.623	755.218			42	25	19	36		45	32	55	76
	0	18	1	1		19	3	4	2			91.3923	944.877	2527.22	2442.96		1954.61	1185.35	2212.57	1152.68			47	80	33	33		75	28	39	89
	5	16	1	6		4	5	7	1			242.382	1070.04	2943.65	5027.12		361.873	1472.5	983.133	2824.15			60	38	37	33		23	66	59	86
	0	11	22	8		22	7	8	3			86.966	983.426	3074.31	814.844		1333.04	2482.05	1162.53	4291.84			18	43	57	59		37	66	42	33
	0	28	14	18		17	16	41	4			130.153	3798.51	1273.93	1768.85		1285.73	2606.58	4848.57	950.007			8	20	52	39		53	57	56	11
	1	14	8	19		15	21	13	1			133.847	1288.85	859.923	2030.83		1657.63	2733.15	908.515	1108.39			29	101	47	39		36	47	39	42
	2	9	19	4		26	1	26	11			2258.84	1160.94	2220.28	3081.01		2168.09	1403.93	5084.5	2922			24	60	36	39		16	55	47	33
	0	7	4	2		11	15	15	4			153.728	634.598	5379.51	2473.96		421.411	5046.92	2822.91	3511.06			25	17	32	60		32	94	25	55
	2	19	18	1		21	6	27	0			119.419	10518.4	2375.4	715.479		1413.48	723.907	5141.53	818.304			47	22	34	78		54	62	52	37
	2	0	20	3		21	14	28	1			116.163	808.316	3517.77	840.679		3141.42	3079.96	2241.83	1979.92			49	30	36	27		48	45	69	30
	1	2	24	9		24	19	0	0			88.036	347.213	2811.84	1440.83		2305.96	2839.61	704.736	1347.07			57	57	102	57		38	84	73	39
	1	20	24	4		2	17	5	3			96.7944	11281.5	1147.77	430.423		1283.43	3298.71	1424.72	4353.64			13	35	38	53		18	39	47	69
	3	14	18	3		0	20	33	1			719.971	686.604	3939.15	1086.06		1199.55	1679.23	2645.11	1703.13			16	11	61	72		40	42	55	33
	2	30	17	0		21	4	32	1			115.298	5186.61	817.569	1857.37		2033.96	611.379	4298.93	770.043			61	13	82	21		35	31	36	16
	0	35	5	0		20	20	25	4			128.883	5135.17	2682.54	1738.17		1491.88	1249.61	2345.48	2919.8			27	59	24	30		27	43	71	17
	2	0	16	0		50	12	28	4			137.928	313.215	2038.21	1421.76		793.448	1026.26	8709.49	1080.65			50	47	44	55		136	28	75	71
	4	21	18	14		17	19	16	1			234.172	3015.24	2606.43	4453.01		1353.53	2954.89	2104.27	1910.18			29	26	56	52		25	56	82	102
	4	20	16	3		26	3	36	0			190.82	3005.4	2729.98	1896.99		2002.08	2459.56	6111.87	2112.65			63	53	42	24		88	96	32	71
	0	2	27	26		41	10	33	2			367.913	1476.63	1893.42	3131.14		2727.56	1173.71	5177.81	1350.26			23	44	23	29		39	37	64	68
	1	1	23	7		25	24	27	3			86.3301	1028.1	514.569	2120.96		1931.22	4841.27	8208.83	948.117			16	46	31	29		49	49	30	30
	1	40	0	15		17	2	0	2			117.731	3902.33	2105.47	1352.7		1750.59	2678.06	1535.59	3933.99			17	14	16	30		35	30	33	79
	1	2	18	12		11	25	0	0			163.997	400.694	597.182	2127.1		2562.59	5554.45	1720.55	3234.2			65	15	11	60		31	25	28	31
	2	4	1	7		23	3	8	1			177.998	1519.45	1800.07	2413.24		1897.89	935.15	2523.52	1559.26			23	57	90	33		33	59	24	60
	4	0	21	26		10	8	0	0			115.499	1181.41	2708.77	4359.3		1815.28	801.115	645.94	4329.76			48	29	35	67		37	61	73	65
	2	14	35	36		26	9	2	2			84.0563	1202.78	1559.57	331.689		1217.89	899.227	624.369	1160.59			21	64	42	62		54	18	15	36
	1	18	23	2		21	23	1	5			168.449	6193.45	1395.66	4085.09		2130.72	679.776	663.41	4620.67			17	35	68	27		49	74	25	45
	1	4	28	18		14	36	3	2			90.793	770.536	428.259	963.062		2433.8	2066.58	1143.67	2113.36			24	42	13	84		50	86	16	63
	0	17	2	2		16	16	6	2			93.8823	7949.55	2265.66	2496.46		969.614	911.878	1023.39	3335.88			42	51	57	18		36	51	17	42
	0	5	19	4		22	3	12	2			175.779	381.813	2187.56	1759.99		2087.09	741.558	2613.31	1298.13			81	34	35	29		10	32	2	27
	0	39	24	21		50	2	6	0			339.73	3065.37	3452.78	2562.07		624.136	1608.23	3537.14	2232.49			55	47	49	36		51	84	23	22
	2	5	23	0		13	9	41	0			93.2018	668.551	5943.36	1634.08		1765.18	636.599	3810.89	2690.22			17	52	12	25		42	44	22	51
	1	1	19	0		17	1	26	1			110.067	828.649	3447.25	1687.47		1353.97	1716.67	6600.75	2221.14			53	19	16	23		60	30	58	67
	0	15	28	4		21	38	19	3			84.7849	1090.4	3492.08	3685.9		590.8	1732.91	1703.62	4619.69			42	40	21	23		38	82	16	105
	4	9	16	7		13	3	44	3			94.9033	1294.11	3826.07	2296.31		2927.27	2081.71	3498.14	1568.11			43	27	28	39		104	55	33	25
	2	35	12	13		23	28	2	1			118.127	1694.13	2902.96	2211.45		2308.34	2491.13	1983.61	896.744			39	48	24	32		29	30	5	20
	2	7	20	2		31	17	17	2			112.9	1084.16	519.874	796.886		2220.66	2856.2	3210.94	1662.82			11	36	21	24		21	68	9	81
	1	19	0	3		34	19	15	1			93.5004	1368.79	553.7	5073.59		565.704	2727.56	1598	4029.03			90	64	26	28		32	95	34	50
	0	8	3	3		1	15	20	1			109.055	1646.4	3589.55	4405.32		739.941	896.128	2039.36	4632.24			66	52	23	26		15	39	19	106
	4	25	34	7		4	23	39	0			90.7041	1485.83	905.192	1497.19		410.242	1759.25	3706.5	4332.61			11	27	9	61		46	20	10	61
	3	14	8	25		35	10	17	1			187.604	1695.66	3189.25	5470.73		2424.26	814.697	2801.91	1996.76			20	44	40	58		52	33	37	64
	0	5	31	6		8	30	15	0			181.284	982.496	1530.78	1445.03		1548.67	7354.26	8038.92	814.781			44	45	41	35		19	30	23	38
	2	5	35	12		31	37	20	0			116.336	1863.36	881.834	1120.71		1715.57	2776.41	4074.3	807.276			20	60	55	40		58	33	13	53
	3	29	4	9		6	7	28	0			116.494	1632.71	1161.44	1131.05		636.773	1786.11	1980.85	1455.75			44	64	57	32		51	79	25	96
	0	12	6	7		13	1	2	3			128.583	3713.65	1672.77	561.359		1478.79	6004.08	902.717	2389.51			55	23	31	69		47	30	75	42
	0	15	11	14		21	13	18	6			107.894	3765.04	1004.59	3331.57		1479.93	1080.63	2610.42	1298.58			25	22	89	53		64	41	34	78
	1	10	1	30		5	15	11	1			844.686	3458.33	1317.46	5349.86		531.188	3664.17	2357	786.521			41	67	18	33		71	69	89	68
	2	4	3	3		17	23	13	1			87.8482	1138.41	676.006	430.128		809.606	3137.49	6158.18	805.272			29	75	37	27		13	62	32	78
	1	5	2	18		7	17	9	1			92.2819	935.259	1627.33	5905.77		1640.78	3168.62	1891.99	901.678			40	30	27	33		55	30	40	59
	7	3	14	16		13	31	2	1			103.534	1016.13	861.201	4576.6		1696.39	1664.42	789.115	6637.74			31	51	59	63		56	46	48	53
	0	9	2	7		0	3	12	0			79.828	767.873	2520.25	882.916		766.378	1029.45	2803.34	639.166			29	42	44	76		22	41	23	43
	3	3	7	2		22	19	0	0			78.3084	1160.58	2872.69	4383.37		2963.17	947.548	1439.85	1329.81			39	33	41	20		51	33	35	43
	0	14	2	25		10	7	29	2			99.6543	8986.04	3487.57	2171.39		1751.88	3290.23	2837.86	1118.51			38	34	67	75		15	45	114	55
	2	56	26	2		21	6	20	0			120.867	7968.55	2854.2	4426.25		1989.68	3784.48	3048.74	1131.47			31	39	43	28		61	21	23	37
	4	28	2	9		23	25	25	0			104.036	5286.82	3127.57	3237.46		1641.06	3847.92	4409.93	1330.58			51	31	61	82		27	51	60	40
	6	15	18	14		14	18	11	1			129.179	3105.12	2831.61	2232.03		2250.23	3663.92	1320.53	1352.66			48	13	70	60		44	33	38	65
	0	27	16	7		12	26	35	1			94.1417	4282.88	1853.9	1097.85		2200.53	4010.3	3618	352.895			54	51	77	59		41	26	71	33
	2	24	27	49		11	30	20	2			78.3054	4490.01	1841.04	3986.17		1742.03	832.707	4533.72	1220.55			33	28	52	7		82	21	54	32
	0	19	3	20		39	30	64	1			81.1314	2967.06	1568.21	1038.94		1749.7	1499.29	2338.76	762.95			65	56	66	39		67	18	26	30
	6	16	4	14		16	8	9	0			111.02	1160.97	1823.24	6465.73		2497.83	2501.71	3027.08	972.887			30	71	14	35		50	14	65	49
	2	6	4	18		29	1	20	1			79.19	1050.58	1310.8	1515.79		1732.31	4390.04	2698.9	2011.89			29	59	59	98		55	55	69	54
	1	6	14	3		42	0	12	3			110.965	779.167	1415.09	960.857		2026.55	1371.71	4172.91	1410.27			46	44	64	32		17	15	65	19
	3	0	15	24		12	4	42	0			62.7147	1741.04	639.591	1490.27		2250.54	4895.77	3784.62	714.722			46	95	64	70		42	35	87	48
	0	28	6	23		20	28	41	8			109.009	4696.41	727.66	3623.54		1783.81	2582.74	5052.65	3170.4			37	47	26	39		47	39	86	58
	0	26	10	40		11	6	14	0			101.499	4311.02	840.833	3655.72		1915.73	1612.6	6242.28	1271.44			37	43	31	11		38	62	52	33
	3	7	17	11		32	78	17	3			105.858	944.56	757.591	3942.92		1263.66	3831.21	6071.52	2051.49			17	60	29	10		37	81	47	119
	2	28	9	0		16	12	13	2			84.5481	4904.93	980.742	11705.1		1006.59	1317.84	3675.9	857.082			40	38	41	5		40	59	29	58
	7	62	10	2		18	12	35	1			118.616	4278.85	2454.56	3107.64		2125.87	944.72	2353.31	1407.2			30	52	31	3		13	34	62	37
	1	3	3	8		24	12	0	4			76.6514	767.559	2711.14	4817.03		1339.43	5314.34	725.778	1045.16			35	57	5	8		56	62	29	24
	4	24	10	9		18	6	17	11			115.914	4063.7	4046.88	1700.54		1334.71	2686.88	3953.29	6052.4			38	27	55	8		19	35	39	53
	0	12	37	3		18	14	0	1			70.2967	1090.13	659.741	926.787		3369.08	2283.58	582.411	2785.9			67	25	37	1		44	38	12	52
	1	21	2	5		46	15	17	1			193.479	4931.67	4783.99	1564.72		1515.09	4552.93	3845.81	1122.07			45	23	142	27		17	45	32	45
	1	7	27	67		24	7	17	2			113.373	851.323	2054.37	3502		1804.43	1322.41	9253.86	2700.3			43	34	21	22		36	41	17	48
	2	6	5	30		17	28	25	0			105.319	2195.97	4977.12	2803.6		1277.7	4455.71	1773.49	1422.61			30	62	33	27		72	49	48	37
	0	7	34	5		39	2	4	1			59.7982	769.214	1574.1	772.088		1560.91	1109.63	2267.16	2625.71			24	39	20	29		16	20	43	92
	1	26	26	2		17	14	4	0			92.5854	4489.1	536.562	3054.79		580.712	2719.86	949.487	2740.42			42	46	99	32		47	14	65	112
	6	6	4	1		19	6	15	5			136.841	2243.51	3732.48	3434.37		1881.9	6048.01	9622.58	2450.12			38	50	58	18		74	53	53	108
	0	7	36	2		20	8	23	1			43.5406	1025.09	4240.71	879.751		2149.49	743.955	2145.14	2656.74			26	62	47	28		74	54	78	98
	1	8	56	21		24	12	48	2			130.925	927.362	2463.49	5191.57		1637.66	962.199	3592.23	1120.79			25	33	41	46		38	40	37	74
	1	22	30	20		22	3	1	9			105.53	4448.09	2907.57	5167.44		1719.76	1996.58	611.246	1832.57			50	45	48	32		10	78	59	48
	0	18	29	8		26	0	0	2			63.0033	1477.29	911.636	1154.66		1545.53	1915.36	796.215	1491.79			41	54	57	45		44	40	75	75
	2	23	14	9		24	22	1	0			167.751	5211.2	4945.22	1086.61		2525.86	3587.41	708.884	1984.91			28	30	12	46		38	87	74	102
	0	28	31	8		16	14	35	1			80.3046	2209.84	3592.23	1127.42		1823.8	767.192	1449.69	946.872			32	62	61	62		64	56	65	33
	0	17	14	7		24	13	24	0			106.179	3836.64	2606.35	18590.7		2402.32	785.912	2804.74	1690.54			40	33	65	30		25	18	57	71
	3	8	21	5		19	3	15	1			68.8801	784.436	2818	2119.33		1844.44	641.211	1830.91	1588.5			33	73	30	25		65	33	38	35
	0	55	19	4		0	15	16	0			77.5223	4168.53	2586.57	3037.52		915.567	4382.84	7648.42	1132.37			15	78	63	38		68	49	76	98
	1	4	30	1		22	20	10	1			105.835	1296.8	709.425	5069.43		1786.51	2887.18	4097.96	1302.47			42	45	11	32		46	40	55	76
	2	24	14	14		17	20	6	4			115.149	4834.97	2583.75	4452.56		956.793	4055.88	7425.16	1879.5			63	36	40	56		33	32	69	36
	3	15	13	12		26	17	18	0			121.144	1703.6	2495.6	1055.22		1267.72	4014.84	7020.48	3114.12			31	41	47	66		34	36	66	72
	1	26	5	0		20	11	9	0			99.4013	1925.64	2398.79	530.836		1584.43	6999.47	7021.17	3038.89			66	21	70	39		70	23	73	19
	0	20	19	4		13	11	13	1			86.8518	2213.16	2211.02	1076.33		1600.45	1602.29	6462.78	5098.7			38	33	7	27		7	37	34	39
	0	29	24	3		26	11	46	2			74.5476	2493.75	2425.47	2937.97		1996.46	2034.02	5756.49	1150.79			61	52	36	33		25	32	23	106
	0	6	23	0		15	28	2	0			167.047	5285.07	475.869	1326.65		1352.16	2869.59	3351.12	1328.12			42	54	47	42		36	34	65	82
	0	19	1	11		24	8	19	0			106.882	1179.34	817.564	3311.82		1349.81	1403.46	1864.55	1434.06			33	51	8	45		9	52	34	32
	1	1	2	5		14	9	34	1			132.16	977.915	698.829	1151.83		1214.55	1152.71	4571.07	1250.91			60	37	29	32		62	35	26	21
	0	7	15	13		11	6	39	2			241.985	477.57	4352.98	1331.93		1907.37	1049.12	3483.21	1648.73			64	43	51	35		15	47	72	74
	1	1	29	10		20	13	24	1			95.3938	1540.09	1049.77	1000.26		1544.51	1116.97	3170.28	4919.32			33	88	40	20		30	27	24	33
	0	27	2	8		29	17	9	8			113.34	3280.33	5323.88	1674.19		1204.99	2486.48	1517.96	964.265			37	44	21	47		14	24	26	67
	2	43	17	1		35	3	8	2			79.8494	4730.94	6846.24	677.38		1762.95	816.267	6908.44	1130.49			53	52	41	27		26	35	18	96
	0	34	12	28		24	13	3	4			100.591	3540.7	1055.88	6441.97		1450.48	2228.86	1158.34	3978.26			32	57	42	78		22	29	15	55
	3	26	0	21		25	20	9	2			106.724	1788.05	1432.02	4350.83		2173.63	1171.46	871.038	2540.01			76	73	8	20		29	32	24	87
	2	13	31	19		23	43	23	1			589.977	557.753	413.237	6580.74		1533.48	3303.08	1498.04	1070.15			39	29	38	29		18	84	50	104
	1	15	4	8		41	2	30	4			587.796	1648.98	414.519	1137.01		1682.66	511.267	5159.82	624.047			34	37	19	52		64	22	57	28
	0	30	0	8		27	24	27	1			105.199	3467.44	2212.85	1398.88		1042.11	2610.49	3640.23	2196.97			34	72	15	43		25	67	101	30
	1	27	8	32		31	30	36	1			120.022	1410.13	2710.7	2643.68		1399.34	3425.64	1385.78	809.419			50	37	28	50		60	31	54	27
	0	0	11	16		20	9	27	1			105.845	825.541	5134.05	4802.75		1661.11	2450.2	5171.36	1226.09			50	44	26	28		21	28	19	37
	1	4	6	35		20	7	10	0			97.4784	541.274	3617.72	4532.81		1926.19	2747.43	2596.06	1176.98			51	19	17	4		23	55	49	23
	9	6	8	10		21	35	27	0			313.18	725.152	1461.53	8009.57		2205.24	3855.86	1807.79	1760.49			38	17	15	21		18	41	14	88
	1	28	28	5		20	22	8	0			110.417	1245.23	3393.61	1308.66		1762.91	3443.54	7445.91	9816.24			16	28	40	19		34	76	47	33
	2	23	4	8		24	8	24	0			128.184	1772.11	3347.67	1323.98		1714.3	2484.31	1434.66	1385.17			21	20	55	11		11	47	44	26
	3	16	5	2		22	1	44	1			118.427	3920.28	1577.09	1906.79		3007.39	801.823	3062.76	950.474			22	37	49	33		27	34	68	96
	3	26	3	6		5	3	14	1			97.7268	3870.82	3130.72	3472.6		508.889	1298.46	4094.11	1930.51			48	23	42	36		30	30	47	38
	9	0	11	1		46	3	14	0			80.2743	620.376	2681.44	2538.05		1773.16	469.965	1537.96	1479.41			37	36	43	45		26	51	36	67
	0	23	11	26		16	5	9	0			1744.79	1326.98	3018.07	6634.63		1733.23	981.988	1248.66	2528.9			31	54	25	35		76	58	51	51
	5	16	11	3		15	3	33	3			115.516	1393.17	5994.16	1150.91		1253.21	348.297	1483.13	772.018			28	44	30	28		30	35	33	24
	0	5	13	39		0	29	36	1			140.641	637.244	5255.11	3460.63		207.853	1014.73	2657.08	4695.28			33	27	58	64		22	36	36	66
	9	22	9	43		10	6	2	1			170.488	656.39	569.648	4813.06		1139.85	1143.45	1064.44	4187.66			43	47	39	77		18	23	68	34
	8	26	5	2		21	7	35	1			177.419	2590.06	1913.02	3086.58		1378.5	591.299	1574.14	2584.65			27	43	40	33		40	56	61	49
	6	28	16	13		1	20	17	0			138.533	2769.67	2324.59	3126.86		1114.79	1533.47	5846.91	3181.08			31	46	31	43		38	50	41	22
	4	20	21	23		9	7	3	3			106.747	3847.7	1927.56	1498.52		914.217	1527.29	1071.05	650.549			33	43	41	125		71	29	36	40
	2	26	17	1		17	1	38	4			134.378	3381.18	456.867	669.625		1810.05	642.685	8393.01	4106.18			22	31	36	35		65	77	42	46
	3	20	4	17		27	9	24	5			96.9391	2561.23	1484.86	2702.56		2021.04	4346.61	5999.8	695.48			33	89	80	36		13	42	59	62
	0	5	21	7		30	15	5	3			101.22	1025.88	726.701	1138.05		1620.81	2555.79	1260.04	1501.35			55	36	35	31		42	91	57	56
	1	3	7	11		27	16	6	2			94.4027	631.113	2539.15	2278.14		1719.42	3468.58	2221.75	7259.03			11	57	26	26		32	40	70	54
	5	16	9	0		24	35	5	2			91.6973	3292.26	2671.09	625.787		1955.85	1438.55	710.554	2386.22			45	42	27	39		63	26	76	25
	2	2	23	1		15	3	2	3			145.98	354.105	638.834	1138.13		2153.44	916.871	1060.21	1154.29			43	37	39	33		23	36	62	74
	0	4	5	4		0	21	13	4			174.617	893.283	2461.21	2532.58		226.497	3826.2	2384.47	9276.07			36	38	13	35		13	69	69	22
	7	5	7	36		13	3	16	2			105.209	505.606	683.127	4828.75		630.403	499.933	3323.24	2093.49			28	43	34	46		26	59	13	45
	5	11	5	9		18	14	3	1			125.775	4116.69	1205.72	2252.02		1702.95	1299.3	326.298	938.775			69	31	91	26		29	28	58	80
	2	23	0	31		23	5	3	1			92.8585	3752.45	1448.92	3340.9		2200.18	1062.68	881.106	3822.95			37	33	75	35		45	104	55	47
	5	2	9	30		16	26	23	5			128.841	836.502	9190.32	4050.27		1625.82	955.474	1338.77	1144.19			33	47	34	32		71	43	98	61
	2	32	10	19		15	16	13	0			105.715	2349.18	897.847	3292.79		775.17	993.419	4856.62	4870.45			45	88	44	39		45	53	105	46
	1	2	27	17		21	18	31	1			80.2944	587.41	813.653	4193.05		1126.97	4016.9	3745.55	1541.23			71	63	27	34		77	37	100	29
	5	2	21	22		19	13	0	4			431.053	873.994	2993.51	2236.97		1526.17	1014.58	617.537	2599.58			59	34	77	32		55	80	42	34
	1	9	76	12		13	16	8	6			142.958	667.645	5045.65	3611.76		2112.28	4053.72	2305.36	1360.91			26	42	33	50		133	42	66	98
	2	6	23	20		16	8	43	2			111.916	1010.89	785.158	5199.32		1804.64	3038.99	5110.83	1266.91			39	52	44	41		36	52	46	64
	6	2	6	38		21	24	31	0			154.801	945.409	771.133	1762.66		1463.75	4802.96	2612.25	1988.4			103	41	53	63		37	66	110	28
	2	1	6	2		17	29	14	2			120.367	1401.89	1770.26	918.544		1140.65	3092.8	3887.9	3509.39			35	51	36	45		36	38	73	35
	3	4	14	26		32	24	21	0			94.4162	1850.23	1622.89	2395.78		1852.81	3753.61	3502.17	2669.36			44	57	41	47		124	37	70	48
	2	15	30	22		22	3	23	4			132.868	1290.74	2237.12	3887.32		2651.79	881.327	5983.02	3895.09			29	44	42	32		47	62	7	28
	0	9	40	36		22	3	12	7			152.525	958.285	1089.87	3618.78		1848.48	1018.01	2499.12	2038.07			49	30	92	21		63	62	32	51
	0	18	8	18		5	2	6	2			77.8296	3417.66	1513.06	953.578		838.013	957.991	1098.96	4269.11			48	53	61	34		63	41	17	67
	2	2	25	20		15	13	6	5			168.79	2230.82	982.169	1107.06		1127.19	3882.29	1256.99	4104.04			53	38	50	40		59	49	47	8
	1	10	15	26		41	18	13	4			101.221	3213.61	4795.26	1444.03		1785.35	1947.93	1458.93	1726.25			45	71	42	103		75	48	17	19
	2	11	20	15		34	27	24	2			93.7911	1443.25	3568.75	1674.81		1957.45	3458.33	2580.64	1180.33			79	38	33	27		63	38	36	23
	9	21	14	5		21	27	8	2			141.032	3286.81	887.551	1620.28		1917.67	3993.57	2002.76	1025.6			37	55	43	33		56	53	15	51
	0	15	5	11		16	16	27	5			103.873	3678.77	971.009	1813.93		1618.53	3579.22	1939.82	4691.87			50	57	49	29		54	42	54	69
	5	37	20	0		22	0	6	1			770.475	3229.66	511.039	409.502		1330.59	1348.98	1808.53	9373.97			23	36	53	28		58	57	27	55
	1	14	3	6		21	23	46	4			1781.17	3617.28	905.737	1024.03		1915.05	5327.31	5313.09	1803.49			49	26	31	82		36	81	38	39
	0	21	23	53		30	10	9	2			718.286	3710.02	3790.79	3821.03		1848.33	1017.09	2440.47	1609.05			62	40	42	59		46	59	1	27
	2	5	16	17		6	1	35	2			122.639	2158.83	1785.4	815.81		949.123	1237.57	3489.65	1443.01			48	41	29	59		28	74	91	64
	5	11	21	14		27	18	4	4			223.816	1587.92	1657.21	687.374		1518.74	4748.71	702.982	1318.8			35	30	48	36		58	41	33	74
	2	4	29	53		21	16	35	3			182.395	2443.86	2347.48	3141.84		2286.53	3537.58	3675.78	3635.85			32	38	28	60		28	60	52	16
	6	1	21	10		0	43	16	1			69.0693	1218.37	2675.56	767.829		458.222	1163.14	2003.47	1867.01			53	30	130	89		54	50	50	24
	3	4	26	1		21	1	10	0			1312.02	1026.02	1064.47	999.784		880.916	992.562	1487.65	1639.12			34	32	31	39		62	22	65	28
	3	55	23	3		25	14	58	0			2845.31	3162.6	620.532	2794.69		1313.47	1437.61	3930.79	1652.42			49	37	58	14		44	29	42	52
	2	14	1	11		28	26	7	0			91.7387	1000.51	1684.79	5359.13		1460.37	3141.23	9164.15	1035.43			28	73	33	14		43	68	23	95
	0	1	16	2		9	11	4	1			80.7744	1805.98	287.48	3514.22		2216.3	3222.45	7114.65	851.396			30	50	28	19		50	22	88	59
	2	3	0	57		19	14	20	3			267.847	1113.37	1392.73	5197.63		2182.09	1572.98	3014.48	4889.15			36	35	95	25		44	14	71	48
	1	18	19	0		21	12	52	1			74.5279	2726.6	2776.01	786.428		1295.81	3888.66	3913.91	1073.65			38	61	50	24		32	65	44	24
	0	11	21	40		28	10	10	4			801.651	1788.77	1654.15	5275.45		1625.03	3388.57	1509.53	2365.88			44	32	28	17		51	5	81	73
	1	0	18	8		30	5	43	1			211.906	1200.09	3093.72	3441.41		1833.09	1193.67	2427.07	1962.75			35	60	57	39		27	26	57	99
	6	8	28	10		23	3	38	2			1028.25	1520.36	4991.86	2197.44		1303.99	1626.1	2634.21	4639.81			35	58	16	19		37	32	68	25
	3	10	18	2		23	7	43	0			229.901	686.131	3782.77	1550.46		2116.15	1558.81	2756.83	1297.32			24	34	39	31		35	27	32	47
	2	9	13	0		19	1	34	4			81.6028	1063.02	3438.6	1620.79		1636.33	1804.39	10585.7	1803.69			46	34	47	65		14	30	68	59
	3	3	24	15		34	4	35	4			171.377	2013.97	2796.09	6546.19		2013.16	3381.21	3549.13	1288.15			37	67	30	39		34	59	85	34
	0	25	9	32		10	7	6	3			111.841	3270.18	4799.49	2529.28		2033.44	1733.39	948.353	1057.63			38	56	34	32		68	56	87	50
	0	2	21	31		34	4	29	7			72.8519	754.195	5389.41	6180.74		2155.49	4176.88	8659.26	1496.79			87	63	28	41		62	53	50	73
	0	18	31	21		23	4	13	1			171.129	2485.33	1890.45	1132.26		2014.83	2631.9	4973.82	4435.18			32	30	48	89		88	24	55	35
	0	1	17	0		18	0	35	3			87.5291	2523.89	2469.1	8258.04		2087.15	710.18	1404.15	3168.09			35	64	92	112		45	66	75	30
	0	3	44	0		9	14	7	3			92.4659	1975.8	2782.85	7944.22		1606.38	2132.86	692.383	1816.16			42	35	11	27		30	24	56	110
	0	2	27	11		39	50	0	0			108.318	2155.7	2084.74	4631.93		1556.07	1802.59	2433.06	1663.82			42	12	13	86		48	61	32	56
	0	5	20	12		8	4	4	4			116.534	1174.62	2751.05	5430.14		1735.61	815.785	988.845	3288.51			41	103	15	53		67	26	39	56
	3	9	21	7		14	4	8	1			83.5193	1442.72	497.515	428.871		1740.22	1530.16	2114.17	1783.71			59	37	12	33		34	91	54	59
	2	0	1	6		28	7	19	4			103.295	1977.73	435.704	718.749		1872.99	2458.27	6960.08	1016.46			41	27	7	24		10	10	33	61
	6	21	0	33		14	13	22	4			98.2642	2706.02	477.154	3352.32		1725.06	1796.04	1714.47	1370.82			57	48	9	73		72	51	21	30
	1	8	3	14		19	32	24	0			70.4643	1520.01	428.898	401.209		1887.62	2807.05	1584.32	1469.84			33	29	12	50		52	8	53	95
	4	21	2	5		9	2	44	10			118.047	1886.67	2820.83	1230.05		1908.17	2064.45	4181.98	4089.07			62	33	18	35		45	45	10	63
	0	3	0	24		18	25	2	4			82.3221	936.181	982.342	3895.88		601.964	1291.91	1814.17	4985.69			30	36	24	66		35	44	43	13
	1	38	26	20		39	29	34	2			87.3286	3620.78	2420.08	4587.95		1542.97	2498.5	6586.51	4663.56			50	35	22	50		66	17	59	37
	3	7	23	13		23	18	42	5			122.398	1541.95	2163.79	2832.19		1735.63	3336.1	5480.67	1571.95			47	27	42	25		53	18	22	56
	2	10	20	2		22	21	19	7			67.9916	851.116	1055.35	2600.82		2260.05	4351.52	3668.87	1239.55			30	22	45	26		27	42	13	109
	1	6	13	1		22	13	14	2			115.431	1088.01	1943.41	2483.32		2487.56	1343.31	6249.93	4339.05			43	30	14	13		28	17	13	17
	6	8	32	8		26	6	26	4			79.456	1085.33	311.386	2248.02		2257.24	740.895	5338.61	3265.77			41	28	16	11		67	18	85	56
	6	9	1	4		12	5	10	1			62.8622	1229.47	2385.27	2263.28		2241.35	2573.31	1708.13	1488.45			41	32	8	28		52	24	83	53
	0	6	23	10		24	19	54	4			122.34	956.052	1254.13	4041.15		576.673	3241.99	4294.95	1199.96			48	24	14	20		37	40	145	17
	0	42	9	16		23	19	56	1			80.3731	4149	1561.61	1759.79		2252.57	2466.93	3591.1	2557.79			27	21	13	28		38	13	44	55
	3	21	10	32		0	2	6	4			135.647	3389.29	2515.37	3311.18		335.584	1159.6	1907.26	3096.83			23	39	47	36		24	48	38	46
	3	10	26	3		25	8	27	0			73.6058	1043.74	1607.19	673.075		2102.9	2340.71	4378.69	3969.74			34	45	42	18		31	69	24	25
	3	24	26	15		9	10	14	6			95.2692	1102.87	3138.63	3852.41		2146.36	3392.97	5210.5	2224.83			36	43	30	17		37	10	17	64
	1	10	24	1		25	18	29	0			99.2531	1033.87	1447.11	671.078		2711.1	3122.05	4631.42	1036.17			25	43	73	34		47	52	38	49
	2	8	14	6		22	27	20	1			125.599	745.889	1727.68	3779.36		1863.55	3618.04	2119.69	1386.19			35	33	39	28		37	26	69	33
	5	14	19	9		19	19	23	5			148.344	1825.75	1933.96	1455.44		2461.63	1512.4	1592.71	1001.71			52	25	39	51		36	56	12	52
	5	20	32	23		28	3	5	1			121.86	1031.3	3456.89	5558.71		2025.66	2741.06	2065.79	1083.88			30	52	39	46		48	31	28	31
	3	14	22	19		2	9	12	0			117.215	1107.14	2030.29	4373.48		1109.22	981.572	2471.38	742.778			48	43	47	70		45	50	58	45
	5	14	3	10		14	21	59	1			172.251	4570	1295.19	4775.57		1535.08	3186.65	4616.7	849.993			30	54	107	82		52	48	90	34
	1	25	18	27		39	15	55	3			77.0368	2676.83	1905.6	1208.94		2285.23	2775.76	3642.25	2367.32			29	38	24	31		45	36	39	44
	3	2	11	1		25	5	16	13			319.697	793.659	3911.63	1013.05		2070.36	4023.78	6869.13	944.071			36	29	52	76		46	22	30	49
	3	13	19	10		26	22	40	0			125.45	4863.29	2718.17	2635.71		1985.37	3108.18	3551.61	743.848			30	54	34	16		42	91	72	42
	0	8	27	26		22	5	32	0			95.0796	1294.59	3257.66	6104.32		2198.93	768.552	3597.8	1196.96			34	40	41	17		62	59	34	34
	3	15	18	19		9	8	8	0			111.049	1535.23	458.931	3686.85		1889.87	2402.03	3433.87	2343.91			25	17	35	64		35	25	40	82
	2	0	1	16		42	1	13	0			88.5717	1615.05	725.523	6772.49		822.615	652.36	4230.9	1045.32			23	46	83	52		45	36	39	51
	0	7	0	21		30	13	22	3			131.868	1581.37	590.248	2727.18		1769.39	784.684	5695.1	2609.66			39	56	49	65		51	23	32	79
	3	6	15	2		8	17	29	9			109.51	1178.21	3176.55	514.047		2128.29	2605.23	2274.41	2617.58			34	53	44	58		32	43	47	71
	2	7	20	6		1	4	14	0			91.927	1292.29	358.73	1169.81		1010.77	780.86	1889.37	1455.83			33	51	48	49		45	45	65	58
	3	11	4	4		12	0	14	2			181.848	1147.59	369.197	911.176		1530.68	1000.05	1684.19	1333.14			51	31	37	59		54	48	38	125
	1	17	1	5		3	15	24	4			84.1419	462.258	2652.71	1194.14		456.04	3026.28	4950.42	2108.37			54	32	49	42		66	37	42	43
	1	29	20	34		29	20	46	1			155.211	1049.25	1578.88	3532.02		1700.46	2561.8	4668.59	993.774			20	38	58	25		50	37	28	33
	0	9	2	12		5	8	50	1			239.879	1364.26	1140.99	755.832		1287.76	1644.53	7853.47	1801.62			36	65	37	43		35	45	51	58
	0	25	23	27		6	18	44	5			88.3087	6347.5	763.959	2873.72		2160.81	1023.74	3778.37	611.073			23	34	50	130		40	41	14	58
	0	41	9	21		11	7	3	2			148.111	5690.64	2044.14	2076.8		1533.35	1051.64	600.065	1013.54			60	36	62	34		37	50	39	62
	0	22	17	1		1	18	45	10			85.4924	1101.04	883.923	2414.21		1221.27	891.393	3046.9	1876.24			74	51	16	60		33	41	67	68
	3	6	2	25		26	2	15	4			99.3672	1089.32	401.938	1270.3		1884.1	1240.93	3894.34	3877.66			35	38	28	99		33	54	37	90
	6	36	0	21		3	11	17	1			790.508	5895.41	651.798	3633.5		1488.67	2137.56	2232.17	774.313			44	48	66	33		36	13	29	23
	4	15	0	39		14	5	4	6			114.807	2458.71	3720.49	3976.05		2082.74	1979.54	763.996	3860.39			34	96	68	52		60	64	35	41
	0	28	37	30		2	4	20	5			184.125	4228.63	2182.33	5009.34		2442.72	1096.1	1806.06	2555.13			25	47	14	62		52	38	40	80
	1	3	26	22		0	1	6	3			239.752	659.073	592.481	2032.29		711.343	842.891	1570.11	5484.75			20	38	15	121		33	24	26	25
	2	45	1	2		4	35	6	5			148.52	2913.89	1689.71	956.327		3240.95	4991.93	836.082	1646.3			33	35	64	49		36	32	24	72
	0	1	20	4		8	36	5	3			84.2279	856.12	2121.33	1154.21		1410.33	1995.2	2647.59	1153.55			60	31	64	50		47	45	35	46
	2	7	14	21		7	0	5	0			102.134	866.658	565.005	786.611		3799.65	516.812	955.182	2043.51			34	50	77	29		34	43	52	93
	0	0	6	10		6	22	27	4			100.321	1490.09	374.11	1602.24		1121.89	3860.06	3490.31	6901			46	42	11	28		29	96	13	44
	1	9	0	1		14	23	53	8			108.963	1825.35	1718.66	272.223		612.77	3728.07	5939.29	4772.31			35	30	52	64		31	45	10	92
	1	1	23	1		15	14	33	2			192.57	1208.52	2059.7	1492.18		1341.25	1543.2	1661.87	1357.97			27	63	64	14		38	75	73	60
	1	7	27	1		0	11	32	6			87.1025	500.175	529.843	958.269		490.494	2001.06	3483.98	864.465			24	42	22	26		48	32	79	29
	0	17	13	18		29	26	20	5			77.4712	3158.98	3219.13	4377.8		2286.5	4142.49	2157.25	3672			21	101	69	27		42	32	48	30
	2	19	8	36		0	14	6	1			78.0408	1817.8	1400.61	6010.72		1419	5391.7	2036.75	5979.04			34	34	26	18		30	41	50	44
	4	18	16	11		30	1	9	5			178.574	2692.08	2632.43	1238		1896.79	600.993	1884.12	1484.61			44	50	67	18		41	40	29	81
	6	1	4	15		6	3	8	4			123.123	612.777	1309.38	5017.09		3713.32	618.85	7421.41	1583.22			41	53	51	16		50	88	44	67
	5	0	17	24		1	12	3	0			120.527	1047.99	653.555	8094.15		2126.28	1723.37	1329.4	597.876			52	26	16	37		38	61	59	63
	1	38	4	2		6	12	3	0			86.2785	3351.67	1618.3	1799.31		1261.11	6246.47	1227.22	1040.86			49	25	33	28		50	41	39	44
	7	0	15	36		31	48	21	6			119.615	713.989	1763.88	5460.72		1200.01	4214.02	1970.37	1746.44			33	48	62	47		76	33	55	29
	1	27	20	3		5	3	1	2			140.298	1469.89	1901.38	1045.34		784.115	808.269	7592.23	1964.1			47	36	18	28		36	36	30	34
	3	3	21	30		0	24	4	0			76.2613	1720.97	929.606	6488.61		1200.04	3943.59	995.155	1592.4			22	52	61	19		51	27	27	56
	1	9	22	26		8	21	0	9			105.237	1734.37	1408.56	4735.51		1417.82	2220.58	6496.04	881.459			37	52	44	33		36	59	73	36
	8	10	16	17		12	17	26	4			265.393	2266.48	1279.36	4946.24		1937.62	4313.72	2461.12	712.697			66	38	36	53		35	28	141	23
	1	11	18	2		45	10	32	2			86.3155	1548.43	2743.06	1565.12		1807.21	2624.29	5757.96	1708.68			45	17	17	20		37	70	32	50
	4	11	15	2		2	8	41	0			175.567	2425.65	650.052	1705.78		552.414	2168.34	5311.97	1133.06			71	42	32	34		49	55	37	37
	4	11	6	5		14	29	9	2			165.323	1895.06	2426.39	1335.18		3632.78	1435.21	4990.49	3062.48			101	36	42	51		37	53	57	55
	8	24	32	1		31	28	8	1			200.206	4315.65	3731.55	1356.45		1770.71	1351.35	1629.79	1644.48			24	38	60	5		35	3	49	37
	1	1	16	6		34	36	13	2			100.471	565.325	1729.28	3513.72		1061.07	2139.55	1549.6	1400.09			55	48	29	8		55	60	49	50
	7	15	20	3		38	15	14	0			163.603	3430.86	1111.77	3633.03		1739.71	1171.42	4479.98	4654.84			32	36	33	23		96	42	65	45
	3	2	15	8		37	6	38	1			118.025	1439.32	1258.93	8651.02		1228.74	1161.62	2686.24	956.221			29	24	31	36		33	25	66	29
	26	5	38	12		11	31	31	0			81.3568	1008.98	1514.78	2074.98		1207.01	3701.31	2897.62	2321.58			42	33	23	19		37	42	63	37
	1	2	22	0		22	13	16	0			163.368	988.237	2328.91	1615.93		1525.94	943.598	3757.96	2211.79			54	35	29	22		34	27	63	75
	6	7	19	28		3	16	50	2			125.5	1392.82	915.98	2597.18		1154.65	1049.22	3821.43	773.743			21	46	38	15		49	60	21	61
	1	32	7	14		8	4	27	2			134.249	4537.45	492.259	2200.69		1886.27	920.592	4307.29	1689.07			57	53	71	23		59	29	36	57
	2	15	1	3		16	20	2	0			136.899	2581.03	1903.39	863.693		2822.34	3510.55	562.761	929.671			25	53	24	19		49	48	54	76
	4	45	24	5		15	15	44	1			230.97	1795.27	2443.86	912.845		1566.76	1041.7	4245.3	1182.1			49	60	23	40		35	37	32	54
	8	16	14	12		13	19	8	0			138.11	1687.58	2163.3	1782.08		2774.74	1438.57	739.029	1219.33			82	30	33	35		38	39	11	40
	2	1	18	9		31	32	18	5			288.23	426.888	8581.49	1845.03		1933.49	997.79	808.489	783.344			38	36	35	30		67	37	7	30
	0	6	3	21		17	25	16	0			99.2079	1014.89	591.548	3921.75		2711.73	3877.08	2106.83	409.935			78	66	108	24		32	72	9	48
	0	5	7	0		20	17	23	2			96.6072	1530.97	2269.18	3816.96		1738.13	3490.66	1525.78	1500.12			74	32	23	38		41	89	8	63
	4	22	17	1		17	36	26	2			122.201	2256.2	1272.61	1603.24		1962.02	5543.58	1564.6	3813.15			24	58	37	35		40	91	12	55
	2	7	33	9		21	16	34	4			136.127	1901.23	1617.75	6547.11		1706.86	1217.36	1970.37	892.56			21	69	80	61		87	28	4	61
	4	36	27	4		2	24	5	3			204.185	7769.69	1488.57	1583.66		1700.68	1986.65	956.16	1969.78			66	50	47	29		49	21	5	49
	3	15	31	5		5	7	8	2			150.824	1720.59	1353.49	1354.64		993.301	2631.74	1421.58	740.179			70	45	27	47		30	25	6	47
	1	3	22	11		16	17	6	1			127.118	763.209	1345.73	3138.67		1363.69	893.724	1204.61	1000.47			58	58	68	65		52	29	14	52
	0	9	25	19		21	19	14	1			68.2399	2451.6	329.93	4612.02		1568.72	2717.28	1413.63	1156.7			38	69	32	60		59	19	7	77
	1	28	1	5		38	9	18	2			145.309	2477.53	1131.56	630.959		1989.41	2808.3	2231.46	2525.61			16	37	30	106		43	55	30	48
	5	8	24	6		21	18	10	1			135.53	1027.41	1208.87	811.758		1957.9	2518.31	2380.76	2240.35			49	38	26	29		46	24	11	42
	0	5	21	14		34	9	25	1			73.0675	1207.45	1172.89	1604.23		2102.42	2195.58	1614.8	2213.55			24	79	27	28		56	27	12	55
	0	22	26	39		34	13	7	3			131.688	1055.96	1132.76	7086.21		1110.93	1444.11	1702.86	1311.61			19	82	33	43		44	74	17	75
	2	30	26	13		14	25	56	0			121.212	1445.89	942.701	2788.49		1853.6	2832.28	3782.32	1115.95			33	50	31	32		37	31	3	48
	1	13	0	20		28	19	18	3			80.8986	1716.07	1970.59	4255.72		2134.56	1614.2	1373.47	1022.82			38	28	45	38		45	37	8	33
	2	12	26	27		5	14	25	2			153.841	1880.51	1673.69	5567.93		989.631	1683.58	4053.48	1458.53			38	60	19	38		41	30	9	43
	5	17	17	7		19	0	26	0			1180.31	2085.82	4024.03	1371.18		2376.65	1099.07	911.339	1473.74			43	86	33	46		40	25	9	52
	1	26	19	19		31	5	36	0			84.5043	1598.01	1489.06	4716.72		2295.02	1111.68	4826.57	1457.37			33	48	83	37		66	19	5	91
	14	5	11	0		21	26	28	4			452.082	1771.42	1273.47	1045.97		2165.74	1457.12	3450.15	2672.73			67	38	32	25		42	55	20	57
	2	11	19	33		20	4	22	7			79.4761	3184.56	1337.06	5858.01		1717.13	1914.54	2940.67	1450.33			25	53	23	49		55	41	22	121
	0	7	13	40		0	13	30	1			93.1024	1055.45	1199.13	3703.47		702.676	818.341	3336.44	1377.11			39	42	33	110		39	35	18	57
	1	1	2	35		18	11	4	8			78.2238	1150.35	2007.13	5772.65		1655.63	1106.28	1593.86	1149.73			46	43	29	42		45	17	2	61
	1	10	31	21		15	18	16	2			187.134	1195.52	1343.59	2917.81		1894.4	3478.21	4117.06	2446.29			36	62	40	41		45	50	4	41
	3	3	18	17		24	15	30	2			152.822	1962.78	563.256	3096.4		2025.28	936.414	4284.35	1254.08			28	54	24	40		38	26	25	104
	0	0	1	11		20	24	50	6			127.571	4504.56	2527.76	1897.6		2641.78	3419.92	2798.39	791.599			43	40	54	66		37	54	16	127
	2	6	31	33		20	4	17	3			88.3339	835.804	1258.5	1352.98		2303.54	288.07	3185.58	1272.01			21	37	55	71		50	53	19	37
	0	15	23	14		17	7	0	2			71.0676	919.023	1996.92	1861.92		2362.95	2415.5	797.45	1137.72			30	57	33	110		45	26	15	32
	2	9	26	4		4	32	8	0			128.234	3106.76	2319.21	1061.18		1795.33	4426.3	1405.11	972.327			54	31	41	47		57	36	12	21
	0	15	11	22		31	29	18	0			127.193	1365.25	808.567	6355.29		1734.62	1380.6	2225.47	3731.06			65	30	32	53		42	65	18	32
	2	31	2	3		11	38	0	3			99.1711	2212.34	1166.31	1223.99		1148.7	1316.84	1021.72	1545.48			98	69	44	73		47	30	13	19
	5	4	22	6		22	10	15	13			195.707	3217.82	1400.12	2573.43		1568.29	1539.5	6441.89	1315.07			45	28	24	34		52	21	8	50
	6	2	20	7		9	16	28	2			150.596	575.018	2176.99	1379.94		5096.76	3701.21	4610.84	915.479			27	36	21	40		51	44	5	58
	1	3	26	11		27	29	10	0			101.366	1518.19	1074.03	1352.18		1946.9	4402.43	1253.47	789.922			29	28	91	77		43	56	12	27
	0	16	27	7		5	26	24	8			99.1623	882.386	3132.95	1733.76		361.285	1887.51	3918.39	971.874			33	46	35	36		27	49	11	29
	3	29	6	5		23	28	27	5			181.987	2188.77	2894.71	1957.84		2158.33	1834.12	2113.48	6391.69			48	51	27	39		53	10	3	39
	0	15	6	19		12	15	43	3			97.0572	1286.19	551.55	3410.03		1372.66	643.168	3898.35	650.136			37	34	33	32		81	44	16	49
	0	23	1	25		27	24	3	2			107.868	1279.02	2887.18	4303.57		1889.56	2154.95	965.987	1207.59			26	39	26	29		45	31	25	58
	1	5	27	7		26	13	30	1			77.0399	607.881	448.879	3657.29		2186.7	1664.6	3934.26	1274.04			26	38	22	14		32	43	95	42
	10	5	2	24		12	8	24	6			121.839	2017.42	330.578	2905.37		1626.51	4782.25	5623.88	873.134			41	48	32	70		54	27	60	42
	2	3	1	25		10	13	3	3			76.4306	1938.53	863.745	4657.44		500.529	1159.91	347.783	4094.59			48	30	39	60		45	29	57	73
	0	2	2	5		28	14	19	3			233.717	869.704	1954.23	813.021		1293.96	2466.02	2070.86	1164.75			19	58	38	87		40	24	41	28
	0	1	14	12		29	0	13	6			1762.32	1101.74	1020.42	6671.43		1712.65	1654.52	3765.06	1535.7			49	33	37	19		31	59	66	26
	14	6	2	43		4	23	20	2			81.1878	2707.7	1408.81	4324.9		1581.27	1530.93	3218.54	3185.79			62	39	49	21		29	39	40	34
	5	7	33	19		34	5	22	4			125.56	2625.18	1460.02	7081.04		1948.28	2812.58	3372.96	4017.99			14	31	29	12		34	53	37	56
	6	17	2	22		19	12	58	2			144.401	4275.28	831.507	7097.85		1251.86	1539.36	4214.52	1277.62			43	35	56	52		24	40	36	49
	2	28	22	28		19	16	36	1			117.52	1649.99	1208.98	6625.01		503.612	2831.07	2748.47	1069.53			16	37	63	58		38	42	39	64
	1	9	17	5		27	21	26	2			212.192	812.385	2872.21	1425.89		1496.83	2530.28	2860.74	6054.62			13	30	56	41		47	43	71	26
	1	3	19	24		17	6	3	4			107.412	1065.14	475.083	6148.12		450.991	1073.28	1217.34	1077.66			37	55	51	44		29	40	41	18
	6	16	6	18		41	27	23	0			275.837	4669.81	816.472	6347.06		1753.58	1637.55	5470.22	1026.99			62	61	33	39		41	38	69	39
	3	3	13	14		28	8	9	1			172.24	850.634	511.493	1437.31		2409.41	3605.64	1108.52	1964.77			31	50	27	36		27	48	35	67
	2	9	9	2		16	13	6	3			111.227	1414.87	7512.29	625.748		394.625	1522.43	985.942	809.634			18	62	50	112		36	54	36	52
	2	21	5	4		25	5	45	3			127.544	2490.52	692.99	1122.69		1772.86	1532.86	4778.39	3645.41			18	32	49	36		81	41	57	26
	5	9	0	2		11	10	4	3			109.917	1983.53	332.884	1224.76		2907.93	1245.25	1622.3	3650.24			54	69	63	34		53	80	57	27
	2	13	1	3		23	2	2	9			141.573	839.502	581.544	1005.38		1673.47	1035.54	1004.44	942.375			44	84	55	32		33	81	54	67
	2	19	1	16		16	8	12	1			101.996	649.204	2023.68	2153.15		1795.18	1952.37	3836.52	2640.91			14	38	57	36		29	86	42	54
	2	13	15	13		14	7	23	11			104.793	8689.65	344.609	3505.12		1956.76	808.105	4386.29	978.644			44	47	61	44		43	41	56	52
	1	14	7	31		37	14	24	3			100.039	3300.3	2843.94	3819.91		1865.03	2176.82	2471.96	2319.52			40	15	77	51		9	72	22	34
	0	33	24	13		32	16	43	3			150.668	4889	2746.09	2527.23		1446.54	3211.79	2646.95	2575.37			22	37	38	42		36	33	76	53
	2	22	33	9		15	19	18	0			79.7764	3122.77	3154.03	2515.58		1530.72	3093.56	3725.53	4286.88			35	35	102	30		36	27	18	109
	0	7	16	1		22	33	22	2			94.9597	1631.77	2191.41	548.612		1943.86	3897.79	3774.02	4725.11			53	31	50	39		32	68	74	25
	4	5	12	1		21	26	19	7			89.2008	1399.71	1859.49	560.24		1926.83	3742.18	1309.26	3718			33	39	61	33		15	50	31	24
	3	21	14	0		36	11	14	6			124.624	2081.21	1235.92	1178.85		1851.87	878.671	1165.32	3674.59			19	33	55	27		3	53	16	67
	1	31	8	3		25	17	0	4			71.2467	4013.87	969.637	863.958		1850.93	2655.98	11593.8	995.524			50	84	29	43		6	55	44	43
	2	5	5	5		21	7	27	0			129.207	1441.76	1842.05	1185.72		1793.4	3328.32	2571.7	3153.93			31	48	38	42		36	61	42	117
	6	9	24	20		19	21	7	5			84.0421	1220.74	1464.09	3020.55		1434.31	3784.62	3914.16	2188.06			37	25	31	45		19	42	94	62
	2	25	17	25		30	9	27	0			59.8957	3734.92	1891.24	7312.72		1381.99	1548.66	2888.55	2528.36			61	29	31	52		60	53	62	109
	1	22	16	0		30	5	10	0			99.7236	2407.19	1188.19	1754.27		2113.89	1614.93	3029.04	1077.1			37	44	48	99		20	85	53	46
	5	30	13	19		29	23	31	0			109.14	2772.62	1422.38	2145.75		2116.66	3061.87	5911.83	4201.83			56	39	43	35		8	27	42	99
	5	35	9	4		19	38	4	0			115.046	4078.19	1895.45	737.153		1653.23	4604.71	6791.53	778.291			26	44	46	47		59	32	68	65
	4	0	18	1		24	6	16	0			113.815	949.584	1577.02	1769.45		2568.32	2215.37	1286.59	4282.65			68	23	80	41		15	49	35	95
	1	11	13	15		26	4	0	2			115.808	1523.07	1475.55	4597.78		1453.15	2029.08	1377.77	984.512			33	25	40	42		28	56	41	26
	3	6	16	16		25	24	4	1			111.463	3942.12	1581.1	4218.66		2493.96	1713.81	2110.26	819.25			31	35	32	42		19	70	44	60
	1	6	10	4		29	2	22	0			83.6945	1576.83	1178.2	1555.21		2092.99	1790.99	3079.31	699.916			31	37	29	46		39	52	68	75
	7	16	14	7		29	24	25	0			132.019	1271.8	1931.62	1085.75		1923.64	1253.4	3118.97	3114.89			32	42	50	50		4	60	22	48
	3	18	17	11		17	1	18	1			1637.07	3735.85	1171.01	2186.02		2053.86	1848.07	1059.48	3719.87			57	32	39	66		25	24	77	35
	3	16	28	44		49	11	14	2			367.751	4280.65	3521.19	1684.68		2992.98	4394.22	1239.36	952.548			39	40	64	42		49	11	49	57
	0	19	21	13		6	26	44	5			90.7477	1860.15	3234.06	7221.05		1137.21	2881.96	3337.77	1344.97			31	28	13	31		13	44	71	47
	0	18	52	14		12	10	0	1			81.487	2330.82	1199.83	3133.24		1859.63	1092.35	786.051	2986.58			49	27	44	34		25	14	56	101
	20	5	26	6		0	9	10	1			152.128	1027.54	1639.24	993.034		1314.13	1085.49	842.104	1012.98			59	33	14	37		7	11	81	65
	2	10	23	0		38	14	10	2			80.4899	1395.25	1597.1	3246.89		2381.61	3145.48	1791.43	2630.28			99	34	46	28		22	60	105	57
	0	24	29	2		33	20	12	2			77.5044	6024.45	3160.53	810.872		1806.66	7065.16	3529.65	1370.41			46	32	24	31		15	10	31	59
	0	18	18	16		1	6	36	1			309.228	5395.64	1891.58	1912.56		1528.82	1805.93	2085.55	2086.03			40	58	76	79		21	7	46	79
	2	10	6	1		7	13	4	4			279.977	2228.44	3958.29	918.981		664.962	4185.42	652.302	974.752			59	57	26	75		27	39	26	103
	1	10	20	3		24	14	23	1			87.0621	2181.84	3438.76	2025.97		1668.73	4460.35	1660.86	1178.07			34	30	52	50		5	12	43	68
	0	5	13	37		10	14	11	2			90.3383	906.019	590.491	1583.53		1828.29	4390.23	2575.04	882.38			32	62	34	55		25	21	80	55
	2	6	5	21		37	3	4	1			105.585	1845.39	1854.25	4230.73		1732.86	692.622	1480.91	939.536			52	19	50	40		83	55	57	46
	1	12	22	14		11	3	0	1			136.952	2495.12	1303.97	3911.83		1532.9	1272.4	582.162	1332.68			63	20	32	52		7	69	65	38
	0	8	26	24		15	16	25	0			457.797	2149.04	3761.97	2904.24		1535.19	1309.79	4206.58	899.018			45	37	53	48		55	13	60	53
	0	19	24	8		22	29	0	0			109.373	2727.05	417.99	4067.64		1749.58	1465.83	611.977	892.297			31	35	28	46		17	38	64	62
	0	5	2	36		12	39	13	0			88.7275	712.319	1412.11	5430.26		1619.25	6984.5	1560.84	1511.66			27	32	66	65		27	43	55	29
	0	11	0	3		27	19	3	4			60.3151	7119.7	3295.09	1351.97		2503.96	3060.36	1996.77	1285.28			61	13	42	39		41	36	22	43
	0	14	23	2		20	13	43	1			94.2436	6690.44	2689.03	1435.14		1550.43	6309.98	4583.89	4413.88			32	109	37	34		22	32	55	106
	0	5	17	9		38	11	22	3			87.009	2032.3	2538.56	3016.54		1571.25	2630.96	2340.51	1483.37			53	21	25	26		36	11	79	50
	1	4	28	6		28	36	12	3			88.8474	872.251	1704.62	2009.46		2998.17	1565.47	782.35	3268.62			44	45	59	133		27	10	116	72
	1	15	27	6		21	6	39	2			108.888	4457.22	1553.05	2955.13		2456	2345.85	1797.61	1527.56			25	100	21	62		26	42	51	79
	3	6	13	1		27	1	15	2			107.95	1756.79	2119.08	629.904		1138.55	734.883	9064.63	2006.29			29	31	23	22		31	56	39	30
	0	6	25	5		50	8	60	3			119.149	2063.12	2345.72	1365.16		573.659	1010.71	1543.08	836.012			48	34	23	40		31	70	44	60
	0	3	16	9		26	10	5	9			280.332	1719.32	1201.68	4920.1		1482.17	878.586	4393.45	1562.96			85	31	21	34		27	57	52	94
	0	0	29	12		19	2	19	0			85.2998	2675.13	1645.26	1736.43		1430.99	709.046	1816.01	3918.16			76	15	18	17		8	53	62	27
	3	19	10	6		7	6	16	2			121.511	4321.04	1596.86	827.843		1692.28	791.733	2855.63	3401.64			33	36	123	39		67	19	85	96
	0	9	16	5		19	9	21	7			126.939	3186.9	1456.68	5475.03		1445.7	1012.45	6163.31	927.589			61	18	50	12		43	20	34	48
	0	7	17	19		35	19	39	1			85.1144	1837.03	2017.77	5557.24		1972.93	1359.19	4560.27	3188.78			32	61	33	42		35	22	47	66
	1	19	21	3		34	2	46	0			98.1851	3097.4	493.272	805.355		2137.39	900.898	4499.91	679.509			39	65	46	59		52	32	19	50
	2	14	5	0		18	19	24	3			100.899	3778.77	1751.32	1589.41		1747.93	989.289	4126.74	1138.44			81	24	29	28		22	21	69	52
	4	11	26	1		19	17	24	14			129.872	831.346	828.307	745.57		775.441	2517.79	2903.05	1014.25			62	24	26	21		30	41	86	51
	3	12	12	1		27	9	8	2			155.552	4731.26	440.166	1053.77		2652.2	1303	500.292	3537.31			34	34	29	23		42	61	99	62
	3	10	6	2		25	12	9	2			130.648	533.175	454.656	1500.85		2887.69	3194.4	3366.88	3556.43			25	30	38	35		28	79	71	43
	0	14	1	26		17	19	29	19			149.835	2684.88	1068.5	2459.43		924.066	1065.53	1184.63	2201.4			32	16	32	33		31	28	100	81
	8	5	1	26		6	36	12	9			123.731	2659.94	4590.25	5736.39		1014.77	1891.98	2744.94	5535.47			35	54	35	50		43	37	54	51
	3	21	10	2		39	32	2	4			526.354	5944.51	957.668	2053.06		1757.82	3921.6	1091.67	826.351			45	37	25	36		39	72	58	49
	7	22	14	1		37	25	21	2			123.294	3252.8	1359.83	1918.22		2790.01	950.335	9157.27	1910.79			32	19	37	23		33	70	58	62
	4	25	8	16		25	25	5	1			367.744	2975.74	4848.34	6893.91		1015.86	4031.63	1592.81	4403.49			32	37	83	26		31	119	65	79
	2	25	7	0		17	23	25	3			144.925	2621.12	3916.42	3745.93		1335.77	4230.51	1263.38	960.317			40	26	33	43		34	33	49	89
	1	35	9	20		20	1	35	2			125.807	2312.56	2805.32	4920.09		2667.36	643.209	1981.07	5227.76			53	26	67	43		50	45	81	54
	0	24	12	9		20	14	41	0			86.1949	1987.63	1614.56	5264.38		2226.86	3650.75	2588.61	6149.93			46	26	30	35		31	36	33	35
	2	17	0	4		28	4	43	2			117.858	5582.53	1683.98	4838.59		2649.55	930.353	4671.63	1240.36			51	24	52	159		29	36	39	32
	0	23	0	7		19	2	33	2			88.2609	2695.56	1338.21	1182.17		1687.3	1724.22	6214.62	860.746			65	20	46	93		34	54	11	95
	0	23	4	11		24	11	51	1			292.34	3146.23	1711.47	3033.6		1493.52	2088.72	4755.03	2390.28			47	26	34	49		42	16	15	101
	1	4	8	9		21	12	18	2			137.714	476.844	1174.43	5715.86		2755.72	8031.64	4373.76	2104.29			55	17	31	44		22	39	18	129
	0	22	10	13		1	26	24	2			118.06	2699.12	707.801	5529.85		432.828	933.267	1696.18	2002.69			32	24	50	94		45	85	42	82
	1	7	5	21		15	22	19	1			127.68	795.141	362.77	3384.83		3101.17	2174.16	3723.78	4092.83			34	23	63	51		40	38	55	81
	0	0	0	13		17	16	7	0			471.92	941.121	1972.33	560.895		2657.06	4052.36	5234.33	1071.06			37	22	48	120		32	40	86	44
	1	0	20	2		21	18	32	1			108.809	455.83	437.827	619.828		1779.75	2094.41	2567.68	2028.01			35	31	116	53		45	80	107	23
	2	7	2	11		6	13	8	0			300.965	913.034	1034.02	6960.01		1833.07	1341.18	2886.94	4366.21			28	21	33	73		45	56	65	74
	1	16	15	25		9	30	10	2			198.983	1419.51	1460.09	4666.66		1630.6	1468.92	2531.13	1041.93			18	36	76	33		19	27	38	104
	2	52	10	0		24	14	20	6			282.183	4461.28	1140.81	571.337		1442.61	1496.92	2766.76	2205.62			37	51	41	64		47	24	33	43
	1	3	12	11		19	16	21	2			448.16	3255.8	1593.63	8543.19		2245.39	1292.64	4183.94	921.197			34	7	45	23		29	11	88	37
	4	3	0	2		42	29	30	2			127.4	477.346	1976.14	761.559		2325.81	1004.9	5394.99	1282.72			16	17	51	29		29	64	68	26
	0	2	2	2		13	11	30	0			108.462	408.221	1445.14	488.109		1986.87	6905.57	5011.78	4600.14			6	43	35	8		48	56	69	47
	5	5	14	15		21	31	39	1			183.165	982.76	1385.07	5007.32		1977.77	1236.31	2067.19	2124.03			63	8	61	37		45	59	70	130
	1	9	17	17		31	30	2	6			103.146	1366.53	607.276	2794.52		1648.35	1045.61	1573.67	3990.55			39	16	96	29		27	35	101	51
	3	5	6	16		17	6	0	4			576.022	438.094	1565.27	2855.7		1685.26	764.82	4469.15	1877.93			85	7	59	41		32	29	23	32
	2	28	18	11		16	13	16	0			247.008	7377.79	733.897	693.128		2906.45	3078.33	4599.74	1891.89			48	22	48	40		27	33	43	99
	1	9	12	10		23	10	35	2			251.668	714.805	724.519	2485.86		1348.79	3213.67	4582.92	946.424			35	19	39	62		51	25	30	62
	3	13	14	14		30	10	43	0			169.875	762.547	2939.05	2037.48		1091.55	2454.2	4288.21	5260.18			41	64	35	22		60	68	34	37
	2	8	10	17		41	2	4	2			122.415	422.933	1818.09	14879.3		1665.12	587.819	984.64	6106.96			44	29	54	36		32	32	58	48
	2	21	14	7		19	8	27	0			126.068	4455.99	844.562	786.932		1447.12	2241.67	4414.1	6195.53			52	89	68	28		24	40	12	71
	3	6	12	3		25	13	14	3			125.554	1016.56	1164.65	1716.25		1308.5	1376.22	3035.45	1585.5			24	60	40	53		36	41	44	53
	2	10	8	8		29	13	44	3			101.592	3538.67	2937.04	1794.72		1214.03	1696.39	1016.15	1981.11			70	33	49	61		35	44	30	52
	1	10	19	3		39	14	9	4			936.393	2257.57	1212.26	1187.44		1103.05	1317.3	1336.51	1933.32			37	38	43	19		28	37	42	45
	3	2	15	2		18	17	8	2			126.355	1334.42	1750.53	595.646		1860.26	2351.11	750.673	6417.24			32	60	51	37		16	82	36	45
	1	3	20	18		42	16	31	6			137.007	2209.43	2511.6	4825.12		2691.36	2928.09	2041.11	1642.2			31	74	69	93		39	53	43	26
	4	0	9	12		22	8	18	2			122.173	1192.09	2431.5	4195.78		2078.02	422.722	2340.14	2395.82			58	28	31	30		48	40	60	37
	1	11	15	18		12	19	10	1			131.44	3766.26	1439.33	3115.18		1134.78	1999.99	1709.58	1874.77			35	36	43	44		30	58	106	37
	1	15	18	5		24	20	1	2			134.446	5104.51	492.619	744.023		1383.95	1246.31	1043.37	4645.06			26	16	59	36		30	37	69	25
	2	1	5	0		19	33	14	4			88.5009	2654.41	455.133	490.001		2146.26	1274.74	1803.08	3548.81			36	64	48	40		37	43	83	32
	10	14	0	14		18	1	34	6			83.0444	1460.89	2927.66	1052.76		495.129	540.384	2575.72	1652.29			32	14	113	94		38	57	28	83
	0	17	11	3		27	27	4	1			140.127	2710.18	2117.48	602.652		1349.89	1753.36	1312.18	2030.92			54	17	62	22		61	44	41	109
	0	4	27	1		23	38	0	3			102.32	1147.33	708.941	1223.72		1708.16	5077.65	568.127	1080.39			33	68	23	57		94	60	60	62
	2	0	0	14		29	18	55	0			137.751	1038.6	507.442	6952.23		919.155	3249.18	3814.89	2097.24			45	20	28	25		30	35	69	55
	1	25	7	32		6	8	46	4			134.101	3298.63	2391.91	2644.3		1542.35	2373.18	2271.07	1125.71			43	17	24	49		20	41	31	98
	1	20	14	2		23	16	18	0			73.2497	3148.18	2403.18	639.828		2624.52	1400.94	2427.13	4579.3			37	29	50	49		37	52	27	94
	7	0	20	15		15	5	41	5			143.15	766.982	535.434	968.381		997.952	796.819	2813.36	1134.35			34	61	57	64		25	30	47	58
	4	21	3	82		22	13	15	10			696.275	3812.88	2371.56	2285.69		2838.89	811.495	2152.25	2195.43			31	32	40	34		41	44	55	31
	2	3	25	17		20	22	29	3			111.147	706.766	2419.85	3836.56		2014.56	3376.5	1489.32	1262.34			27	59	64	38		31	35	70	41
	2	35	8	20		22	18	30	2			117.038	4592.86	300.194	3494		1561.63	1926.03	3842.53	4229.86			35	32	52	24		46	28	49	26
	0	18	6	22		22	4	9	6			171.734	2363.92	2178.6	3255.39		1813.02	3711.74	1933.08	998.055			38	54	29	20		54	34	102	23
	0	35	30	12		26	1	39	3			88.229	4467.96	1312.16	4792.05		1691.65	1247.11	4506.09	1465.34			20	31	42	21		44	54	37	55
	0	21	26	5		20	22	31	5			89.1379	2661.31	1162.9	5174.84		1919.17	3243.02	4096.06	2610.3			41	38	28	29		11	43	79	41
	4	15	28	16		7	10	12	0			2139.27	1149.96	610.398	5469.99		1848.53	2464.01	3854.19	1756.55			34	43	70	49		56	50	46	67
	0	6	38	16		16	8	20	0			75.7456	864.985	3347.19	6806.76		1781.69	1612.85	2406.48	1865.03			39	26	38	33		15	14	18	80
	1	17	28	27		22	26	24	0			112.181	4768.3	3516.91	2507.87		2029.76	1514.36	2828.88	1007.44			53	15	61	12		14	35	53	69
	0	9	23	5		18	6	22	1			108.571	655.785	2985.21	2104.99		1623.31	1365.47	2095.43	2550.2			55	32	42	46		75	20	69	61
	1	34	23	50		17	13	55	1			106.891	3147.86	2229.96	2978.91		1595.99	1043.03	3458.02	1578.36			52	30	54	69		40	33	14	51
	0	15	25	32		24	30	31	0			111.974	5537.67	1672.44	6667.78		1689.53	1899.57	2963.31	1164.22			37	22	42	57		54	10	72	77
	4	18	17	4		25	19	29	0			122.114	2869.33	2528.23	1022.64		1762.38	4896.32	2815.07	985.43			40	22	68	33		33	53	96	52
	4	4	17	8		10	17	37	0			348.551	614.591	2872.79	3677.92		1571.23	1322.77	2829.27	6441.37			39	104	59	34		34	22	30	55
	3	0	18	0		36	22	7	0			110.742	516.787	931.16	1366.2		1050.9	1435.36	2862.62	3722.94			64	32	48	40		50	13	46	50
	2	28	12	2		18	20	19	7			204.403	2797.79	4262.98	585.923		1885.77	6912.3	2190.5	3124.54			56	61	93	41		57	29	27	37
	2	5	13	3		29	12	21	1			70.0167	704.067	1749.82	1061.41		1589.53	1292	3144.82	5094.74			39	80	109	31		18	76	80	39
	2	26	16	7		41	15	22	8			202.411	3553.55	1363.9	1727.97		2273.87	6086.54	1787.7	4283.06			18	21	56	42		32	38	77	31
	0	2	1	3		33	6	22	5			91.3026	1401.58	4417.62	353.69		804.808	1258.25	2612.77	1172.74			50	26	35	30		89	36	156	34
	0	15	13	35		44	8	23	1			102.593	2654.34	1977.51	3565.71		1498.28	1584	5835.27	1528.99			55	31	1	43		36	42	78	47
	4	26	29	3		22	20	10	0			428.788	3345.98	1501.07	614.544		1231.33	1576.31	1524.42	846.169			39	23	29	44		46	29	71	64
	2	21	12	2		19	23	3	1			111.306	7784.19	3387.14	2137.9		940.991	2649.13	1981.4	577.45			44	31	16	90		28	27	85	40
	0	32	11	36		31	21	15	2			83.833	3148.45	938.705	5566.07		2055.53	4356.66	1199.92	4269.64			26	36	2	31		82	75	124	31
	11	23	18	8		5	4	6	2			100.755	3045.4	4497	2203.34		453.39	1835.01	1175.96	3952.49			46	63	4	83		36	32	36	52
	0	16	16	13		30	42	22	1			118.228	3652.9	1437.52	3122.24		2088.81	2241.26	3895.77	610.702			53	22	12	44		11	60	70	100
	1	24	18	6		20	23	21	1			139.532	1297.93	1730.55	2212.41		1233.13	6062.77	1935.66	2075.05			49	32	23	39		40	36	47	11
	3	5	30	16		31	25	16	0			283.682	438.623	1342.03	2211.09		2095.83	4686.94	2425.3	1319.16			32	46	7	38		20	51	65	15
	0	24	1	5		43	4	10	2			125.713	2474.23	1703.27	304.514		2054.89	2451.19	1118.71	2518.09			30	28	11	37		49	63	87	35
	2	25	16	13		23	16	25	7			108.208	3137.81	2016.79	1444.94		2013.23	4983.04	2079.35	1428.96			54	35	25	34		15	94	10	15
	2	23	30	2		36	9	11	7			91.7448	2849.76	520.706	793.601		1587.97	1036.7	1037.27	3024.68			32	27	61	19		77	41	76	15
	0	30	7	1		21	8	26	0			89.2364	2630.65	945.184	422.566		1698.3	9640.5	3587.33	1397.97			32	25	44	35		86	53	62	40
	4	8	20	8		6	7	10	0			432.571	965.961	1650.91	802.254		474.826	5737.27	1960.33	1843.4			64	33	37	31		41	45	30	62
	6	14	18	11		10	1	16	2			96.7847	1571.26	710.277	1138.49		1172.35	3818.76	2771.89	4715.28			55	24	32	29		40	28	71	55
	0	3	8	42		44	15	1	2			74.5991	745.81	1633.74	3956.86		1026.57	2973.13	702.134	4773.82			35	42	53	53		70	36	35	70
	2	22	16	6		3	17	8	4			167.841	2883.38	688.1	2142.61		1967.08	1376.46	1056.31	1124.69			42	44	59	53		12	70	9	15
	4	11	15	37		45	3	11	3			248.299	941.344	2015.93	4330.86		1446.79	549.831	1157.43	4603.24			51	33	48	100		64	48	51	30
	1	7	21	13		23	20	46	2			2199.84	8964.07	1155.78	3816.51		2393.08	1873.84	1096.26	7301.75			35	53	49	61		50	54	65	51
	1	4	20	20		14	6	8	1			118.456	2999.91	899.427	2721.59		1776.32	1758.19	4813.6	4221.21			38	42	20	26		30	39	28	70
	0	6	8	19		26	11	50	1			90.3616	1625.23	1705.02	4258.12		1738.7	658.775	1408.97	13712			74	37	43	46		6	67	63	45
	0	17	10	37		13	14	7	0			119.27	3019.9	512.228	2081.45		2532.71	917.864	527.104	2023.99			117	13	52	34		31	25	71	27
	7	0	2	6		24	5	20	0			468.972	699.617	1031.41	1361.96		2146.8	850.957	1581.94	1231.77			126	34	50	36		28	33	50	24
	0	24	17	7		9	7	9	4			74.0617	2465.05	2128.36	2413.38		1720.17	1169.48	1500.13	2038.2			48	24	19	51		39	45	5	32
	0	21	16	41		3	15	7	1			111.291	2068.27	3928.78	3824.07		1463.38	2803.38	2445.06	8675.65			31	29	25	25		62	65	66	25
	1	32	40	17		25	1	47	0			94.752	2992.18	1155.52	2441		1024.55	483.696	1493.14	1300.06			28	55	45	29		23	33	62	90
	3	18	25	23		20	31	21	2			321.873	1900.02	1779.84	5812.64		3243.72	2225.82	2468.59	1468.61			101	51	33	22		49	50	55	117
	1	20	23	23		24	14	25	3			87.828	3778.29	1310.31	4687.98		1193.93	4049.02	2484.07	6414.52			38	38	35	19		34	90	31	30
	0	0	27	3		19	13	68	0			101.573	2297.13	2483.27	1286.16		1907.01	1080.69	2436.44	1547.92			65	104	66	27		36	43	53	116
	1	2	21	13		23	15	25	0			98.0132	1320.25	1408.65	2490.22		1353.75	1346.06	9440.93	6513.97			38	28	36	41		46	24	14	68
	1	6	28	9		24	14	59	1			164.864	918.109	920.744	1747.11		2127.13	6245.16	2450.45	1391.88			29	35	28	28		83	53	3	59
	2	15	30	13		13	15	7	1			58.0943	1884.23	624.146	8475.71		1365.17	1664.92	2455.58	539.573			53	18	49	31		7	70	94	43
	4	29	2	15		15	25	62	0			99.9223	2723.81	1244.97	9590.96		1064.45	4541.01	3608.78	853.953			69	75	52	34		50	42	86	47
	3	20	19	19		22	18	17	0			382.223	1177.88	1400.82	1995.42		1133.54	1476.25	3954.97	602.487			85	82	21	69		27	32	75	49
	2	10	27	22		52	17	0	6			98.8604	846.806	3072.26	2086.26		495.497	2227.02	1057.47	6310.6			50	34	36	51		21	21	31	46
	0	30	13	1		30	16	13	0			507.976	2570.35	2585.55	1561.07		1573.08	1723.98	12051.5	1494.43			66	36	47	34		30	18	82	35
	5	7	22	38		15	23	1	2			464.121	808.318	3545.32	3119.13		1036.91	2538.13	1040.79	1267.05			24	25	63	23		38	32	71	31
	0	22	39	10		10	4	19	5			97.7297	1595.29	4708.74	2174.4		594.012	1568.8	9952.74	4003.56			34	31	54	56		40	49	43	92
	0	30	14	0		35	9	11	0			102.736	2684.16	3697.18	939.372		1474.2	868.304	4446.6	1256.11			41	37	50	39		35	46	70	25
	1	0	19	9		28	15	48	1			108.712	1712.37	932.795	438.203		2091.53	4355.49	5225.91	1979.18			65	34	43	23		46	51	66	50
	3	22	4	11		24	15	5	2			77.7047	1589.07	2267.51	1308.05		1449.54	617.468	1330.7	778.872			40	26	27	28		35	34	19	60
	2	0	11	55		0	14	29	1			95.0597	1486.33	4046.16	5340.99		1812.19	1870.62	4678.25	1107.3			37	33	35	34		12	49	22	47
	5	8	16	11		25	7	44	0			460.86	944.014	2272.97	2205.61		1734.47	1462.81	4681.45	2157.53			86	36	71	61		29	70	40	61
	2	4	7	13		22	14	12	0			198.033	4795.04	3475.75	1980.98		2180.9	1745.53	3536.04	1536.03			113	27	69	48		43	48	74	88
	5	3	39	24		25	16	16	11			1770.73	625.222	1122.87	2146.22		1482.6	2303.42	5035.69	971.68			57	33	40	45		30	65	42	32
	0	22	27	16		29	2	31	1			90.7778	1633.21	2656.22	2019.68		2655.41	1533.55	2476.12	1707.65			33	38	32	21		52	30	35	46
	2	27	8	5		7	3	1	1			107.15	5980.97	528.573	1595.71		1596.07	517.752	1200.12	921.099			34	49	37	89		36	39	75	54
	1	10	0	3		18	3	26	0			117.258	4548.37	1617.3	4553.08		2579.3	926.445	1730.99	984.22			34	32	34	36		30	40	70	23
	2	16	5	32		16	13	47	5			92.7132	964.451	4190.08	2913.99		1431.71	2554.43	2742.95	2178.98			32	43	48	30		20	42	60	21
	0	17	13	10		27	1	13	1			98.4082	1781.86	1910.9	643.612		1629.03	609.143	1930.81	1573.75			59	44	42	49		25	41	71	19
	7	15	25	6		21	1	0	6			205.835	1785.02	2900.01	4297.38		2602.18	384.397	1091.91	1267.5			20	43	60	56		39	28	21	87
	2	8	10	35		26	28	14	1			170.672	1563.06	552.449	983.882		1318.04	3302.59	4147.13	1204.53			80	32	31	45		11	36	22	39
	3	8	0	4		33	16	5	3			83.5226	1569.4	1645.82	5435.33		692.293	2681.87	1832.57	2143.15			36	28	66	38		53	43	62	51
	2	5	8	4		14	25	17	0			133.952	1494.61	4990.01	1246.08		1124.34	3852.16	2341.93	2707.61			21	47	26	52		35	26	68	96
	1	11	9	12		18	12	11	0			69.3569	2216.5	5522.58	1952.05		2345.34	2609.91	1601.9	2967.64			34	44	42	57		35	64	11	64
	0	7	6	14		10	13	27	5			131.318	1068.41	469.201	5161.17		1154.86	2904.9	5397.01	1295.38			48	37	41	29		39	24	41	59
	0	3	0	20		18	15	17	2			315.381	1591.27	1701.48	4760.5		1212.65	2352.41	3470.27	633.448			37	42	42	37		69	61	84	71
	0	17	18	24		15	15	12	0			80.8504	1239.97	1870.92	4146.28		1453.72	2335.53	1433.53	1710.91			40	59	32	44		80	27	35	47
	2	23	0	15		16	17	64	5			92.418	2102.13	2215.13	4321.68		919.172	2504.94	1446.96	1286.55			22	59	43	78		18	32	35	59
	0	1	16	4		14	27	28	3			105.156	1413.59	1004.91	1015.04		1153.85	2819.04	2985.37	4295.91			28	34	50	28		22	37	24	42
	2	17	17	3		24	18	2	1			131.475	1836.97	1746.82	1793.83		2054.38	3653.8	1077.74	1874.67			25	51	40	37		57	53	49	18
	1	8	13	5		19	2	2	0			164.058	1065.53	1842.2	782.651		1658.02	594.076	783.709	1381.97			42	34	21	36		59	24	32	134
	4	15	16	21		10	4	17	1			158.675	926.923	1499.01	5363.89		1178.09	1690.28	6757.18	1460.62			42	52	46	68		39	46	53	57
	0	18	14	24		23	3	18	1			152.534	2035.85	1768.82	9114.75		1365.8	493.011	5729.85	1798.06			41	35	26	37		70	26	47	71
	1	25	60	29		13	18	21	5			116.125	4630.55	480.284	1616.83		1820.59	859.077	1738.58	3680.96			116	66	60	43		84	36	28	39
	2	2	12	6		31	24	3	3			98.8189	871.482	1577.17	3118.48		1622.12	2606.92	881.741	3685.92			39	15	51	34		82	51	33	36
	0	17	17	24		14	13	13	3			93.1388	3121.12	2124.86	10367.1		1498.09	2330.22	2753.43	5979.38			76	14	53	36		20	36	50	54
	1	10	16	19		17	14	25	1			101.75	1252.68	425.126	1748.06		1798.69	4820.74	4441.62	2717.9			56	34	29	62		56	28	20	78
	0	12	1	38		20	9	5	8			114.608	1160.87	1284.6	3350.56		1515.2	1581.57	1102.03	6147.22			107	28	31	49		32	50	21	96
	3	15	14	4		16	21	32	2			321.928	1975.71	1436.23	1073.77		1689.24	2478.27	6286.03	1776.33			50	89	53	45		33	36	27	18
	2	15	18	14		7	15	25	3			269.205	4713.65	841.187	553.756		1521.26	3119.89	1740.4	2854.05			43	44	47	61		30	22	40	45
	2	1	13	7		32	16	2	1			121.001	2269.16	1140.81	964.277		1994.88	2271.95	765.855	1430.65			50	54	34	50		57	32	25	54
	1	0	18	5		19	16	2	5			138.339	1273.63	1867.1	958.418		2282.48	2721.78	671.651	3044.01			54	79	41	48		47	66	23	73
	0	18	16	4		11	10	8	0			181.642	3621.81	2242.74	980.248		1712.58	594.824	1236.4	1744			45	37	36	56		60	28	60	48
	1	13	19	9		25	38	4	5			444.49	3570.98	1251.44	2196.1		1448.19	3015	2117.89	1015.33			110	41	35	29		37	47	52	43
	2	19	32	8		21	5	31	0			216.969	3518.41	3431.62	3481.71		1534.25	841.451	3198.36	1299.27			57	31	30	89		34	32	18	34
	2	0	17	10		23	2	36	0			314.754	467.866	2397.76	1668.26		3436.02	773.005	3053.79	1283.33			61	37	43	32		35	65	25	38
	4	0	21	5		9	28	30	0			112.441	550.575	1320.3	585.75		1182.76	2779.19	5564.19	1391.86			40	48	28	28		23	37	3	86
	0	11	15	5		0	25	9	1			98.9271	1830.26	2894.38	724.358		332.933	3737.6	1735.79	849.051			54	20	40	48		58	25	46	61
	3	14	18	5		21	13	19	2			110.414	1604.08	1480.6	1529.08		3007.16	4590.68	1508.46	1303.72			39	71	31	33		54	54	9	74
	1	8	16	11		24	14	0	2			146.65	1103.81	1986.91	887.112		2492.29	820.354	1479.21	2164.85			43	34	27	58		35	33	73	22
	1	43	16	2		18	22	10	1			196.218	5990.15	2187.57	531.227		2066.64	3960.43	1012.22	3413.62			46	27	29	23		41	36	44	66
	0	21	8	2		9	9	13	1			124.852	3330.76	1488.9	1257.45		1128.5	1535.1	4035.96	5582.97			33	44	28	37		56	43	32	69
	3	18	13	5		28	8	14	2			105.952	3069.64	2131.25	6068.22		1833.17	1158.48	2437.13	1142.96			39	29	20	46		27	54	45	26
	3	7	15	13		17	13	7	0			93.2755	811.422	1605.99	7941.02		1721.4	2513.42	979.689	2556.11			39	62	23	46		36	38	8	143
	3	27	4	8		25	23	44	3			243.775	6654.69	2329.99	672.217		1719.41	964.469	3633.67	2409.25			47	62	34	31		58	51	13	101
	3	33	13	9		29	20	28	2			192.475	1558.26	2571.5	3347.83		1629.03	1869.35	2210.52	2406.44			97	98	33	38		46	63	7	26
	0	35	24	5		24	35	15	3			131.639	1582.4	2887.31	1021.12		1718.79	2038.06	2007.35	2415.03			53	49	62	34		37	53	19	102
	1	3	14	16		20	26	39	2			135.606	609.542	3377.35	4815.27		1344.87	1479.78	1226.31	815.703			44	49	43	67		11	29	22	41
	2	20	15	5		25	22	15	0			309.257	5022.2	1132.07	1276.23		1930.7	2133.47	2165.73	2092.66			38	32	23	26		49	37	32	33
	1	44	10	17		4	13	3	2			122.179	3528.92	494.285	2618.66		1181.02	885.615	544.613	3923			45	31	28	53		25	62	89	78
	0	18	1	23		29	18	37	6			118.484	1177.76	3068.4	6256.48		1784.71	1720.14	1514.9	1298.06			33	49	50	42		27	67	83	68
	0	26	13	1		9	11	32	2			124.413	4846.57	4642.62	2455.83		1074.27	3181.45	2752.43	2608.47			45	24	22	27		22	31	27	32
	1	16	19	1		21	2	17	0			88.1745	2673.72	1841.27	2337.28		1967.56	893.53	6917.35	1081.49			42	25	36	49		41	29	32	21
	2	8	12	1		8	4	0	0			285.764	2735.77	3638.82	4192.4		1051.3	374.291	898.566	830.167			40	17	37	65		69	20	62	65
	2	6	15	10		27	3	21	3			100.016	811.868	6147.47	789.25		1960.33	427.744	2232	2975.01			94	38	65	32		41	13	47	71
	0	10	15	31		22	9	4	4			92.308	750.275	3820.18	5905.02		1635.45	2319.34	944.308	1093.81			70	44	49	31		29	31	67	51
	3	20	14	31		10	22	17	6			126.166	5181.91	3485.54	3316.86		891.908	2375.88	4113.63	1884.41			46	42	21	64		55	10	11	31
	8	16	26	28		24	14	24	4			152.215	1291.33	3379.5	3116.42		1879.7	3052.78	2418.95	1610.74			73	55	19	20		63	40	31	51
	2	7	27	5		12	17	28	1			131.716	997.682	1226.77	1185.62		1036.33	2525.96	4112.63	1525.02			93	37	39	35		22	36	42	46
	1	16	4	5		27	8	13	0			101.954	1355.32	1370.75	5781.44		964.724	1518.73	2384.16	2013.87			31	42	32	56		93	25	41	40
	3	12	15	14		38	10	25	2			132.707	740.962	7699.52	5735.58		2459.9	389.685	5571.63	3707.31			34	39	40	29		31	10	14	60
	0	3	0	26		21	40	3	2			120.125	2405.05	1203.99	7084.71		2580.4	2415.73	739.741	860.2			56	30	69	46		11	51	50	36
	0	3	26	31		11	8	25	1			92.5812	597.009	1421.53	9194.65		3142.98	1822.49	1704.83	3587.68			47	77	33	83		49	9	92	38
	0	17	9	18		7	26	20	4			132.704	1631.5	1941.11	8433		967.838	1531.8	5180.94	833.94			61	43	64	19		51	25	74	65
	1	45	14	26		55	20	17	0			74.4262	4085.98	1196.37	1251.31		842.636	2837.16	2587.01	1169.74			17	50	39	62		16	10	45	25
	0	10	1	12		19	12	0	1			75.3201	472.89	1433.66	6540.35		2796.65	1248.77	8626.95	1365.64			81	23	26	75		60	26	30	42
	2	6	20	48		21	13	46	1			107.235	872.302	1757.05	2711.32		3556.97	816.879	6459.98	896.215			69	49	33	76		64	17	86	41
	6	24	25	1		27	24	43	0			171.848	856.309	3099.32	1273.25		2495.09	2977.18	4845.66	855.127			55	63	73	51		41	8	55	51
	2	22	23	40		22	21	5	3			119.319	1526.59	1843.98	2752.13		1352.05	2160.9	1517.33	938.2			51	35	37	30		35	71	56	66
	0	17	3	3		34	22	40	3			81.1301	1257.67	2788.64	2663.4		2061.67	3318.2	6085.59	1294.07			38	39	45	82		59	26	46	65
	1	20	25	26		18	65	48	0			93.9589	1628.99	3300.09	7570.19		964.508	2694.59	4142.51	2108.05			31	34	43	53		12	24	65	54
	1	20	21	12		62	5	18	5			108.469	6278.15	3525.93	9395.2		2347.1	1657.77	995.329	1786.27			33	54	63	7		48	11	64	71
	1	38	16	1		35	26	35	0			122.429	2817.71	3348.07	642.442		2916.75	710.164	2830.55	4834.71			30	39	65	47		35	32	52	60
	0	21	37	11		15	0	30	2			76.3442	1614.59	3798.16	2758.81		1846.92	489.655	5586.5	1295.84			15	55	38	29		31	42	37	48
	0	8	20	12		21	27	40	1			57.2419	1559.53	4768.4	1875.14		1697.24	912.085	2146.16	924.37			35	45	54	41		33	12	65	46
	1	12	26	23		0	6	40	3			98.9599	1027.68	2617.18	8193.39		2236.08	620.167	3334.51	1614.85			17	62	53	19		16	3	84	36
	0	4	18	16		28	5	29	5			117.539	2359.37	3309.49	3110.04		2279.33	1768.85	5990.1	944.057			81	26	31	54		54	14	27	42
	0	4	21	15		50	19	27	2			67.6728	2526.32	1051.87	3758.82		749.632	4035.18	4133.38	1085.09			50	23	68	91		9	24	78	89
	1	20	17	8		5	26	51	1			68.0607	1385.55	2134.67	4417.13		2148.39	1377.56	5466.48	6487.95			54	26	31	37		40	46	22	77
	1	43	37	0		21	15	29	0			114.015	987.978	1825.12	843.882		1661.54	2133.91	5925.96	1164.17			46	27	56	29		25	16	19	52
	6	13	12	6		17	27	38	0			136.361	1331.52	1166.99	1219.35		2506.26	2918.12	5478.08	4453.38			53	33	37	34		34	18	105	31
	1	26	41	3		33	5	38	5			75.057	3792.87	1419.16	1253.43		1571.06	1546.23	4419.17	1274.68			41	42	32	20		12	17	46	81
	1	6	29	2		17	7	16	0			71.1775	811.57	419.365	4631.37		2555.28	708.558	5467.36	986.983			59	25	38	72		70	23	98	87
	0	30	3	2		22	17	31	0			62.552	3808.59	1947.07	958.438		2231.65	2618.84	3435.3	1209.24			40	39	12	24		81	9	25	51
	0	13	9	27		31	11	4	1			72.5872	1212.68	1008.95	3823.63		2635.7	1060.38	648.743	1327.84			72	42	63	41		22	36	22	89
	0	6	19	36		2	12	37	0			155.272	1280.38	1372.13	5209.57		2169.38	7691.94	4270.65	3084.69			35	45	15	33		41	21	116	29
	0	18	26	22		26	15	8	1			52.1976	1496.98	990.055	5207.12		1775.65	1150.05	4563.21	1207.82			49	61	29	30		29	32	78	35
	3	24	19	19		1	2	1	1			128.667	3169.21	1000.8	4358.37		1449.43	683.837	923.094	2200.87			46	32	21	30		35	34	124	69
	0	19	16	2		6	10	32	1			62.2277	1160.04	972.806	538.969		579.515	1510.61	4571.68	2518.61			37	31	19	88		43	55	52	57
	0	9	12	0		7	13	0	2			87.7339	1586	1249.11	1175.83		1565.31	1528.91	319.95	2529.61			56	39	22	28		5	40	77	76
	1	18	13	1		0	16	3	1			88.7007	1299.78	893.426	1252.22		1224.02	5358.02	1549.95	4045.93			37	35	25	30		60	31	32	37
	1	35	24	10		19	17	16	0			85.5281	3309.11	431.497	2312.28		1822.89	2308.8	4612.79	1675.8			57	48	27	43		43	33	26	39
	0	26	2	2		17	2	55	3			89.5249	4146.82	973.721	1556.08		3201.76	1764.28	2267.31	3658.32			20	24	19	39		30	58	88	48
	2	26	14	16		17	18	6	3			118.22	3966.45	2141.73	835.726		2918.79	1681.99	1550.31	1192.85			39	11	51	34		38	42	6	62
	0	26	17	14		28	42	59	0			59.2162	731.701	442.339	1399.95		2182.08	1031.29	4791.11	4855.85			39	39	18	43		9	14	49	95
	0	11	3	3		35	2	23	1			115.585	687.827	1799.3	489.276		1668.47	4878.54	3254.58	3013.43			54	30	17	38		36	79	55	78
	3	13	3	13		20	13	4	1			206.569	3686.7	1299.39	1833.39		1807.52	1841.48	1188.99	928.112			60	48	76	28		20	14	61	54
	4	24	18	9		18	2	7	3			86.8296	3493.5	2329.17	1047.32		1458.88	2617.27	1685.27	1039.13			58	59	18	31		34	26	109	75
	0	25	22	34		23	24	1	3			111.692	3405.93	753.511	3582.94		2388.08	1070.66	467.826	933.992			65	48	30	38		5	17	9	68
	0	28	11	17		24	4	29	4			76.2061	2952.04	395.533	2757		2374.74	1374.74	1706.83	1063.78			68	37	22	54		45	48	73	86
	0	23	1	29		34	13	22	2			82.7454	3690.97	1439.05	2467.11		1071.63	1557.35	909.148	6166.85			40	30	80	45		23	33	67	57
	2	29	24	7		28	13	8	0			217.322	2696.11	1218.29	2102.74		1088.24	1709.46	596.738	965.767			56	31	28	44		7	34	13	91
	1	7	25	19		38	24	8	0			116.229	566.993	2001.89	3564.48		1561.38	2749.69	1934.53	980.8			41	34	12	26		28	54	54	57
	3	12	23	9		0	8	2	0			149.413	946.529	844.097	1424.94		1659.33	910.924	930.817	1089.02			85	36	25	23		18	40	61	26
	1	20	8	6		20	16	23	1			131.412	1617.71	1279.8	1210.6		2651.51	3270.83	1497.26	1350.12			43	27	40	36		10	55	44	27
	0	15	22	3		15	19	42	2			82.4303	3134.22	845.717	2281.64		810.755	618.692	4392.13	623.342			37	36	57	30		17	75	5	31
	0	32	16	4		2	16	9	2			174.027	2598.74	3286.27	1168.6		1133.68	787.608	2151.94	2580.33			40	30	20	26		12	28	29	37
	1	26	31	9		7	2	0	3			104.968	3720.19	2887.59	1620.37		1397.59	1844.86	603.244	5523.56			44	48	45	59		77	50	44	17
	1	16	17	21		20	6	52	0			84.6064	3162.19	1954.09	2742.36		1330.54	1732.92	4358.26	4887.25			52	19	40	57		27	32	63	17
	7	41	23	0		2	21	29	0			171.357	5682.01	1170.57	847.645		2924.39	3120.78	4159.64	1044.2			38	49	59	12		33	65	35	79
	2	18	14	10		24	16	16	0			107.378	8440.53	675.582	2271.05		1506.5	1864.93	2091.63	1586.79			44	10	25	15		42	26	47	69
	7	2	23	24		5	20	1	2			134.926	1480.39	3132.02	2377.75		2262.91	2615.59	1493.89	1707.27			50	23	36	22		34	36	51	48
	4	24	32	15		21	19	14	0			184.661	3895.41	726.993	2618.46		1743.27	1274.84	1522.7	1290.87			56	27	70	69		23	34	55	75
	4	31	32	10		17	15	28	1			140.308	6772.83	2750.98	1660.86		1681.01	993.882	2016.74	2028.66			42	33	62	15		48	23	54	15
	5	12	22	5		23	23	13	5			140.922	4083.1	1210.79	1330.12		1747.9	893.22	5590.24	1434.67			54	27	46	24		18	63	45	45
	2	30	13	1		22	2	16	2			185.076	6203.93	1788.59	601.949		1735.38	2039.51	9218.9	1755.44			91	23	76	39		18	35	51	53
	3	7	21	1		25	9	30	6			183.221	2307.05	1238.88	3372.47		2537.29	2780.73	1834.85	1082.41			35	49	50	53		17	29	4	28
	1	9	25	1		16	4	25	3			112.668	2710.64	3630.61	1163.88		1833.97	771.797	4660.48	1388.2			74	38	26	35		6	58	76	29
	1	14	21	3		47	17	15	11			110.7	5863.81	2405.64	854.542		1928.41	910.611	2152.41	7293.25			51	18	128	23		42	54	39	48
	5	27	23	1		15	17	58	1			129.908	4600.59	2398.53	2194.88		1090.51	2689.91	4486.06	1512.48			35	45	101	19		51	46	56	45
	1	18	20	3		22	14	0	5			164.844	1213.3	791.122	2642.43		1423.41	4127.69	1646.51	5279.16			28	44	31	21		34	76	58	32
	1	1	6	28		34	26	3	3			143.193	375.353	3693.69	5954.41		2938.76	3285.61	905.384	4282.32			66	5	51	30		28	42	47	71
	1	2	18	0		6	9	40	1			144.388	1030.56	902.148	1770.3		537.63	896.196	2812.14	1946.87			41	30	36	32		17	47	29	67
	2	9	5	6		5	17	7	2			111.035	2668.15	2899.72	10469.6		1283.44	834.493	6710.57	1563.31			52	32	51	32		28	25	102	70
	1	21	26	1		11	19	11	1			287.162	1037.87	2732.44	2470.01		1756.89	546.233	4471.4	3083.32			51	65	36	9		41	28	7	49
	2	7	17	12		9	6	4	4			211.068	2731.64	2346.51	1528.37		908.506	523.047	4769.11	1266.4			65	44	60	12		45	37	89	86
	2	14	21	12		24	28	48	10			212.037	1472.98	1089.53	3729.29		1471.24	2280.97	3435.75	1866.37			33	36	47	21		30	19	45	50
	0	10	0	4		17	1	16	3			96.2221	2315.74	1157.83	841		2892.08	343.408	2192.32	1854.99			36	50	67	28		60	36	70	43
	5	55	19	8		18	7	53	1			108.919	634.661	2709.6	1227.74		2160.71	598.573	2749.12	1729.11			58	38	46	37		18	42	28	32
	4	2	2	3		21	5	32	5			128.936	3064.35	1387.93	903.024		2953.36	582.495	6528.8	1104.17			64	38	46	26		32	69	86	71
	3	20	16	10		42	0	48	2			143.636	1507.56	2369.68	1817.85		1418.51	414.385	3351.37	3954.32			47	36	76	25		14	22	68	78
	4	4	21	8		15	7	22	8			85.3829	502.542	2409.94	1219.47		2622.21	1843.42	5828.82	961.101			36	55	58	122		31	29	59	78
	1	6	14	11		29	21	4	1			152.715	1253.82	3115.35	2175.62		1912.6	3388.46	2816.59	2768.15			34	49	56	73		33	57	60	33
	0	5	25	17		22	17	14	2			114.272	2228.32	4194.18	3435.73		1506.76	2217.61	2910.54	947.726			31	57	58	76		51	25	27	78
	2	10	19	25		5	26	4	2			99.5539	2383	608.107	7875.36		924.735	2936.75	1659.01	1681.9			45	46	41	68		31	26	50	46
	1	4	8	25		19	25	15	5			89.079	1251.59	1459.05	7658.24		2759.01	5758.56	1802.41	1411.73			74	49	58	50		35	91	40	82
	2	22	6	42		32	12	19	3			108.961	3433.03	3694.22	2699.7		2937.21	595.802	2273.08	2092.9			53	75	102	59		43	29	95	56
	4	9	19	2		26	1	11	2			151.049	1835.4	2344.61	3040.02		2724.64	760.694	2147.42	1951.02			43	53	58	53		11	36	34	48
	2	23	11	3		19	8	1	6			86.2802	3553.13	2269.1	3044.02		2674.88	803.67	1692.21	1110.51			28	39	65	78		20	51	95	80
	0	27	30	25		28	9	17	3			107.795	1199.47	1760.2	764.312		1785.24	2181.59	4383.2	1319.71			27	53	51	50		62	41	12	83
	5	24	23	21		34	15	44	0			106.517	1438.08	662.125	2464.63		491.792	4471.32	7639.19	491.426			38	38	70	20		33	61	51	48
	4	22	4	32		20	10	34	2			171.941	3281.96	2509.9	2502.75		1859.36	653.276	3697.43	1443			64	118	29	33		45	37	21	34
	7	9	20	3		24	9	33	1			91.0815	2038.94	1116.76	1014.71		2718.07	1395.23	3749.16	1448.15			43	38	37	27		71	61	36	20
	10	20	24	2		6	0	26	1			154.514	4461.8	3858.55	793.176		1845.74	2336.32	4945.09	912.686			37	45	42	41		52	42	112	42
	2	21	8	21		20	25	29	0			149.408	1006.47	917.992	2676.97		2901.81	2888.5	5197.79	960.252			52	41	50	32		20	53	68	81
	0	7	10	25		19	23	12	1			112.864	599.709	1020.96	2992.18		2903.6	1115.49	3613.99	922.565			49	104	53	31		18	72	116	88
	6	20	8	22		6	7	23	6			1661.25	1542.89	1739.21	5444.48		956.128	1520.39	1689.39	4913.43			66	69	42	77		37	52	66	58
	3	27	23	21		27	11	26	4			140.5	4567.5	1891.07	5025.38		2322.28	788.544	4151.56	978.493			44	13	61	50		36	58	51	34
	4	21	15	20		24	3	39	2			122.268	1347.7	1097.12	4538.65		1914.55	1489.74	5496.52	825.206			40	47	40	37		44	77	78	31
	1	10	18	8		16	5	30	0			114.485	2347.83	2057.34	1540.66		2389.74	1245.15	5186.6	792.921			93	17	34	34		69	69	33	26
	1	48	19	10		21	37	14	0			109.474	6463.25	1110.4	2952.87		2795.33	2919.21	1174.36	823.13			42	52	87	42		32	33	43	26
	5	6	18	16		18	5	20	2			152.41	610.006	1965.99	2779.83		2680.6	3044.29	1143.17	2332.85			44	38	58	33		12	47	61	55
	2	17	23	4		33	4	5	1			159.757	4408.64	966.833	2372.26		1653.33	664.832	2262.46	1225.23			39	93	56	26		21	71	91	43
	2	8	4	5		17	1	34	2			157.624	704.709	12903	1146.53		1879.03	2190.29	1606.61	754.293			41	77	46	57		77	64	83	41
	9	6	19	0		23	0	22	4			102.186	1318.89	2015.35	1177.24		1824.85	2198.88	1396.36	1152.62			39	47	44	39		71	52	70	65
	2	27	27	1		30	10	19	2			114.987	4423.93	1288.94	1239.91		1916.02	1811.99	2766.29	1854.35			79	33	124	29		63	52	43	79
	0	14	11	3		14	18	9	1			541.951	1172.51	1220.94	1240.97		2295.18	2525.15	3328.05	517.302			32	40	34	24		10	27	5	59
	0	2	7	8		47	20	43	1			68.7514	563.443	2553.49	1348.15		1939.59	3525.84	3609.53	1289.48			69	48	45	33		35	34	42	57
	0	34	38	2		29	6	9	1			91.5553	1554.89	3694.56	741.043		2576.68	3410.28	3914.12	789.996			44	43	48	66		17	64	75	21
	1	24	43	17		29	33	8	3			117.633	4028.59	922.802	894.171		2540.9	970.118	4507.52	1534.77			45	27	69	44		39	68	49	85
	1	37	9	0		9	6	29	8			102.522	2686.56	917.892	1215.95		388.994	483.994	6702.73	1553.54			19	82	62	22		54	14	30	49
	0	29	18	8		20	36	4	6			98.0709	3487.33	910.186	1048.35		2476.67	3342.97	587.802	1704.12			21	38	44	39		70	36	57	55
	0	29	11	2		1	28	4	0			80.4889	3626.85	10216.1	543.315		439.704	3243.89	1747.73	1704.6			14	50	21	52		36	18	18	20
	3	5	23	28		19	51	50	1			463.593	2777.22	722.434	2882.04		2165.82	3656.26	5615.24	1675.67			26	53	18	138		45	11	41	41
	2	39	4	15		20	8	1	4			191.536	6339.48	2874.76	529.541		1322.56	715.411	597.404	1358.07			28	33	26	32		33	29	67	24
	2	11	22	2		35	27	10	1			299.408	1614.92	427.888	1612.09		2154.97	3826.85	7681.92	3351.41			56	60	28	20		26	29	72	29
	5	19	0	14		31	31	39	2			156.279	3943.27	1399.36	5755.27		2499.99	1295.96	4675.17	4702.93			47	56	43	28		23	14	39	62
	0	9	3	13		29	5	28	1			70.0266	853	977.166	2085.74		1693.17	838.171	6819.49	3812.06			23	35	42	47		26	40	22	46
	0	16	4	20		28	28	26	5			560.779	2317.04	535.641	1908.85		1283.13	2339.68	5966.64	3394.55			68	37	19	22		31	28	58	54
	0	2	1	16		25	0	46	0			242.479	4212.35	390.68	1112.35		2205.58	419.058	5241.99	1013.73			101	80	66	11		44	13	113	114
	7	7	0	2		28	6	3	0			140.611	1033.16	2240.19	732.904		2147.12	2081.81	2227.51	1695.87			114	68	48	36		32	61	11	21
	1	44	14	5		12	13	27	5			118.54	5211.31	578.889	1239.92		1487.85	1449.84	4582.67	4720.56			83	37	29	34		44	36	30	58
	1	6	8	3		9	22	35	2			103.015	4868.13	729.283	1162.94		1383.71	3743.5	2203.27	6190.76			65	72	28	33		33	32	14	56
	4	7	5	26		28	45	21	6			125.237	3435.67	961.901	3275.12		669.351	898.349	1241.04	2347.3			73	28	36	27		49	13	55	96
	0	9	2	19		21	5	5	0			108.768	7749.21	1783.6	5064.64		2351.39	322.454	1435.89	5055.91			63	44	32	55		48	38	54	74
	1	1	7	4		20	5	39	0			103.43	4036.08	2117.84	1709.4		1997.49	2335.91	8137.97	4887.91			44	37	27	25		15	42	7	41
	1	7	12	7		18	13	49	3			130.476	1761.97	3002.89	1183.99		1577.36	2596.24	3563.38	819.414			74	23	115	40		25	61	71	62
	2	19	5	11		25	7	7	5			162.965	2399.38	1661.75	502.952		1531.37	1645.05	2361.58	2167.26			53	44	33	42		45	30	65	41
	7	1	9	0		9	29	18	4			128.236	940.795	2130.56	546.294		1992.45	4422.37	1830.3	832.757			34	81	54	86		28	62	53	53
	2	2	3	0		30	13	47	1			139.621	4025.16	2414.34	403.32		1631.94	1701.19	3966.84	1119.28			40	28	33	32		37	31	48	48
	6	8	15	3		13	1	1	1			1112.16	4887.83	3195.45	1591.43		2278.98	1346.3	1972.71	1490.99			41	58	23	35		51	28	41	39
	2	5	6	2		31	17	22	0			118.365	1170.72	1071.57	755.5		2030.39	1850	1774.6	1690.13			57	70	16	52		21	112	32	72
	2	6	4	1		19	2	7	1			132.339	1703.92	2213.86	3821.43		2201.35	524.483	1560.88	2799.88			40	48	40	37		21	20	53	31
	2	0	7	2		28	21	5	5			120.123	2647.99	3480.86	5657.48		1642.02	1277.05	1556.54	1040.68			41	32	28	38		32	25	72	16
	1	10	14	2		30	21	21	1			181.641	3164.26	1068.91	1696.61		2192.14	2338.18	2275.46	787.142			63	41	18	43		27	30	26	56
	4	8	4	9		19	12	37	2			364.959	2572.25	5499.08	1571.35		2086.31	794.257	2709.46	1499.21			55	27	96	28		56	34	44	52
	6	8	9	4		25	29	20	5			241.803	1731.51	4458.36	2179.31		2545.29	1253.52	4179.49	4176.16			41	28	26	15		24	23	24	43
	2	15	35	14		1	21	11	0			141.467	1637.87	4541.05	5261.12		790.494	1560.97	2208.05	4239.39			69	63	46	56		39	37	42	125
	1	2	16	1		2	21	4	0			136.237	937.242	945.649	1031.83		1056.05	2364.67	1747.26	1389.22			30	30	12	35		40	25	85	44
	1	7	6	17		16	19	12	0			119.954	1937.97	4088.52	4497.18		1346.05	1935.53	2210.69	5415.62			47	68	93	27		48	22	52	122
	6	13	9	15		6	15	5	0			163.693	6144.86	840.344	4571.34		1000.4	2661.88	1665.15	2140.09			84	35	21	52		34	28	63	64
	1	2	16	3		5	23	13	0			107.253	2757.01	812.453	731.521		1137.84	2283.41	1680.37	966.072			36	49	28	47		36	12	16	39
	1	17	11	32		13	4	14	2			119.801	5086.91	3917.29	2294.53		1634	1382.3	2976.75	779.329			108	42	28	55		49	15	43	37
	2	14	22	2		22	18	9	2			152.053	8516.01	3798.03	2915.97		1401.55	3556.81	6967.47	788.146			33	41	43	11		18	24	56	56
	2	26	14	23		7	20	18	0			150.7	5967.23	811.487	2596.64		852.442	4220.69	4674.91	1072.87			35	50	7	43		33	12	33	35
	1	21	10	2		14	30	3	0			131.257	1154.29	710.847	2312.29		887.864	2444.94	816.287	868.167			42	40	40	28		35	45	45	71
	0	22	22	6		27	20	2	10			124.236	1271.83	6080.7	1072.56		746.02	4744.8	3450.07	1260.64			43	116	24	31		62	24	44	46
	5	26	18	8		23	32	1	2			2114.96	4778.87	724.329	2352.08		929.379	1480.91	4002.11	1072.27			43	37	19	35		37	39	24	108
	1	12	10	11		15	6	4	3			108.044	860.08	1547.56	10945.7		1752.7	921.516	842.659	1255.44			52	50	29	32		50	24	46	31
	2	0	16	38		1	15	2	1			154.43	676.583	1148.83	7998.08		488.803	4277	2726.2	5452.98			39	48	60	27		62	16	29	42
	0	6	16	17		2	19	29	2			174.744	1132.99	501.611	2742.14		1153.44	5569.78	5511.56	4284.74			67	66	30	34		29	39	64	76
	5	5	7	5		14	2	37	3			166.137	657.362	671.295	674.462		1700.65	3313.23	1870.6	1301.88			52	41	8	30		43	14	23	38
	0	7	12	16		18	22	38	0			93.1658	850.467	984.054	1572.76		2147.03	4504.37	2722.97	4855.97			42	41	47	47		17	10	45	37
	2	27	26	12		24	16	35	0			206.742	8151.84	706.384	1648.05		1620.51	2134.72	2577.82	1431.42			58	48	27	49		19	37	25	83
	1	25	2	0		14	2	31	0			116.009	3037.72	2156.87	741.57		1300.43	1008.66	4882.96	1309.56			72	35	17	43		31	28	55	78
	2	21	28	28		10	15	14	3			139.608	1589.67	1029.67	6310.09		1181.37	985.648	7383.52	1984.39			67	37	15	80		42	29	42	41
	1	14	18	26		21	37	59	4			106.753	978.83	3688.64	2321.65		1858.08	1811.72	5431.77	6430.14			50	87	33	58		40	43	44	82
	5	17	24	9		25	3	36	4			115.204	1947.4	800.511	4618.68		1935.65	950.482	3662.57	1733.89			54	40	57	5		32	105	93	61
	2	12	8	15		24	15	36	1			132.829	6900.79	1000.66	5776.91		1146.56	1541.15	2410.15	1018.84			57	35	55	29		33	35	63	60
	0	1	13	23		17	40	26	2			132.651	584.777	2325.31	3229.82		1127.09	3869.22	4507.44	1175.99			35	39	28	30		38	69	106	80
	0	6	26	31		0	24	30	0			125.578	2688.74	625.491	2327.16		601.045	1058.25	4453.23	2607.41			43	25	78	26		38	38	122	34
	6	11	16	23		17	31	7	8			150.454	892.46	1614.2	985.784		1817.38	2221.69	3499.84	1261.42			35	46	41	59		32	7	15	20
	2	9	21	17		28	15	50	4			123.543	1400.79	2817.9	3156.31		1910.28	6343.87	4420.63	3858.41			47	42	39	47		54	37	64	71
	2	52	24	13		13	28	8	4			339.289	5529.73	1706.83	2538.16		805.443	4410.06	1801.66	2392.67			35	46	36	41		57	46	53	60
	1	19	20	5		4	8	66	1			113.339	2352.86	1220.12	3051.64		745.524	953.967	5151.41	5271.13			44	49	39	20		53	56	38	68
	1	6	18	3		11	22	19	1			140.483	713.702	1440.96	512.211		751.738	980.361	2327.72	2831.75			47	27	26	45		28	42	44	55
	1	3	9	5		18	15	0	2			123.642	842.189	285.591	2558.63		1130.34	4170.57	2638.63	1177.08			55	41	33	25		59	29	80	48
	3	36	0	6		21	8	15	4			134.136	1990.69	3212.5	1765.84		1625.31	791.183	412.827	2937.51			26	44	33	34		29	22	86	66
	2	19	13	10		21	26	33	7			128.02	3563.67	1771.04	1202.94		1426.23	3244.73	2392.47	1768.08			37	30	38	45		46	44	47	57
	0	7	17	30		12	15	8	2			128.133	2255.84	1241.25	748.004		600.449	720.745	1483.13	1801.31			44	37	27	38		24	53	34	45
	4	28	1	9		20	14	1	2			152.324	4708.93	1393.4	4546.19		656.64	910.576	2493.47	998.732			43	41	26	51		36	34	3	23
	0	13	23	39		9	12	21	5			110.935	1747.49	1054.75	5237.51		881.249	3208.43	3747.99	965.469			59	47	26	29		38	20	38	55
	1	17	17	17		6	12	23	4			75.4203	3197.42	1146.48	9638.21		834.551	2608.68	2980.64	4931.32			36	40	90	30		23	47	33	90
	2	20	13	19		17	17	2	0			193.357	1867.76	1097.46	2391.29		2200.26	654.067	1885.52	4029.25			45	78	53	29		38	25	27	58
	2	8	20	8		25	10	16	8			140.53	657.451	1397.42	824.248		1386.81	837.429	2920.01	652.285			51	31	57	34		57	52	29	42
	1	0	25	10		35	8	30	1			139.558	1907.34	4223.07	3723.68		1317.66	798.3	3744.04	5261.27			65	25	25	67		49	61	7	91
	2	23	20	8		23	15	9	3			121.086	2864.01	1118.7	6988.74		1721.02	2531.47	1841.03	1853.72			31	28	23	53		36	31	13	48
	3	33	20	12		18	4	4	0			142.55	6090.4	1819.74	4450.03		1865.58	849.644	5930.75	1548.79			31	41	82	63		35	25	24	20
	0	6	59	4		14	31	10	2			196.892	725.761	882.325	4623.33		1067.3	3533.8	3204.75	876.149			37	47	80	64		62	32	42	36
	3	23	20	1		18	7	16	0			137.312	3149.38	1233.52	4282.77		1387.82	778.213	3704.71	2484.19			41	41	29	31		35	39	61	50
	5	4	26	4		12	26	20	0			122.311	3284.54	1289.43	732.223		1281.07	1561.59	5766.64	2072.12			50	34	44	70		20	51	27	23
	1	7	26	17		6	14	13	0			114.039	1695.86	2122.55	977.599		898.281	2685.4	2795.41	3007.57			18	46	72	31		46	72	29	27
	4	4	37	42		43	2	6	2			129.877	3816.88	2973.67	2853.91		1826.07	423.592	3926.96	2053.02			68	36	24	43		36	26	31	72
	2	9	27	11		21	14	19	2			130.456	3369.81	1514.35	2689.52		1626.24	2110.17	2378.32	5441.26			65	32	39	41		19	14	33	32
	3	14	17	11		24	5	34	1			104.276	6548.35	2650.62	9620.62		1531.09	1672.49	2790.58	4675.15			37	25	66	46		64	83	31	44
	1	36	35	11		9	14	39	3			265.564	2453.65	2443.75	3162.19		620.665	2170.45	4584.3	3239.16			31	51	14	28		27	21	5	66
	8	35	40	2		25	0	29	0			134.306	2817.65	3098.72	1246.95		1689.75	976.13	5709.97	3119.35			42	15	32	34		50	37	68	57
	2	2	11	12		22	10	11	0			131.846	892.086	1166.4	4580.41		2125.66	895.95	11156.9	798.591			24	28	52	43		33	25	49	41
	4	2	16	1		12	10	3	0			107.043	599.781	1490.32	2909.82		1236.41	1715.78	1074.01	1198.6			33	30	10	60		36	18	52	76
	4	2	15	7		15	13	45	3			178.26	657.57	4893.29	1600.3		829.292	3058.09	2364.55	1224.19			44	28	69	70		44	56	70	43
	0	17	12	10		15	10	47	4			96.8735	5036.46	1686.03	1696.62		1412.95	540.585	1986.42	629.642			30	27	19	108		18	96	33	46
	1	5	19	8		23	8	10	0			104.036	1104.97	2677.94	415.294		1567.71	1489.85	1887.04	1864.4			70	44	22	43		37	63	60	55
	0	13	14	9		51	16	20	0			152.109	4911.89	2166.38	2574.46		1666.14	1241.95	5898.96	3440.53			34	32	29	46		23	65	52	153
	3	13	17	11		19	5	44	3			357.161	2015.32	1226.24	1880.55		1767.4	2434.3	3060.77	3160.11			22	58	56	51		94	33	26	43
	1	1	10	6		22	9	21	2			93.4825	10943.9	2169.75	995.129		917.613	802.735	5874.91	880.738			38	49	68	53		42	19	36	57
	4	11	26	12		17	14	1	1			125.506	2386.58	3215.49	944.047		736.367	594.054	1584.66	854.563			31	49	47	79		34	74	33	86
	2	4	16	2		25	27	25	4			297.755	556.357	2673.59	697.302		1729.95	931.51	4178.86	1497.69			27	55	44	53		42	39	137	34
	1	16	19	1		22	21	16	3			119.614	2099.94	2378.73	1097.24		1525.76	1556.41	4671.36	494.989			60	43	30	44		46	36	31	30
	0	5	15	12		26	16	8	1			138.35	4802.12	1614.89	1289.49		1963.73	2395.99	1807.07	1008.35			57	34	34	41		39	61	48	40
	2	22	10	7		7	9	79	1			371.711	1574.72	2756.72	1843.89		487.029	3953.32	4673.87	3590.6			29	60	23	37		35	49	21	32
	0	19	20	38		27	1	3	2			111.929	1921.27	3702.25	1553.85		1842.6	650.966	1733	1211.53			33	28	28	45		25	60	22	93
	4	16	28	13		20	19	21	0			342.091	1454.35	2514.04	8341.62		1547.85	2921.44	2161.34	1233.21			29	21	86	42		53	53	38	86
	3	4	24	35		19	4	11	9			222.737	872.559	2398.31	4018.28		1728.81	1443.79	5374.34	2372.22			18	81	38	122		39	65	41	35
	2	17	19	4		16	26	7	0			120.701	2740.62	2090.87	4758.65		1655.1	1498.31	1762.36	1514.62			42	44	39	51		30	27	30	34
	4	3	13	5		46	6	20	1			151.716	545.66	1928.81	1171.04		716.356	1509.65	3434.28	1063.08			29	33	58	38		86	48	93	64
	3	1	16	27		15	11	4	2			108.746	673.132	1379.14	4388.83		2521.46	1720.11	1894.89	5555.29			64	42	38	28		47	15	33	73
	2	23	13	24		19	4	2	2			83.7478	2672.64	1913.13	3115.8		2114.47	828.232	1093.81	789.418			26	52	67	18		32	30	46	90
	6	7	12	9		22	17	23	0			232.371	2619.39	806.421	3738.37		1565.71	2793.78	4588.87	1401.6			42	39	63	35		46	50	7	72
	1	13	12	2		17	6	8	0			92.7693	2693.16	1211.96	739.79		1773.94	597.343	4396.69	1047.19			63	45	49	42		42	39	17	31
	0	21	12	27		39	5	6	0			71.2373	1222.79	2001.57	3416.86		1456.15	2991.65	1430.3	2338.73			86	51	43	59		44	56	66	43
	11	13	25	18		22	26	13	3			204.503	1291.91	4152.48	7151.86		1637.22	3259.7	6699.47	1605.29			24	78	31	70		46	10	8	64
	1	35	34	6		27	26	18	3			99.8849	4222.4	1078.35	6524.72		1995.67	3937.81	7345.21	1224.22			74	21	40	36		43	77	40	88
	0	11	11	14		22	6	42	3			76.1612	1418.72	2753.55	3564.47		1342.8	1652.1	7548.78	985.009			54	22	53	25		19	40	40	54
	0	10	15	1		19	27	55	2			127.264	1123.22	770.211	648.297		1904.46	1781.25	4108.3	570.412			35	32	56	54		52	20	90	28
	3	16	3	22		25	21	45	4			88.4765	977.869	1557.47	4966.74		1489.77	842.972	4019.67	616.398			38	75	20	49		30	40	10	62
	3	26	2	10		20	1	7	0			206.369	7991.33	979.503	1056.87		1331.55	973.862	4503.81	2805.75			33	27	68	72		42	32	57	36
	0	4	19	7		29	14	18	1			88.9001	1633.94	892.685	875.794		1526.6	1321.46	3426.62	1151.58			66	35	40	29		30	70	70	31
	6	11	12	39		24	6	18	0			202.374	2978.71	867.858	5211.84		1549.49	1435.88	3993.51	3063.02			45	33	54	88		37	73	36	7
	0	14	7	3		17	37	63	2			84.3697	6505.19	873.891	298.333		1458.08	3757.05	4762.97	1876.21			78	31	55	39		30	39	46	40
	0	23	15	9		18	10	10	0			157.131	844.431	2292.49	960.816		641.431	4209.89	1415.2	380.623			38	46	101	58		53	41	10	28
	0	3	11	19		3	17	11	0			88.967	1436.47	817.711	4292.53		480.787	4783.24	5550.89	3327.31			75	34	24	37		28	60	38	57
	2	19	1	23		12	17	11	0			185.561	1152	1547.58	3082.28		2083.49	1170.89	1877.23	2176.11			39	46	18	39		31	49	24	56
	0	13	18	15		31	11	28	0			111.902	1273.99	1004.74	4878.54		2096.83	1028.68	1805.85	2854.67			26	62	41	48		52	59	54	21
	0	21	9	6		35	16	27	1			76.9019	721.109	3471.95	959.166		1762.81	1474.44	7650.71	1201.67			69	53	45	76		33	63	30	55
	0	25	28	20		9	25	26	1			85.3722	2798.95	4230.32	2830.42		989.354	926.49	3867.65	4681.25			34	41	43	23		33	47	6	49
	0	30	22	10		23	1	15	1			85.2588	2106.6	1075.3	1277.87		1790.63	832.745	5371.45	1020.47			69	34	48	41		30	33	13	79
	0	32	2	1		32	12	13	0			131.805	3245.73	2699.82	2952.46		1817.05	1125.65	4870.97	1284.35			41	24	39	45		37	29	36	31
	5	33	34	2		1	0	50	3			556.623	2750.86	777.577	3541.05		437.107	1034.92	6910.03	1000.46			97	34	31	24		63	27	21	31
	1	14	7	4		13	1	23	1			101.819	13009.9	762.069	823.88		1765.09	967.277	9580.41	1566.58			43	38	30	39		27	25	29	22
	1	5	4	26		22	21	5	1			123.411	7186.16	417.64	4001.93		1294.74	694.72	1780.41	952.703			84	28	34	75		17	29	104	66
	9	9	17	14		29	19	20	2			247.259	9453.29	5675.48	1287.33		1752.32	2986.91	3111.41	4462.55			24	29	36	51		34	29	44	22
	0	4	33	9		23	15	0	0			89.5416	1610.04	2931.83	1011.65		1662.87	2608.04	2822.99	580.806			43	30	33	51		20	64	45	95
	0	4	26	22		19	14	2	0			164.031	687.427	440.372	2498.68		788.424	1177.42	375.222	699.366			27	30	23	57		32	52	43	25
	2	0	1	7		21	10	7	1			91.0793	4082.95	4275.23	558.133		2339.9	920.865	1909.27	1005.38			63	58	14	73		20	30	29	101
	7	1	18	22		15	15	11	0			516.598	863.997	4988.94	3273.17		1540.39	3132.66	1472.3	571.115			58	30	35	34		40	32	18	75
	5	9	19	11		5	38	23	2			145.847	1104.32	1319.38	7133.99		442.844	3479.22	1205.67	2477.84			33	77	74	40		49	61	73	24
	0	8	30	23		7	5	7	0			109.796	993.228	1541.23	6137.13		1256.41	3387.87	6311.25	913.314			44	44	47	72		30	74	18	23
	12	7	23	26		34	5	20	0			192.485	1291.48	3154.34	1566.98		2256.22	1302.25	1668.67	615.496			40	10	22	33		48	44	30	76
	0	3	30	11		33	26	21	0			103.39	784.597	3339.86	3816.03		1755.61	690.81	2084.06	1121.07			34	41	41	34		31	52	28	47
	2	13	31	38		26	4	27	0			140.188	568.92	3478.59	4977.77		1640.92	3382.93	2965.85	1190.45			40	55	23	28		23	96	21	101
	3	30	25	27		11	24	2	2			140.62	5048.05	1163.54	4973.06		1488.95	2023.41	626.222	2318.04			46	59	47	52		20	21	74	19
	6	10	14	9		12	0	1	0			154.911	1756.17	1505.26	1058.94		1248.8	2344.35	794.846	2127.29			17	37	75	38		48	43	41	92
	1	6	10	28		21	8	6	0			118.079	4146.6	1386.51	4239.98		1563.04	3443.49	3318.98	1945.45			53	102	34	30		15	40	31	111
	4	29	14	22		5	7	10	0			137.268	2699.86	1527.08	6274.7		1347.61	3688.09	3908.02	1601.14			18	30	39	37		30	47	83	92
	3	24	7	29		19	20	25	1			140.856	3933.24	2090.9	6322.5		2425.88	5014.19	7903.54	735.059			41	32	15	29		46	34	61	67
	2	17	24	33		29	10	15	0			144.572	1343.99	3831.09	5632.53		1831.06	2804.63	2817.42	2461.06			73	26	4	41		43	55	77	45
	2	0	27	25		27	2	6	1			102.375	1155.14	4082.21	6821.45		2598.49	1775.21	2142.08	3320.53			52	16	48	29		47	34	56	53
	6	17	18	4		5	16	3	0			235.018	3098.01	6119.54	8286.75		932.132	4511.97	1778.88	2590.63			53	25	18	46		25	36	11	80
	2	24	22	28		23	36	25	1			131.803	1901.76	1055.01	5801.57		2136.39	1138.51	3451.55	1004.69			47	13	13	26		47	22	27	23
	1	17	12	21		26	21	28	0			154.735	3888.8	1365.38	7601.43		2658.45	2846.02	4064.13	695.996			49	46	21	120		27	6	20	66
	5	13	12	16		14	9	20	0			134.928	2309.08	436.863	6202.72		1207.01	943.446	3654.86	1083.38			51	46	57	65		60	67	43	39
	2	22	2	23		38	29	26	2			1302.21	688.964	1528.22	8078.72		2570.93	4188.09	2180.45	1768.76			34	35	63	19		34	51	22	95
	1	9	21	13		8	27	38	1			99.732	592.444	5777.31	6295.87		1550.3	864.778	3927.83	1078.13			45	59	13	52		34	17	20	18
	0	11	12	31		28	6	10	14			69.0271	1370.16	1432.15	4626.76		1955.25	1034.61	4190.35	460.877			35	76	36	41		20	47	27	11
	7	24	23	7		22	12	3	2			256.387	926.008	3392.19	812.046		2604.09	2098.87	606.498	983.596			17	56	11	30		42	44	68	72
	0	16	6	13		12	12	8	1			114.541	1458.06	4158.43	5681.85		2911.27	847.481	3354.14	933.673			72	130	61	28		37	46	36	42
	3	27	23	18		26	13	35	0			169.455	1571.55	2487.42	5271.18		1027.55	965.034	3918.17	5500.32			48	57	30	31		32	35	32	91
	0	19	31	7		14	18	16	4			75.8548	1390.74	1785.91	667.611		2098.55	946.167	2372.29	5417.73			54	35	16	31		32	40	6	57
	1	7	18	2		28	4	35	0			154.688	2292.56	3861.44	2076.76		2014.38	1252.95	4501.21	1152.22			45	71	5	86		17	24	67	43
	1	33	26	7		27	5	0	1			123.275	3481.48	1521.82	797.22		852.506	1500.81	581.552	3692.5			77	39	22	25		18	29	11	52
	5	16	30	16		15	17	3	2			223.574	4220	1865.03	3919.56		1067.66	3679.42	1198.78	1852.25			52	41	35	40		32	29	53	82
	0	21	15	22		8	1	51	1			141.298	2011.55	1764.45	3491.85		1168.81	897.528	3578.75	2034.37			62	62	17	43		40	33	68	36
	3	11	24	3		21	19	7	1			120.724	1330.98	3160.55	1989.91		1412.28	1951.23	729.473	2286.98			25	53	29	69		25	32	61	25
	2	7	26	22		7	11	15	1			127.86	760.197	2158.04	3668.76		1335.52	907.638	2451.12	4096.66			42	110	34	43		16	52	91	83
	1	24	23	18		27	13	12	0			145.445	3943.92	287.028	4741.94		2145.55	2175.83	6428.29	1561.84			9	45	46	40		33	35	61	28
	4	1	4	26		6	22	5	1			156.375	562.457	1285.8	1283.69		1450.92	3801.01	3358.31	1366.6			67	47	30	39		50	47	50	63
	4	19	25	11		13	19	35	0			139.271	1626.16	2704.51	1412.16		1457.18	3033.56	4652.29	2506.87			59	44	30	10		57	28	64	79
	3	14	68	25		14	11	42	6			136.876	3134.28	2220.97	1726.52		1134.65	1095.89	3728.9	1267.99			38	43	24	45		114	73	67	48
	0	14	26	22		20	18	51	0			122.533	1200.98	2211.37	1291.87		1932.22	3973.22	2809.32	1725.23			50	32	24	52		30	19	45	39
	2	13	26	20		42	3	31	1			114.056	2432.28	3013.83	2740.39		2447.71	1364.3	3558.41	2878.13			25	48	21	53		55	20	56	23
	1	10	11	9		15	26	13	3			109.101	2162.28	3392.9	1869.98		1442.32	827.87	2999.6	1201.9			47	26	26	51		46	78	30	67
	4	22	14	6		4	4	3	0			155.163	1847.67	1172.26	19087.9		735.051	1429.74	751.782	1526.67			61	66	37	36		49	57	62	67
	3	25	25	1		20	29	28	2			131.395	864.851	808.362	3826.25		2045.47	3348.13	2021.13	1322.5			38	56	22	30		30	32	13	18
	2	0	9	15		27	2	9	3			178.987	377.932	4841.77	4003.29		1887.64	2043.03	5412.37	894.888			54	51	23	46		40	22	56	20
	0	34	21	2		28	11	16	2			121.444	2064.53	2144.95	641.241		1513.36	850.57	1471.72	1532.67			51	40	31	40		19	15	43	37
	2	27	28	13		22	13	6	0			155.613	2284.34	1067.33	1462.33		3207.41	704.477	3855.99	1917.44			25	51	58	24		33	90	29	39
	3	17	10	43		8	5	1	1			115.09	3103.34	1437.3	3460.8		1091.42	975.494	3487.49	2615.79			32	62	34	28		39	16	12	82
	3	10	24	28		4	20	26	2			125.385	542.373	453.568	986.17		1658.77	3440.89	4355.83	4644.95			25	49	26	25		28	69	35	40
	2	3	6	54		2	25	25	0			179.435	869.637	708.843	4023.6		2521.96	988.256	4567.46	1014.19			24	65	35	19		34	17	88	47
	5	16	12	5		11	4	21	1			197.225	2423.89	980.613	2053.27		1640.8	2406.27	1752.32	1262.56			59	33	40	20		41	41	38	41
	2	9	14	12		32	2	16	1			165.66	2754.15	1703.74	1124.93		1235.14	3775.02	1919.43	2169.27			48	29	47	67		36	37	100	23
	3	30	16	5		26	13	7	0			152.105	2009.6	1082.13	2515.13		1845.08	800.86	1035.16	1882.24			19	63	45	51		49	32	67	16
	2	20	13	7		18	13	10	1			292.35	4490.19	3824.23	2023.5		1796.25	1689.75	3605.93	1320.71			31	81	45	76		31	16	33	40
	4	14	1	5		3	27	16	3			161.756	1451.71	3742.19	2004.18		2342.81	801.345	7938.28	1098.86			29	29	35	34		33	69	75	22
	0	2	10	2		39	13	1	0			96.1999	3160.76	613.41	13631.3		2076.98	4043.61	764.183	1787.31			33	50	44	24		37	57	85	49
	4	18	9	2		6	4	13	3			276.029	3271.74	595.75	560.52		2138	979.377	2039.98	819.418			40	29	40	39		33	36	63	30
	3	16	7	20		33	9	19	1			182.535	1215.48	4194.09	5913.71		797.484	1326.43	4524.02	1540.25			36	37	54	46		51	44	45	8
	0	18	1	34		10	12	27	5			148.176	1685.22	1440.25	7778.26		1815.03	957.044	2216.61	859.782			36	47	33	46		32	36	5	40
	3	19	30	6		48	1	18	0			259.946	2228.79	2706.63	1922.63		1158.52	419.336	4817.44	1127.85			26	45	35	52		46	59	71	70
	5	25	29	6		29	2	3	0			105.853	3461.74	3023.02	1189.57		2355.95	395.249	4673.48	1875.83			25	38	18	40		48	53	8	52
	0	25	26	2		1	11	18	2			103.214	3533.88	612.307	20513		2102.21	439.736	1103.12	1799.41			33	33	25	24		36	40	57	102
	3	2	12	6		7	10	14	0			137.209	938.445	2414.24	2621.13		1984.39	1439.23	5014.9	1290.01			91	26	31	31		44	31	62	31
	2	1	24	0		23	0	33	0			136.624	1039.52	2761.57	533.724		670.399	261.827	3628.39	1038.21			90	37	32	12		75	14	7	47
	1	21	34	5		1	15	30	0			174.629	3173.37	2366.24	419.419		1397.95	752.183	5913.54	1149.98			40	82	50	17		58	41	70	51
	0	14	26	10		20	7	3	0			115.341	1907.65	4431.81	2955.57		1873.5	1428.12	677.816	1115.99			32	30	32	21		33	36	23	23
	2	7	21	8		21	0	2	0			164.293	3402.14	709.004	4247.26		2590.92	372.283	611.474	1168.83			56	33	61	46		32	15	61	39
	3	16	3	15		52	2	16	1			199.253	3022.7	3524.01	2362.36		2711.9	759.464	4124.04	712.626			56	55	36	16		39	41	56	14
	3	13	24	25		13	45	11	5			103.121	2855.75	2326.71	3787.19		1598.77	3251.38	1010.99	2127.22			40	27	62	27		76	9	23	119
	0	27	27	2		20	6	16	0			146.271	1423.13	1435.15	818.149		2405.34	5722.71	4924.75	994.392			84	16	57	49		28	62	51	23
	1	6	25	15		22	22	18	1			200.396	1687.96	2009.96	658.501		1337.27	1127.39	2867.23	1561.71			55	16	50	28		20	21	17	56
	5	35	24	1		22	3	9	0			152.605	3516.9	2296.28	494.862		1436.09	586.319	2901.04	1302.3			58	41	30	69		63	20	81	26
	1	8	21	23		37	17	26	0			87.008	1540.81	1758.98	2575		2509.88	2048.78	6955.29	1183.34			86	78	62	26		63	67	53	79
	0	18	9	11		37	5	10	4			283.373	3882.57	726.988	2331.47		538.563	753.07	1027.08	1306.75			52	51	46	34		31	31	70	76
	2	21	16	5		14	4	16	1			111	4813.06	669.101	1023.26		1514.39	2871.06	2544.41	1368.38			39	51	55	42		38	36	107	38
	0	5	5	16		28	10	25	2			130.233	1068.94	2368.07	4531.22		1666.69	4323.46	2087.89	1432.88			34	43	37	60		49	47	51	54
	1	4	17	31		19	7	14	1			131.285	1154.13	3307.67	2958.7		3170.99	746.393	1667.93	987.601			76	128	42	50		53	36	63	15
	2	3	17	27		17	6	13	0			148.937	552.301	2718.08	2563.48		2238.94	752.805	5871.77	3473.68			31	84	51	48		75	20	58	38
	8	14	17	0		22	32	10	4			168.334	963.173	2027.72	1133.23		1179.51	1467.73	1524.03	3283.78			26	36	43	45		44	29	100	28
	0	23	29	4		22	3	46	0			117.447	2780.95	3014.35	1444.14		2580.76	1413.96	1811.49	1228.59			61	56	29	26		24	17	50	22
	8	4	22	5		19	21	22	6			150.967	1330.87	910.98	1098.51		1416.27	2664.77	4352.24	2812.6			24	42	58	64		29	28	52	62
	3	21	22	4		28	22	43	2			114.146	6322.57	3086.49	948.049		1790.79	2307.68	2769.25	5628.73			91	35	73	73		30	46	52	41
	4	23	25	2		12	14	7	2			147.022	2517.05	1750.51	525.516		830.497	682.912	1364.58	2943.56			46	66	75	36		30	39	74	62
	2	18	25	31		21	7	13	5			435.287	1517.84	542.627	1707.67		2339.46	1010.02	3660.42	1917.6			36	53	53	29		23	47	65	26
	2	27	17	4		33	30	25	1			255.478	3012.04	1800.88	4760.93		1993.6	1060.12	2848.02	1439.32			33	35	46	28		16	60	53	124
	3	16	17	19		22	16	1	0			207.485	1398.19	849.683	9034.78		2954.6	1970.97	2434.33	4584.66			31	31	59	49		43	56	54	40
	2	21	3	31		64	7	20	2			128.367	1564.04	1375.66	4732.52		2367.98	726.337	5487.59	908.84			28	48	78	58		8	51	85	51
	2	29	31	9		8	7	8	5			241.303	1097.97	1838.45	2178.4		1966.64	2052.72	2285.25	2094.65			63	64	37	26		15	38	83	42
	0	5	31	16		21	1	41	1			167.259	1045.56	1139.85	4888.25		1242.87	742.966	2673.11	4285.79			30	54	53	35		16	101	57	58
	1	4	40	12		27	22	12	8			144.86	706.935	2002.11	4871.95		2678.25	3797.86	979.971	3266.06			39	8	43	70		3	39	11	42
	1	17	22	17		44	1	4	0			172.722	1288.3	1623.52	4538.69		2804.03	472.887	1728.94	5714.44			78	29	36	35		20	18	71	57
	2	22	30	12		25	14	31	1			190.607	4446.61	1001.88	4779.87		935.567	2202.51	4575.09	1392.29			46	30	48	11		4	102	82	64
	2	29	42	27		23	25	32	1			360.937	4291.45	489.489	6440.81		1255.88	2985.07	4787.04	824.433			23	36	29	14		24	39	54	105
	0	27	3	35		17	7	15	14			80.5176	4887.11	1957.94	4374.68		2439.36	1111.58	3215.79	2201.86			26	78	45	37		38	10	21	73
	2	23	20	25		8	32	18	7			112.709	1678	2515.11	5660.82		1913.75	3315.72	1107.98	852.006			31	50	69	24		34	45	18	113
	1	38	16	14		45	10	38	2			70.2805	4586.16	1387.33	3384.93		1717.12	4116.77	4161.45	1098.02			63	33	34	35		12	45	37	98
	1	19	18	1		27	8	15	0			96.5344	727.826	1498.82	1211.77		2200.68	1007.78	6279.51	1107.09			27	53	31	25		3	53	9	45
	2	22	19	11		36	4	50	4			71.801	771.336	1558.68	3567.15		1924.38	2624.63	2234.59	1689.97			39	84	56	61		6	79	40	34
	4	9	25	11		23	20	54	0			93.6652	1085.35	3243.57	3822.97		3268.57	2608.11	2661.32	3319.29			40	54	62	28		6	40	12	71
	5	23	13	35		18	8	13	4			111.472	1423.78	407.474	2239.56		1875.51	833.979	1961.64	3459.82			44	41	40	28		38	37	13	33
	8	22	4	7		31	9	21	2			148.071	1673.72	1781.8	873.395		1652.86	1012.86	5577.44	1170.02			43	63	47	33		16	49	15	58
	0	19	30	1		10	0	37	0			67.5042	1530.01	2672.49	1840.32		1548.4	571.998	1938.05	3590.22			49	48	70	53		7	51	32	69
	0	23	14	12		11	2	15	2			133.062	1323.46	2933.89	5233.37		2137.25	2845.82	2095.91	1310.56			35	47	43	48		34	64	38	85
	2	33	15	2		24	0	41	0			315.098	2508.08	711.556	1495.03		1959.56	1295.13	3480.29	1871.07			44	45	58	56		20	45	63	119
	2	8	6	13		11	21	9	2			104.736	6209.95	799.204	1961.52		966.967	2721.16	1370.31	4934.86			45	18	43	34		14	64	29	62
	0	24	4	13		24	15	36	2			90.1208	2104.18	1124.37	1942.64		1614.38	2231.04	5795.91	844.841			40	42	28	41		26	63	19	125
	2	21	6	6		18	17	2	28			99.1574	1633.35	2739.04	4986.66		1560.1	1272.34	1823.97	673.952			26	100	45	82		10	20	13	41
	0	14	20	0		30	15	12	0			81.5114	2925.84	432.715	2646.9		1892.06	4781.82	4327.45	1241.07			53	118	30	20		43	47	8	74
	0	4	1	3		22	1	11	1			113.286	996.371	1003.7	1149.96		3224.07	1340.28	4172.8	1808.22			60	59	43	83		29	59	15	92
	0	11	8	1		16	0	1	1			74.2547	1201.98	961.159	10914.8		1757.08	724.248	1377.48	1290.32			32	62	35	86		22	49	82	35
	1	42	5	12		22	32	17	1			103.452	4924.19	1391.49	915.519		2607.28	900.238	2712.66	1044.43			49	59	47	43		6	51	29	35
	0	16	11	1		11	20	2	2			81.4735	1202.32	1034.54	1371.6		1588.08	4016.47	1400.31	900.434			51	59	35	42		1	15	98	134
	1	5	8	3		24	43	4	0			147.542	474.297	1813.89	2227.09		3122.13	1284.19	1198.52	672.708			57	44	61	75		66	25	65	35
	1	39	15	7		27	5	18	2			77.9645	3389.77	681.977	1286.61		1068.91	1023.45	4690.81	1433.91			49	33	67	39		30	27	50	27
	0	20	6	2		23	7	18	3			90.6518	2849.47	934.429	842.372		2084.83	5948.27	2435.03	2045.77			33	53	38	34		8	13	93	37
	1	0	7	10		20	25	24	0			128.505	528.48	1687.63	1690.53		2853.89	3199.71	6646.6	3695.18			27	41	23	76		47	44	86	42
	2	0	12	9		30	29	2	0			91.2477	1000.1	1046.59	816.1		1991.84	2008.89	1090.57	2948.82			39	49	13	25		17	53	21	109
	2	20	13	3		4	13	1	0			76.9148	883.893	3644.04	572.424		1215.26	1197.6	1216.2	2833.56			36	87	5	38		8	23	29	52
	1	22	27	4		6	20	1	5			112.114	2185.59	1113.91	1380.22		1314.75	3535.73	2186.21	1261.85			51	44	6	36		22	12	31	47
	0	27	10	3		31	17	4	4			83.7929	1468.92	934.322	1080.75		2214.87	1703.56	925.764	1811.45			17	56	32	31		13	21	130	65
	2	31	5	4		18	41	14	1			95.6224	1339.64	1199.93	1397.47		1030.3	918.29	1571.04	2299.96			28	47	31	18		17	47	26	35
	1	13	17	3		12	30	22	2			141.151	1021.08	862.779	1996.91		2203.19	1387.97	2773.89	1161.18			24	43	37	35		18	12	36	55
	0	21	12	33		19	6	26	2			70.4501	1660.62	1123.45	6823.21		3403.53	4147.25	2081.56	1949.51			39	52	37	26		15	10	16	38
	2	21	12	0		19	4	0	0			177.251	1464.83	530.924	1503.42		3232.79	3321.53	463.898	1401.52			18	48	18	36		35	13	49	85
	3	3	12	17		8	25	16	5			129.831	1536.01	1546.08	5776.8		2221	1004.74	8126.35	1091.97			20	26	35	32		29	17	65	65
	0	16	9	14		20	11	33	0			122.472	1615.92	6435.12	4980.26		2326.75	3850.5	3159.03	958.001			60	41	44	39		6	41	61	59
	0	23	8	23		21	12	3	2			114.489	2324.96	4732.88	5116.4		1638	1837.32	1049.7	2804.61			52	46	21	29		5	70	34	68
	0	11	26	17		15	11	26	2			92.4116	1215.7	1255.9	4343.79		2224.03	2632.31	5950.71	1259.88			22	23	18	29		45	17	75	48
	1	10	22	21		19	31	28	6			87.1619	801.372	4587.03	3365.46		2663.95	2567.9	6056.42	1896.47			42	47	15	30		48	75	41	51
	2	6	16	3		21	1	0	7			85.3325	2338.06	1389.43	2768.74		1903.51	548.051	4861.63	1491.33			31	88	25	30		15	17	62	65
	2	28	19	21		24	2	14	2			155.187	1669.79	3930.59	5148.1		791.587	2818.07	6574.44	2190.74			58	37	15	15		16	40	79	77
	6	3	14	3		9	1	1	0			124.755	447.74	1388.77	1968.47		1830.15	4084.38	829.392	757.315			54	82	48	23		30	29	37	48
	0	28	18	27		16	14	9	8			86.1457	1494.41	1338.75	3737.66		1600.18	990.377	1554.11	987.814			42	24	29	65		33	18	36	50
	2	33	11	18		24	13	0	0			164.473	3792.11	3545.27	4330.81		2553.08	1223.25	967.936	5191.4			39	62	83	23		58	56	26	47
	0	6	11	41		21	20	11	0			142.567	2381.95	3269.36	7146.64		773.294	986.947	5468.71	5952.9			23	28	69	16		26	55	55	33
	3	25	16	9		19	5	7	2			107.584	3288.53	904.153	1432.85		1713.83	2972.66	2217.15	909.143			21	27	37	21		31	23	63	33
	3	24	10	11		27	1	27	1			194.409	3224.23	2272.42	1226.58		4205.97	1121.52	3428.92	3141.19			26	34	43	36		59	17	51	54
	0	5	16	22		36	16	9	1			123.727	1156.99	3235.66	8236.64		2911.77	1249.67	1308.39	976.031			18	25	30	18		19	38	43	17
	4	6	23	9		0	28	3	2			94.8179	761.78	3368.94	1154.58		439.752	3271.57	1260.53	901.856			26	61	34	41		32	38	61	13
	2	24	19	1		26	18	19	0			100.505	5049.91	1178.8	1484.86		1498.48	2637.27	2613.07	1054.24			19	29	31	27		7	62	16	78
	0	20	16	13		5	20	2	0			91.594	4287.49	3762.49	1132.34		552.455	1131.57	2115.53	1994.7			26	65	38	35		36	22	37	49
	3	2	20	16		21	15	24	1			99.2833	595.753	2228.97	2634.65		2603.67	631.151	1968.94	1377.46			15	34	24	21		53	52	11	30
	5	5	3	0		8	23	19	2			164.75	980.167	3175.6	1520.59		946.267	5800.01	3506.48	1783.82			18	40	38	61		34	76	83	76
	1	1	20	12		17	8	33	0			173.892	1354.33	3798.84	1741.61		2217.89	1227	8318.52	1174.95			31	38	30	33		26	29	65	91
	3	11	14	22		23	0	23	0			115.166	2453.25	704.895	1465.57		1323.16	482.722	4683.7	1132.24			21	57	28	57		26	66	64	43
	3	10	5	5		7	0	35	0			124.194	3760.87	1950.96	17179.3		966.298	391.429	3423.88	1447.26			12	79	30	27		11	43	70	49
	4	4	19	15		8	1	29	0			932.872	1782.99	1829.82	826.512		916.274	553.831	2732.54	2567.83			20	35	31	30		30	41	30	29
	1	14	16	12		0	4	1	1			139.362	1571.58	3083.54	6359.85		344.103	362.264	1849.59	2758.06			21	41	21	20		21	28	101	19
	3	14	26	7		25	10	27	1			148.412	2998.58	4654.45	5513.43		1521.78	819.089	2223.01	3246.89			30	68	27	20		43	24	61	20
	2	8	21	1		11	2	14	0			202.014	1802.93	1901.39	515.998		2066.48	500.526	3178.93	2439.29			38	31	26	23		63	42	53	26
	2	5	15	17		11	10	3	5			97.0576	3764.29	1111.16	946.617		1269.93	755.034	1016.03	1521.47			29	43	49	27		28	54	47	60
	3	11	18	1		5	19	15	2			117.211	760.804	4079.81	2964.29		1934.06	1452.99	2828.79	603.664			18	47	41	21		21	103	66	46
	0	3	19	2		20	6	8	4			102.436	903.501	2952.36	3610.34		2057	713.471	5147.84	1066.31			47	25	51	31		34	70	79	81
	2	6	20	12		10	2	2	12			114.631	922.738	1978.76	5100.94		1370.05	495.013	2281.69	4837.82			53	54	30	22		63	38	42	35
	2	7	23	8		16	15	23	1			230.361	1415.01	4288.61	1822.26		1972.46	1363.45	3785	1028.24			32	27	37	24		25	29	96	21
	1	2	25	22		16	7	3	2			275.151	827.113	2165.67	2308.31		2082.43	911.261	628.083	737.692			27	85	36	25		48	43	59	48
	0	16	23	24		5	28	5	2			92.8194	4905.41	2127.31	2757.49		1244.5	2713.73	1990.84	1056.39			30	40	26	27		45	81	62	30
	0	6	19	3		33	9	18	2			120.02	1102.55	772.76	2144.26		3020.52	589.084	2220.98	1719.9			31	42	32	87		24	61	45	48
	2	21	17	19		0	7	10	1			208.39	1464.43	1427.58	1706.32		1051.77	924.202	1536.26	5963.35			31	52	42	34		31	24	25	40
	4	28	22	13		14	12	22	0			193.505	1381.15	839.968	1485.57		2210.64	1645.7	2749.07	1392.13			43	25	56	27		19	110	40	25
	2	24	17	1		30	23	30	5			301.969	4576.74	1646.61	2010.88		3012.08	2345.5	4195.86	1387.52			35	34	44	31		44	60	68	60
	3	12	2	26		34	2	18	0			148.915	2044.21	3814.53	3385.94		1921.83	365.567	1289.57	1293.28			38	30	49	54		58	50	38	29
	2	5	20	20		7	25	15	3			487.43	1491.95	2082.86	841.63		1245.65	1308.33	4664.72	1427.05			75	33	53	41		34	44	31	56
	1	5	27	2		29	5	0	1			177.922	809.069	3424.56	2030.17		780.052	1119.74	684.603	1070.62			53	34	34	66		28	64	42	21
	2	6	16	24		25	5	2	0			226.683	754.246	399.281	3440.24		1853.6	1012.93	775.298	656.548			38	40	50	31		54	35	33	29
	1	3	2	19		2	20	0	3			98.4012	776.862	1077.55	2940.64		716.385	1001.83	1187.03	2897.35			29	66	86	11		37	72	30	38
	1	20	64	15		25	13	24	2			151.877	2161.14	1322.65	3239.05		2062.69	2355.94	1786.81	1087.45			58	44	25	60		32	57	38	28
	1	16	28	6		19	8	7	0			222.557	4693.49	2438.55	1090.95		2783.89	599.726	2233.27	846.716			29	39	50	57		30	36	45	43
	0	1	19	20		6	4	66	1			94.4723	706.117	2103.79	5222.99		588.504	790.721	3257.05	870.861			67	51	21	52		15	72	82	43
	0	4	15	23		27	2	33	0			172.676	1327.73	1374.01	4842.85		2151.03	476.992	2840.45	1339.86			28	63	34	73		67	33	27	50
	4	17	29	23		20	32	18	3			249.033	2040.9	2515.88	3055.91		1554.5	964.246	3837.41	1026.05			39	65	31	33		43	17	61	55
	0	12	12	3		37	10	4	5			142.628	865.035	2506.92	6740.5		637.637	865.447	3690.35	1270.38			46	53	7	36		16	42	25	43
	0	22	14	19		4	0	35	4			128.523	1834.14	3339.94	4477		1603.55	515.884	3657.52	2970.17			33	46	75	32		10	38	56	30
	2	1	2	44		18	15	26	2			294.539	4547.19	1043.79	3529.51		1893.78	1795.22	1522.61	1512.66			88	42	77	50		53	59	29	46
	2	38	20	15		16	20	17	3			260.226	1194.47	2107.49	5070.32		866.566	1019.97	1473.27	2454.39			39	37	38	28		23	33	83	35
	0	23	18	26		0	10	48	6			95.1038	3698.78	1476.84	2462.86		261.234	795.366	3039.69	644.123			43	57	44	49		58	108	35	28
[truncated: 14,677 more rows]
