# Supplementary material for: Functional landscape of ubiquitin linkages couples K29-linked ubiquitylation to epigenome integrity
Source: EMBO J. 2025 Oct 22;44(23):6944–78. doi: 10.1038/s44318-025-00599-7 (PMC12669653; doi:10.1038/s44318-025-00599-7)
Supplement: Supplementary file 8 — Source data Fig. 1 [file 44318_2025_599_MOESM8_ESM.zip › Figure 1/1E/1E.xlsx]

## Sheet: Sheet1
	UBC (endogenous)				HA-RPS27A (exogenous)
U2OS/shUb	1.05194	0.948061	0.989603	1.0104	0.395582	1.60442	1.50131	0.498692
U2OS/shUb/WT	1.11193	1.12745	1.37518	1.62408	9358.51	8915.27	9613.97	10022.2
U2OS/shUb/K6R	1.21853	1.0982	1.79617	1.89858	19005.6	17010.5	24940.8	25114.3
U2OS/shUb/K11R	1.5068	1.0508	1.87145	1.45817	11669.8	8483.77	16791.7	12550.5
U2OS/shUb/K27R	0.852629	0.920181	1.32364	1.45852	5363.61	5951.3	8339.84	8225.03
U2OS/shUb/K29R	1.46022	1.39106	1.47331	1.48356	10698.9	14922.3	16966	10158.2
U2OS/shUb/K33R	1.55084	1.46719	1.04801	1.13891	12348.5	14184.7	14858	17547.2
U2OS/shUb/K48R	1.39932	1.51019	1.33227	1.2604	5767.48	5532.53	4854.75	4888.52
U2OS/shUb/K63R	1.31317	1.56163	1.20341	1.40165	11521.6	11521.6	12232.4	12576.3
U2OS/shUb +Dox			0.515665	0.491242	135.602	8984.61	2.25919	3.93347
U2OS/shUb/WT +Dox	0.27003	0.216313	0.175547	0.163791	1.24714e+06	1.17171e+06	1.63542e+06	1.38478e+06
U2OS/shUb/K6R+Dox	0.449254	0.413398	0.176615	0.158075	3.53824e+06	2.73783e+06	2.74806e+06	2.72908e+06
U2OS/shUb/K11R+Dox	0.551592	0.603604	0.143896	0.18468	1.9441e+06	2.24872e+06	1.74452e+06	2.6442e+06
U2OS/shUb/K27R+Dox			0.185619	0.216196	1.38278e+06	2.12515e+06	1.32882e+06	1.6023e+06
U2OS/shUb/K29R+Dox	0.383148	0.359976	0.161816	0.154152	3.30214e+06	3.18966e+06	2.64297e+06	2.60658e+06
U2OS/shUb/K33R+Dox	0.700944	0.577291	0.1906	0.172974	2.57541e+06	2.21116e+06	2.72896e+06	2.17099e+06
U2OS/shUb/K48R+Dox	0.883181	0.763543	0.348636	0.38151	1.47244e+06	1.4027e+06	1.45349e+06	1.2393e+06
U2OS/shUb/K63R+Dox	0.271256	0.294783	0.217883	0.231908	1.78405e+06	508795	2.51639e+06	1.6148e+06
