# Supplementary material for: Functional landscape of ubiquitin linkages couples K29-linked ubiquitylation to epigenome integrity
Source: EMBO J. 2025 Oct 22;44(23):6944–78. doi: 10.1038/s44318-025-00599-7 (PMC12669653; doi:10.1038/s44318-025-00599-7)
Supplement: Supplementary file 9 — Source data Fig. 2 [file 44318_2025_599_MOESM9_ESM.zip]

Archive with 18 entries (16 files):
- Figure 2/
- Figure 2/.DS_Store
- __MACOSX/Figure 2/._.DS_Store
- Figure 2/2I/
- Figure 2/2I/XPC blots.tif
- __MACOSX/Figure 2/2I/._XPC blots.tif
- Figure 2/2I/NSFL1C blots.tif
- __MACOSX/Figure 2/2I/._NSFL1C blots.tif
- Figure 2/2I/CISD1 blots.tif
- __MACOSX/Figure 2/2I/._CISD1 blots.tif
- Figure 2/2I/TOPORS blots.tif
- __MACOSX/Figure 2/2I/._TOPORS blots.tif
- Figure 2/2I/RGS17 blots.tif
- __MACOSX/Figure 2/2I/._RGS17 blots.tif
- Figure 2/2I/HDAC6 blots.tif
- __MACOSX/Figure 2/2I/._HDAC6 blots.tif
- Figure 2/2I/CWC27 blots.tif
- __MACOSX/Figure 2/2I/._CWC27 blots.tif
