# Supplementary material for: Functional landscape of ubiquitin linkages couples K29-linked ubiquitylation to epigenome integrity
Source: EMBO J. 2025 Oct 22;44(23):6944–78. doi: 10.1038/s44318-025-00599-7 (PMC12669653; doi:10.1038/s44318-025-00599-7)
Supplement: Supplementary file 10 — Source data Fig. 3 [file 44318_2025_599_MOESM10_ESM.zip]

Archive with 39 entries (28 files):
- Figure 3/
- Figure 3/3K/
- Figure 3/3L/
- Figure 3/3E/
- Figure 3/3B/
- Figure 3/3C/
- Figure 3/3D/
- Figure 3/3J/
- Figure 3/.DS_Store
- __MACOSX/Figure 3/._.DS_Store
- Figure 3/3H/
- Figure 3/3A/
- Figure 3/3F/
- Figure 3/3K/blots.tif
- __MACOSX/Figure 3/3K/._blots.tif
- Figure 3/3L/blots.tif
- __MACOSX/Figure 3/3L/._blots.tif
- Figure 3/3E/blots.tif
- __MACOSX/Figure 3/3E/._blots.tif
- Figure 3/3B/blots.tif
- __MACOSX/Figure 3/3B/._blots.tif
- Figure 3/3C/blots.tif
- __MACOSX/Figure 3/3C/._blots.tif
- Figure 3/3D/blots.tif
- __MACOSX/Figure 3/3D/._blots.tif
- Figure 3/3J/3J.xlsx
- __MACOSX/Figure 3/3J/._3J.xlsx
- Figure 3/3H/.DS_Store
- __MACOSX/Figure 3/3H/._.DS_Store
- Figure 3/3H/Fig 3H siTRIP12 sAB-K29.tif
- __MACOSX/Figure 3/3H/._Fig 3H siTRIP12 sAB-K29.tif
- Figure 3/3H/Fig 3H siCTRL sAB-K29.tif
- __MACOSX/Figure 3/3H/._Fig 3H siCTRL sAB-K29.tif
- Figure 3/3A/.DS_Store
- __MACOSX/Figure 3/3A/._.DS_Store
- Figure 3/3A/blots.tif
- __MACOSX/Figure 3/3A/._blots.tif
- Figure 3/3F/blots.tif
- __MACOSX/Figure 3/3F/._blots.tif
