# Supplementary material for: Functional landscape of ubiquitin linkages couples K29-linked ubiquitylation to epigenome integrity
Source: EMBO J. 2025 Oct 22;44(23):6944–78. doi: 10.1038/s44318-025-00599-7 (PMC12669653; doi:10.1038/s44318-025-00599-7)
Supplement: Supplementary file 10 — Source data Fig. 3 [file 44318_2025_599_MOESM10_ESM.zip › Figure 3/3J/3J.xlsx]

## Sheet: Figure 3J
siMM1	siT12-1	siT12-4	siT12-1+WT	siT12-1+HECT*	siT12-1+PAR*
6898.67	1885.09	513.62	22377.8	562.252	61464.6
3944.05	460.613	816.544	29281.9	654.662	13201.4
4401.76	1536.41	1270.69	27118.9	417.828	14275
3268.77	410.827	1403.24	25928.1	934.968	14543.6
4649.31	452.162	3886.73	13436.6	1767.38	27817.7
3731.64	249.649	1523.09	24638.2	1023.83	22938
2830.58	427.296	992.63	21551.8	854.26	27695.1
4074.35	242.296	1000.46	11649.9	1214.79	37330.9
4358.46	1407.34	455.823	50762.2	790.085	55192.1
5163.18	407.095	1212.78	24542.9	1289.35	21610.3
2887.11	3342.38	1268.47	33855.8	910.512	16022.2
3712.01	1282.84	1563.33	15719.9	2180.86	61594.5
2772.51	339.782	1293.01	15425.2	3580.78	63033.9
5814.06	253.196	762.215	18549.4	1843.76	56271.2
7947.25	422.451	583.873	14066.5	1535.17	58957.8
4511.77	727.179	1688.41	46768.2	878.667	15184.1
5882.79	361.608	1924.84	22454	812.379	16090.5
2382.28	635.729	1113.3	27406.4	946.885	62702.9
6810.02	768.579	1217.19	2049.62	1324.32	61934.7
4194.88	1337.39	1176.99	61407.4	738.008	30455.7
5134.79	163.275	1552.37	61212.1	1159.09	60462.9
8515.95	143.596	1443.44	31492.3	1189.14	19190.4
2939.47	986.44	5972.15	15275.5	23628.9	26894.5
7717.27	1438.61	2539.53	61527.7	661.412	23777.6
2967.25	1195.77	1120.53	43686	1018.62	24913.2
5154.28	593.629	922.609	61387.3	721.533	19051
8039.05	288.683	1393.44	22367.6	934.552	15400.8
5278.16	605.056	2008.28	16878	2712.91	16703.7
6140.07	699.632	2004.56	11195	1876.86	36073.3
2308.22	191.708	2499.94	13015.3	1181.16	14647
3066.06	945.229	2527.83	39301.4	1226.15	36361.7
6637.14	611.946	1544.14	47436.1	1342.64	30545.2
6950.6	776.421	6434.5	23552.9	4300.08	15913.7
4862.86	949.717	1470.5	17358.5	1285.14	12973.7
5194.36	557.886	1747.82	62715.8	1774.03	33401.5
2921.61	630.212	4459.9	62175	1186.67	29785.5
4224.18	1881.95	1744.44	59794.3	628.513	31332.3
5620.84	1667.49	1584.49	25221.7	1731.48	11404.3
4841.86	756.367	1397.56	59704.6	1053.82	36590
4198.28	486.23	2492.83	26924.8	1739	60973.8
2691.28	827.264	1986.57	60586.3	1706.21	19105.4
8538.7	464.226	2866.39	17691.6	1600.34	20696.6
7175.84	696.781	830.518	23844.2	1518.79	10315.1
3946.4	848.295	3421	22814.6	3507.27	14044.5
6745.75	226.929	634.677	59859.1	1091.44	58214.2
7713.4	2067.45	911.393	21673.7	2046.56	39966.5
4076.8	338.883	2127.86	18131.7	2418.12	35507.8
4980.63	1431.23	419.958	30269.4	1753.83	17128
5672.8	499.906	1233.75	24888.6	1611.22	20657.1
4261.8	541.816	937.525	8033.06	2103.02	61788.2
6110.81	1004.46	1385.83	11992.2	1101.84	23457.1
6520.27	700.686	775.108	60901.3	1553.48	51445.4
2030.23	372.001	2464.68	32678.4	463.406	12119
7689.89	1420.44	1468.81	18731.2	1582.09	22719.4
5680.01	568.226	2457.31	27280	2032.6	60796.5
4981.34	586.114	2028.1	47881.5	1365.28	37116.3
5143.14	445.868	1378.3	60138.8	1204.66	12094.5
5793.47	467.695	7852.87	62241.9	875.7	5791.29
4495.01	1074.55	1975.25	53960.5	1630.44	18666.7
7682.84	677.341	1136.22	61740.4	1447.53	15627.3
2803.66	888.078	3565.81	16185.3	1638.65	16255.5
1619.78	954.277	1549.03	21857	803.034	60346.4
7731.31	444.474	1237.63	17331.3	539.189	59619.9
6148.05	861.046	1650.44	28804.3	636.482	54795.8
8913.54	616.959	1169.62	46470.3	933.998	22540.1
3297.2	849.482	955.145	17969.7	557.962	29823.5
7607.52	440.762	576.386	14704	717.373	14447.2
5337.82	844.194	3486.29	58672.5	1097.22	33765.1
4674.22	2531.24	1284.69	17595.2	2605.94	62601.1
5513.5	585.416	1872.38	51728.7	2321.54	61395.1
4282.92	921.256	1327.02	31051.2	628.249	21485
4123.97	763.035	4300.61	22812.4	3317.7	61858.1
4122.79	337.385	1363.8	61571.2	1900.49	59964.3
5049.14	333.09	1478.88	56536.8	974.626	4532.63
4188.41	886.021	2240.29	40827.1	770.761	61789.2
4986.37	473.292	1682.45	30378.5	1022.44	20106.9
7319.57	521.326	1149.65	38214.2	1932.79	36308.1
7234.01	1358.48	2214.63	58671.2	1823.57	31044.1
7697.19	1603.37	1626.43	60067.7	1979.88	34179.8
4838.9	1157.51	2920.47	14134.6	1392.41	60748.3
8059.29	364.274	1696.95	31505.8	952.311	24113
4878.59	770.734	942.164	38103.1	414.489	31251.6
5024.42	983.903	1791.3	30694.6	2769.76	35114.3
7622.9	449.404	1111.73	24190.1	859.221	14828.2
6755.77	450.635	1424.98	38988.7	950.163	59495.6
7489.68	431.035	1106.23	20517.3	1140.99	59552.7
3495.96	3616.58	1847.05	60585.2	1954.4	41244.5
3945.93	815.281	1736.74	60313	1160.84	60342.6
4775.28	1368.45	1462.84	56304.3	810.296	60393.6
4083.35	649.189	1188.19	17751	1905.68	38965.3
5538.84	941.435	1165.89	40390.3	1264.98	24706.3
4038.28	1042.92	911.658	35538.8	962.713	61977.2
7943.67	1001.97	1924.99	15810.2	947.29	60860.9
2739.15	996.756	1380.34	21627.7	523.063	18200.8
5293.17	1065.19	2259.07	27541.6	703.101	31685.1
7480.47	701.052	1674	57403.9	7683.19	25327.9
2416.49	459.66	1038.75	61809.5	2487.05	19620.3
7736.32	756.619	890.118	47886.1	1811.01	59062.5
4244.86	655.883	1152.97	12079.5	1379.24	15941.2
3863.02	1003.39	1667.4	14924.5	728.045	18273.3
4341.48	607.915	1080.79	61685.1	1211.5	59702.9
4166.08	666.701	1993.02	30152.5	2105.36	36159.1
6963.25	928.838	879.703	25546.4	1212.96	36407.8
3310.37	1492.38	2241.32	38251	3020.56	522.288
3613.6	637.447	1382.46	48425.1	2517.02	55570.4
4890.44	1626.6	889.279	27692.6	10653.6	20049.5
4966.63	1132.46	2276.44	23591.7	706.874	22862.5
4825.75	2743.44	2898.88	34635.4	1124.45	22807.1
4873.19	1049.64	656.435	19582	1578.16	2318.03
4493.06	553.886	1814.89	60618.5	2200.67	20266.5
9113.29	1167.32	2846.23	46547.9	1395.44	14821.2
7481.2	2196.48	440.599	42943.1	4171.22	60093.6
7193.13	1015.84	1541.27	18806.6	2497.72	13785
6798.13	336.338	1290.83	14025.9	1365.67	22442.8
5587.17	1353.23	727.954	60003.7	3066.61	14245.3
4598.13	2069.23	1774.98	25981.4	2613.35	14782.6
4580	482.59	754.54	15958.9	7295.81	14959
5640.83	790.089	756.014	60794.6	1179.2	40656.7
5256.06	1143	1769.98	61581.2	905.744	23818.8
5992.74	1844.29	3650.73	23006.1	876.774	58977.3
3673.01	1841.6	1188.25	14800.5	1341.97	11707.9
5883.85	643.559	1325.26	28402	1218.3	45455
6750.07	714.15	1585.63	24245.5	1877.09	30076
10418.9	910.782	1159.84	18416	2000.62	15299.3
5972.6	556.784	4627.47	54515.4	1730.94	18218.5
6913.55	719.998	4485.1	60618.3	4378.39	28977
5865.49	371.729	1542.25	29669.3	779.405	9395.36
7675.93	720.037	1175.65	60959	2427.28	21701.6
5219.6	687.517	1051.59	33550.9	3778.78	59696.2
6140.9	788.029	1799.62	50641.9	3699.4	59254.8
8185.35	815.61	1405.14	13276.7	1376.12	19418.6
11687.8	647.43	1001.02	59476.1	19171.5	13928.1
7568.66	1246.89	1599.93	22987.8	1296.17	60949.3
5046.56	919.482	682.889	20806.4	1465.48	26437.1
5852.75	3029.66	2446.45	61020.7	1921.7	20024.7
10226.1	1476.89	1411.24	47212.2	1243.21	60458.6
4898.58	633.282	2359.22	15122.2	6222.09	14831.4
1909.39	835.716	1462.17	20518.1	3842.32	18654
8776.03	664.025	904.25	15680.4	6438.53	23919.4
4282.38	3488.98	2103.19	59153.2	1137.07	15290.3
5012.63	990.702	1131.82	58231	1279.05	15524.4
7231.74	544.423	1075.01	60669.2	825.757	60643.9
3080.27	417.767	2615.31	38083.3	964.586	62438.1
5416.91	516.169	1962.53	34437.6	967.342	16684
13613	1566.49	1205.52	60998.8	2461.5	41814.2
6035.55	848.727	2788.51	29098.2	1076.3	59322.1
5241.6	650.478	1388.24	15688	2371.71	49274.8
4906.63	1250.13	1169.37	24253	9998.17	17813.1
3761.31	727.805	1912.73	38592.2	638.822	61610.2
4500.72	771.002	1038.31	61240.4	640.867	27996.7
3262.97	3256.93	2180.31	18686.2	1599.27	61987.6
5169.08	698.462	1956.46	61549.1	819.352	19860
10727.9	805.5	1888.69	16205.2	1397.06	34858.9
9944.28	739.379	3058.53	57614	3330.95	21456.4
5369.92	581.927	4875.97	59728.8	419.496	23724.2
5575.62	549.779	2146.77	19438.2	1101.56	41185.3
3463.18	1050.54	1454.47	55362.6	1914.4	34662.1
1996.9	854.668	1814.22	21739.1	2192.18	18951.9
6588.73	1373.63	1824.9	21371.4	961.199	17252.8
2696.72	1909.16	2208.64	20050.4	1628.01	62463.3
6068.21	658.692	1652.76	16405.4	1068.19	16263.2
6909.32	961.461	1819.91	61572.7	710.039	40592.3
3333.31	748.974	3029.09	36435.1	1893.01	21353
3168.04	396.852	4147.09	15550.9	2380.99	35273.1
3992.27	1746.84	1126	49938.3	2523.8	10379.4
2757.55	758.75	950.823	40549.5	948.053	20771.3
6743.33	1906.47	1397.75	62429.5	897.954	41910
3697.33	792.588	1332.26	22657.1	1671.5	12806.6
6918.58	520.83	1493.44	24209.4	1437.99	16724.9
6327.58	765.378	1741.25	48300.7	939.898	21906.1
9157.34	589.319	1398.64	19411.8	1981.71	57247
4601.12	647.379	2668.76	699.191	631.254	57883.7
3327.52	2442.94	2855.6	39995	1049.05	62095.3
4044.99	584.872	1566.9	14645.1	1747.22	29800.4
2977.38	438.285	1670.11	61561.9	4882.07	14416.3
6257.59	1122.44	2605.16	46248.2	3835.24	23662
6656.34	464.557	1678.69	47094.6	1295.16	18736.4
4905.47	2475.06	1646.77	50501	1044.17	54559.6
4325.55	1457.61	1907.99	25543.1	1736.21	44655.1
5531.04	1134.6	1207.24	16507.1	1327.34	24133.7
5030.24	1892.66	733.26	35401.7	1673.46	11547.6
3455.13	1933.15	3645.56	11678.4	1225.81	60665.9
4658.35	1137.28	3372.22	37784	1694.82	61886.6
4662.73	1111.32	2500.35	26407.4	1106.72	38627.2
4884.07	2143.02	1945.75	20575	1241.97	16710.2
2040.74	623.905	1397.04	19079.3	2569.18	17603.8
4349.59	496.271	2485.75	35920.5	1148.45	31539.8
7851.59	1225.68	1490.98	24785.6	1005.59	23744.7
6430.24	1115.98	2651.98	24420.1	1633.45	19892.9
3861.9	1392.73	1846.84	60179.4	1806.68	34609.3
4624.34	645.563	1148.16	57025.4	2194.18	28869.8
2832.98	628.866	1881.12	54887.9	2374.92	20954.6
6777.88	812.539	3163.46	50849.1	1119.5	61556.1
3542.52	810.632	7952.19	63051.2	949.545	20673.3
4219.23	800.502	2716.32	17308	1013.48	1937.37
6736.9	1294.78	2113.11	15832.3	815.545	4769.14
3832.4	1034.34	1102.22	34941.5	5774.07	15289
3236.22	1796.16	6448.29	60335.3	3244.63	60252.7
4551.81	1019.64	1441.12	60569	914.24	13333.4
5239.05	1695.88	1912.11	56687.5	1373.94	60073.6
2388.02	1024.44	3205.03	59948.3	2206.26	30957.8
2156.89	528.623	1794.56	16516.8	799.097	61064.7
5147.98	1950.01	1990.12	20534.4	1632.27	28998.5
3367.03	379.363	1752.11	44521.8	1378.2	28873.4
8364.23	609.076	1364.06	57492.3	629.29	34619.4
3355.14	4297	790.473	31157.5	1540.41	26119.9
4851.71	1412.1	742.331	36404.7	5267.67	49371.2
4402.09	1008.83	1444.45	17817.2	1854.8	24221.8
6366.93	2251.41	2802.13	15532.2	1795.68	9996.68
9415.72	1906.76	1038.66	34730	1281.74	16811
4058.08	897.33	1031.92	57464.5	895.865	5304.54
5237.96	1243	2057.61	3056.3	1250.76	56300.1
2642.18	827.96	2439.33	1620.11	3459.63	16551.5
5223.93	529.148	2397.84	27285.5	1302.79	19936.3
10397.8	1571.13	959.646	49383.4	1355.3	13097.1
4645.84	781.524	611.663	38578.4	905.658	37452.6
6831.73	1288.67	5911.27	32464.5	663.422	4940.35
7243.38	1488.96	892.855	20047	1005.48	59826.1
5653.01	1768.2	1492.76	34263.8	1299.84	17117
4242.27	1192.75	1614.6	56589.4	2040.79	53948.4
12328.8	2336.49	2472.74	32405.7	1789.69	18040.4
3734.64	362.902	1710.82	34213.4	1401.23	37986.2
7598.7	1091.31	4611.18	21125.6	2127.58	58448.3
3556.57	1608.43	1169.56	61228	1146.85	61217.1
3477.45	1383.27	731.746	61197.6	4680.88	62732.4
6400.01	852.914	2493.58	50775.5	871.646	4376.01
6159.64	5443.44	1048.64	15439.9	1382.01	20797.7
6955.83	2797.21	2613.51	47398.4	1462.95	61415.6
7260.83	807.68	1680.91	27725	5119.92	64243
6000.64	946.383	2195.35	2607.7	1465.34	61848
7126.3	1047.66	4129.86	9243.17	1331.97	12778.1
5459.13	1212.9	2319.64	23833.5	1380.68	16762.4
6233.46	1270.3	2026.94	23279.1	1137.98	18834
6868.84	1157.08	2727.69	14304.6	1731.04	21096.7
6374.92	991.596	1333.9	16891.8	1989.53	22130.8
6248.67	5405.66	1644.19	60379.7	1306.08	36328.4
8332.09	1865.01	1397.58	60291.1	1216.86	26348.7
7448.84	1606.38	1677.44	52873.8	969.212	15863.8
7538.48	2271.88	983.117	34521.9	9430.88	49729.6
5571.63	878.167	2217.73	50006.6	8802.54	47089.4
3750.16	1782.86	4260.88	4348.16	1965.01	16315.8
5673.39	938.781	1034.52	14230.5	1844.78	25404.7
8219.47	1869.01	1815.86	21719.5	1160.1	34330.6
7675.26	594.188	1758.15	38477.8	650.026	35972.9
12593.1	782.074	1493.96	18671.5	1454.13	53240.3
5516.48	675.643	2284.06	35344.3	1475.3	43216.6
4541.77	1619.03	2309.27	20934.6	2736.71	51222.8
4339.35	662.829	3339.75	13841.7	4109.17	57774.5
3193.92	987.987	3796.09	17109.4	2753.74	56606.3
5639.58	214.248	1398.7	11015.3	2886.88	4565.75
7725.97	632.755	2200.04	17268.8	1073.61	21363.1
7759.94	1018.97	8607.79	48208.8	2416.05	28910.4
4485.89	1305.95	834.49	27182.5	1061.49	59212.2
5456.06	1007.75	1130.17	53018.2	841.849	17616.6
5386.11	1180.41	4632.9	27387.1	1286.58	33697
4829.82	375.524	2025.08	17909.1	1366.95	35818.9
3183.33	1273.85	944.576	61706.6	2046.41	17455.1
4937.87	2415.77	1280.1	53649.5	783.87	12351.8
11883.6	1094.18	3084.58	18468.9	2615.78	41292
7954.2	909.361	6746.06	16480.1	4959.9	12603.9
5015.7	1117.5	1494.93	38230.8	1129.63	20087
5513.18	3233.4	3489.16	39384.9	1322.66	54326.5
4826.48	1060.96	1531.17	50683.3	1493.95	59396.2
9421.15	666.658	2833.52	54690.7	3174.75	52979.6
2965.58	1883.69	1490.86	57676.9	2057.16	34051.3
7714.58	954.182	1406.99	57596	1309.45	18283.5
6514.54	1840.57	1496.27	45163.4	5213.51	62627.3
5413.74	650.145	3927.08	17971.9	1766.76	23564.9
7659.7	944.259	7501.03	19645.8	695.362	20530.7
4540.06	1436.46	7299.17	10623.2	1601.81	44752.8
5395.64	1782.43	1342.39	60800	2257.55	58910
6684.09	2760.52	6219.49	21855.4	974.188	35774.8
6735.82	1138.94	3684.49	61076.7	1226.95	15763.1
4525.29	859.617	2255.28	29724.2	613.85	19329.6
12484.1	2408.2	2575.44	61091.3	926.934	43937.6
5928.19	521.529	1764.47	26700.5	445.258	19143.2
5114.06	604.971	3687.51	22051.9	589.552	50692.7
2585.5	2414.57	3185.72	21252.7	4684.81	40320.9
7442.26	1863.55	4553.39	17730	2172.81	55884.5
2631.4	3908.2	546.806	22647.9	1552.81	20503.9
3795.92	1115.92	1057.29	12478.8	948.898	12634.3
9045.93	735.498	1582.96	61308.4	5930.24	19066
4518.15	541.165	4291.44	12406.3	6868.06	22396.7
7368.23	1797.46	896.362	58931.2	1267.42	21478.7
2745.66	892.767	1272.14	61860.6	1356.96	17993.5
6673.59	1876.86	4376.14	13008.3	3146.31	19651.8
6034.33	626.149	7134.99	37865.6	1004.94	37779
11187.2	964.77	578.176	62154.8	928.038	45994.9
3403.11	1051.58	3066.55	50986.2	2524.57	53847
3657.45	1137.19	3447.16	52111.1	2580.71	42892.9
4078.5	3363.16	2421.98	26432	452.334	14697.3
8158.57	392.138	1865.95	47283.8	987.36	59739.4
10298.3	950.573	5700.24	19443.6	906.737	19999.9
5368.89	1036.81	2402.11	20169	2741.39	59898.6
4076.28	1491.46	6995.07	11474.3	1389.79	20261.7
4122.27	1104.95	1783.6	34885.1	1507.78	45336.5
5186.03	484.298	9993.1	51646	1683.64	48012
5658.09	1979.52	1454.51	28934.9	843.559	22514.5
4247.78	764.464	1172.47	42013	1345.05	59947.9
6047.07	460.514	6735.63	12731.8	728.033	53096.7
8369.94	1009.78	1779.35	20791	4253.72	61556
3268.33	2047.09	1491.9	25057.8	717.229	41151.2
6880.24	792.567	797.107	21607.6	1080.75	16587.6
5311.05	637.677	4997.57	52661.6	4514.47	61578.1
4602.5	615.431	1258.27	29871.8	3670.36	60030.9
7007.18	1195.93	1873.38	16053	2079.72	31081.2
6042.52	843.455	2877.69	24085.3	1187.86	41437.9
2913.13	1093.82	1586.09	19613.1	684.543	13697.1
8470.64	265.431	1884.63	23111.1	1319.68	14905.7
6142.95	568.161	1885.66	14232.8	3604.95	42726.5
5739.4	833.791	2132.87	21697.8	4226.05	16876.5
5515.18	910.099	1171.51	18687.5	3352.06	19167.9
3551.66	1239.77	1655.83	21665.7	1066.22	56217.1
4938.84	861.319	2882.28	57581.8	3370.27	60146.1
10687.1	1082.46	2541.26	56596.8	10301	37157.3
9904.34	817.905	2265.9	31100.5	933.741	16463.9
10433.6	436.773	2489.51	18088.9	3797.73	16558.4
5108.82	1421.6	5018.41	60892.6	1829.16	38935.1
6528.71	1043.78	3428.78	32733.1	1687.51	28881.9
5134.8	593.473	1736.1	15150	731.632	42892.7
3979.46	1068.36	2155.58	61818.7	959.157	19634.9
6194.34	1179.45	3695.96	30905.9	2269.74	60063.3
10823.2	393.955	2074.61	20612.1	16456.1	53309.4
3488.86	629.129	3532.17	37223.3	4360.46	29731.1
8177.97	618.601	1185.16	55004.6	1210.9	15725.9
4750.93	404.171	970.641	40297.8	2447.24	16522.2
5781.45	778.302	1547.09	22645.7	1357.65	4318.42
3957.84	906.18	1899.3	53115	1013.84	54812.7
5188.24	1093.93	5800.72	20551.7	4843.4	56645
3866.03	755.206	2838.58	22701.1	1737	12722.7
5960.42	1252.09	5207.46	61200.6	1686.24	21039.1
7925.04	880.316	1771.22	24137.1	1622.1	60517.9
3931.73	915.795	3943.29	13604.8	1715.34	47749.4
11763.5	643.267	1797.59	14074.4	1655.69	29277.9
12070.9	585.141	3261.86	27300	2130.27	23861.6
3203.56	610.688	2912.1	59066.4	1828.98	22818.1
6629.95	1679.47	2708.9	28879.4	1586.05	25920.4
5434.89	673.625	2345.66	31752.2	858.774	27861.7
3675.94	566.715	2648.42	26668.5	1694.01	39276.7
9496.66	1441.13	1839.26	25224.1	516.153	61165.2
5303.13	735.892	2576.05	49954.1	1143.56	21748.8
5831.92	638.992	3315.91	61046.2	2623.39	55394.2
6517.74	672.806	3100.97	58755.3	761.646	36384.2
7540.35	1234.22	6483.46	15853.8	1931.5	57362.6
5958.56	2157.72	2110.59	24106	957.186	50583.9
6340.96	367.752	2207.13	11966	1280.2	19262.1
8448.5	531.006	3715.84	16740.8	3910.04	51000.6
7722.55	751.01	3206.44	20409	1265.15	25988.1
4219.4	966.339	5456.99	19902	2148.34	30838.8
5662.36	1396.82	1894.63	18760.4	1120.44	61260.6
4420.53	2086.61	707.253	61741	2409	14332.5
4709.02	1336.7	3974.54	14494.1	1216.91	18457.5
7839.57	904.684	1398.4	27950.4	2167.88	23947.1
4893.34	1051.76	2268.13	27151.6	1162.41	17326.7
6748.68	1782.08	4830.78	15985.9	1635.99	14290.1
8006.89	2160.55	6677.03	27752.3	1553.37	24544.7
4314.47	2178.53	4736.66	60218	1949.05	23213.8
6673.87	655.679	5190.48	61414.1	1624.72	24327.2
5016.55	327.749	1636.58	59239.6	2268.57	62514.1
5060.84	1580.23	3225.06	61194.8	2946.53	19653.3
7023.93	1048.83	1039.61	11256.7	6832.24	24385.3
6377.25	430.551	3111.23	59322.7	303.369	61316.7
5150.14	785.901	1953.93	61081.7	842.876	41777.3
6538.56	1196.86	3055.52	31559.9	3303.91	52795
6018.3	3891.5	1037.55	36249.6	1469.83	61796.9
5115.21	686.899	2275.77	16828.5	6341.66	29946.5
3581.72	595.79	2047.33	19333.2	1807.05	27337.4
4540.79	1634.05	2231.79	17629.9	24893.5	39409.7
8168.14	450.994	3240.14	23753.6	1514.76	44623.3
4372.74	1110.38	4228.15	21533.6	1371.94	13716.2
2583.82	1987.66	2546.78	33159.3	1383.32	15208.4
8769.79	894.48	10851.4	12500.9	1146.71	14819.8
7075.1	904.676	824.028	58506.4	1372.88	27965.2
5786.86	2472.01	2885.36	60961.5	1952.14	44453
4897	616.498	2406.37	59728.9	3025.33	58448.8
5311.19	550.286	4370.08	23886.1	1018.56	53366.2
6288.02	415.708	1570.01	53036.6	1572.37	35422.6
5320	465.061	720.815	29532.1	2915.71	11062.6
6441.56	488.015	1481.23	30419	2293.83	49518.8
5566.61	549.78	1398.18	51607.4	1666.93	49719.9
11517.9	328.091	1028.19	24691.3	1354.65	45654.1
6334.73	865.954	2284.2	61635.8	1002.63	59609.2
6380.89	507.647	1887.62	28065.3	1223.38	24555.3
7657.42	540.237	4359.48	27991.5	938.132	24054.7
8424.37	1393.06	1179.82	25444.2	820.102	62005.5
3706.1	434.262	2754.52	42085.8	2212.7	16020.1
4667.38	375.001	1176.9	28551	1531.75	25356
6327.7	523.653	2331.98	19547.5	2331.21	22497.7
5924.11	816.276	1939.2	32753.7	1169.8	35453.9
6623.04	686.624	1852.75	59210.6	4559.45	13477.4
4695.74	746.678	2041.55	14662.3	1168.5	23714
4528.5	444.726	2305.79	12578.2	1387.29	23390.3
5643.27	199.608	1573.4	39331.3	1509.73	12692.1
4790.7	567.196	5968.31	29063.7	2742.23	14340
4316.4	352.091	2143.91	17763.4	1335.42	25210.5
8309.61	1420.94	1338.36	47879.3	2375.92	48167.2
3386.58	1319.3	2558.38	32070.7	1383.75	61454.2
3731.28	1999.52	1319.82	19565.3	1029.12	22702.5
6641.9	543.874	3850.01	15002	2043.22	31162.8
4291.75	357.604	964.439	59252.9	7475.7	62786.5
8567.67	499.881	1689.15	59350.9	1478.63	16192
3804.55	619.812	3166.87	16988	1624.2	48874.6
4546.54	247.954	4672.88	26312.5	1464.9	12637.8
10164.3	395.208	1733.21	18159.2	1795.02	33499.3
4295.71	558.133	3049.3	26583.5	1606.64	20104.6
6632.99	619.992	931.712	42072.9	1311.75	62423.3
7039.44	514.88	767.249	43542.3	900.574	61816.7
5238.99	424.479	1938.54	61463.7	2678.2	9251.55
8088.62	1021.6	826.549	62071.2	1642.45	25382.3
4611.79	2060.55	1242.18	21143	817.988	19620.8
5686.07	712.394	7883.2	56679	1152.66	14018.8
5146.37	1396.75	2538.17	57365.6	1429.37	8902.11
4696.4	603.891	890.271	27570.7	1596.55	17547.8
4755.78	431.474	7397.8	21150.5	1185.68	19233
4149.01	906.025	2097.94	61331.3	2410.24	17771
9388.19	1265.49	1192.37	59471.2	1138.93	61173
5480.42	1347.8	706.987	37627.3	1962.01	15145.3
4219.62	1521.63	2022.78	17201.1	776.729	60803.1
5661.53	1142.45	3273.43	28552.9	2191.86	32786.6
3920.44	723.694	2929.55	29714.9	2787.57	36485.4
4387.21	218.368	2819.52	21213.4	935.619	59635.9
4712.25	1670.69	1123.04	25512.3	2744.76	37039.8
6377.74	544.143	1058.96	16918.6	3042.89	40148.2
4961.26	1553.3	4131.86	18971.3	1460.43	17517.6
5166.26	206.959	1963.24	37423.7	2165.07	16189.1
4448.89	973.13	1866.37	34429.5	2118.68	47319.9
8743.27	888.172	3505.46	60058.5	1631.21	54622.2
4371.69	892.692	866.265	40177.5	2678.4	14550.6
4256.94	333.174	1347.91	61020.9	4263.67	31637.2
4513.42	467.309	1863.29	25316.8	4211.1	34687
6152.4	602.447	2614.03	47460.1	2651.01	16035.8
2978.91	1555.98	415.521	21136.9	3933.3	52078.4
6034.79	306.75	1825.91	54975.8	1551.27	37319.1
4606.59	467.435	1871.59	47449.6	2110.15	27380.1
7480.48	307.772	1666.57	47437	1257.66	34803.5
7032.93	580.705	1437.1	52921.6	1610.47	49456.9
6639.49	646.41	1729.98	50724.1	1002.74	58697.3
4345.76	1480.81	2281.42	34092.2	4584.41	38656.9
3828.54	910.129	3903.57	40346.5	1767.53	63569.4
8954.35	2915.12	1881.15	38219.5	1553.1	21381.8
2022.27	645.097	1234.1	48066.8	1548.31	58796.2
9855.25	627.375	1561.51	33026.4	2054.55	12448.5
7344.44	785.406	2065.46	33710.3	746.321	44186.6
7687.85	681.512	1727.45	22147.4	1085.39	40144.3
6428.33	564.577	878.943	13933	1790.17	29763.5
3414.78	432.497	7106.5	29647.6	1665.63	58559.4
3636.84	1503.77	1118.71	25987.5	1286.03	17083.3
7435.23	1880.96	2220.26	23995.6	655.344	15635.8
5489.06	657.266	2360.29	61094.5	1695.11	17980
5655.34	818.729	2640.35	23260.7	1695.9	39845
8002.55	1280.95	2123.45	61470.6	656.043	52644.5
6936.56	1195.14	1029.52	26043	914.768	50145.5
1359.46	1639.23	2005.58	53699.1	903.633	10865.5
3914.31	1411.24	925.393	43187.9	1789.67	24289.3
4008.94	1048.73	1435.23	16128.8	2067.75	27247.6
6589.56	730.689	2201.69	17538	1007.64	19498.9
7442.26	1478.35	1387.73	14951	1035.78	30629.8
5533.19	461.831	995.419	60918.3	1094.74	16773.8
3027.02	1597.39	1736.08	48209.2	1767.23	21867.1
3382.94	1548.83	1435.06	31380	2134.13	15442.4
6311.56	609.176	3002.64	58491.8	1882.13	20569.8
4211.6	479.006	3398.41	23039	1180.32	61864.9
6446.21	1069.36	2047.14	27169.5	731.026	8493.85
5984.69	348.281	1849.75	64073	830.45	12762.1
4806.79	1968.37	1752.36	61079.6	2290.99	17880.5
8430.23	1872.41	2397.76	61165.7	2092.41	37957.7
3047.57	1004.59	1397.75	13945.7	1433.29	61000.1
5272.88	530.865	1714.49	29559.5	1682.03	1089.06
2497.69	1453.31	1830	25510.5	1379.85	55487.8
7717.57	3255.39	6498.17	57760.1		41427.7
2436.62	755.7	7590.51	11497.9		15159.9
5780.48	2489.86	1905.97	44549.7		59897.7
3327.71	1213.37	4306.02	61392.2		56209.7
5868.81	436.791	1857.64	56528.6		37457.1
2343.22	2131.08	9195.54	18464.2		56693.2
5333.4	4593.71	5831.87	20671.5		24995.4
5870.04	1217.09	2929.07	35541.5		57780.6
11472.9	911.863	3926.74	33645.7		41585.6
6047.06	501.071	3031.55	59283.2		63098.9
4296.07	437.012	3603.46	42599.4		57971.8
5947.35	1414.35	1292.12	28160.7		59426.1
11631.1	261.165	1761.63	57914.8		61108.8
7823.81	600.294	2374.36	58551.2		15510.8
4557.56	1203.09	1379.43	57394.1		56907.8
5607.63	1974.81	1414.01	19035		19351.6
3435.78	1406.9	2748.11	13978.8		15855.3
2741.73	2105.76	8453.62	6830.67		60677.5
3365.46	9309.78	2494.79	61705.5		60742
7738.37	931.089	2668.59	49386.3		24550.9
4381.15	689.448	3297.89	55738.8		788.732
6559.73	750.195	1036.42	18761.3		18328.7
3048.05	672.92	1076.85	56326.7		24018.3
5179.03	659.667	1615.95	35498.8		60449.1
4029.32	925.876	1054.13	20522.3		28471.6
8218.2	831.28	741.812	29436.9		22706.3
4178.38	692.099	1447.16	24072.5		10864
10172.5	851.2	1854.24	23622.4		15861.7
6601.07	523.31	1885.11	14996.4		16869.6
4882.31	658.77	1245.7	15159.9		12379.6
6122.49	943.896	3661.55	45270.8		26988.4
4874.68	1009.09	3076.61	25878.4		16213.2
7322.74	1715.72	2706.79	17643.6		60598.2
11813.9	1177.91	1760.12	17864.4		61663.6
4738.49	537.589	2743.39	18164		1337.65
5472.63	605.506	3717.35	60039.4		41000.3
10083.1	1573.01	2318.98	18986.5		15950.7
3766.24	1402.66	4578.22	31262.6		18584.8
7557	1160.68	1937.68	39694.1		52878.2
6539.46	711.572	1907.93	28888.4		58807.4
6816.34	281.044	2787.99	20692.3		61362.2
4761.01	582.151	2821.87	40061.7		21094.3
10176.3	399.988	1275.92	28542.6		24906.7
4176.73	968.902	2762.66	60876.7		24235.6
3154.23	544.305	1990.91	16674.4		29559.2
3400.78	316.034	1605.31	41732.1		18870.3
7966	718.978	3328.67	38155		59398.3
6167.26	135.106	2182.59	36699.1		61086.9
7072.83	1639.99	2096.9	15081.6		15522.5
4754.91	281.523	682.662	60223.8		32049.4
9742.96	677.744	2144.12	32026.1		16413.7
3332.72	1204.86	2163.78	26887.1		13511.3
7734.04	979.74	4564.48	14973		5525.54
11406.3	579.614	1769.12	26160.3		19571.5
2782.65	2457.03	2216.87	16728.7		17231.5
3119.4	860.368	3391.87	61870.7		19121.6
2773.2	2045.08	2452.06	20213.9		62106.9
14817.6	527.38	2303.14	19278.8		17774.3
8758.76	1295.07	3176.04	50110.9		61743.8
4503.09	757.488	1675.27	61244.3		24560.7
5694.38	745.105	1104.08	20530.6		34567.5
7169.57	600.116	2065.72	16642.7		19657.4
4550.62	542.948	1233.86	55573.9		19637.5
3248.84	615.055	1931.97	12933.2		18879.5
5183.13	703.94	2757.04	35201.9		51052.7
3123.74	412.26	1379.82	25893.9		56507.7
8447.22	1037.64	1432.06	60026.7		61333.4
7935.66	937.406	1345.37	35450.6		60628.7
7093.99	692.047	1761.69	13238.8		60640
5328.38	992.018	2448.98	35399.6		31148.9
4232.86	888.683	1198.93	23055.6		29440.3
6996.53	389.574	3475.04	58625.9		50940.5
2898.99	997.177	1261.63	25289.1		52311.3
7633.04	1264.68	6195.91	57488.7		38079.7
3351.43	224.3	1313.11	57538.7		21593
4668.72	625.611	2756.21	16431.8		30926.8
6540.97	388.707	1326.25	22882		59118.7
2362.84	814.559	1466.65	16813.5		37533.8
6673.81	690.602	1228.01	2758.28		35309.8
3388.13	1238.01	9627.25	16203.4		22221.6
4858.67	498.96	1809.52	12200.8		58871
8973.84	679.193	1472.4	20425		4378.46
5992.44	754.928	1717.43	17062.3		24938.5
3154.29	1118.33	844.039	17638.8		14043
6233.99	2905.13	3437.92	3997.39		60341
8732.34	953.729	1282.6	40237.4		61062.5
10579.9	995.529	1454.62	36010.5		41238.4
6460.51	275.354	722.064	18580.1		35895.2
4608.43	507.425	1430.79	60157.3		60076.4
5273.05	722.852	1219.71	47029.5		29832
3887.21	1009.79	1005.51	60406.7		28978.7
4088.87	1161.68	13743.3	59200.9		29905.7
5869.06	1115.18	1729.05	18154.9		58912.3
4679.29	254.089	2695.78	59347.5		43088.6
8275.18	747.681	2143.35	61457.1		55961.9
4356.43	353.222	4139.63	27601.2		59778.5
8953.09	869.403	670.773	12294.5		19723.6
5734.96	891.892	1614.78	30177.9		60658.6
5123.47	691.54	2063.9	42867.9		25625.3
6080.35	535.328	1350.26	17595.7		27103.5
7080.29	1325.95	8214.45	17482		35534.1
6035.19	1361.89	1523.31	60674.7		11119.8
2739.18	1687.42	1326.77	60209.2		59286
2881.56	592.466	1499.68	52671.5		60412.8
8813.69	357.294	1517.75	13048.7		16963.7
6703.85	2601.61	3162.23	58752.1		20164.7
3755.16	1307.49	1581.43	18864.8		15859
1742.01	992.121	1273.78	16063.2		22474.8
5269.15	1345.05	2033.97	18540.8		37604.8
6186.27	708.446	2280	59726.4		54647.5
1866.31	564.743	1114.09	21147.6		59412.7
2313.16	2548.94	7272.22	41377		24687.6
5039.45	1373.98	1540.53	49561.3		18783.4
3783.22	895.745	6936.55	15495.4		58892.4
1931.69	799.898	1493.92	30651.4		58992.6
3806.82	810.642	5042.73	46666.1		25899
1784.81	1289.53	13004.7	61319.6		58894
6823.42	1655.6	2126.58	18416.8		60710.7
5385.2	896.064	1450.3	20626.4		8652.25
2376.08	1041.63	1539.23	41979.6		59819.6
2197.19	1884.6	2521.96	32619.7		27079.3
2892.27	311.297	2520.24	23343.6		38116.6
3204.47	2724.17	882.157	33216.9		30860.5
7187.16	2146.47	1979.56	17142.1		18720
1555.47	816.123	1319.9	41547.6		19977.5
3144.74	1701.68	3627.08	43164.8		31573.7
6046.45	1493.44	3229.21	31692.1		49364.5
3719.71	538.555	1533.36	19615		57592.9
4540.46	829.423	1173.92	33636.8		38786.5
2655.38	1245.87	696.041	23707.5		16479.3
1437.23	1072.97	2087.53	61393		43061.9
4042.06	1785.05	2622.7	57741		17577.4
3235.87	1181.86	2004.42	61346.7		30922.5
2065.54	850.044	2504.1	62155.2		26667
4333.92	1160.86	9271.06	17257.8		33200.1
3737.67	1248.71	2993.03	32198.3		38641.2
3002.2	685.948	2204.22	16232.7		26977.5
4651.1	1110.33	2108.63	27257.6		22800.6
8427.61	800.877	1165.81	42132.5		58546.6
5274.77	1021.21	2212.71	50323.6		58610.5
3953.58	1475.81	4826.24	17311.5		60540.2
5740.64	415.324	1134.38	61751.2		38556.6
7422.25	535.392	2813.45	61276.7		33176.9
6777.67	690.987	1526.14	61015.3		42053
3973.77	985.005	3627.59	12038.6		42451
7258.52	703.582	1962.1	38501.9		27231.3
3708.89	549.572	1884.5	62020		10097.7
6327.22	840.795	2139.66	59725.8		18772.3
6536.81	1505.84	1356.34	13823		61026.8
3714.5	1256.89	2434	59963.3		59849.9
4113.04	886.07	2393.22	26542.6		22619.7
4776.19	930.766	1277.16	39040.9		21041.3
3273.82	741.46	2019.09	42939.1		16667.8
5500.2	1471.63	2041.78	18948		16458.6
2968.81	1137.37	1097.77	19981.9		57578.9
3248.53	1530.94	3795	24004.1		61391.5
2926.39	1263.02	1328.43	53622.3		57612
2514.73	901.709	6162.37	29900.9		44156.8
2775.19	1169.48	5532.04	60962.1		38694.9
2412.5	840.398	844.682	18526.1		47895.8
1415	567.364	1860.1	11972.8		17794.7
7299.92	1212.9	3674.8	14287.1		27036.7
6995.3	1330.03	5665.41	22310.3		61918.5
2357.35	1106.54	2462.22	16449.7		31263.3
6324.05	924.703	760.244	18942.3		16921.9
6700.49	882.435	1500.62	21791.7		23896.5
9447.87	616.07	858.338	16156.6		25609.7
4174.42	2746.41	641.126	22076.3		11240.6
3199.77	584.223	814.917	53477.2		60801.3
4765.84	544.205	957.562	13267.9		20142.9
3636.54	1477.29	1067.42	13141.4		15335.2
4007.46	1443.15	1038.87	57759.1		5976.88
4084.71	540.508	1720.33	60832.1		60038.7
5396.47	1210.87	8906.13	58259.7		22421.2
4570.93	1337.12	757.253	60157.6		16377.9
2238.21	707.697	2685.79	23463		55017.5
3429.6	596.557	1199.5	12785.7		26553.6
8753.16	757.743	2138.3	62030.9		37598.6
6410.87	1537.96	2138.4	20239.5		33786.2
3699.16	2356	627.773	30358.7		1806.54
4530.41	1148.6	615.302	40007.9		58275.9
3596.6	700.144	1436.08	43380.3		16849.7
3681.93	875.828	6652.84	61110.7		15368.3
4908.33	474.219	3465.41	27803.7		33735.1
3003.45	844.596	3410.72	40985.4		25181.6
4394.4	656.398	1518.06	21305.5		21289.9
5965.72	854.575	2629.47	50563.7		60509.5
3342.34	661.785	1222.86	56478.6		11481.8
4663.94	616.235	1050.4	20003.7		57628.9
5229.32	739.537	2223.77	27304.4		27533.3
1091.58	575.792	1879.45	17779.6		13396.1
3660.79	851.113	1823.93	24039.7		19332.9
2865.94	861.753	3887.54	24322.5		26955.7
4131.28	568.322	1789.75	46227.1		60675
5788.11	1725.63	1065.9	61190		32709.9
3228.91	2423.75	1530.12	49693.7		17989.8
4085.57	582.766	3957.43	60843.5		14852.5
5228.69	909.312	2307.23	14422.1		24969.9
2403.66	968.708	1086.99	26055.2		57312.8
2755.9	953.172	1430.57	15405.4		58959.8
3810.54	998.891	2206.46	17436		23739.9
2231.12	3412.73	2080.6	50214.2		49599.4
4625.18	899.699	2631.6	42530.3		13130.7
4393.23	1304.92	2784.3	15520.2		18178.5
4682.99	531.768	1120.8	19317.2		33494.9
5153.51	1134.63	1187.56	19597.9		59225.1
3117.67	332.42	1992.25	11419.6		26141.7
5224.18	987.933	1370.36	35810.7		29346.1
3498.94	1095.08	1621.18	16620.1		41198.8
7492.33	575.093	2349.78	47275.6		36257
2713.35	981.064	938.967	17949.7		12861.3
2645.11	1400.39	1815.6	48381.7		37106.1
1619.57	1547.12	1767.79	40031.7		16102
4921.53	725.235	2310.79	34976		28384.8
2859.14	711.23	965.722	61306.1		21280.6
4558.79	693.983	2392.66	16176.2		28196.5
2470.83	1088.81	1264.23	22424.3		35106.3
6785.38	2222.49	659.146	1001.54		12637.6
7915.99	1329.23	681.801	16826.8		14053.5
4793.38	804.103	1065.9	25213		14444.9
3289.13	958.31	1436.78	14224.1		62029.9
4686.73	1163.06	699.353	25888.7		17000.2
5093.47	1835.63	1292.46	31199.4		25840
3078.34	1298.04	1641.47	12348.9		36083.5
4963.16	3209.67	2003	36422.2		36084.2
3222.63	2257.71	1213.63	16349.5		15783.8
5590.36	343.441	2849.21	48590.2		22972.3
2343.49	1233.45	1721.2	45052.4		16904.4
5659.86	1352.02	1781.05	59157.8		24360.8
2662.91	1285.38	1775.26	20045.4		14003.8
3072.08	2211.06	1676.08	21206.8		16787.8
5412.36	1386.24	4619.81	52830.1		61114.1
3132.6	1005.05	1463.55	43746.2		61047.8
6700.09	3345.42	1622.24	16853.4		19375.4
2062.46	936.732	2899.4	21947.4		36016.5
7496.81	669.403	1450.88	24544.8		34111.9
7361.96	1372.63	1475.08	57851.2		22256.5
4017.77	1093.45	2640.62	60082.2		13019.4
4344.15	1217.71	887.848	20886.5		17387.7
2208.91	429.465	1179.82	16060.3		16163.2
2824.75	980.482	479.713	23091.6		43476.3
4899.16	1311.58	2763.14	42235.5		17720.9
6062.86	881.759	1229.21	44635.2		20132.6
3584.93	569.021	4449.06	40030.3		18367.1
5457.29	403.347	1319.99	24374.9		15692.1
5403.07	1230.42	3513.57	36681.8		20493.5
4563.14	2875.94	457.163	8274.32		27359.1
3721.15	2558.4	2839.86	58728.4		15657.9
6934.06	821.453	1969.77	26032.6		62145.5
1474.32	975.893	655.999	60342.2		61995.3
5304.46	635.111	2337.93	59624		31626.3
3385.42	1111.47	2060.74	28050.3		52935.8
3299.5	1416.41	637.321	41636.1		18436.8
4917.31	1098.81	1588.46	60665.4		3630.89
5143.19	4494.06	2558.12	35550.1		23948.2
4999.5	1571	824.871	36161.9		23301.8
5693.02	1272.94	1284.23	59870.6		20917.9
5479.23	1080.95	1431.52	31555.8		20826.1
5853.14	814.305	967.6	52571.1		33099.5
4824.59	1193.75	1487	20516.3		20504.3
4240.27	683.348	1235.02	58172.8		17481
3258.47	1090.2	1943.62	27103.5		36151.4
5395.05	706.313	2819.11	60629.9		17841.9
5640.24	1228.23	1078.76	37159.9		16547.8
4657.39	492.566	1109.53	31098.7		61340.3
9556	1013.16	2992.92	41440.9		13891.7
7101.8	1486.91	3174.52	37335.1		2034.02
4645.38	1015.61	3086.35	60215		16724.6
4923.06	458.409	2116.14	34454.7		5006.11
7361.48	1016.57	2207.82	55486.9		16243.5
4899.42	1051.36	1889.46	10893.8		14207.9
3921.56	1765.8	3460.78	42473.2		59852
5606.44	1244.14	446.514	37960.4		40317.2
5411.87	986.365	1799.84	25666		2266.66
3534.04	890.145	1161.24	29782.7		57118.8
4840.56	1260.58	2601.7	27753.6		59675.4
4861.84	539.199	3159.87	21175.2		18815.1
4783.84	707.692	2311.41	14841.4		62458.7
6143.84	2080.22	1569.85	40995.4		63225.5
8467.21	1346.99	1148.28	57935.5		41034.6
8743.81	364.166	807.734	27556.2		21988.2
2136.06	1348.97	3427.59	18940.7		42133.6
3943.07	1981.41	1466.42	60010.8		61421
4621.99	974.545	934.389	13129.2		19739.7
4763.71	1121.29	3876.46	15611.1		24123
2378.72	1060.15	1566.05	23284.1		15803
5021.57	869.275	808.989	60821.1		27945.2
3982.3	928.838	3441.27	60671.1		15617.9
4273.13	645.561	2158.59	41058.9		17222
3376.84	743.642	975.858	25308.2		13960.5
5187.46	821.665	1919.38	35755.5		18987
2805.92	1526.09	1634.94	56167.8		15218.2
4720.76	585.219	2611.24	21125.8		62648.3
4100.76	661.538	2333.29	19425.9		16669.3
3310.83	877.54	1410.57	31818.4		60128.1
3727.26	941.414	2913.23	30416.7		23919.7
4589.54	1155.59	1863.08	34613.8		59716.6
5585.57	540.998	3533.83	40237		49441.8
5339.6	1125.42	2487.54	49069.5		57188.2
6816.73	1342.68	2044.81	60093.7		24970.8
5771.36	1546.46	1438.39	53771.5		59501.3
4181.51	736.038	1961.95	60671.6		35007.5
5055.29	692.464	2709.38	21746		34964.6
5291.57	685.212	1627.43	49721.7		17421
4576.44	1575.12	1159.46	49241.6		28295.5
5835.35	780.258	1608.68	29901.8		16450.6
4914.97	996.503	1966.6	39628.8		18316.4
6734.27	699.432	2623.08	58029.6		24736.8
5303.78	393.155	3402.53	60309.7		23426.6
3160.74	328.079	2370.98	35419.4		59890.2
6078.56	1465.61	1391.87	21029.5		60002.1
4725.95	674.244	2283.18	15029.6		20601.5
3982.3	1082.51	4763.34	61017.1		17833.6
3274.33	1582.79	2250.12	24364.9		23031.1
4974.72	515.713	959.9	32841		14575.1
4114.7	1003.7	2125.09	32555.1		60644.6
7370.29	1014.45	4385.62	25435.4		16004.2
5269.79	816.735	2855.9	61519		36589.7
4378.34	898.968	1593.53	21647.3		25071.7
2728.87	1472.25	1145.24	22976.4		42841.7
7453.03	455.622	1834.22	16672.3		21226.7
3673.75	1253.21	884.785	43699.5		24761.3
5978.45	1124.08	1747.42	61532.3		51702.5
5558.24	1851.07	1944.73	43814.4		23452.2
6782.48	1872.16	1455.62	3962.8		27818.4
6061.63	666.534	1858.85	25915.8		44245
4043.83	556.611	1144.22	25378.6		44426.3
6322.25	628.278	2314.02	15983.7		57473.3
4387.5	378.129	1551.32	23118.8		22653.8
6478.45	681.062	2465.81	33382.1		53928.5
3571.82	400.817	1414.01	58545.7		6222.51
7061.77	623.942	925.066	18517.8		55956.6
7526.79	923.394	1568.08	61870.6		5028.52
7959.26	542.889	1037.76	35570.2		28936.5
4752.74	522.378	2147.83	44610.3		57556.7
7614.7	577.953	1424.36	21820		59697.4
5859.42	804.427	1769.2	16695.3		59170.1
3092.91	860.302	1700.66	21651.1		34085.3
3091.5	672.238	2228.24	61602.7		29987.7
5482.32	649.781	1685.67	24925		60249.1
5456.98	278.915	719.619	18378		17141.7
3175.21	801.468	1200.3	53380.1		37521.9
3449.93	1073.13	1715.99	61877		55768.7
4972.82	693.283	975.653	61246.9		48613.6
5675.3	800.975	1847.6	14663.7		60584.9
6260.39	301.656	934.759	49369.3		17146.6
8627.62	4519.71	2442.11	60852.9		61000.6
3864.98	897.666	2464.1	25587.3		27519.1
5618.63	693.229	2150.65	31938.6		30020.7
3130.3	343.52	3934.08	17761.9		60951.8
7587.94	470.174	2519.28	58642.6		30199.8
6193.21	474.095	643.544	54468.5		55300.8
2703.94	868.926	980.237	58992.3		60778.1
9018.89	3573.22	1114.31	15647.9		58939.5
3488.28	1453.52	1555.78	27860		59171.6
5618.55	581.861	1479.98	35397.9		22180.5
7255.92	243.282	1598.2	21041.8		38642.5
6064.73	3341.09	1901.74	50104.2		32647.2
1202.19	357.358	2000.91	17644.8		56765.8
5932.28	477.233	1495.71	15092.3		22765.7
4925.48	408.449	2297.37	42656.8		23921.3
1708.05	796.929	1556.84	50213.3		28825.2
7180.16	1298.74	1331.48	59777.2		42864.7
6696.69	429.269	1389.77	5985.79		20288
8247.11	333.088	1936.62	58763.2		18722.1
5121.49	790.092	1255.38	33829.7		60750
7975.63	698.662	1561.9	22844.5		22746.9
2278.23	1097.22	1916	44452		19329.5
2551.56	1382.5	3204.42	60703.6		29683.2
2845.3	706.256	1205.42	61382.4		59977.4
5784.94	841.005	583.594	57194		28063.4
6383.09	449.283	1995.93	58455.8		46105.5
8003.47	646.632	3895.17	62242.3		44731.2
6764.07	265.899	3428.17	56431.6		60813.8
7958.04	1781.44	2225.79	17452.9		17056.3
7747.28	583.784	2557.97	25854.7		10818.3
8394.15	139.843	1587.63	21220.7		47323
4702	657.092	1707.71	33727.6		20593.8
3883.58	687.65	1507.38	55401.1		18079.6
4936.43	994.05	3704.8	59978.5		29785.5
6444.92	867.558	695.004	20537.2		26504.1
4530.79	413.559	1362.56	23058.9		21831.4
6075.05	553.539	2414.93	60540.4		35267.9
2762.51	897.309	3264.74	38633.3		60861.2
3457.98	1267.95	1336.62	59353.2		33645.6
8646.86	398.015	1471.16	59163.9		18411.4
8050.19	663.693	3521.23	12859.1		31139.9
6024.62	509.429	2263.19	20781.2		13903.5
5723.35	515.839	1090.72	46845.1		61587.1
12569.2	841.001	1765.43	7259.37		53032.4
7646.61	781.666	1117.07	61488.5		37787.5
2025.81	291.554	3428.4	59888.7		30983.8
8401.58	623.013	2870.66	1377.69		31299.6
4368.22	974.999	2184.5	49030.3		46385.6
4548.81	1310.93	1432	34153.5		24368.3
7236.39	566.55	2738.54	58092.7		60814.3
8754.27	303.69	3036.78	50357.1		25670.8
4913.02	618.005	1687.81	15538.9		61278.5
8808.85	884.63	2883.46	32342.2		18918.8
6213.81	661.013	1859.57	29594.5		49393.3
9364.76	366.118	1200.65	15359.5		25235.6
3668.02	787.689	934.678	19156		55734.3
11080.2	1853.04	2991.62	30481.7		60861
5320.22	593.715	1941.74	61041		48802.1
4911.43	1384.41	3053.12	14399.6		15350.2
4320.06	978.09	2128.39	14712.1		14966.1
4723.38	877.985	1182.11	29115.1		35638.1
7152.73	555.669	973.841	60868.8		51499.5
6770.46	607.185	1837.98	8513.78		24842.6
4956.91	1016.65	1885.94	21489.9		58653.1
5420.53	435.346	9573.66	24432.8		13503
5597.69	1198.29	1319.6	6552.97		24800
5454.92	3484.88	2737.61	40554.5		54165.2
6582.94	1192.83	1315.97	18012.5		61138.7
7354.31	401.13	1453.49	11341.6		23728.8
4238.44	858.567	1569.45	62456		16031.5
10516.9	1051.32	2994.83	60929		25219.7
6217.74	502.489	3044.82	60781.8		32078.4
5804.13	618.119	2191.18	19786.4		32671.8
5105.78	598.838	1656.41	59126.7		61058
7765.17	1288.11	1802.35	46021.7		50880.6
4971.72	798.443	5137.45	24777.4		21761.2
2508.81	1167.58	1609.33	15837.3		60015.9
4729.01	739.461	1753.03	27888.2		25314.7
10454.5	669.768	2185.39	58713.7		18785.8
3834.27	387.017	1468.52	25085.8		32135.7
7594.58	884.058	2092.24	14703.4		43898.1
5055.64	1633.42	2902.01	18902.9		49814.5
5309.86	465.517	1110.71	23237.1		58332.1
4000.01	473.582	1173.22	25482		43982.1
3729.27	1556.76	1240.43	42428.7		28361.6
2254.94	1202.79	2342.83	34825.9		56285.2
4144.09	792.76	1550.8	60058.7		60054.6
9277.14	500.098	1069.3	57069.6		6420.02
4244.94	257.022	1735.37	27637.4		55396.8
4708.38	796.447	1120.92	22281.1		58739.5
6916.52	777.9	1704.98	12975.1		57401.1
9823.47	960.317	1215.91	40308.6		17613.3
3499.8	498.643	4458.27	60872.6		31479.8
3595.36	1519.56	1958.35	27796.3		60159.9
8258.56	316.478	1172.47	60473.6		18138
8747.36	606.629	909.058	19640.5		57527.3
4139.2	659.354	314.667	24418.8		37605.5
10303.1	1248.68	3451.73	35484.6		23179.7
3912.15	1130.21	2661	16875.5		24343.8
5586.96	690.701	743.671	32728.2		48363.6
2833.84	1221.59	1043.23	15290.6		18137.7
4624.63	1405.7	1332.18	24790.7		39098.9
3286.85	1247.97	1584.82	5878.49		18803.7
3615.19	2898.91	1133.32	6726.96		20276
8637.93	757.012	1161.27	58924.1		44006.6
6891.23	1790.25	780.934	55359.4		61016.5
2812.5	775.558	795.94	60935.1		27039.7
5612.29	611.412	3066.23	25406.3		26790.3
6698.91	419.301	2221.53	23274.6		57562
4370.99	741.546	1101.89	36718.1		26506.5
4079.67	1853.6	2099.39	60952.4		37953.3
4977.78	716.607	1392.95	60976.5		41816.3
9586.12	829.799	5071.81	23495.6		52428.7
7138.81	1028.18	1336.97	1697.96		56313.3
7725.83	831.577	1706.74	29248		34147
6311.93	1012.78	699.5	59447.6		6893.6
10736.2	809.202	2198.29	58552.1		50500.9
5892.01	867.254	420.57	18314.5		27371
3346.4	825.561	1276.38	34206.3		26392.1
4736.52	809.071	666.743	56628.2		62237.5
4884.74	1176.07	1014.9	56044.7		9565.11
6731.29	1065.8	520.045	56023.6		59677.9
6952.71	3911.31	968.665	14591.3		61006
5171.73	1296.47	544.381	21772.2		59478.5
4204.26	717.209	904.941	32981.6		18365.1
3683.52	1074.34	1732.64	61493.2		52316.3
16854.1	747.834	1251.62	39903.4		44893
4395.67	1453.39	1186.01	35402.5		15254.7
3475.21	726.757	1045.09	20674		28698.9
5284.95	557.356	1294.08	61432.3		19176.7
6157.71	1452.89	1464.53	38596.5		25801.6
6087.92	1566.8	2009.4	59768.2		62822.7
3890.58	1708	937.138	30738.5		17106.7
5135.98	203.108	1327.72	56980.6		51867.5
4536.29	684.735	1308.9	31788.4		7164.4
6384.45	527.241	1119.07	43537.2		17913.5
3002.93	987.288	3253.65	61617.2		27995.3
3263.53	1496.44	303.405	20731.8		54805.2
3626.04	1087.69	558.66	61024.4		61686.8
4737.65	575.76	1466.89	16496.3		16834.5
5786.21	1138.15	603.061	35043.2		50949.3
10391.5	831.995	843.658	17889.2		37382.2
16749.3	1421.43	751.996	44214		14706.6
5137.92	1605.91	6697.07	17703.1		60361.5
6535.39	863.222	632.54	18610.7		61634.5
5363.29	1213.75	934.49	22185.4		20312.3
6383.67	599.071	1815.1	26725.6		26481.9
4456.35	1119.6	777.526	61186.1		33645.1
5954.03	671.461	811.987	17485.3		31015.4
10927	662.257	1246.34	25827.1		29662.3
3300.05	1247.73	763.816	60600.5		43820.8
7046.57	568.013	2231.01	36484.1		18987.8
10064.2	675.686	2107.78	61968.9		60471.8
3301.57	575.44	1085.9	16327		61251.4
6868.97	751.191	374.884	20510.2		16890.7
6367.62	619.748	2448.72	17013.2		29289.7
4582.43	2574.09	1163.95	60884.7		26432.9
6396.59	1134.79	982.577	61423.7		24753.7
6808.26	773.096	2076.86	17964		51770.4
7156.94	1124.31	1620.27	25874.9		46089.2
4053.81	1420.89	1379.62	61917.7		18985.6
4014.56	1436.16	1684.5	19907.6		18856.9
5612.02	1861.49	1000.17	58998.6		15478
3753.81	1435.17	2565.79	20507.6		17754.1
4917	2686.24	2217.55	58295.8		23437.8
9061.16	671.569	1440.69	29977.8		59391.3
6320.9	1193.84	1491.18	18994.9		15116.6
8950.93	1071.72	1236.24	24516.9		15766.3
4415.71	1528.22	2887.02	20301		60884.7
8754.7	685.788	1680.21	22807.3		52539.4
10235.8	904.471	4530.21	8083.96		16558.2
3092.34	1107.73	2074.61	25280.9		60359.7
6386.26	594.594	1865.17	34235		17705
5805.47	602.576	5771.13	37470.3		20655.4
7161.51	1184.56	1228.7	32219.7		38750.6
6773.33	1074.4	3279.75	30925.4		21599
8054.24	4444.5	3864.91	60823.4		21730.4
5574.35	673.233	1347.03	59165.6		40239.2
3810.15	697.421	789.801	40079.7		47884.1
6554.93	1908.36	2801.48	30927.1		12713
2400.43	589.876	1559.01	17789.6		52204.7
4053.46	560.318	3244.37	61530.7		40669.1
4755.5	1350.74	2178.99	59905.2		26662.2
5357.02	1085.4	760.414	21486		30300.7
4123.83	2593.65	2434.47	61406		24650.4
6948.35	839.547	1582.3	43558.3		28352.9
7230.93	613.338	2506.64	30309.4		18255.8
5063.19	891.267	822.547	37195		33968.5
3465.24	650.552	796.858	23041.7		37088.7
4014.33	977.396	822.712	25807.7		32713.8
3233.23	2231.85	2429.78	30450.1		20830.4
8118.21	766.085	2607.98	27101.7		13084.5
7585.64	932.848	1702.82	61454.4		60141.3
8473.15	368.245	2912.74	26220.4		29115.4
7895.23	651.009	1866.97	19206.6		40540.2
8986.37	845.411	962.703	17397.8		25851.2
8534.88	597.344	1611.91	58410.4		28297.2
3268.98	953.98	2698.26	15685.7		59393.1
7217.01	3841.68	1851.27	22025.2		51404.8
12427.1	2889.4	783.309	47095.2		48657.3
7666.64	820.523	858.683	13320.9		13878.7
3710.45	2502.22	880.366	23591.8		55030.2
9154.5	337.629	996.833	29867		16532.6
11891	3218.33	2412.04	32230.8		61801.7
5656.09	1698.09	1020.11	24175.7		35916.9
4869.96	550.144	1506.21	14598.8		44355.8
7567.41	224.341	2842.94	60627.9		56112.5
5694.47	454.548	2393.9	59410		57399.1
5124.82	3212.08	2244.95	31307.8		55614.7
5796.79	988.337	1738.71	1592.9		15106.4
9696.04	704.961	1896.66	12311		30354.7
11863.1	1540.08	2020.56	18703.7		53324.9
3535.64	701.609	1654.88	57184.3		33273.2
4308.88	644.322	2446.47	19660.9		36598.5
4123.51	1220.09	3671.93	18425.5		18881.2
10375.2	749.065	1322.32	37350.3		26735.6
4450.28	2002.93	5696.29	21457.3		34460.4
6063.81	699.639	1855.17	24286.3		39447.2
3416.09	1738.21	4871.41	21508.8		45093.2
4883.18	860.292	2109.71	24823		38336.5
10306.8	870.577	1509.34	33820.5		60309.8
7241.52	579.523	1257.78	61303.1		60482.2
6304.91	438.49	1354.36	16885		15673
4596.61	314.396	4906.05	25084.4		33181.8
4820.59	763.049	2774.8	13413.4		33714
6536.4	1144.34	1995.9	17947		45083.9
6075.04	1224.82	2055.17	49389.4		16004.6
6224.89	955.823	2468.58	55326.1		23946.1
5676.93	1836.95	1875.43	33624.9		25213.2
6934.57	1184.09	2248.56	29182.4		52579.3
3468.96	520.92	2227.16	20178		31448
5587.5	1228.63	2456.58	33731.3		19513.2
3853.74	1266.98	5083.16	60531.3		22960.7
4666.44	1808.62	1971.7	23800		14908.2
8544.19	1013.46	958.402	43936		28926.6
10318	1211.22	1783.9	59452.4		61417
5755.14	336.482	1492.35	22698.3		61170.9
1970.19	1631.1	2105.34	59907.7		43957.8
10844.8	849.462	1335.86	60074.5		13250.4
4685.18	791.852	3812.93	58834.7		29058.5
6861.38	778.797	4340.93	17262.9		53160
7673.96	1654.7	1189.67	31565.5		1975.97
5344.52	1103.76	973.328	50660.4		31150.3
5066.21	2173	1258.72	37224.8		37790.3
6655.93	315.162	5410.69	59398.6		42804.2
4418.63	1562.1	1534	25597.8		34342.6
5904.26	1963.78	737.641	29655.5		27438.9
3631.31	1174.05	996.256	21763.2		58144
9784.78	3249.25	1566.28	52103.2		61336
5500.44	1778.32	1493.07	39516.7		23318.8
5133.24	1066.19	2330.31	51844.4		54856.4
4258.42	1875.38	689.459	24698.2		55015
2842.78	1754.88	6203.55	26312.4		61747.4
4951	1018.27	1851.93	33654.7		29167.8
5149.4	1315.23	4066.24	21169.9		62354.2
7587.75	1870.27	1285.23	54400.6		59137.2
4113.15	1706.78	4220.82	57282.2		61133.5
7535.98	548.763	516.466	51989.5		45535.6
4902.05	589.379	2407.87	60105		60847.8
5709.45	1035.35	2817.82	58209.1		23746.3
6513.92	538.514	1845.53	61554.5		17159.7
4710.94	805.691	3048.07	60860
4387.4	1271.26	2968.05	28562.4
4150.76	1730.93	2695.84	26141.2
23124.7	2124.08	1322.96	45575.2
7507.81	1168.71	4188.42	30047.3
5206.01	1312.12	2039.89	36869.3
5466.81	996.136	2438.87	16647.9
6390.54	420.916	1985.39	55333.6
4907.41	1442.57	1207.5	59008.4
6279.89	1188.94	2806.79	43014.2
5786.05	2904.18	2841.93	24084
15658.6	995.251	2807.14	59390.2
5440.54	2074.71	1918.47	31281.9
4857.93	907.912	1755.99	37543.7
5206.69	1201.23	1232.42	29781
3965.26	616.778	1413.11	28684.2
4174.79	437.611	1647.71	19326.2
6414.64	533.819	1738.75	22134.2
6008.12	940.733	2161.17	56719.8
4914.41	1531.85	1112.56	22747
5750.96	6026.49	8640.24	42456.2
6827.98	1164.36	1458.78	60874.9
5691.21	840.29	1999.67	61838.5
5285.02	2048.37	1585.43	18154
3913.78	765.389	1177.43	57438.4
4680.72	2108.62	1281.56	59599.8
6820.84	648.932	2610.86	35759.2
4827.3	1465.61	1718	59545.8
8290.83	543.502	2138.31	60547.5
7011.04	1536.5	1946.17	30175.7
8980.16	652.277	3030.78	18404.6
5594.97	2500.38	2573.78	26304.8
11863.9	888.59	616.236	26919.3
5263.12	838.469	2094.58	20302.4
3689.44	1456.4	4077.81	35293.6
5387.32	717.436	2306.2	16420
5879.94	358.83	1124.53	57837.5
3586.88	2292.65	1188.35	51273.4
5043.47	1159.18	1247.54	18645.4
7215.96	1099.45	2513.32	18465.9
5196.62	1116.52	1309.12	15250.1
5935.01	1956.11	2350.71	53646
13634	1793.82	1993.89	12816.7
6724.64	1094.62	8141.91	23490.3
6342.11	874.702	2450.43	53688.3
3938.51	1276.69	2770.19	59597.3
3276.7	1490.58	1874.93	13950.9
3807.55	2191.32	1347.07	29815
4848.76	1057.11	3082.29	26108.7
5280.32	595.705	2180.67	32041.6
6445.61	1353.89	2879.07	24361.3
6463.64	1694.57	923.402	19490.2
8628.76	1069.37	3112.42	60369.6
4904.45	947.079	589.508	22763.8
3693.84	1655.85	1699.36	52554.8
7811.7	689.641	2064.51	58836.7
3537.32	1104.25	2162.18	55458.9
9096.18	1248.72	1397	36969.1
6336	1445.76	1997.58	33723
9076.28	637.963	1142.86	50814.1
4901.68	745.374	2194.61	30149
4287.13	840.299	1028.93	16567.2
3909.55	526.874	1043.94	17963.8
6156.48	1037.85	3501.8	4122.17
8189.34	540.072	1224.18	18406.8
4897.47	1574.2	2594.83	14683.6
6128.73	938.467	2981.72	14819.5
4150.72	676.564	939.466	53619.2
4365.14	908.133	2337.51	21038.9
4770.84	1378.78	1207.5	18036
3606.02	2826.42	1486.73	22867.2
5280.5	4763.81	4258.67	31841.4
3198.63	1195.3	3433.9	23399.8
2731.12	897.916	1256.72	29000
3396.45	1707.97	3152.39	32413
7017.63	805.544	2672.96	59518.7
4790.9	1342.16	6372.09	19649.8
4033.51	867.025	2181.6	16335.5
6208.78	719.129	3991.87	60895.4
11598	1179.7	2583.31	44131.3
1429.04	597.514	1152.25	55430.6
7319.23	13140.2	3102.19	37956.8
1799.76	614.697	4162.38	25441.1
4434.27	6664.34	2430.6	24796.3
3667.6	1273	2422.22	26339.5
5102.65	1256.06	1320.76	15691.6
5745.9	844.874	1539.62	24132.9
4292.2	402.307	672.36	27805.2
994.588	464.61	711.656	18291.1
3093.49	3823.44	1167.81	41741.7
4834.47	888.829	3793.88	25967.7
5037.22	1319.39	2069	62244.8
6459.28	9618.08	1474.67	50547.7
5026.07	1379.75	6061.33	37845.6
7227.49	1072.56	1120.63	47611.6
7029.78	1240.61	1037.02	42252.2
3050.82	1224.38	6189.12	61237.7
4650.3	1170.93	5240.64	24436.7
5105.94	845.427	1779.81	24903.6
15963.7	506.574	2894.75	35464.3
8031.25	1044.38	780.667	60309.8
4245.22	739.936	1942.79	56343.7
6001.32	942.471	887.87	15386.5
4594.4	1819.73	1822.58	18328.2
6665.6	1225.56	2464.95	54838.3
3749.19	876.05	855.889	26524.2
4275.75	1539.67	5777.42	24332
5070.15	820.833	1019.78	59449.7
4184.46	975.09	2900.3	60942.9
3642.95	957.452	2218.5	7495.35
3580.08	1594.51	1365.23	20961.2
5431.27	1395.4	8799.79	29967.4
9579.48	1289.08	2202.12	21846.3
5899	742.808	2942.73	44009.1
5426.39	931.921	7035	29492.8
5196.45	1054.97	2560.43	30017.8
2980.98	504.892	3903.5	24495.6
8910.02	165.422	679.647	57956.3
5932.57	660.054	4624.44	33385.9
4326.56	961.689	2325.14	57902.6
4136.16	326.529	4243.54	53409.4
3689.7	333.23	6756.63	8592.06
5636.88	667.575	1534.61	12765.2
4666.23	1059.36	3766.96	55225.7
5379.19	448.078	1871.26	41632.9
4474.21	386.809	1250.76	16610
8336.96	1650.46	1260.63	19909
2026.91	692.474	1640.07	58300.4
3267.96	687.453	2846.93	42862.1
3603.38	1155.78	853.414	1534.15
3681.57	225.362	2068.19	35619
7045.73	750.417	1701.93	61356.1
5122.57	653.968	2864.11	18658.7
11658.1	1005.18	2850.66	30834.6
4705.8	455.99	2224.89	59805.5
6322.95	1646.22	2483.83	28560
7391.68	419.779	1866.51	27427.3
4968.65	499.243	1997.98	58637
6303.89	575.524	1813.93	25546.9
5277.94	157.99	7184.85	19755.1
18338.6	852.44	4815.34	25669.6
1992.31	459.039	1162.94	57484.6
3838.9	614.612	712.44	60731.2
4077.94	1189.19	986.915	56548
6399.78	579.689	2195.54	51231.3
2889.67	515.984	1349.08	59506.4
7054.37	615.022	6436.73	34839.7
6212.47	506.841	2791.6	29871.4
4756.13	710.629	1981.65	32869
6049.1	811.497	2343.18	33711.1
3412.33	1223.1	1164.88	49011.1
5500.12	1179.92	1962.37	20012.8
16988.4	513.368	3424.39	29814.6
4192.68	580.214	1411.65	46343.5
9676.61	2306.15	979.564	39545.8
2850.33	1971.05	1105.76	61141.9
3636	762.246	2657.55	42548
6744.27	724.822	5453.11	17329
12079.4	1562.02	3429.95	63088.4
4224.11	1407.09	774.362	58729.2
5373.29	786.628	1124.54	20593
6338.75	862.177	3887.51	56939.8
2950.68	1014.7	4069.24	51257.1
2788.95	774.086	1958.39	23100.8
10465.4	614.92	3252.68	48459.4
4727.49	768.834	4677.63	47997.3
3941.48	468.069	5919.47	42517.4
3819.39	1821.64	1913.37	42722.1
6320.06	301.935	1418.99	15926.9
6692.01	1321.56	1725.57	61903.9
6272.11	1732.6	14670.6	26802.6
5749.12	599.266	8655.18	47395.6
2422.36	633.681	1412.16	25989.7
4649.48	932.992	1431.75	39007
11283.2	699.095	743.275	52824
6786.26	968.603	9415.09	23827.8
8008.89	299.746	3051.18	60767.7
6882.08	931.17	1319.81	60233.7
6082.48	5012.13	2942.89	25909.6
3849.45	853.983	1085.09	15851.6
3044.38	1070.65	3147.43	19332.9
4334.51	339.232	2192.38	49584.6
4504.78	1429.19	1386.08	61812.6
3865.75	402.837	1603.75	20148.7
4511.7	730.203	1866.28	27968.5
6683.79	593.507	982.543	63250.4
3976.6	927.018	1322.72	19433.4
5072.16	327.502	917.53	58464.2
3510.39	223.628	647.75	21532.2
2619.25	1952.71	1320.73	20283.7
3758.55	690.942	1144.58	57976.1
7530.46	842.301	1024.04	21679
5502.2	1073.84	2427.69	60394.5
4561.85	834.067	1340.45	60435
7671.15	2902.45	1136.5	23773.3
2709.96	921.803	866.394	52182
6428.25	717.805	1841.12	16608.8
3338.57	1063.44	814.27	53366
5489.93	828.754	2326.32	60654.8
7441.41	834.105	898.021	32436.5
6016.02	2706.76	1166.5	17852.8
5810.11	2632.42	4671.37	41468.8
6356.88	900.929	2039.02	27437.6
3685.96	364.133	2069.83	23873.3
4923.86	461.082	1085.24	61014.7
6431.82	908.643	1383.79	50272.1
4085.46	2401.04	2871.75	54495.8
5198.99	544.294	4985.5	19810.6
4695.03	1016.37	1566.99	44027.3
7737.19	703.607	2006.49	49887.8
5779.84	3113.32	3089.44	15980.6
9366.25	595.846	6063.02	14568.9
5002.74	1221.03	4935.51	61489.6
4768.04	440.285	1536.65	61751.6
4155.61	197.31	1098.67	61359.6
5210.14	524.122	2043.44	19451.7
4632.77	202.405	1210.46	25778.1
8736.07	3071.05	4112.11	15124.9
4222.1	1063.97	1931.43	20399.3
3877.74	1270.55	4391.65	17454.6
6402.56	1431.02	1445.11	46389.5
6055.02	905.277	587.579	23752.7
4200.22	1127.66	1531.45	31769.1
5938.07	924.191	876.61	46186.8
4338.56	1115.01	606.093	32276.9
5536.87	759.119	1588.53	49044.3
4431.38	1494.44	1508.71	19284.4
6616.86	916.766	5330.36	59481.6
4799.57	861.808	1463.74	55529
3317.94	202.695	1261.45	41423.7
6939.46	283.081	1796.88	18167.4
2648.04	1512.67	10080.1	28678.6
5614.58	982.117	2024.7	29637.2
3619.86	336.299	1908.58	33363.2
7066.09	718.027	1816.72	30290.9
5749.2	1293.21	1757.12	43913.6
6735.76	1081.68	1075.4	44724.5
6538.26	390.724	1074.36	62118.8
4636.55	631.152	3328.46	56372.4
6713.49	1319.37	2089.54	12486.5
5755.01	1703.05	1322.72	14793.5
5416.77	364.929	1693.68	28841.3
4888.35	1212.22	973.623	14294.2
6847.55	1074.41	936.812	60685.2
6702.59	812.534	2647.92	38460.1
5899.73	680.648	989.229	34629.9
3410.94	1039.47	3198.81	51409.8
4009.29	402.162	974.755	60918.6
5716.95	806.233	2602.31	20555.5
7376.87	1004.67	2911.19	21661.2
5367.33	646.689	2441.31	60676.5
5232.16	608.182	1026.01	46061.7
4209.72	1488.34	881.398	33816.6
6110.9	560.164	959.95	60605
4065.4	1049.31	1540.32	52155.2
4071.72	524.75	2973.94	10230
5617.36	544.821	2240.67	59179.1
4109.29	918.25	1661.89	14334.9
7396.03	967.217	1102.37	11140.7
5667.6	627.039	2760.35	56936
7758.84	605.421	2349.82
6236.87	1243.76	3643.59
2883.15	711.504	1943.67
4290.67	839.427	3437.64
2397.13	920.255	2402.5
5872.82	1026.43	1014.92
2319.07	860.906	2070.32
6185.54	839.802	3827.85
7288.9	1218.17	644.91
9848.48	1089.66	1581.41
3807.4	774.01	1209.63
6499.1	1395.43	1937.65
4561.36	565.826	4274.23
4873.13	1253.93	1332.57
4590.56	1115.62	3916.83
2897.2	657.956	2775.5
4917.84	983.926	904.346
5246.24	772.361	2874.84
5423.74	1211.42	1839.58
5388.03	462.73	4056.72
6155.82	845.341	1881.9
6842.29	1619.36	2330.27
7510.58	684.969	1371.54
4456.51	1233.9	2106.11
6461.32	998.599	1285.23
4377.41	1118.88	838.42
4514.39	476.492	1104.69
6954.67	605.388	2336.83
5910.31	384.515	1442.69
5145.14	478.159	1742.2
5078.91	1138.36	5934.54
14787	463.81	1765.53
5261.8	988.335	3536.12
6308.22	908.368	1741.53
12630.3	867.693	741.428
7667.2	162.539	2947.13
3520.07	1131.68	5421.85
2539.55	902.726	1707.27
9332.27	1160.46	1249.96
4489.62	835.892	1844.33
6691.63	459.166	2072
5627.54	1345.86	476.39
5915.06	421.654	1655.43
2975.59	1534.73	1392.32
4483.78	1395.59	1478.48
5540.24	1902.08	713.324
6833.62	522.882	2198.45
7312.92	3124.4	1789.81
6010.21	828.696	1329.39
4371.42	711.866	2117.64
7532.97	1271.95	2148.46
4386.21	1109.76	1881.74
4410.63	4234.06	1608.18
6406.07	743.654	2602.57
9489.2	1073.08	758.104
4231.53	708.58	1089.54
4685.06	716.172	6880.7
8610.74	450.362	1889.29
16749.9	344.923	1456.74
5300.67	632.723	1953.53
9976.1	1195.12	2324.87
7093.04	299.106	1004.62
3833.43	282.948	1088.28
4468.25	593.075	2330.27
4268.17	1254.32	1652.27
3442.23	320.484	3238.45
9285.85	1232.23	1216.49
11683.4	1956.7	544.804
5535.3	998.609	738.434
6817.38	1291.44	1028.49
4371.77	953.538	612.916
5762.02	686.842	1521.09
7978.07	997.526	779.35
5431.89	464.371	1779.35
5081.09	1074.69	1673.97
7233.16	492.112	1836.66
5825.02	702.756	983.87
5196.37	987.057	2006.62
4323.77	1265.43	679.915
6246.14	626.119	1856.4
1787.05	1196.64	953.531
3413.15	514.593	1828.61
5943.99	1357.17	570.591
5337.81	861.541	1936.24
6788.47	538.204	3989.72
6787.74	1082.5	2842.13
7628.62	2939.68	1449.17
7851.54	312.103	1711.56
6828.7	1026.47	1730.94
3230.43	577.51	1050.6
4812.05	1007.74	1923.82
6433.22	1544.46	1606.82
4772.71	822.678	2186.87
12232.1	674.577	2991.38
5971.33	347.646	1399.16
4922.74	730.393	1471.32
7562.71	590.761	964.872
5181.29	1255.95	3187.65
5929.97	944.38	846.997
5762.77	1324.44	1736.76
12077.4	622.917	1867.37
4626.99	2631.42	2759.35
13517.6	1296.03	1598.45
4715.56	1052.11	808.685
3693.72	322.012	1647.79
7552.92	609.197	721.92
6580.27	747.69	1145.55
5385.19	1946.02	1937.94
4104.37	829.96	2561.26
3763.21	859.725	4967.6
8138.93	939.963	1157.36
5524.65	1715.36	2408.08
7503.39	2380.35	811.907
7657.27	2398.01	1531.17
6186.12	1322.97	1434.63
3923.54	558.218	1923.42
6415.51	230.585	1827.79
6056.77	1163.44	1419.61
7444.98	644.896	1286.27
5120.01	226.276	1015.27
13480.1	3567.28	2162.71
4549.41	4962.44	1630.25
6397.86	871.797	943.102
4655.47	2568.84	995.869
6559.72	769.678	2058.78
7299.09	477.344	1984.26
4559.63	743.754	890.236
6362.94	533.721	2350.11
10943.1	611.143	1284.38
7828.09	263.074	1683.35
5998.75	3245.28	1679.12
4805.63	1611.76	1214.83
14349.2	1148.63	854.519
6159.45	2149.34	1125.24
7097.79	1005	1288.25
5158.77	2255.43	3188.87
8569.3	1772.57	1111.43
4260.74	502.907	2795.77
4778.45	677.633	1294.38
8252.88	1068.26	2884.2
2801.26	805.734	3073.62
5918.65	1037.39	2327.33
7069.73	1184.5	641.716
9597.39	1016.42	1135.6
5394.81	426.55	2101.33
6417.63	728.54	1699.99
5231.27	4535.04	1576.26
7554.03	1031.99	1749.59
8291.22	2482.89	1862.48
6638.11	1223.24	1411.08
8115.14	492.627	2406.85
9232.45	736.324	1245.01
6457.54	3917.16	1685.9
8456.17	938.662	866.717
4564.69	836.073	2536.96
5828.64	776.04	2533.52
5473.9	766.17	3463.47
7099.66	629.379	2827.77
10066.1	909.415	2553.6
4021.93	1319.18	1242.93
10311.7	1440.51	2277.44
5105.18	1784.27	1824.33
8522.18	1693.93	678.518
5849.29	2347.15	1747.28
7659.99	630.923	3240.4
3631.99	3057.11	1794.7
5913.13	711.576	1353.8
6383.43	534.776	844.167
7152.48	371.374	1305.04
4587.59	618.587	1757.43
5007.38	1229.44	2035.75
3782.37	3672.73	3276.5
5772.39	1389.36	3550.4
6557.86	1014.49	1528.28
6233.12	1159.09	1825.3
6920.71	788.665	1154.11
7582.23	1134.7	1500.57
5835.17	1232.16	2082.65
24077.5	948.303	1562.87
7134.22	845.137	3576.75
12776.1	1456.81	1319.43
6113.46	915.279	4077.94
3061.65	1691.65	1660.96
3905.53	982.211	1937.63
6838.81	700.296	1132.53
6810.22	845.499	4012.77
8560.32	1082.51	1752.22
5873.75	489.694	912.001
4503.5	249.333	1849.41
4540.42	1485.91	1011.47
8087.05	654.974	2223.22
6697.26	496.865	2156.13
7993.73	760.118	1401.29
6732.38	791.716	1064.02
5409.67	530.563	1202.78
4790.51	1381.59	987.981
6466.35	895.265	1274.96
6849.78	1642.02	1011.66
4844.6	606.285	3425.81
6162.13	692.041	1560.71
7077.48	909.607	1441.73
6451.19	1042.46	5164.19
6675.04	945.57	986.331
6017.76	1417.23	1534.98
9149.79	1758.59	966.785
8600.56	955.245	1758.93
8777.74	565.561	1375.39
3979.44	688.133	2872.58
5315.22	1325.59	2107.87
7964.78	774.355	1633.77
4035.96	773.943	1263.57
3714.51	1235.9	753.432
7146.47	1402.69	813.87
7778.61	859.228	2501.36
6105.31	517.77	1272.36
5807.21	951.333	1452.59
8858.68	1386.02	1015.17
5863.23	1304.82	2130.84
9502.38	4444.08	1412.56
7109.53	3097.58	1769.24
7199.28	942.482	2142.75
6422.47	1108.13	3265.72
8419.88	1630.58	1391.46
5021.68	3662.22	1603.21
9111.98	1607.98	2991.24
6846.31	1564.57	1317.43
7867.99	753.955	1429.76
6818.73	919.915	1652.44
8238.65	406.588	565.753
7888.7	2256.86	1944.29
8764.25	1126.01	1079.97
4869.06	2400.65	1575
7601.67	1372.94	2676.82
18433.8	983.824	1108.72
17442.1	853.585	525.174
3085.01	1586.55	1808.61
5429.97	1466.21	2225.27
8207.3	659.597	765.406
7751.84	770.67	1792.25
7098.65	1465.7	1673.55
4581.16	831	2042.2
6254.59	1127.79	1216.31
5741.35	1908.41	1934.3
4454.3	1646.56	2425.1
6965.44	410.17	1014.17
6686.74	1489.64	2056.54
6683.57	920.664	3121.33
4716.98	1197.89	1571.03
8280.39	438.021	1166.84
7717.6	533.327	927.5
9678.81	453.934	1265.81
3896.45	1785.17	1224.08
4016.3	868.599	5692.08
7493.38	1282.79	3844.99
7430.55	448.443	1597.55
3522.82	919.48	2421.57
5517.5	953.121	3175.44
6877.67	559.401	1220.49
9761.58	240.214	4528.1
4483.81	856.207	5811.76
7463.07	824.766	2762.58
8471.49	1524.23	1195.73
4424.56	1000.13	944.926
6635.21	2486.01	5442.77
8386.5	430.877	3989.62
4169.99	667.282	1814.18
8417.51	901.052	1478.43
4105.55	387.797	11881.3
7531.85	842.077	6180.98
8301.2	1352.13	2306.09
4191.02	1075.59	4847.14
6418.01	504.946	1313.59
8900.74	1251.64	981.614
7657.54	2559	1332.42
6753.02	2056.23	1544.32
6836.75	916.333	11929.3
5277.22	616.356	1295.47
7715.57	773.071	1565.45
7610	1613.74	4521.46
3830.84	1006.59	1407.73
5176.2	1800.9	2616.68
7417.66	817.603	1319.72
6809.3	1232.87	3679.06
7834.52	517.759	1390.99
4588.25	459.647	1274.55
2502.88	520.545	1923.14
6397.56	1621.67	1663.66
7967.79	407.547	1430.69
7435.23	679.824	7914.02
9142.7	1077.03	1409.96
2767.02	454.288	1385.57
6657.06	1339.96	1783.36
5942.13	923.172	1371.4
2503.54	977.78	967.923
8382.44	509.086	1386.37
6047.45	3175.8	1529.94
6003.54	948.049	1797.76
7836.85	966.798	1786.56
4884.43	1643.26	1400.22
3950.27	956.177	1742.02
4185.19	1109.05	6321.31
6915.75	569.017	2673.85
4873.62	378.505	1574.51
3938.74	271.119	1070.52
11823.5	558.722	2268.08
6391.67	380.911	2450.53
4338.67	1354.67	3549.73
9020.61	408	1144.93
7427.84	273.548	1570.37
4344.53	579.99	1244.44
3475.1	768.471	1145.9
5862.48	523.608	2095.21
3127.26	572.391	2096.87
7658.76	645.212	1738.9
6789.58	780.258	768.992
3005.99	542.116	5952.27
5483.72	1236.5	2022.4
7151.89	495.631	4159.95
6024.95	992.842	900.105
6672.44	1112.12	993.539
2904.07	937.971	1973.16
4884.05	778.54	858.522
4967.29	395.514	784.434
8206.83	4234.49	1724.52
7516.87	1240.08	1126.04
9292.14	996.899	1561.51
7205.46	1015.47	1550.9
5475.32	717.895	1063.72
9363.7	1149.65	897.548
8715.86	272.041	1384.65
2656.72	895.56	1123.51
3779.26	276.718	960.723
4759.47	1435.66	984.587
7180.21	1221.16	719.33
6102.96	5544.65	2555.71
6735.54	288.171	1544.16
6774.77	749.543	1027.4
4015.28	196.607	7544.28
6062.93	582.607	1677.99
3096.32	236.476	755.617
5270.62	988.31	1035.93
4312.04	637.634	1277.44
3314.11	512.418	919.288
6131.93	440.08	781.489
7078.1	655.419	1183.81
8065.38	1437.75	453.776
5942.53	1299.52	458.052
3448.08	485.562	1662.66
3866.85	676.009	849.444
7092.4	823.112	579.193
7402.89	2988.62	3414.22
7626.12	632.912	1588.41
8453.04	635.927	621.085
5452.71	386.798	829.039
5237.56	594.576	1088.5
6218.25	625.277	1034.48
4387.83	1637.04	2230.97
6292	1680.75	516.798
8324.79	305.105	1157.43
5217.16	345.275	662.087
6403.04	977.494	1535.77
2793.55	1181.99	2459.12
4388.78	929.455	1321.36
4418.84	789.15	681.557
4225.38	732.067	3254.51
6501.88	400.891	1278.34
3289.09	771.873	3520.31
5655.67	904.679	947.403
4812.71	420.404	3607.67
4901.59	1041.9	984.546
15619	1095.04	896.02
8555.15	862.064	3943.7
4204.98	513.677	5885.5
2630.89	710.432	1421.44
5814.61	594.115	2514.95
1809.46	608.841	652.396
3024.65	500.2	882.562
3824.98	545.511	2305.54
4156.02	713.295	2702.15
6848.69	476.112	2589.76
2491.47	943.436	10082.8
3125.82	552.48	1663.91
3855.82	1748.47	7911.09
3777.59	458.573	1789.71
3489.35	410.776	1396.57
2945.94	1077.84	1505.28
3181.27	1021.02	1324.63
1912.51	1192.82	1133.97
4592.46	806.493	1680.11
2557.01	604.96	740.442
2612.46	393.669	3517.91
4433.25	381.409	8505.92
6518.99	620.204	1123.26
5183.63	774.409	1072.09
4450.92	397.432	1038.89
3342.26	779.431	645.075
5303.32	780.568	1361.1
4029.41	546.302	1038.5
2913.47	827.658	1403.48
4873.26	1321.17	2652.7
2888.21	579.436	715.36
3221.11	844.51	1190.73
4356.15	856.093	2102.34
4896.36	412.838	786.171
5905.65	653.891	2020.26
4269.19	517.524	4476
3528.38	885.709	2217.1
2231.58	475.639	1092.74
3229.17	1418.57	3118.16
2355.21	1141.95	2147.14
3794.62	894.086	518.348
7447.65	1079.26	2201.47
3415.75	996.015	2845.11
4001.6	563.221	445.44
2614.46	1201.76	1335.27
5116.85	1489.65	1502.44
7658.17	1656.34	2589.55
7376.13	2755.75	1141.33
3182.78	1659.04	1727.18
5722.02	442.249	1298.27
4502.34	1030.95	1080.1
3720.81	393.745	2105.58
6470.13	1005.03	1786.7
2572.75	835.971	691.656
3014.08	795.293	912.43
3847.16	1011.24	8600.78
5920.25	1324.14	4495.42
7695.12	1379.9	9102.45
5501.87	846.27	2321.54
3760.01	761.689	1573.37
6787.51	1174.72	1016.35
3333.28	1160.35	1115.77
5854.07	1066.06	720.011
5558.79	561.903	2999.26
3845.79	970.971	3965.49
6721.16	613.001	6899.71
2716.29	540.377	600.061
7126.54	1538.87	1441.03
3210.81	709.926	2111.45
1570.87	1702.03	2166.28
3970.57	2339.59	785.421
6801.76	805.858	1275.17
7946.44	1050.41	2553.21
2499.98	857.145	676.446
7800.11	892.465	1268.9
2499.26	1346.63	4181.3
5824.19	782.501	2086.07
4267.04	860.211	2624.78
3788.63	779.224	3149.9
4264.34	1262.49	13690.2
3120.8	632.682	1781.44
4434.08	942.212	2271.61
2352.98	639.117	2761.59
3999.44	1024.36	1172.11
6255.6	383.949	1614.32
8811.83	552.785	2973.09
7971.34	2185.43	1158.69
8597.13	737.549	2162.51
5790.91	2154.02	1263.12
5428.85	1046.24	5955.41
8241.05	788.142	1413.9
3642.64	2793.6	1701.61
5455.39	637.684	4874.57
5049.31	438.803	3095.02
5652.26	997.274	1787.37
4445.5	1151.16	3539.23
6305.53	595.92	1976.08
4944.09	920.724	2355.15
4356.89	933.814	2582.38
5593.64	4637.58	1158.61
2309.1	1034.71	7023.56
3349.15	1433.77	2239.12
5597.48	429.737	10000.8
6021.63	458.799	3176.53
3668.04	3495.54	3885.51
4014.25	2603.85	1984.89
5942.16	579.1	3329.93
3649.54	709.736	2409.58
5890.1	1208.17	3428.76
6258.74	794.743	6426.02
4875.84	1186.86	894.57
4146.39	1305.92	6079.69
6282.9	1048.55	3406.88
4347.24	1165.67	4496.41
3947.92	1634.26	3430.98
7859.37	654.104	2567.37
4664.77	813.736	1413.06
2427.29	673.751	842.441
5383.22	2033.4	1542.15
5995.76	1233.08	2898.94
5067.44	737.112	941.131
6042.58	1056.88	1264.44
4707.93	419.938	5547.99
4523.92	1425.56	2069.92
5271.19	1059.26	4272.43
4522.47	1281.52	3261.01
5096.7	1813.03	3171.65
4014.51	1213.27	3032.16
5902.19	2470.55	3442.57
3692.99	1072.68	2681.9
4689.52	1746.97	2576.35
7321.88	1235.01	2478.68
3706.84	1368.24	1901.54
5645.05	1557.24	3218.13
4305.49	691.693	2575.64
3904.91	788.309	2825.02
5055.01	723.371	4765.04
4915.67	1428.18	2719.48
6339.09	1261.76	1974.07
8462.82	1199.4	5044.25
8084.82	538.764	3230.15
6037.89	399.75	9040.92
4632.53	522.658	3744.41
5305.83	380.558	6892.57
5321.55	904.43	3169.87
5513.78	815.075	5719.7
6550.56	2221.98	2178.87
6471.89	1810.44	1009.92
6348.39	1157.81	1036.52
5222.8	809.701	935.212
5363.59	1289.16	1978.12
5942.99	1090.08	2879.32
3522.37	881.531	1769.85
2301.36	492.398	2185.6
5789.85	672.279	1380.01
5913.77	1063.55	2640.95
7344.9	1854.15	1809.08
5673.65	660.05	2591
4516	1119.34	2261.9
5153.29	946.663	1726.61
4225.19	1000.97	2225.8
5398.77	1777.09	13084.2
2115.36	4539.64	2955.06
5348.73	622.843	1580.8
3784.47	818.572	2165.7
4543.65	784.144	3097.8
5792.49	728.786	594.708
5045.14	584.698	984.628
2732.93	5957.08	2745.29
3808.88	866.542	2474.31
5379.28	1109.91	1744.22
5037.87	807.69	4431.54
5557.32	656.025	1092.82
6385.78	11993.5	2835.11
5062.33	1274.01	3138.83
5826.11	641.717	2738.92
5334.34	805.423	2660.6
5252.41	1046.81	1187.82
3541.77	1429.84	3241.28
5544.16	445.593	2827.42
2375.98	7149.75	1837.44
3971.86	605.891	2418.98
6737.53	865.062	3822.46
4791.23	1020.54	2743.2
5861.7	653.913	3582.54
4599.22	810.718	1334.15
5658.7	793.031	7943.32
4157.34	592.231	1277.73
5288.92	999.603	2942.08
5775.27	529.549	2369.55
3628.3	1345.51	4856.94
3811.96	1330.6	4517.38
4446.63	558.829	3614.51
4980.35	815.172	2158.84
13708.7	1069.77	1835.75
5730.46	1789.15	2271.21
4991.94	651.486	4041
5870.66	643.27	2691.03
4917.11	1141.01	3515.64
2542.7	695.727	3928.74
3762.05	1231.49	3480.73
6037.75	951.122	3267.31
7370.23	798.05	2538.91
5191.04	889.944	3426.48
13903.6	1297.92	2276.12
3456.65	830.468	3161.95
6538.07	571.518	1147.21
3880.16	865.757	8185.3
4169.17	955.607	1383.95
4432.75	1090.38	3066.93
6402.53	412.424	9572.16
5332.61	1441.7	6172.79
5189.51	936.171	1812.45
8688.16	1004.19	13918
7097.22	1101.27	2513.95
4591.47	1032.19	2733.7
6907.62	1005.51	2069.92
8043.85	722.779	3222.48
4755.77	1440.68	2455.32
6029.99	878.994	1756.45
9038.15	2169.03	1566.97
5423.98	355.098	1086.32
5121.69	1133.95	1693.97
4195.09	650.036	1370.61
7500.27	1790.11	1270.99
3934.62	1600.53	3368.03
5222.07	1838.07	8493.92
7236.26	1540.48	6716.89
14128.7	647.745	2425.79
2211.11	641.803	3656.32
5468.9	1019.49	2371.67
4964.37	559.998	1493.36
5227.44	749.398	1461.36
5813.92	1619.83	3612.77
2608.52	1085.49	2156.98
5672.48	1376.26	1498
6856.08	1004.05	4475.29
4172.41	2629	3927.43
8329.79	902.461	1593.02
3270.48	1643.82	12982.7
4372.37	545.447	11493.6
4159.75	1085.77	5337.36
18418.4	849.68	2708.25
3515.62	762.622	6112.64
7182.91	1706.81	6564.41
5231.06	1666.52	7251.76
4595.33	1322.09	1800.94
5895.64	549.428	2626.34
6159.28	870.445	1077.91
4288.76	847.027	1344.48
4693.54	947.566	1407.1
13549.9	634.643	1820.3
2790.54	1072.08	1532.91
5668.87	1029.99	5307.6
5516.33	700.076	2011.78
6819.46	574.681	709.534
17675.6	1191.89	2151.8
2136.1	2678.8	1387.12
7071.4	1188.34	2180.93
4114.53	734.076	2741.57
3995.93	565.127	2440.14
5891.13	2746.89	2462.63
4518.9	796.076	851.003
5284.11	929.192	3575.03
6536.73	961.61	3430.87
3145.47	2743.53	1036.91
6745.86	753.143	2735.78
4416.66	712.056	5969.5
6327.31	1761.31	1917.85
7388.26	1465.82	1223.86
6427.04	966.127	918.218
6485.33	892.249	1494.68
5458.58	489.381	1074.17
6393.23	485.112	9110.75
6494.94	1106.81	2543.52
4887.59	1638.93	7954.8
5618.01	910.571	8159.28
2944.98	333.418	1995.3
7625.98	3352.77	2392.56
4437.88	1737.39	7840.32
4737.22	1954.53	1868.75
3705.17	1222.4	5903.01
6584.86	677.701	1057.79
3770.52	1084.88	680.634
4781.04	3442.76	7956.39
7640.97	742.416	1644.23
5291.34	4145.17	2296.8
3819.29	2622.42	1173.17
3758.69	1039.18	1305.92
4679.64	2782.21	1248.64
4210.98	1190.12	1024.88
6788.4	3260.24	5214.16
5351.25	1294.58	1213.11
[truncated: 59,620 more rows]
