# Supplementary material for: Functional landscape of ubiquitin linkages couples K29-linked ubiquitylation to epigenome integrity
Source: EMBO J. 2025 Oct 22;44(23):6944–78. doi: 10.1038/s44318-025-00599-7 (PMC12669653; doi:10.1038/s44318-025-00599-7)
Supplement: Supplementary file 11 — Source data Fig. 4 [file 44318_2025_599_MOESM11_ESM.zip]

Archive with 27 entries (18 files):
- Figure 4/
- Figure 4/.DS_Store
- __MACOSX/Figure 4/._.DS_Store
- Figure 4/4E/
- Figure 4/4B/
- Figure 4/4C/
- Figure 4/4D/
- Figure 4/4F/
- Figure 4/4H/
- Figure 4/4I/
- Figure 4/4G/
- Figure 4/4E/blots.tif
- __MACOSX/Figure 4/4E/._blots.tif
- Figure 4/4B/blots.tif
- __MACOSX/Figure 4/4B/._blots.tif
- Figure 4/4C/blots.tif
- __MACOSX/Figure 4/4C/._blots.tif
- Figure 4/4D/4D.xlsx
- __MACOSX/Figure 4/4D/._4D.xlsx
- Figure 4/4F/blots.tif
- __MACOSX/Figure 4/4F/._blots.tif
- Figure 4/4H/blots.tif
- __MACOSX/Figure 4/4H/._blots.tif
- Figure 4/4I/blots.tif
- __MACOSX/Figure 4/4I/._blots.tif
- Figure 4/4G/blots.tif
- __MACOSX/Figure 4/4G/._blots.tif
