# Supplementary material for: Functional landscape of ubiquitin linkages couples K29-linked ubiquitylation to epigenome integrity
Source: EMBO J. 2025 Oct 22;44(23):6944–78. doi: 10.1038/s44318-025-00599-7 (PMC12669653; doi:10.1038/s44318-025-00599-7)
Supplement: Supplementary file 11 — Source data Fig. 4 [file 44318_2025_599_MOESM11_ESM.zip › Figure 4/4D/4D.xlsx]

## Sheet: Figure 4D
siMM1	siTRABID-1	siTRABID-2
16.8118	72.0808	55.9619
5.97514	39.2714	27.1492
17.0201	86.1194	29.7332
6.16218	73.3242	75.4187
6.113	50.9728	56.0143
24.3046	52.2765	68.2495
4.06089	51.063	33.906
8.90857	77.2087	78.7559
22.9767	33.2236	32.2949
9.70683	46.7146	31.9902
8.11833	39.361	67.571
18.7873	96.1218	43.0787
10.2371	73.9467	41.2645
23.1236	60.2523	28.8447
6.50289	68.3224	69.4899
19.7993	64.2771	112.577
8.41673	63.9743	68.2637
5.05687	77.367	85.9431
8.5674	80.0196	90.2366
26.7099	70.3344	28.7975
14.3914	78.7301	56.105
16.8885	54.5586	38.1491
38.1678	54.028	77.3283
23.0881	55.2297	26.8303
11.0604	88.397	78.0922
27.9293	94.3619	51.5329
12.6317	38.6757	81.9465
6.24873	38.4108	68.1053
9.37552	29.9791	42.0928
20.7441	68.4053	36.5994
28.3675	39.9727	42.0287
11.5145	63.4363	77.2951
10.8693	76.483	44.773
11.6973	78.9379	50.0563
12.5181	64.8793	42.8945
13.2791	67.5354	80.4101
18.8805	70.6941	28.1417
21.4544	72.8792	58.0139
11.7048	61.3841	53.4914
21.3336	74.5379	41.9245
21.2141	84.8438	94.3361
32.8099	99.0646	35.0388
12.1519	49.6223	75.928
18.3527	61.1494	55.24
19.3439	71.832	50.6726
33.1295	70.1022	66.7317
32.3892	66.3767	69.4739
40.6967	48.2617	57.9744
18.2216	57.1679	77.8157
16.2569	63.357	53.8088
17.4853	75.023	76.0606
22.689	49.4124	52.6856
25.2097	77.2516	61.3074
13.4348	31.6739	47.0103
13.1543	55.4475	36.3724
12.4662	67.0881	54.5068
17.7723	31.9073	78.2582
21.8806	48.975	48.6801
10.9714	38.9316	33.5406
34.4007	70.4883	21.3286
20.2451	35.4591	67.3438
18.4059	30.2155	43.514
33.1418	72.6978	35.4817
39.8459	47.0226	31.0595
18.4174	89.1553	30.707
9.16887	55.0027	20.1999
30.3973	89.4554	72.716
13.7784	52.8637	31.6437
23.2872	74.948	36.7791
36.1998	59.0694	19.7407
22.4131	49.4052	48.7585
13.5302	42.8406	35.0101
20.6783	94.732	30.4102
13.4268	46.9312	60.9958
14.974	29.0338	73.9686
22.8057	34.8803	125.858
21.5714	76.3028	25.7699
22.0356	47.0836	55.1211
17.9488	65.324	59.1958
32.0217	85.1997	67.3283
17.7964	51.1586	54.1606
25.0709	59.6029	59.8495
24.6974	55.8718	20.0308
10.494	116.078	53.5063
47.8413	83.4631	75.578
42.8587	74.5248	47.562
22.4795	114.524	68.7538
28.5055	60.0367	58.8884
21.263	79.5924	60.0181
17.5563	87.2347	84.4798
32.1694	80.519	49.3712
19.9451	73.1787	60.9867
21.0044	78.9744	59.5341
26.3599	87.9746	60.9843
33.6516	84.0853	65.9048
35.6897	72.326	37.4155
36.0065	68.7375	48.8187
36.8068	45.205	59.3248
28.9864	65.4761	65.4065
54.9622	66.8376	59.5823
31.6786	69.5061	82.7313
16.8803	57.4624	67.109
26.9191	68.1457	54.4249
27.0499	82.7379	70.3871
15.4277	66.078	52.8236
23.4245	93.569	60.6414
19.8387	107.296	69.5544
20.8247	92.4554	66.5612
19.4517	53.8372	49.73
34.1631	57.6499	71.1756
16.4121	60.7887	37.1708
28.0995	61.0659	40.3396
32.5256	52.0581	49.4184
24.9317	62.9068	79.0671
40.236	46.7453	53.1441
36.8833	61.3623	45.556
34.1173	108.714	71.8444
37.6242	60.5357	60.3132
41.2351	54.3367	64.6933
29.8701	56.4943	70.4647
24.5976	108.576	53.7809
32.6076	45.8435	21.1057
15.6229	80.9057	81.3529
47.5892	76.4198	44.9185
25.8861	63.6494	87.3123
25.325	114.212	22.7619
57.5574	70.619	66.2255
29.3901	70.4744	62.7053
21.7612	61.0726	46.5641
24.489	51.3259	53.6197
24.1736	37.7971	75.0665
22.1736	46.0212	73.2856
19.2749	38.0483	58.528
30.7033	63.7419	54.0116
37.0884	54.1011	37.7925
29.1293	52.4204	55.8207
12.9941	40.7947	59.9558
23.1389	57.6264	67.7081
38.4764	61.9089	53.5414
16.1087	65.1655	80.0054
20.0194	47.2704	62.5187
23.1085	60.7142	44.3952
23.3775	68.2992	47.1448
21.4692	64.7442	52.9221
18.5037	60.8496	153.731
25.9573	40.7134	75.9233
18.6631	49.1214	60.2934
21.007	68.4182	36.2697
32.397	53.1233	67.59
15.7989	40.6277	48.4017
32.9841	29.2715	103.877
24.5725	60.1425	48.0891
58.9273	55.5933	80.0309
26.5399	68.8455	46.1399
54.7898	22.6043	56.2135
30.2092	92.1504	56.3888
30.4713	49.0138	33.5886
31.0293	46.4523	30.1728
20.2718	26.0511	42.8231
47.5845	48.768	42.6708
21.6853	57.6415	76.4633
29.02	50.219	76.406
28.9786	52.6103	58.5082
29.8421	53.5746	23.682
72.9831	112.907	75.2728
26.1494	59.549	62.354
57.5875	57.2031	65.5112
36.8712	84.8705	45.9928
48.3205	52.8519	25.202
25.9702	71.8399	45.0864
55.5836	86.3588	66.1992
10.6544	67.9849	34.248
22.0668	60.4629	37.8056
24.677	48.5716	137.732
8.54159	50.3256	60.7424
30.0194	93.286	38.9673
29.5785	63.2243	77.5155
12.7435	54.1058	60.3688
32.5085	87.958	46.9994
16.5336	69.5786	75.5533
25.9304	64.6531	72.6309
25.3429	81.9767	29.9745
101.494	74.9469	80.0527
112.761	65.2675	75.0982
100.961	61.7622	68.6921
17.0308	56.5309	72.1342
23.0479	66.9262	60.2838
14.9087	54.8224	151.693
19.5461	61.2646	40.1245
19.0607	68.3976	47.0165
20.2116	59.6102	37.0603
35.0987	57.2087	47.3275
17.8736	70.7306	26.4769
33.4579	77.311	70.0384
14.657	58.5307	23.3503
31.1887	67.6974	29.4659
20.4314	40.9157	40.4225
39.2507	86.1753	19.2377
30.026	67.0337	40.9314
25.1461	81.6127	41.902
34.6145	100.363	30.6299
14.2831	78.3968	126.767
23.4837	76.5532	19.3925
21.4209	68.7809	77.1822
24.7165	51.4513	65.9344
23.5617	82.9137	26.0654
22.874	82.256	60.0432
20.2693	73.053	76.3202
25.9796	70.205	34.5989
28.6468	74.2126	50.0196
30.4209	46.8086	89.6384
12.4276	51.0529	29.6718
19.8355	80.742	35.1381
43.6602	42.2644	47.5168
22.5064	49.4311	37.3922
13.0168	58.077	40.4263
18.443	54.0286	106.451
23.5591	47.4631	112.287
23.7884	67.7444	131.979
76.0708	99.8372	101.382
16.3501	65.1935	39.1224
9.29185	131.606	62.7565
13.0999	126.271	43.059
85.6939	50.5368	55.6274
15.3329	55.2069	90.5545
23.8169	167.421	33.5775
17.5499	68.1354	57.8644
15.0529	58.4388	35.9946
31.626	89.5307	77.1991
44.5255	48.341	51.3131
20.2112	29.496	27.9076
18.6552	50.1943	47.3894
15.0939	57.9162	42.1175
14.9643	40.0685	64.6238
20.0022	32.1426	31.1366
29.5651	36.8687	39.8338
22.0335	33.8393	50.2547
15.717	37.6958	36.5625
28.9692	101.899	74.7594
30.7803	13.957	50.6596
16.1923	83.9943	37.5784
18.0133	84.507	30.0317
15.6064	53.1286	32.5256
26.9742	54.8745	92.6293
17.2337	60.7594	65.4606
14.4074	34.0509	32.7946
29.746	42.1745	27.8482
11.2564	57.4712	45.8748
4.76423	59.7797	40.6282
14.0653	47.9989	57.9616
19.107	40.2104	90.5657
5.92458	41.6856	82.4152
16.004	22.2048	70.8661
14.4947	24.3341	93.4237
3.98163	53.733	59.8576
8.58594	52.1136	55.6069
4.21767	29.083	47.2003
13.9071	63.7028	56.2889
13.8713	56.7934	46.4979
48.354	27.3916	57.9925
8.80278	84.4678	60.2406
9.46843	33.9099	24.2783
10.7885	57.8771	45.2151
10.7637	72.436	67.6866
8.92294	45.4379	57.2782
48.1284	77.2648	72.8285
12.5777	56.525	67.6436
6.55869	39.6473	35.4683
15.3293	41.9702	53.1051
10.2091	84.2533	53.6453
14.0365	81.1874	35.1247
4.34326	71.0721	43.0103
10.2672	33.0325	44.0561
9.97839	40.3525	54.5511
12.4926	45.7773	66.8673
16.1342	43.7709	49.9933
12.8285	33.6293	81.02
28.8612	23.7352	33.4183
11.7201	35.134	41.5801
15.705	58.7794	34.8703
6.07842	69.7969	39.7363
6.54936	51.9926	53.2434
11.977	36.7129	47.9628
3.7725	8.92057	39.753
7.01982	47.914	59.8604
6.36453	85.0298	115.025
14.1698	83.5082	28.7141
15.847	58.21	45.3183
3.13759	50.8981	30.1424
7.03551	53.8277	41.8082
9.80748	24.404	20.3527
6.57254	92.5725	26.9592
24.3399	56.4562	37.0445
16.7651	68.7848	37.4995
3.40331	55.2812	20.3665
8.42544	51.3043	90.365
18.7597	79.3647	40.312
14.1634	57.2911	60.5422
7.65968	31.2204	18.4015
6.2822	52.7967	36.1269
8.04812	56.1297	94.596
6.1796	61.3029	92.0971
4.46661	68.9216	34.2965
13.146	45.6443	48.4887
21.9552	33.2019	46.8881
13.9088	40.6263	56.5802
10.9699	50.5901	78.9309
5.8703	147.195	32.5529
7.04357	48.2484	74.0616
5.83617	55.9016	57.8216
33.756	63.3595	20.0824
9.16125	51.5393	40.4983
9.97245	54.591	27.3199
12.6466	72.7079	79.5895
11.4812	66.9644	30.723
7.3214	47.9952	62.562
16.4277	51.0109	52.7365
13.1888	88.2307	53.8248
15.937	88.7887	55.1473
16.4643	29.761	23.3112
6.84432	46.3929	43.5481
11.1952	55.3905	27.8442
8.83196	70.5282	41.936
6.07041	76.5173	24.4916
9.38694	82.3782	32.8299
9.46568	77.9168	43.108
6.1178	54.5737	35.9241
6.01329	64.4889	37.2757
13.0736	36.9285	39.1453
13.9738	67.0917	33.0345
11.9936	55.3678	36.7028
8.54437	45.8655	36.862
14.9929	91.9289	41.1314
16.5809	64.3244	44.5382
12.9996	73.3628	52.3687
12.517	83.9934	38.6614
8.90733	66.5001	64.5228
9.79769	59.0926	35.7837
31.0843	75.1353	33.0046
12.8048	51.6411	35.3051
6.16359	73.2055	65.7188
23.7323	60.2941	30.006
9.57716	83.5523	28.0346
22.2947	77.3745	68.6428
14.6202	65.9661	55.1075
11.5075	84.3837	44.8243
11.2392	49.2764	12.1652
15.1297	54.737	49.0309
27.1713	51.6059	40.6921
10.8728	29.2723	30.7146
15.9708	31.2663	48.8643
24.3879	56.6145	43.2291
19.8997	54.8962	50.3694
24.7341	64.3296	71.8789
8.60709	71.3613	38.5215
8.2517	26.4236	53.5063
9.55143	73.2244	36.7945
17.4003	49.3863	84.2504
16.8196	70.5865	52.5019
9.05979	58.9905	38.3574
16.2814	49.9626	31.0618
9.43291	65.6547	61.621
13.0737	47.706	88.0248
19.6651	42.3645	51.6091
18.0032	64.8911	33.4357
18.0264	82.9577	87.5991
13.0801	54.1459	72.6671
10.2092	61.2529	38.7117
13.1373	119.592	16.4761
10.7828	45.3972	56.4269
8.14346	51.6613	24.0072
13.619	46.6999	49.5687
11.4353	38.8932	62.043
13.1489	37.7075	45.7513
14.1679	80.9443	49.4804
16.8088	37.5857	40.6337
16.0436	61.5028	59.6195
9.90352	49.2537	67.2158
17.0448	102.802	41.2616
10.2148	105.594	64.8582
19.4198	48.727	49.2393
17.1572	69.1684	23.6362
16.164	71.354	83.3997
7.40361	92.9907	48.878
9.96395	41.3984	90.5242
12.3221	39.7038	44.6024
8.53916	50.64	36.727
10.8272	50.1605	80.0116
17.8341	59.8331	44.3076
18.1318	50.1989	88.1785
14.7953	45.7261	61.2909
9.94809	56.6382	20.5933
11.8574	51.0934	28.1376
9.42049	82.4579	74.0206
13.1697	60.4917	41.7479
9.71245	81.9019	69.0332
19.3174	38.9372	61.2061
34.4868	67.6304	63.4077
16.8555	88.9286	35.7843
16.3931	73.7465	29.7542
10.1513	43.268	44.3118
23.0784	82.6875	60.4581
18.2461	49.8936	39.2995
13.9912	68.927	93.0615
16.8011	68.1186	36.9679
23.8604	64.5783	69.6119
17.6893	81.3166	45.9436
19.5125	56.0861	33.4348
13.2182	89.269	29.5923
42.2959	79.8103	44.0308
21.4262	57.3451	73.8537
23.5134	66.1911	62.2657
13.8807	47.4482	36.2485
32.0216	29.2732	34.679
13.956	51.8221	32.5107
17.5107	54.9564	58.9778
10.9832	53.9447	43.4588
7.20863	29.0955	39.2139
16.7988	37.1284	79.0445
16.6088	43.5405	76.5032
43.0635	75.6029	61.7036
12.8528	42.9767	77.5236
38.1174	70.2988	65.6193
9.5928	51.5338	55.3371
12.4516	56.1027	15.9457
19.9122	80.2315	74.6491
16.5928	62.3276	53.8008
15.5032	71.9019	57.2008
26.1357	61.6308	45.6419
21.6309	81.6839	53.5752
17.1246	36.7922	58.9384
18.6081	39.7531	44.3831
12.9683	74.234	28.0127
13.5908	52.3626	73.2708
15.6681	92.5271	48.115
14.9395	74.4637	55.8931
18.4293	50.2931	49.5763
11.5297	76.7682	44.4764
11.3842	68.5374	22.4867
12.7028	71.6693	24.4547
20.7911	83.439	19.2738
13.4946	80.6943	58.1632
14.897	50.3301	45.7676
18.5736	67.2127	36.5969
15.0784	89.4803	33.1072
19.8472	79.739	59.7781
13.6539	78.6004	45.1821
17.9087	62.4974	32.4011
28.6038	30.1558	37.3357
15.3095	110.823	61.342
15.2568	57.1396	22.3383
15.6544	57.5606	31.0458
18.6304	53.5425	47.6653
10.9271	50.638	36.055
15.4623	75.2085	58.0776
16.5393	54.5415	44.29
11.6948	44.4552	46.9606
24.888	72.7991	41.4372
27.2309	79.4064	82.71
13.3564	31.5987	59.4613
15.1511	130.878	34.395
23.1547	89.6095	50.1675
21.1215	86.6128	65.6144
9.11708	55.3499	81.0072
29.0888	46.5795	54.0645
14.5827	43.7698	46.0188
26.567	98.7001	42.7505
20.4085	61.2397	47.625
17.8236	83.588	61.0025
12.5091	44.8065	64.4035
24.4079	60.4908	41.2699
12.7788	75.6688	61.1662
17.1755	54.4125	43.6523
9.30106	49.7843	55.257
22.61	62.5306	29.5571
19.7321	82.3681	56.1062
18.4252	57.9095	37.5111
12.6394	63.5293	26.7224
12.3792	44.9751	41.1032
19.0501	91.0609	35.0342
12.842	47.8135	41.4033
23.5331	70.5587	40.7752
9.90779	59.8309	54.1435
34.5199	31.268	84.6222
11.3167	46.9716	54.3541
17.5766	91.2193	66.5311
13.4519	98.5956	74.7143
15.0217	80.8281	26.0175
43.9878	43.7553	19.7385
14.6894	97.2114	37.5737
14.1825	92.3933	60.7417
25.6276	83.3729	69.024
35.4294	87.5039	52.9889
10.962	56.624	42.6645
12.4426	48.0628	55.7376
14.9513	76.1109	77.3679
15.1109	84.7261	57.4811
23.5718	61.3203	55.517
23.8223	70.9705	32.6974
14.5914	62.567	75.5541
14.3692	57.747	31.3234
13.5549	81.38	46.88
15.6859	81.6412	55.3324
17.2379	82.5858	66.4083
13.6251	92.5211	37.9935
13.3773	80.9155	36.2568
12.2797	39.4629	68.7188
17.573	73.5902	28.2878
14.474	67.2884	33.8102
13.6278	36.7806	55.6666
5.70316	34.8371	35.0895
13.4101	45.6287	25.6281
13.6877	104.663	43.7006
12.73	100.021	46.9669
13.71	142.61	29.5911
11.3439	31.4985	33.9899
9.1295	41.1841	69.7788
4.85967	62.1561	30.5412
7.14224	76.3198	58.5893
24.4769	60.716	33.4035
27.4284	45.5016	29.421
7.81021	64.0825	59.9781
14.3334	12.3936	50.1336
19.4257	58.9763	56.0293
22.9536	35.656	31.7886
22.8618	56.0455	55.0836
17.4068	63.2401	27.6586
12.1093	50.1334	38.5578
26.9371	51.0247	88.3611
17.6619	39.3773	58.0313
18.7762	50.5257	121.089
14.3065	32.8849	110.475
20.432	62.3018	30.8865
10.3582	43.8357	42.8481
11.9752	41.5496	26.7465
10.466	57.4598	144.181
13.0969	49.0095	40.9881
17.6328	66.3008	34.2008
10.5643	35.1068	57.0387
26.0344	62.8374	50.4565
14.4519	53.8883	33.7946
14.3237	29.5461	46.7034
11.891	82.52	54.1656
14.3606	57.6652	49.6651
8.98742	40.8465	49.4523
14.1833	25.948	38.8934
13.0223	59.6019	65.617
15.1005	60.6416	51.1728
8.22561	61.4622	47.9335
18.8585	59.8408	51.8951
16.9423	28.7462	68.3543
16.0502	62.6401	70.5331
14.0398	70.6993	70.6988
7.67394	58.1033	83.2836
13.2219	44.1283	46.1334
5.2915	30.432	112.714
13.6115	51.6638	94.9871
9.63403	49.0869	60.6647
19.7095	64.8369	65.5906
9.39912	69.6784	65.7876
13.3399	81.2382	43.8237
13.4264	72.5911	43.1531
13.504	93.0511	107.088
34.232	47.3269	48.5572
53.0337	38.1556	66.2788
7.08436	74.5201	30.7033
6.08965	50.2176	24.5401
5.74756	94.9958	23.7252
7.79767	94.0914	34.9846
11.4758	65.2601	43.1873
10.9321	55.9449	80.9114
16.568	80.03	54.4955
15.3881	43.2014	38.0524
27.6598	35.0267	55.1947
14.0527	93.4689	48.5065
14.3964	101.259	84.4446
11.1128	68.7349	61.8193
15.4464	29.5612	48.463
14.7668	84.5174	85.1956
11.8992	76.5742	60.9392
13.0023	81.4229	48.3728
19.3097	67.969	35.8547
15.3006	66.3006	89.6813
10.1486	76.8806	38.0023
16.223	57.7324	38.6594
15.4878	53.1915	38.7791
17.3099	66.2511	59.6087
19.9127	54.4672	56.9485
12.2865	69.3775	43.5797
17.185	19.3739	59.2723
9.81137	74.2426	40.2615
13.0724	78.7022	32.313
22.1234	33.2867	28.5166
16.0727	66.5746	55.588
14.2118	51.4011	53.7474
9.94229	40.0281	34.6478
14.5355	63.5064	35.1405
16.8682	60.1459	64.0256
20.8867	83.28	71.6175
16.6899	72.3449	25.809
10.6192	65.495	72.618
11.7265	49.5841	54.1981
12.48	85.9315	53.1014
12.1727	89.5779	50.7125
13.011	63.5161	66.8535
15.3404	74.7783	38.2662
22.2327	79.3241	60.5446
20.4489	83.5977	55.81
10.8887	90.0335	40.8157
19.1702	95.3653	56.9612
15.3807	94.5341	58.003
16.2072	105.698	50.0731
19.5667	69.2998	80.6439
17.8328	36.9507	92.3965
17.3188	79.5021	73.7887
15.6139	69.6075	71.4916
10.5671	86.0704	52.8753
11.7186	104.518	70.0498
15.8394	61.9243	85.7206
16.1521	38.4405	66.2549
9.61574	61.6792	48.9237
12.7041	56	68.3543
9.12114	66.1623	64.2161
22.5321	97.6395	52.1751
10.5981	74.0339	65.5378
12.049	50.9918	27.8724
13.5532	76.2767	50.1377
16.3018	59.3393	142.267
15.4715	54.9795	33.4897
12.6001	36.6926	55.4049
14.9269	39.5719	53.2387
14.3823	53.5942	57.2415
14.8113	52.5285	63.5067
14.2891	42.9866	65.3722
12.4579	99.3037	93.7981
7.75141	68.8639	78.3664
18.5953	30.5696	29.9799
19.058	38.0263	60.0919
11.3211	30.1877	40.4161
14.1754	56.0163	40.0782
6.97458	94.4502	69.3647
17.6042	80.7808	74.0279
23.1175	49.3177	36.7539
7.47652	41.3244	59.6646
19.9983	51.1435	74.0268
17.2532	26.1359	31.039
11.3804	42.5412	30.9376
18.2721	50.3283	69.2606
20.6376	51.9285	97.3364
14.4175	30.8913	46.0371
17.123	69.8246	60.2423
15.0643	86.9432	28.9244
12.591	36.5025	45.2798
16.4763	96.1089	60.0834
18.0664	50.3769	67.8259
9.36384	32.9237	77.3676
23.2758	55.6234	76.9349
21.7111	93.9467	27.5673
24.8088	47.2571	51.5504
15.1403	33.7652	37.9853
20.854	72.4854	41.0397
22.0796	45.3799	59.2168
22.455	88.3904	45.3945
17.6339	51.7193	27.2371
18.2413	49.1492	53.4586
16.2345	64.4169	65.7585
17.4866	40.4261	40.3801
10.3855	63.8848	30.7184
23.8509	52.3557	56.5719
19.4561	45.1948	111.136
15.4926	44.805	54.6192
10.05	41.7541	66.2286
23.4198	49.7655	34.5799
15.1536	39.1151	55.1497
11.5546	60.7997	42.0312
11.6689	30.3143	80.3097
20.2099	49.4525	102.865
21.6624	27.5412	55.7358
14.149	43.0033	58.4967
16.5997	42.6736	59.2759
16.5306	37.4062	54.2223
9.27598	91.9727	51.4334
15.1693	63.0016	40.6751
10.7175	25.537	53.5062
13.2532	46.1903	34.07
12.5387	64.5331	63.6244
9.9409	48.074	58.6225
18.2271	80.5235	92.6452
19.2554	36.7587	56.2879
10.182	75.502	36.9337
11.3353	53.733	58.8938
13.7182	56.2499	67.377
14.8292	48.5453	62.6701
25.5729	43.1928	62.1477
12.4694	49.4923	71.1107
10.9582	58.7195	116.89
13.2491	47.6369	112.425
12.6729	66.1187	69.2408
12.9558	52.9604	50.2507
15.3747	63.213	52.2063
20.4824	62.4601	40.7515
8.0724	73.4393	135.564
21.9186	15.2417	111.837
21.1848	35.999	47.6878
11.4883	44.4113	33.0851
7.1651	42.8469	55.7733
26.1055	73.3005	50.1837
36.4728	40.7911	66.0859
20.9272	58.7294	47.8968
18.4535	38.1301	41.5293
34.1261	46.2966	41.8752
16.5632	39.298	101.534
24.4889	73.5895	53.1749
12.5256	51.4966	58.2501
6.85551	71.3529	101.388
11.9508	61.6206	71.8825
29.5905	32.354	48.2968
11.8208	81	42.0158
29.9659	42.1496	34.6185
13.9755	29.0694	46.3811
37.0838	53.9176	69.2644
21.1065	44.603	81.347
8.94035	39.9051	58.5236
12.3859	49.6949	132.694
13.2806	71.8908	45.6296
15.6964	32.9826	31.3037
13.3904	31.2049	23.0164
14.5992	59.8141	36.3866
14.7592	37.6556	34.6376
24.0789	40.986	31.509
12.3676	55.2496	27.2995
16.1815	37.2011	91.6097
32.1298	47.5611	62.2804
8.83122	35.8832	25.0851
17.4339	73.6089	37.2873
22.3057	31.8208	63.4087
8.33813	51.3667	50.2375
12.9323	36.9214	75.6125
19.237	64.8317	27.2037
42.254	82.0625	114.792
16.164	40.2398	74.6929
8.00411	58.4239	88.4968
23.3869	49.3599	51.0137
9.82415	54.4672	29.3612
9.69563	44.3918	35.9354
13.1805	52.4105	47.418
15.4648	51.5987	50.203
12.1115	44.987	55.7919
25.3071	72.9071	59.061
28.0193	66.8605	52.0087
14.4038	64.1062	70.8914
9.02015	36.8211	87.5039
36.8459	84.1325	90.8376
38.2458	81.0474	52.3938
44.938	59.3694	45.499
20.7752	83.4965	41.9657
15.879	75.5857	45.8526
28.1877	74.4338	68.9548
22.3315	92.5009	43.7527
17.3362	65.5055	23.6288
24.3588	58.2428	56.9985
19.2765	79.7337	46.0043
16.9588	58.193	50.0186
51.9441	68.0078	45.3157
15.9734	78.0389	37.4215
19.2819	46.2215	50.6552
30.0874	82.1517	45.1287
34.3552	63.4581	56.5449
16.5826	48.5937	38.5949
18.1212	70.7241	115.859
40.7512	56.7043	41.4097
25.7541	62.6082	59.2844
31.1473	92.0407	50.0829
17.8015	55.7931	93.1395
33.2945	100.654	64.9138
8.15111	70.541	55.7936
11.5269	43.182	92.5779
10.5026	65.685	53.176
34.9483	72.1943	113.124
18.9362	58.689	50.8747
17.2335	63.6461	99.5943
21.1423	71.564	37.1056
43.4293	140.728	85.0137
25.7155	45.0964	106.312
35.2547	80.8404	23.1206
31.9775	47.4301	38.5698
17.3584	67.194	76.1881
25.3369	41.1448	57.7427
34.371	69.0398	53.5613
8.28017	62.7026	79.9278
34.4774	53.6545	65.1752
28.3383	71.6705	60.4479
23.0352	48.2943	37.0769
34.9958	72.7977	81.892
43.3257	72.8808	63.1397
31.9059	47.3859	62.2632
10.1332	60.3989	62.5319
15.573	74.1052	46.4892
16.0234	46.2127	46.8356
17.937	97.6095	74.3287
23.5059	66.7363	114.222
11.6536	65.3724	33.3676
18.0886	53.9751	130.509
19.308	46.7893	46.7929
26.9633	27.1887	61.1587
13.4722	69.8151	49.6528
20.4647	70.0775	58.2769
12.5416	65.7656	22.6875
30.8335	48.6404	21.4991
19.4494	93.5115	46.9397
20.7802	43.5522	37.4557
60.5278	64.0213	30.1306
14.2637	79.0007	53.6858
19.1433	68.7753	30.3778
21.6542	73.8826	28.2106
18.9313	50.9615	63.4563
13.4044	66.0779	50.7181
9.42809	66.4453	66.5303
50.9246	46.4475	76.0373
21.7211	56.8958	46.1575
21.0638	49.5165	68.0094
9.10855	49.1214	58.3999
20.722	67.8663	38.1822
13.1314	83.2646	54.3693
20.7658	48.3111	31.1938
23.8798	57.7448	27.3837
41.9234	68.1252	76.411
15.7604	78.2968	49.6883
18.6196	55.4629	45.2398
23.3129	46.2728	52.5877
39.6491	77.426	56.4152
26.0095	63.7301	31.2079
47.5246	25.5504	28.165
16.6071	67.5778	56.8515
11.5573	55.4438	74.9519
31.6384	28.7957	72.5486
17.7083	63.9304	43.1678
47.878	72.1898	45.5891
28.7005	46.8862	33.5138
20.3104	67.8902	62.7195
33.8462	57.015	81.0263
33.7496	83.5305	75.021
30.6847	57.0026	66.0236
14.4578	61.3281	143.057
66.0774	64.8829	57.4041
48.5834	86.9638	54.4205
16.7214	64.808	82.4281
18.3596	76.0308	113.079
25.845	100.488	47.7664
31.2277	59.9996	75.3175
61.5181	87.4883	43.8174
27.2469	33.4824	35.4758
18.0287	111.168	51.0639
53.9308	58.8101	37.1771
22.8528	112.138	82.1964
22.5977	76.2086	60.2134
13.0723	45.3628	87.6959
16.6017	44.2909	76.9861
19.8849	33.6547	86.2922
18.1943	60.8163	55.4996
16.3052	55.2056	79.1882
11.1553	53.3786	90.186
71.9626	27.6569	62.064
19.1417	52.5548	37.0333
17.5306	56.8285	110.712
33.3199	82.568	58.5379
23.817	44.8206	85.5508
6.19216	50.2077	53.6183
66.8757	61.9925	50.4904
19.1941	53.3117	85.3764
28.8673	38.9288	39.8518
17.0634	61.7229	34.7065
17.737	56.6653	74.2114
23.8393	56.9781	74.1123
18.917	42.3186	72.6492
18.6819	49.74	23.6272
16.8608	60.8426	35.0752
34.011	36.5925	39.2026
10.0131	60.1067	66.5153
17.2519	62.7127	37.6155
22.4939	35.248	32.9192
37.0556	20.0109	45.325
19.2523	65.2333	38.5353
31.5694	73.9919	28.2887
32.857	57.6646	71.2564
15.4617	75.9406	25.4931
31.3826	24.909	32.5271
23.4196	67.7225	68.585
10.842	51.6429	75.5648
27.1144	22.3258	65.9751
24.879	43.1404	71.4987
23.4671	64.812	25.6281
11.4219	44.2811	90.5442
16.4039	60.2727	30.4702
17.8088	60.6612	78.8467
15.1403	80.5979	76.8761
23.2315	43.3472	35.9444
16.5459	40.5131	62.5101
17.3312	75.0572	36.4788
24.7722	31.2727	41.1682
10.83	102.395	127.678
15.9349	71.4394	59.809
19.491	72.2343	33.96
30.5007	57.8401	32.8186
27.5334	75.799	51.9131
29.9959	53.551	77.4841
16.6624	60.2785	43.1057
16.2722	61.2513	39.229
15.7185	88.2673	40.2281
23.2823	32.3845	40.7245
82.0685	37.3329	72.7396
16.8543	43.4114	44.8941
10.2339	24.7097	30.6241
19.1062	68.6774	57.4497
12.7204	13.6249	45.3012
10.9878	39.3098	52.8119
27.7995	45.4455	80.4802
10.7587	54.4386	62.7222
19.7626	73.8541	80.6085
12.2987	22.6061	70.4146
22.8074	40.6425	50.0246
27.626	58.012	42.6252
22.4172	49.7687	144.18
18.0548	44.1103	53.2946
12.6296	55.614	49.9432
14.1586	52.105	25.0016
13.3883	39.6043	50.2044
23.7606	24.3625	35.4334
17.0832	42.42	28.3425
8.87775	46.0272	35.1994
19.7868	28.4616	39.8002
21.6745	45.1494	30.7635
24.6374	50.7006	120.506
11.0928	51.9344	60.9758
12.6877	17.5405	18.1518
19.9048	108.823	52.3697
16.6292	31.7586	32.8116
25.9596	34.3408	58.1151
12.7819	56.7406	39.9125
10.5657	58.2195	66.8593
14.5499	54.8688	53.9885
16.5587	96.7939	37.9424
14.2918	109.05	74.6989
28.8909	72.1419	37.7434
24.3832	107.438	49.5853
9.82287	39.8953	50.9962
15.7574	57.9969	62.0812
17.1134	68.038	26.6326
25.568	76.431	59.5683
27.6387	52.6074	36.8528
11.9839	84.654	25.7898
12.3903	90.9461	54.9604
11.5331	64.4079	37.9329
8.3471	44.9532	87.4529
12.5131	51.8423	45.0188
9.60797	74.9485	44.8978
34.7525	57.7979	55.4183
8.78254	72.3686	51.6549
18.6613	31.9578	51.8127
14.2387	73.4293	61.0599
25.0034	27.0303	56.3828
12.8042	71.5085	75.0103
33.4146	80.0683	52.2051
22.3692	45.7564	85.6581
21.9487	45.2967	81.1192
10.4506	94.4828	53.4176
28.9813	52.8687	46.0627
58.842	84.2381	47.9145
17.6284	74.3765	27.8053
24.2636	53.1317	59.3838
13.1126	80.8304	79.4987
9.23203	57.613	87.6641
22.6916	41.3843	18.0195
18.5813	84.56	40.1516
21.2205	79.8662	60.3308
17.4803	44.3168	46.6487
43.4717	77.4938	46.0583
44.1198	33.0076	46.94
16.4095	92.5597	52.4914
16.602	73.0475	59.2151
24.2036	67.4006	24.1739
29.7141	49.4641	66.0471
27.1944	84.1744	37.1862
20.7494	44.0979	58.5659
17.0351	90.4768	45.5415
22.0815	62.4746	34.8941
18.739	71.0359	32.8884
16.175	73.3873	82.6033
22.4968	56.6789	60.1333
15.9132	52.8162	40.5267
25.7715	40.3719	65.8969
26.6423	59.5963	22.0207
16.8678	64.5908	30.0423
20.7471	87.0782	37.5849
30.217	74.7523	49.0254
89.5416	48.8325	23.2152
15.5566	71.7586	44.1713
21.07	121.227	44.082
15.5655	79.7567	52.1621
10.5398	59.3634	35.7833
19.4015	55.8495	38.2478
27.8834	55.847	34.7762
65.4131	97.0627	52.0305
29.4168	65.7414	37.5322
18.6346	55.1646	73.0813
59.3646	82.1096	24.0899
27.5624	39.5781	35.5694
21.3498	77.1259	34.8514
28.5999	77.6788	14.5532
16.4267	32.8189	41.4541
29.3106	64.5515	26.2253
57.9709	75.5268	62.0057
21.6926	56.2347	67.6638
46.317	77.8696	39.0006
22.4685	75.365	38.8606
12.1809	57.7458	55.3519
14.2322	62.015	64.6153
34.1602	52.3985	60.0534
15.1014	56.9885	40.1824
51.1201	91.7654	67.9169
23.3309	111.538	50.9524
21.2788	38.3524	60.8115
60.85	68.1613	54.35
31.8056	61.5749	47.1714
18.3447	81.2464	49.5604
28.5043	75.928	79.7781
33.993	63.7793	74.1295
30.1754	59.3467	36.239
18.4877	68.6589	39.003
17.775	54.5541	44.6744
22.8339	58.5453	43.5089
26.4567	58.8098	48.516
24.1917	56.438	46.4302
35.1305	49.2926	52.0077
22.241	38.4509	35.3287
26.6222	47.0298	44.9026
17.5338	20.367	25.6733
67.3447	42.3263	40.1491
38.8858	47.2536	66.0172
16.9677	40.5602	59.1982
14.8124	8.97982	56.449
21.611	38.3456	60.473
26.5126	66.4267	32.0254
11.6247	46.2119	29.7294
24.9256	61.4401	38.0409
30.5789	35.5885	76.0971
21.456	46.0711	57.5933
38.9776	40.2246	77.2332
31.5097	17.8359	63.5076
87.3574	39.1441	51.6362
19.8616	37.5507	43.8144
50.5416	62.4703	20.4623
38.5618	35.938	20.4013
15.8788	50.4587	61.6305
36.6831	54.0218	46.6783
29.2648	38.2281	28.4896
37.8729	62.0071	78.4944
24.7318	50.0937	66.8341
29.9221	60.9979	20.944
20.0032	47.4658	80.1232
35.229	61.039	49.8058
29.0278	53.148	47.6549
26.3114	67.5603	37.8833
20.223	58.5512	18.0623
26.344	48.0291	59.1047
66.0693	55.4818	36.5042
44.2855	17.4774	49.9522
31.1027	65.6888	45.2921
26.7064	45.1646	90.9638
15.5501	78.0016	40.3625
84.3209	28.9529	43.2489
31.6993	58.2844	20.5073
25.674	47.2459	35.6669
20.5069	60.7392	67.9452
26.7664	54.5867	38.7876
16.8779	62.0476	24.1988
40.1161	34.392	41.2253
44.2965	28.8935	49.5992
16.9262	58.609	57.5343
23.6173	54.3905	19.5902
49.8993	63.5359	69.8381
41.1334	59.5667	34.1065
28.8734	44.9686	44.6112
24.1369	48.6998	40.2309
22.9984	89.8652	41.7707
22.8059	62.7484	46.8747
23.3812	65.2964	54.975
20.5084	81.4786	96.6664
19.777	51.908	63.2783
21.6675	104.45	50.3585
24.3225	27.1103	32.2864
15.0614	41.7851	50.1972
19.8725	72.0128	25.2578
15.7015	137.712	37.5856
30.8262	93.1413	46.2305
18.3944	80.2784	84.471
23.4905	74.0658	40.4601
56.3747	40.6276	37.2639
19.4709	67.5052	17.2053
23.5687	44.2902	24.6408
27.2669	95.6535	81.3322
18.5015	59.718	38.459
19.6651	45.0855	22.3012
30.7946	37.3703	43.648
17.6165	74.7696	57.3523
34.2225	65.5019	42.4246
18.1659	44.9719	53.2719
29.4927	60.8005	54.925
24.6616	71.8072	31.5182
29.7064	70.237	51.5966
24.7465	43.8106	31.1287
24.4243	68.93	32.7549
26.1604	82.1549	41.638
22.7155	48.911	53.8741
26.6955	99.6299	60.1736
20.739	77.1417	33.7849
30.4061	91.6607	40.1139
24.3618	79.2434	34.6274
47.3161	40.4482	41.2254
26.6991	56.8556	49.1057
26.1294	104.428	49.2865
23.7663	67.8553	45.6657
26.2014	72.4839	42.09
24.7429	61.437	73.2298
29.6107	40.4748	16.3032
19.9268	57.6395	84.536
16.9512	37.7703	41.3621
38.1567	78.5609	28.8873
48.5206	65.0566	28.8441
44.3063	74.0541	55.375
32.1068	56.1609	36.3724
21.4815	104.76	37.4847
17.1587	45.9327	48.3634
21.9654	84.8336	45.7733
27.6801	37.7327	37.0424
29.76	41.1781	43.4895
30.5998	48.3759	39.241
31.6134	72.9481	45.5959
14.736	34.5012	27.1155
17.9827	55.8232	58.2839
31.4319	45.5929	50.5368
20.8464	58.7358	45.8449
22.3672	54.2507	31.1958
26.0463	72.7964	46.9574
31.9888	35.8067	36.8619
17.9908	58.2462	27.7429
20.9543	68.2213	49.9236
23.4173	63.5995	36.8573
17.6024	47.2677	61.0888
19.3669	55.1396	27.5361
30.0364	62.0873	28.1105
21.9047	76.2403	68.993
19.4024	68.8524	65.0368
14.6422	57.8493	42.8039
14.7353	28.2986	30.2592
21.2346	49.0505	59.0255
28.1802	102.444	70.3831
12.4658	60.2287	61.7888
19.6216	33.1934	55.0107
23.7448	67.1585	15.7927
14.9607	59.675	61.1195
17.9373	55.395	31.4508
15.868	93.131	27.5137
27.6462	54.4877	40.5943
12.5826	82.4104	28.7206
18.1334	51.3045	64.6855
31.3257	72.9464	49.0859
40.5919	55.8647	28.5372
16.176	70.9524	37.031
33.775	87.2581	58.9179
15.8357	69.134	45.3422
10.9249	69.9896	67.6999
31.2593	52.6744	41.5514
14.1663	77.7889	34.4496
43.0445	60.961	46.5536
80.5315	83.6783	80.6527
20.4101	85.7417	51.2952
7.96055	77.4861	53.4466
13.4694	50.619	72.8204
13.0477	95.2735	21.2194
6.4272	91.8608	39.1189
6	59.2983	46.4165
18.4187	77.9538	44.506
16.8524	45.8275	38.7383
11.0355	58.8353	23.3172
7.41126	68.3787	28.4403
5.88928	52.9703	59.8402
16.3373	64.8835	28.2004
27.3069	75.2683	30.0193
11.9956	70.3959	35.5345
11.2558	59.4903	78.335
16.8805	55.5985	26.0886
20.5993	68.2971	41.8526
18.5888	79.7484	44.0458
15.3625	37.689	40.1724
14.7251	49.8289	39.7682
11.7421	55.1193	37.4516
13.8268	31.8193	28.4504
19.7115	50.8664	52.5472
24.1755	39.077	142.15
11.4036	58.0055	46.1095
9.07333	54.0557	94.1941
13.5462	59.9218	50.6036
4.29598	53.8522	37.0992
7.93512	49.1003	95.2348
9.42767	37.789	38.0466
10.9885	38.5202	53.6468
19.2985	40.4383	60.8044
12.8659	50.5173	15.8661
19.6573	35.4117	61.7024
14.0949	47.1117	33.9031
17.989	54.588	83.1965
20.1717	59.995	59.8117
13.0907	63.2575	24.0171
15.6706	59.5638	82.2347
20.5931	13.9687	136.891
29.2028	33.4163	61.6811
11.9426	34.0163	112.422
7.74919	28.6478	106.828
11.9869	27.3968	26.8517
25.2328	45.8908	32.9977
9.72486	21.2231	63.0697
4.42002	36.114	64.9624
9.80493	36.0409	44.6508
14.3017	26.8599	51.5784
15.191	39.2584	48.9018
4.6748	20.7094	35.2309
9.61762	54.7561	81.084
14.5774	26.0565	67.5262
26.6574	22.5465	93.9489
25.0448	67.4105	25.0034
19.5087	47.9809	41.3625
27.7113	63.0044	72.8985
12.6966	39.0507	31.9259
12.3371	67.2539	34.8908
17.374	39.9294	27.9894
25.7715	38.5149	65.4052
15.1014	40.9264	7.33061
18.9713	44.9886	55.0644
7.08745	14.9121	59.1081
13.0894	28.715	43.1228
19.7509	29.3408	37.2557
14.7644	50.5108	35.085
8.14725	23.9774	64.6165
16.3751	24.9409	50.8225
29.4114	48.9256	52.3469
24.8537	36.8144	86.7636
19.2151	56.8144	36.2387
11.0504	44.8475	26.2271
11.0521	73.9141	81.8144
11.631	42.8298	34.6482
45.4018	59.1227	22.03
30.5771	53.0881	76.832
10.2817	51.4027	37.4536
12.323	85.4807	42.0898
19.9895	49.7051	79.466
9.26709	34.7539	68.9749
22.3439	45.2646	87.3096
17.9432	52.06	28.2432
27.942	54.0091	24.2977
45.3903	73.1287	47.4705
15.8202	55.9963	44.2598
15.3779	42.4296	53.7626
25.7648	53.255	55.1673
12.7121	59.8007	50.497
9.55612	46.599	30.1437
24.188	46.277	94.2259
89.3415	64.7421	39.2512
26.0268	73.6233	75.1609
20.2052	27.7111	26.1203
13.4161	78.1121	20.0715
10.1421	49.6946	70.3584
17.5781	47.7377	35.0049
39.7412	33.5848	48.7002
16.3098	39.7123	75.0937
77.2119	32.236	38.2744
18.505	31.7422	38.2963
13.1059	63.6832	49.0633
16.124	61.0028	88.8343
14.8848	61.7824	73.5563
18.0191	81.2621	34.2862
33.4099	38.8553	43.224
19.3655	64.1352	105.843
16.2062	41.6996	32.5761
20.0783	83.1621	30.6117
19.4026	64.5926	35.0658
24.833	35.5588	45.1727
31.5926	53.6722	21.9495
8.72516	61.0576	42.9626
25.2506	57.6927	36.6381
23.855	92.7928	47.4797
26.581	44.8357	171.052
35.7672	96.4899	59.23
20.9467	47.3854	31.3641
14.3157	66.5295	37.2781
19.966	90.4287	54.0615
22.0743	55.5866	58.3085
30.191	91.5053	56.9392
37.1913	55.1357	64.0118
31.6633	100.179	29.3064
22.2589	44.0765	32.9339
33.2323	100.19	44.8235
26.0959	71.6222	35.3511
16.1596	48.5033	43.4178
19.4853	49.2921	36.934
27.9632	59.1695	42.0532
19.3729	53.5061	53.1044
17.9533	52.707	29.2308
33.338	67.1858	41.7395
12.7521	60.1977	33.9428
21.6618	48.7284	57.5673
22.4703	51.4052	75.3444
18.5504	90.368	34.2278
12.9743	61.588	33.911
41.9184	62.4161	75.2645
13.0347	45.1416	73.9441
45.0562	56.6122	39.6532
37.0735	70.6695	36.2618
33.8623	49.6295	85.1677
26.1635	52.0455	99.8738
27.6925	56.3595	42.9085
13.5814	37.7643	34.4495
15.1457	55.0999	38.753
40.2083	63.836	89.2012
24.1321	44.2524	44.2727
9.97374	83.6848	82.0076
15.497	70.6389	43.4022
30.196	55.4469	68.9041
15.3737	78.4397	61.0843
15.4394	37.9915	41.2215
42.2739	65.4615	54.8286
80.3614	61.3261	47.914
81.3202	77.4109	76.8524
93.2108	70.3335	14.592
11.5547	68.9494	89.0773
15.3179	51.1073	65.1162
26.9843	64.8393	74.1882
19.2844	75.7618	63.141
21.7309	42.6084	64.0144
51.3066	72.8237	65.6288
14.0096	63.7033	50.0295
41.1221	52.8786	34.5621
28.2141	50.5843	51.5293
15.1044	51.6819	42.8644
20.6608	62.4227	40.638
18.6647	48.0997	78.7921
11.1477	79.6618	69.1561
25.4803	64.802	31.3618
19.3575	54.7807	68.4079
22.089	81.4611	62.1102
13.4188	57.648	43.2399
35.0699	87.7538	50.5416
37.8573	52.8508	69.4952
57.2093	49.4148	56.7783
31.158	60.0477	76.8072
20.8881	47.4504	83.1228
29.7005	53.0015	39.5149
68.7114	57.2018	33.9291
19.838	62.8275	49.8993
23.4848	82.3824	48.7633
22.931	49.2845	40.2918
29.2879	61.4123	68.7604
34.5761	47.1408	49.3821
20.3651	67.1511	61.7737
14.2928	45.0122	24.2259
39.0919	45.5241	27.8454
29.1946	45.4889	42.4234
17.8614	69.986	30.5611
12.1611	80.3881	16.3883
28.6285	44.9514	29.113
15.2202	50.7876	16.1217
25.4896	55.9883	33.868
24.2891	46.5487	25.5813
39.1928	54.8631	42.374
20.237	56.3554	64.0441
27.2901	79.5055	48.7467
25.8627	99.8437	63.6347
18.726	44.4514	47.1233
47.3679	85.9699	68.1011
16.8572	36.6893	81.514
19.3892	55.4494	53.092
23.4301	59.1842	52.3492
14.7882	47.0379	81.4
15.7234	37.7616	38.148
53.7243	84.655	53.7786
78.5892	47.9298	62.5293
89.9969	126.307	76.4325
23.3322	31.3472	60.0058
16.086	47.1177	50.5366
39.4496	61.4623	66.4139
22.2138	38.3232	58.5785
69.1779	48.7998	43.4432
30.4281	56.4263	142.023
38.6344	75.2178	35.4262
51.6582	71.6673	37.2291
13.6227	38.7842	29.6106
41.4053	42.7543	91.5811
21.4333	65.2806	85.1177
11.1524	33.7584	37.7812
27.0056	32.4162	62.3089
26.0125	39.2084	41.6805
33.8302	38.888	37.2708
50.8933	40.7531	70.1608
26.4084	34.1215	32.4417
52.0744	40.903	29.7346
26.9455	33.065	46.2162
18.1624	44.7428	38.1213
40.7475	52.7276	56.0915
12.5517	69.8145	41.5271
21.8193	35.8768	58.1606
14.9191	37.2776	56.9857
38.3053	47.1822	44.3165
21.5951	58.0949	41.0156
12.386	41.1535	60.771
18.1353	66.4213	56.8435
17.9245	66.422	85.9506
40.1474	40.374	73.695
18.5043	75.9901	30.9834
33.6579	80.6363	35.1417
17.7525	75.4013	78.68
39.9164	84.051	27.3727
19.3401	43.2298	78.8421
20.6862	17.0861	47.5838
22.4665	36.5612	59.6176
25.1977	43.6611	76.7014
16.4252	71.2107	44.6852
28.8304	36.7307	57.4489
27.8509	37.0502	47.5226
25.8352	48.0332	87.9945
16.0062	46.4771	61.5681
18.4629	57.7537	30.0209
25.4535	72.959	53.444
13.1923	58.5583	67.478
18.9315	68.5152	20.1573
20.8187	71.2219	7.58907
13.878	38.9174	37.1704
28.8019	29.5728	93.4983
25.0018	27.896	38.5846
30.0643	53.5129	54.5311
17.0448	69.2084	29.9937
25.7088	35.5465	69.2454
24.363	55.0714	95.2948
39.0772	39.5606	57.8043
25.0427	51.3632	31.3098
17.7633	71.2579	46.4199
11.8746	57.6467	102.47
24.3118	75.7378	50.1142
21.8631	53.5809	50.8019
58.079	42.6573	40.251
23.7468	51.0619	25.7311
22.2173	81.2461	50.4358
43.0215	68.6628	45.1876
26.1834	55.8541	73.9914
20.9003	55.2132	39.0102
51.962	54.6948	29.8149
24.9472	61.0576	74.9531
43.7731	51.3968	36.023
18.3247	58.9947	67.2573
23.608	50.1186	37.5984
15.3831	39.9447	65.7294
19.267	55.2314	40.0913
20.4959	42.7707	33.0059
17.9376	43.2699	36.7347
28.9556	50.1145	33.8007
25.5608	86.8406	47.5576
16.1537	56.9344	47.9311
27.1779	45.3189	34.0312
19.9363	66.3348	83.5404
17.0738	80.6805	51.8114
17.9594	43.9744	58.1827
27.0037	36.9552	35.8932
40.4084	47.4454	54.3554
77.7539	55.2099	51.2715
24.6558	68.2285	34.0573
27.6627	65.1412	57.1786
16.3022	47.0354	49.5914
24.361	47.6919	54.2358
16.9558	48.9506	54.3781
30.3107	30.1733	47.5746
15.3363	68.5721	70.2293
14.0118	55.194	39.9754
14.476	43.864	49.3534
12.0595	57.6687	65.3932
38.1427	52.5987	78.1077
10.4112	49.4423	55.8577
43.2752	64.7346	64.766
19.4739	90.631	69.2256
12.7523	54.8606	44.4787
10.4322	48.7113	52.4778
7.71627	39.9061	52.7536
6.39278	62.5939	39.4035
22.9889	79.0209	52.5513
15.6104	107.63	72.4506
16.6424	81.031	75.5632
11.1387	79.6962	56.5046
48.9535	48.9141	43.3606
8.05749	70.9191	58.2971
10.6544	45.7911	65.1733
19.9028	40.1251	47.1216
7.58729	51.7061	65.2122
17.1833	80.2062	40.8626
14.0276	63.6097	24.1969
14.0705	69.0546	22.4131
95.8178	48.9913	69.0391
21.2357	106.491	54.4245
15.0673	42.2844	51.8746
16.0697	97.5579	52.6598
97.5613	53.6304	84.2888
13.8459	38.4815	81.1569
19.3282	52.7571	34.4967
9.60687	51.9723	25.9638
11.1954	54.7764	41.0863
12.0508	90.7709	38.7941
17.3776	82.3562	29.3425
12.9781	68.2517	40.4977
12.2133	25.8107	54.7557
33.6009	27.5055	39.7015
10.2937	46.3582	40.2473
15.1277	21.8266	30.149
14.3119	30.6898	22.1076
17.9892	28.4027	28.8088
25.0675	19.0812	59.9452
9.73868	20.1618	42.6868
8.03885	37.8029	58.2374
29.7386	36.167	49.9254
7.12217	24.8036	42.9607
21.8108	39.9016	68.501
19.2116	32.7703	48.2435
26.1376	28.9154	32.8079
12.8581	53.9642	63.7992
10.5609	55.0546	33.9501
17.7509	39.0632	50.9254
39.5487	39.5096	39.027
77.3881	20.0564	45.6404
18.8991	55.0864	49.5434
28.4233	45.5198	30.0888
11.037	45.2286	42.7272
17.4263	37.1744	76.2196
10.6022	25.2282	36.9032
18.7983	50.3878	37.4606
7.62493	57.3576	131.993
18.5982	50.9568	45.8075
16.6389	51.493	57.1524
38.7075	29.8848	43.9705
9.92236	58.521	41.5564
43.03	56.1368	63.3831
25.8062	30.0596	62.0817
19.6314	22.9282	108.933
33.3458	61.2304	52.5981
8.9757	53.5526	95.7362
20.0771	43.4337	63.6016
32.6974	32.5776	106.458
10.871	42.7745	75.4315
19.3964	46.4502	66.6061
23.9562	59.1853	76.7837
16.3455	42.1137	92.6244
5.9253	28.7503	66.2847
8.58234	15.6204	58.1601
26.2028	55.7352	55.2268
14.2823	56.8915	76.3133
21.7311	73.86	75.5504
25.4016	30.0949	60.3745
14.2217	43.122	61.1774
20.9747	36.8606	80.3816
11.4098	68.4035	44.1554
44.7166	42.9185	54.1524
9.7977	33.7438	57.0251
23.7856	43.8963	71.8663
11.1729	16.445	83.3471
15.9577	43.8583	77.5023
16.8917	50.3861	16.5726
30.557	39.129	40.9597
19.6397	31.5553	31.9727
11.1838	60.3811	61.5656
12.4413	50.1009	19.1445
21.7477	29.3961	29.7989
73.6813	67.0255	32.5615
14.8883	9.98775	34.7805
20.9716	40.4227	35.4637
36.4125	38.4724	30.4813
59.1996	49.2228	34.881
20.6174	54.8689	81.4196
16.4067	56.8843	123.032
16.4499	69.6811	42.3095
11.7115	55.7945	65.3968
31.0494	63.2401	63.3499
14.3087	61.3776	60.3171
41.0064	36.1667	51.8108
18.6249	53.5336	47.4313
13.0425	40.9699	90.3751
9.87323	74.4251	62.562
39.8582	38.6687	50.5415
30.3128	45.3225	34.8592
41.6793	64.8967	47.9262
11.8555	59.5908	130.567
33.9025	94.1409	44.1752
14.3411	19.706	86.1986
34.8115	42.1484	45.5655
24.4461	97.7138	48.992
19.032	59.3849	41.6648
10.0334	47.9013	40.2019
27.6618	57.2402	82.8182
10.4777	51.6419	69.4123
20.5543	18.6667	129.385
30.2592	39.6446	36.268
18.2019	59.8921	55.5961
13.905	37.3451	33.8152
20.9592	38.6722	80.3294
16.9739	43.5364	87.3518
12.731	42.6909	70.1201
16.3773	57.5695	61.951
24.9316	33.9079	22.4539
13.6696	49.643	69.8539
18.3278	41.2689	95.4509
17.8905	83.1373	27.5845
25.9134	64.6096	49.0149
20.496	70.196	71.4525
14.6359	73.8173	47.1939
19.931	39.4421	61.3512
21.3135	51.5673	67.396
22.8534	25.1824	78.379
20.1044	63.2413	55.4542
14.1882	46.0378	64.0457
17.9573	23.927	48.6864
22.6317	113.561	68.9506
21.5729	60.439	25.9889
17.0587	67.2895	32.1277
13.6774	37.732	53.5954
27.0256	58.6489	26.4195
25.7538	50.628	19.5617
19.9666	36.6219	25.6947
16.1119	52.6925	47.0915
19.845	60.6953	37.4027
30.182	48.5057	46.7442
10.7764	33.433	34.2126
35.3935	52.9147	23.5528
30.9603	61.9751	26.2712
35.1388	39.7687	41.7945
22.8266	52.8985	78.1026
37.3469	60.165	37.7885
21.6532	44.3504	64.3032
10.5309	41.1828	81.9328
21.1103	47.4608	42.8589
26.6054	46.5122	88.977
26.5535	46.9283	71.1634
24.9134	54.7243	48.8475
19.3709	51.1412	101.455
23.0772	28.9482	157.86
20.1586	82.3521	73.5968
28.1196	42.1459	53.5106
24.0241	54.8156	127.088
26.7327	56.7723	44.3004
23.0364	49.5406	62.5507
28.0775	68.6756	81.0572
20.2581	55.2736	37.0957
26.3854	47.2089	76.6196
18.4625	48.8551	75.4048
28.3203	63.4355	92.9045
26.5464	40.5971	37.5456
36.8994	49.1018	75.0477
16.6805	64.0343	44.6377
27.6709	71.3751	43.2291
33.6817	47.0951	65.6331
24.8948	55.0111	52.7535
17.0761	46.8709	46.2906
26.3673	35.7806	86.5514
22.6749	33.3863	49.5657
22.4966	69.1079	51.4474
25.4552	39.2838	41.3807
22.4113	68.4604	130.891
26.6764	35.537	61.5112
17.7514	50.4436	41.1383
17.3571	53.9957	109.745
47.4061	51.3313	64.5253
23.1598	35.5349	49.1489
18.1008	51.1104	53.0586
18.7728	58.3018	116.662
25.8918	48.7578	21.1361
13.9434	59.1721	27.1452
28.7645	46.0597	65.233
29.6565	77.544	70.475
31.737	31.088	61.097
15.7741	54.7621	49.7181
10.904	34.3653	52.5017
31.0722	45.2885	124.526
29.0021	64.0775	36.1533
21.7632	29.6831	76.4636
17.4384	41.9049	84.6122
22.5397	21.4728	71.3069
18.6757	103.946	47.6486
22.4536	27.3764	33.5351
22.0715	38.2875	82.2541
21.3859	60.3098	61.7767
25.2147	51.5117	93.7375
32.5822	37.5446	41.9858
30.3682	22.6966	45.8951
43.2982	32.0586	54.4498
20.9637	26.2595	35.2193
18.3748	63.6268	101.649
15.2546	62.6201	82.9588
15.6506	31.1184	81.532
19.4858	22.3229	79.7847
14.2248	44.2186	82.4461
17.6214	32.4325	67.5371
44.9973	45.802	84.4881
31.2332	33.8629	68.7021
17.2579	34.0355	45.8082
14.7257	33.41	63.6297
24.1427	42.858	66.2902
43.3014	28.7819	49.6984
21.7659	20.5399	58.0026
34.2087	36.2978	54.8831
14.2189	61.6806	80.1573
37.2077	33.3934	42.819
30.5193	41.7653	58.0708
19.4428	42.6066	74.2342
23.6943	48.7285	35.5201
29.1158	50.7792	57.9329
33.822	43.7479	64.0424
36.1873	32.5067	74.8954
6.75895	65.784	41.688
9.75011	50.9601	73.0317
18.6501	47.4028	35.9316
17.1916	41.2345	51.2313
24.9219	59.9059	61.1913
55.6816	59.7909	36.4645
7.45996	59.2983	39.2795
19.417	34.2128	80.4376
20.551	60.4563	63.7563
12.2942	63.5832	50.166
11.6727	50.8746	38.4177
19.0048	56.4494	86.7131
48.1407	45.3551	51.0373
9.89435	23.7336	71.5262
12.3818	24.3634	37.3089
5.38523	67.642	19.7567
9.61489	41.1379	49.9858
11.6771	83.9989	56.7421
7.44786	44.7672	40.8047
8.55334	78.2958	57.3777
7.83896	45.5072	37.8575
14.4428	72.1479	33.7094
10.6334	69.6562	47.4287
5.95307	82.1069	79.311
24.2569	33.492	60.0249
5.86244	64.6286	42.94
20.9946	30.1591	24.9587
5.75178	72.9913	19.3755
25.0356	68.2604	36.4516
17.8517	44.5412	57.8072
12.1337	65.1689	21.7649
20.3395	17.7509	36.5663
14.2062	68.8447	29.9056
9.43514	31.4387	18.6133
12.5681	81.2677	116.023
17.756	39.8648	62.9815
9.32073	53.8769	75.828
23.4561	33.7627	57.539
15.3051	41.8373	63.0861
11.2322	38.3155	80.4553
15.6248	34.4977	74.3534
24.9733	31.2586	68.2133
6.9057	44.5926	48.9573
22.1604	20.6041	30.1316
4.08178	19.5362	137.006
23.2253	29.0243	57.1493
8.03384	42.0231	68.9112
30.5419	28.7367	170.046
24.2901	32.0307	54.2742
16.8421	68.829	69.3559
10.5123	29.8426	51.586
31.4745	52.2565	59.76
17.9992	24.8139	28.9418
14.6339	45.758	66.8034
7.71904	39.819	33.139
16.4903	43.6716	82.5955
14.2371	51.0575	63.9823
14.0857	43.8136	173.419
7.73067	32.6018	63.6577
6.3418	64.874	42.2902
13.8252	37.0485	35.7178
14.3922	50.6328	59.8056
9.94817	27.1451	61.0955
6.99275	46.5912	24.9291
9.76601	50.9848	42.2606
21.5906	66.7676	13.8641
31.5362	74.0069	55.8561
11.7818	58.8547	18.4514
15.0259	49.0202	50.7343
19.7111	52.6269	87.3416
16.8755	41.661	62.9435
11.3336	72.1061	41.6492
10.9042	64.7212	39.1992
21.3391	60.2062	34.1372
19.5829	46.1593	18.3787
9.85884	68.7603	27.1476
16.7254	53.9267	46.8784
10.038	63.4957	32.8661
12.4507	40.0476	10.4481
7.17059	74.0458	32.2204
21.7481	38.3728	42.4482
8.00178	45.1608	56.8567
14.0514	55.735	9.26955
18.227	40.7494	48.9828
8.33949	57.7932	77.9448
8.91793	64.8367	74.0465
15.2316	38.7653	47.974
11.2457	49.2912	21.9811
10.1516	54.3349	54.7063
14.2423	59.0795	87.9708
20.0141	52.0932	47.4308
13.2169	25.9935	33.281
45.3999	43.9736	46.2836
15.3915	37.3866	41.8701
18.8263	56.9887	90.0959
9.53303	32.9151	56.4067
9.63658	60.8011	153.063
12.5785	79.0228	79.0836
24.6252	50.2523	69.4192
16.8687	47.1257	44.7255
13.6748	82.2847	57.3141
7.88967	41.9031	51.2865
10.5302	18.1024	51.5152
21.1135	48.3481	49.1965
23.0319	16.5467	24.386
14.3085	48.9547	64.8883
8.34546	49.7323	66.2604
6.35688	28.2128	49.7519
11.9224	54.654	40.219
23.1776	20.4601	79.7864
34.0168	43.5704	26.5582
9.84719	53.6655	65.4737
14.0439	30.1414	67.2043
10.0553	35.3421	52.8691
17.6437	23.6896	58.8399
35.9272	33.0666	87.4789
17.3432	65.2926	43.3019
12.1616	58.1935	56.3548
10.4974	39.4706	53.041
12.1596	37.593	106.404
20.119	31.4666	61.8984
33.2254	54.7531	47.1059
5.82677	59.805	51.8781
19.3872	47.3931	36.3131
21.6879	21.704	57.9589
8.83286	28.0014	77.3805
10.4336	36.9172	42.2454
13.3698	60.3639	83.0965
6.43219	46.6967	50.3122
16.1994	55.3615	74.5631
22.7677	59.594	90.6786
33.2261	44.9631	49.3498
7.63167	18.3102	55.356
16.6922	45.8137	84.2162
20.7922	41.5678	47
11.3743	36.855	59.4075
11.3579	52.5814	47.0268
17.8287	52.3271	50.4376
15.2541	37.3347	55.0983
13.9286	19.1613	38.2076
21.0425	38.563	38.6385
13.3621	29.0165	53.662
30.8543	40.3008	71.8762
13.9413	31.4995	63.1251
30.409	23.1719	54.3865
12.3449	37.7798	64.9073
12.0898	45.436	101.287
8.94016	45.5001	85.0796
11.4322	40.4617	50.5351
19.7392	47.0723	40.2189
11.9948	19.7826	54.9984
13.8824	35.9296	42.238
12.6031	43.1496	51.2557
19.5062	55.2213	47.3701
22.5095	28.7145	41.0497
27.3642	60.3576	45.8434
10.6696	38.3921	63.2802
12.1798	59.7748	48.3499
19.0459	35.9837	49.8123
14.5887	27.8002	54.7579
23.583	34.2521	43.3788
17.7727	49.5835	62.1739
16.8775	51.8694	43.7905
10.7628	27.3926	58.4315
19.4308	58.3488	44.9449
24.2265	50.6899	50.6761
19.2738	47.878	47.1625
12.2346	74.9945	25.4096
10.1749	33.2239	35.4461
15.5182	43.933	48.8828
20.2448	36.9275	54.8075
21.4241	47.2653	45.1765
14.6444	38.3131	34.6335
7.62647	16.8923	58.0675
16.7247	56.7225	74.1258
13.7808	59.9315	44.8732
15.3554	47.5463	48.1185
14.6407	54.2914	72.5129
17.3306	35.0089	99.1804
21.2854	49.5782	67.5776
9.77129	44.3374	53.6946
14.9134	43.343	54.4743
27.8831	33.1378	68.4502
7.81158	43.105	67.246
13.2926	33.5518	69.5028
15.2926	35.9811	44.427
13.4145	40.7983	60.6796
15.7346	41.2832	85.3389
13.9603	56.3384	47.0619
15.035	42.0387	32.7948
11.4199	36.4331	50.7799
16.0269	51.4082	146.186
12.3142	50.2936	47.8378
13.3858	43.3442	40.2484
15.3301	52.2646	88.6624
20.1653	36.1284	34.2239
9.32593	54.5261	25.2345
20.2622	38.7035	111.544
9.88175	44.835	89.6921
17.4898	55.9571	65.6342
36.1409	53.3791	73.2508
14.6891	37.9315	15.3337
23.8518	41.4484	69.9481
11.439	36.4089	119.721
19.4329	54.4754	36.9905
17.6811	34.3503	62.2068
13.2431	49.2622	51.0514
15.837	40.8433	63.4369
13.1839	50.4051	39.9307
20.3424	55.6451	45.1686
13.2382	60.5655	54.7708
38.1025	54	53.245
18.1291	55.8716	58.6439
20.6078	39.4112	29.3231
15.7566	40.5269	75.7407
12.7545	46.6561	43.5641
18.2232	64.9609	43.6939
17.6862	58.8874	57.5005
25.9025	61.4462	63.8089
20.8577	57.9644	71.4561
31.4081	49.164	36.4569
14.6256	34.9851	35.2844
6.93113	39.9373	37.8758
11.4198	33.5453	35.8675
20.3703	48.4024	55.603
17.1905	41.9809	56.0454
16.0997	40.5992	37.2626
16.2208	39.9521	32.8649
12.0429	42.6102	27.8536
15.0763	51.6067	94.1072
14.3209	34.7228	51.7658
17.2459	56.9083	87.3593
8.56427	56.4895	43.9422
44.4139	43.2037	27.9968
23.0903	52.889	51.9342
11.4757	45.9756	58.9365
15.3654	74.7276	46.6461
12.6565	37.2416	31.1569
41.9163	47.8493	71.4511
6.81662	55.7498	72.1964
21.2489	55.3095	42.2006
13.9199	42.1441	69.7101
14.8939	39.7314	38.0867
14.3014	58.1939	67.5497
16.0038	47.2799	63.2723
14.2043	32.3992	71.6046
35.64	43.0405	72.1317
16.2865	22.0352	64.162
11.9173	48.3672	45.2052
12.7256	29.3261	25.6492
41.5581	26.9467	63.0126
20.0596	66.1987	53.9713
19.7652	19.3499	65.6424
25.6864	44.8067	30.3555
11.4963	148.932	38.1175
36.7948	25.5947	56.2687
9.96668	21.7872	70.8093
7.32812	61.2111	80.604
8.17247	22.4851	49.874
7.69367	37.6406	25.7675
6.70731	40.9981	55.6045
12.8828	68.263	75.1054
16.1864	26.6191	38.5228
7.25	44.2129	48.6654
5.55633	34.1636	36.5984
14.6696	131.097	44.4337
23.8016	35.5742	54.7387
9.39542	33.6121	58.7455
11.8934	76.4095	47.9551
9.27595	28.8942	27.6125
9.48205	40.243	29.8581
10.3148	49.0849	57.8719
14.702	52.2187	69.0432
11.9339	16.9306	68.1367
8.19739	56.0542	37.9705
10.6863	34.5513	32.4825
32.2392	31.636	53.2187
16.6933	27.3017	50.9687
8.95221	43.8669	74.6716
[truncated: 18,396 more rows]
