# Supplementary material for: Functional landscape of ubiquitin linkages couples K29-linked ubiquitylation to epigenome integrity
Source: EMBO J. 2025 Oct 22;44(23):6944–78. doi: 10.1038/s44318-025-00599-7 (PMC12669653; doi:10.1038/s44318-025-00599-7)
Supplement: Supplementary file 12 — Source data Fig. 5 [file 44318_2025_599_MOESM12_ESM.zip › Figure 5/5A/5A.xlsx]

## Sheet: Sheet1
H3K9/K14me0				H3K9me1				H3K9me2				H3K9me3				H3K9ac
WT no Dox	WT +Dox	K29R no Dox	K29R +Dox	WT no Dox	WT +Dox	K29R no Dox	K29R +Dox	WT no Dox	WT +Dox	K29R no Dox	K29R +Dox	WT no Dox	WT +Dox	K29R no Dox	K29R +Dox	WT no Dox	WT +Dox	K29R no Dox	K29R +Dox
26.5974	24.2465	25.6317	20.9636	18.3852	21.6692	19.5306	16.5859	19.8539	20.6825	22.5069	19.9127	24.1744	24.969	22.7756	35.3489	2.09015	1.37864	1.06534	1.80642
25.3191	23.1478	27.9403	21.5102	19.1292	19.6642	17.7986	14.5865	22.1474	21.0478	20.7936	19.903	23.4229	27.9745	21.7757	37.0829	1.76868	1.48939	2.18023	1.46934
25.5099	22.1789	26.4153	19.8419	20.7909	20.5337	20.0362	17.5554	21.0917	22.8686	19.9466	21.9954	24.6597	26.5786	23.5153	35.0058	0.976955	1.87122	3.43796	1.33998
21.0981	22.1279	26.8438	16.638	18.2282	20.2086	19.5568	12.5044	22.68	23.1871	19.7105	19.3642	29.9553	24.7782	22.7564	44.2918	1.79965	2.13792	3.6733	1.5566
