# Supplementary material for: Functional landscape of ubiquitin linkages couples K29-linked ubiquitylation to epigenome integrity
Source: EMBO J. 2025 Oct 22;44(23):6944–78. doi: 10.1038/s44318-025-00599-7 (PMC12669653; doi:10.1038/s44318-025-00599-7)
Supplement: Supplementary file 12 — Source data Fig. 5 [file 44318_2025_599_MOESM12_ESM.zip › Figure 5/5C/5C.xlsx]

## Sheet: Sheet1
WT	WT 72 h	WT 72 h siSUV39H1	K29R-c85	K29R-c85 72 h	K29R-c85 72 h siSUV39H1
0.650092	0.900784	0.687912	0.813409	4.74085	0.755241
0.731589	0.846108	0.706337	0.678363	1.66995	0.785939
0.517564	1.27324	0.543558	0.792278	0.72439	0.85203
0.909589	0.995738	0.506859	0.708389	1.6143	0.685353
0.89328	1.13707	0.452331	0.797402	1.15349	0.623235
0.805007	0.822293	0.534084	0.819069	0.969845	0.780147
0.599905	0.707112	0.48956	0.912123	0.918837	0.749991
0.673147	1.11091	0.382964	0.769368	0.858935	1.32779
0.761146	0.681989	0.615347	0.81177	1.19795	1.05714
0.885626	1.08839	0.806324	1.07762	1.52404	1.00476
0.849712	1.15638	0.447196	0.689883	1.10864	1.09434
0.821933	0.816214	0.598938	0.832291	1.36541	0.768333
1.01229	0.522322	0.538083	0.862615	1.31305	1.16578
0.76515	0.636604	0.576655	1.06874	1.1036	0.867386
0.678712	1.0096	0.446939	1.12859	0.830966	0.794274
0.654054	0.929473	0.510334	0.965957	0.950933	1.04405
0.915535	0.963632	0.467595	0.874256	1.1905	0.849539
0.782715	0.87322	0.469479	1.12002	1.82919	0.851209
0.619998	1.02822	0.728208	0.964733	0.904818	0.425358
0.784248	0.947883	0.946885	1.10594	1.13733	0.627719
0.660867	0.797086	0.704994	1.03726	1.1887	0.471721
0.685247	0.919598	0.717195	0.962247	1.09722	0.51327
0.971703	1.00045	0.645388	0.775857	1.47401	0.5931
0.934123	0.681245	0.347222	1.03965	1.37589	0.52618
0.687088	0.917294	0.623096	1.00151	1.23038	1.04113
0.896112	0.729784	0.535493	0.71311	1.22567	0.577934
0.856636	0.891892	0.445259	1.02904	1.33261	0.8751
0.745203	0.695841	0.993005	0.717188	1.1004	0.616708
0.770266	0.946668	0.49764	1.08106	1.19011	1.71523
0.788719	0.973443	0.769385	1.00128	1.55153	0.99028
0.742468	0.738431	0.484617	0.986118	1.07982	1.61092
0.921758	0.999684	0.82787	1.11072	1.1974	0.633469
0.733875	0.957776	0.483857	0.743245	1.26001	0.544592
0.889196	0.613667	0.593085	0.719452	1.17947	0.817778
0.690013	1.11195	0.633289	1.0383	1.17193	0.934356
0.804386	1.07403	0.514176	1.09032	1.18287	1.19306
0.789704	1.01225	0.5479	0.880727	0.89901	0.564878
0.807131	0.735763	0.471029	1.04599	0.926723	0.72186
0.781537	0.92206	1.01971	1.28279	1.30988	0.799168
0.632684	1.21897	0.817799	0.969443	1.14253	1.06809
0.877715	0.951814	0.533425	0.668653	1.49612	0.678811
0.767252	1.26417	0.550898	1.11255	1.18315	0.958411
0.888032	0.994928	0.785479	0.738508	1.37852	0.728521
0.659737	1.11216	0.52809	1.06028	1.6272	0.7693
0.588972	0.931076	0.531416	1.09227	1.49699	0.649538
0.759619	0.947737	0.741992	1.02174	0.839683	0.720309
0.825742	0.889835	0.423417	1.10237	1.49265	1.93004
0.790284	0.979874	1.78418	0.644645	1.16846	1.3391
0.807502	0.921565	0.969272	1.16443	0.638185	0.985791
0.788995	0.872937	0.640128	0.868577	1.23299	0.744
0.880894	1.23088	0.641297	0.980789	1.21511	0.718043
0.952661	0.977945	1.40324	1.05256	2.28192	0.852537
0.81389	0.738823	0.658582	0.613831	4.77798	0.943538
0.698859	0.823156	0.652871	1.19333	1.17745	0.939731
0.80382	1.42112	0.625424	0.743541	1.22163	0.741161
0.776806	0.958269	0.421851	0.791389	1.13924	0.84502
0.745203	0.844781	0.753188	1.11554	0.871938	0.591258
0.885709	1.05435	0.677506	0.874561	1.27261	1.23377
0.829173	0.878925	0.589706	0.798731	1.83561	0.854021
1.08191	0.697611	0.553471	0.649999	0.730892	0.744823
0.866901	0.930667	0.482838	0.96986	1.77107	0.897123
1.13486	0.933491	0.759168	1.01837	1.64408	1.15117
0.955356	0.922793	0.472385	0.675235	1.28541	0.72421
0.94285	0.898875	0.822083	1.14086	1.11222	0.835238
0.990655	0.729159	0.703955	0.812195	1.01984	1.68137
0.786904	0.895834	0.805776	1.37976	1.21024	1.00635
0.635471	0.978956	0.893416	0.796668	1.43527	1.61123
0.777965	1.28753	0.516365	0.966072	1.34738	0.625588
0.852757	0.902756	0.621795	0.737895	1.49388	1.02721
0.58929	0.802379	0.509892	0.710629	0.712063	0.984678
0.764762	0.985731	0.596667	0.830544	1.27776	1.305
0.675832	1.37815	0.430597	0.688823	1.08053	1.24429
0.96225	0.926115	0.695957	1.22084	1.18921	0.810531
0.448939	0.86941	0.491657	1.14456	0.750938	1.26273
0.933986	0.859479	0.625704	0.617189	1.16641	0.946505
0.754471	0.929301	0.966089	0.854374	1.81059	0.883495
0.69528	1.24493	0.969032	0.958813	1.65615	0.818501
0.670271	1.21503	0.900321	0.65951	1.4326	1.11764
0.610128	1.05217	0.706196	1.03374	1.97577	1.26212
0.765193	0.818517	1.6608	0.847737	0.899484	0.502594
0.595873	1.07876	0.428429	0.688663	2.10871	1.02444
0.514161	1.07655	0.738613	1.17565	2.63282	1.35989
0.714296	1.04207	0.603514	1.01496	2.68576	0.960621
0.520898	1.06392	0.668093	0.572391	2.72171	0.966709
0.574829	0.959584	1.4671	0.924307	2.51377	0.831489
0.624303	0.864061	0.668243	0.800058	2.45063	0.914095
0.56036	1.12656	0.822233	0.80265	2.40799	0.570418
0.653036	0.866302	0.654973	1.41461	1.5455	0.861797
0.584688	1.18311	0.49997	0.817334	1.74761	1.37125
0.824191	0.918594	0.697868	1.41164	1.53786	1.24289
0.738389	1.21586	0.885093	0.907496	1.78566	1.26714
0.728389	0.967902	0.679131	0.895915	1.62956	0.999688
0.914052	1.18925	0.502388	0.778226	2.01087	0.821406
0.849524	1.30071	0.668702	0.82965	1.37965	1.35288
0.950464	0.877351	0.675312	1.0296	1.60116	1.63458
0.939732	1.3024	0.476942	0.694229	1.89835	0.826214
0.940822	1.09534	0.360804	0.855608	0.730222	1.39722
1.04581	1.17464	0.823999	1.09084	2.11769	0.800444
0.92595	1.0229	0.46839	0.841232	1.12347	1.29316
0.722661	0.996786	0.779066	1.02543	1.32246	2.90811
1.18755	1.04769	0.457409	1.08455	0.865767	0.934289
0.853742	0.710855	0.551936	1.15954	1.95404	1.34959
1.00837	0.838606	0.267253	0.860073	1.79008	1.05854
1.07764	0.683091	0.382782	1.07762	1.3889	1.11324
0.826645	0.709687	0.293005	0.537354	1.83845	1.14946
0.910778	1.77774	0.704176	0.78374	1.69617	1.80506
0.947749	0.979569	0.568017	1.36982	1.91259	1.29384
0.864163	1.1569	0.644514	1.15089	1.62972	1.13025
0.88464	1.03892	0.548941	0.842688	1.60601	1.0937
0.836566	0.891982	0.496213	1.07051	1.85916	1.11597
0.789763	1.28963	0.416741	0.536601	1.40484	1.00298
0.879444	1.03879	0.452022	1.23244	1.43767	2.02022
0.699765	1.1294	0.51326	1.10862	1.86862	1.72557
0.83376	1.07636	0.652043	1.39546	0.962608	1.06456
0.618546	1.13665	0.482025	1.15275	2.06187	1.92737
0.809155	0.850452	0.552787	0.855978	2.16128	0.894111
0.849486	1.00101	0.448138	0.865521	0.700784	0.611221
0.78549	1.20294	0.595974	0.714772	2.09346	1.08325
0.783102	1.00957	0.588508	0.950435	3.25827	0.997343
0.919331	0.759139	0.453797	1.28696	1.46055	0.674071
1.08003	1.24704	0.395233	0.983398	1.79144	1.25092
0.902053	0.634983	0.508096	0.783222	0.860438	0.887938
0.76278	0.941382	0.434776	1.13301	1.13703	1.08306
0.926109	0.824891	0.509086	1.10353	0.898855	1.32534
0.634971	1.01053	0.482824	0.805256	2.24903	0.771403
0.82527	0.881214	0.497907	0.786234	1.39742	0.987025
0.994576	1.11532	0.525926	1.08108	1.12632	0.811526
0.667997	0.754282	0.473087	0.7433	0.810492	0.70899
0.730895	1.03199	0.596486	0.825328	1.12298	0.769538
0.62607	0.922576	0.599393	0.927208	1.01663	0.657202
0.744776	0.937894	0.638066	1.0656	1.1468	1.15891
0.819212	1.17793	0.358236	0.871442	1.84401	1.02544
0.696202	1.33764	0.781987	0.646806	1.26579	0.790925
0.833626	1.07286	0.42089	0.830255	1.44963	0.644919
0.968918	0.987303	0.407257	0.881252	1.09967	1.35194
0.847535	1.15941	0.465068	0.752475	1.72392	0.518353
0.715931	1.06876	0.72646	0.656494	0.762544	1.02825
0.790025	0.753754	0.316416	0.630591	0.937234	0.59783
0.752065	0.911535	0.481002	0.738178	1.8652	1.11797
0.708711	1.14077	0.57387	0.828764	1.00948	1.28963
0.709895	0.923997	0.549351	1.1706	1.41997	1.00894
0.808083	0.701102	0.514545	1.1246	1.66949	0.808522
0.854152	0.745245	0.471184	0.58957	2.50664	0.988587
0.802584	1.53256	0.294671	1.37261	2.06561	0.481155
0.653926	1.68215	0.636091	0.671758	0.865096	1.28655
0.588472	2.03194	0.567203	1.14839	1.87864	0.982656
0.731981	1.80737	0.44255	0.727937	1.19726	0.992395
0.894096	1.07085	0.436328	0.570379	1.17918	0.554405
0.797977	0.843792	0.406583	0.787408	1.30293	1.18624
0.599841	1.34033	0.462003	0.84133	1.5178	0.453956
0.868343	1.17772	0.511749	0.841643	1.07205	1.53145
0.950621	1.41824	0.413339	0.839592	1.70353	1.06747
0.716165	1.05218	0.321804	0.630185	1.17959	0.627601
0.664305	1.28313	0.354007	0.708538	0.874167	1.03184
0.583207	1.36461	0.388464	0.687725	1.25769	0.708094
0.649675	1.18757	0.56352	0.769148	1.2711	1.08742
0.593916	0.592122	0.523392	0.653449	1.34964	0.920794
0.978538	1.0899	0.469692	0.797412	1.00864	1.25252
0.712247	1.14322	0.32463	1.02911	2.49834	0.439163
0.77991	0.954449	0.29048	0.687781	1.39979	1.19381
0.77306	0.929796	0.257257	0.650867	1.17559	0.558701
0.759675	1.25389	1.0153	0.616504	1.52283	0.685452
0.72167	0.754232	0.54196	0.784744	1.299	0.557468
0.61235	0.890711	0.705196	0.704512	1.18029	1.02538
1.23729	1.41297	0.579966	0.726544	1.8543	0.569527
1.10223	1.52493	0.979658	0.536273	1.41808	0.822712
1.14519	1.02923	0.642195	0.638243	2.14116	0.602289
0.683286	1.16541	0.667331	0.765231	1.75699	1.54543
1.17663	1.53668	0.762975	0.93007	1.97368	1.27627
1.17902	0.934263	0.974048	0.566142	1.31345	1.24527
0.801175	0.761205	0.606499	1.0586	1.30219	1.00366
0.920099	0.878168	0.813919	0.644217	2.06033	0.697837
1.17775	1.01773	0.440139	0.721969	2.13424	1.43067
0.966792	0.793099	0.373394	0.679665	1.7842	0.985188
1.04623	1.37603	0.785941	0.775008	1.17192	1.10674
0.970587	0.775511	0.410297	0.696286	1.2597	1.00637
0.966141	1.49095	0.752052	0.727667	1.48673	1.02205
0.79333	0.646078	0.367069	0.567074	1.62724	0.574135
0.742734	1.44148	0.673972	0.805863	1.09197	1.3627
0.704804	0.738596	0.281871	0.746948	1.48209	1.00868
0.748667	0.935384	0.48997	0.690337	1.2441	1.60094
0.887923	1.06619	0.484384	0.712468	1.50543	0.650467
0.755815	1.08959	0.573124	0.898133	1.74594	0.886954
0.622086	0.828	0.49028	0.793094	2.17135	1.06423
0.799207	1.02861	0.663259	0.945562	1.11334	0.976997
0.758521	1.06266	0.801475	0.603169	1.38343	0.568454
0.585639	1.19005	0.554577	0.941149	1.43063	0.645146
0.899181	1.04143	0.742952	1.18115	2.48545	0.585614
0.925836	1.05384	0.761628	1.17991	2.16786	0.797329
0.615703	1.12211	0.688337	0.995385	1.52778	0.753492
0.864204	0.760246	0.461931	1.15183	1.54759	0.678412
0.716241	0.967634	0.695937	1.28774	1.19015	0.469912
0.706871	0.935513	0.671025	0.595277	0.747787	0.753936
0.799133	0.716641	0.588845	0.64487	1.26614	0.81043
0.820816	0.952798	0.594038	0.800303	1.38735	0.558525
0.654924	0.650808	1.00107	0.435579	1.1168	0.501167
1.04409	0.993809	0.786157	0.971796	1.27997	0.832095
0.677692	1.05553	0.708649	1.04766	1.77632	0.967052
0.598925	0.828008	0.783003	0.853838	1.53344	0.953792
0.924879	1.18276	0.702611	0.754032	1.16971	0.759518
0.938522	1.16017	0.62698	0.71316	0.932485	0.936962
0.741439	1.01927	0.538843	0.968152	1.53845	0.7875
0.638542	0.94562	1.11732	0.844407	1.24912	0.784456
0.849656	1.15286	0.398396	0.939681	1.22783	1.17873
0.886959	0.933197	1.19366	1.33462	1.394	1.17109
0.83235	0.767788	0.4346	0.701713	0.843646	1.19124
0.621427	1.06598	0.79307	1.32768	0.66914	1.33059
0.727091	0.614553	0.47745	1.19712	0.854621	1.12172
0.586242	0.706966	0.679782	0.897218	1.33489	0.776259
0.751265	0.619538	0.668566	0.687172	1.83134	1.52632
0.637899	0.816493	0.526521	1.27858	1.47587	1.48012
0.676754	0.791115	0.497747	0.863426	0.563614	1.37373
0.709231	0.997747	0.598812	1.11887	0.874306	1.39383
1.14631	0.911417	0.679696	1.25292	1.68467	1.00639
1.492	1.08481	0.54223	0.999835	1.34144	1.03871
0.86234	0.711789	0.972081	0.808397	1.66755	0.913512
1.15546	0.837602	0.516419	0.629718	1.26163	1.28899
0.719857	0.666177	0.58087	0.789428	1.01829	0.865247
1.3207	1.30777	0.566334	1.28467	1.09322	0.726916
0.953477	1.00876	0.630978	0.941181	1.9102	1.20131
0.866187	0.895611	0.905548	1.00767	0.925732	0.953505
1.22744	1.28495	0.650984	0.921688	1.32739	0.708409
0.855189	0.903461	0.571	1.14698	1.3249	1.87797
0.682807	0.767756	0.374584	0.602925	1.24204	1.67499
1.03915	0.833449	0.505922	0.560428	1.57229	1.00128
0.471886	0.710194	0.620022	0.874093	1.12515	0.787796
0.915332	1.03138	0.545953	1.21986	1.3296	0.916988
0.693074	0.868159	0.615553	0.821977	0.798473	0.6306
0.895905	0.941002	0.664048	0.763464	1.83032	0.791461
0.800175	0.703839	0.65671	1.14951	1.04135	1.04978
1.24219	0.808944	0.492861	0.941147	1.26463	0.71327
0.794304	1.03649	0.309541	1.21903	1.46311	0.732244
0.826238	0.925724	1.02882	1.09032	0.710496	1.22807
0.895938	1.5962	0.861637	0.756345	1.12866	0.609272
0.833128	0.874044	0.671483	0.956264	1.72783	0.841902
0.955065	1.26827	0.448237	0.5885	1.18987	1.24105
1.07978	1.0948	0.755801	0.914463	1.54446	1.06124
0.889365	0.561678	0.650049	0.663112	1.10732	1.01378
0.712589	0.664721	0.490144	0.684742	1.22597	1.0395
1.06863	1.23411	0.504092	0.961907	1.01505	1.47404
1.15375	0.901583	0.456873	1.0481	1.27532	1.63074
1.02187	0.924531	0.586177	0.8098	1.03373	0.647556
1.13892	1.01707	0.643949	0.736479	1.47671	1.02711
0.979426	1.25691	0.617738	0.759373	1.41992	1.11091
0.886195	1.17139	0.548883	0.681463	1.4081	1.34987
0.952753	1.24924	0.764091	0.724324	1.36565	1.03112
0.90085	0.934683	0.557398	0.598928	1.62338	0.87436
0.659444	0.853605	0.685396	0.824593	0.947714	1.29803
0.950486	1.21789	0.662001	0.976762	2.07419	0.925706
0.931794	1.47853	0.528135	0.710148	1.82871	1.22557
1.28394	1.43304	0.709875	0.938804	1.22798	1.46974
0.92437	1.248	0.53876	0.606728	1.76489	2.77189
0.976707	1.34906	0.459035	1.00289	1.67426	1.55159
0.805784	2.0632	0.450542	0.789715	1.71544	1.85858
1.09922	2.06773	0.46119	0.769791	1.16837	1.75699
0.846455	1.32792	0.521331	0.622624	1.41538	1.65287
0.990005	1.06626	0.534649	0.806407	1.20715	1.26708
0.663184	0.788329	0.467226	0.686811	1.30072	1.26476
0.926142	0.765032	0.437484	0.896244	1.85878	1.27721
0.810896	1.27037	0.524634	0.755953	1.26713	1.12586
0.920726	1.1219	0.492333	0.95374	2.07071	0.681541
1.11638	0.83906	0.56825	0.566996	1.25626	1.11136
1.8838	0.792386	0.556301	0.610354	1.01565	1.50458
0.896423	1.23602	0.570404	1.08485	2.58124	0.583498
1.13506	0.753738	0.26607	0.533845	1.33409	0.926967
0.941143	0.93221	0.521848	0.966554	1.54027	1.30987
1.09971	0.773383	0.395186	0.942212	2.23251	1.2531
0.834323	0.674373	0.825974	0.715226	1.45696	1.05791
1.10151	1.16962	0.50743	0.752803	1.72217	0.83209
0.924279	0.701659	0.422924	0.687326	1.1922	1.43444
0.839976	1.2393	0.486441	1.00152	2.29553	1.18695
0.84374	0.999078	0.680449	0.816122	1.41003	1.59235
0.747783	1.58912	0.476789	0.71908	2.12842	1.2536
0.769826	1.26509	0.593084	0.756831	0.908833	0.960828
0.787834	1.00677	0.467525	0.811972	1.64425	1.38382
0.866309	1.40679	0.483483	0.666045	1.4547	1.1727
0.720989	0.707301	0.837054	0.667772	1.92709	1.3038
0.774217	0.993475	0.563868	0.751885	1.03395	1.14181
0.951346	0.865643	0.620822	0.874981	2.07363	1.33101
1.16143	1.17802	0.856672	0.672824	1.09974	2.12977
0.793861	0.802946	0.703907	0.896707	1.23077	1.3064
0.912525	0.929321	0.598939	0.736297	1.33866	1.56177
0.837487	0.899875	0.391775	0.819221	1.69061	0.572462
1.08076	0.865022	0.457188	0.690652	1.64125	0.80362
0.752623	0.787787	0.709746	0.642801	1.01867	1.20683
1.2323	0.869352	0.923147	0.694395	1.66779	0.672553
0.749357	1.38178	0.493668	0.625495	1.17539	1.64406
0.728759	0.703998	0.532514	0.945385	2.01635	0.908723
0.655973	0.754454	0.496989	0.931481	1.09424	1.81568
0.697441	1.0661	0.608057	0.746691	1.17718	1.5988
0.726384	1.5935	0.496191	0.797116	1.8131	1.18981
0.789432	1.71664	0.557305	0.799946	2.11517	0.833953
0.850247	1.50485	0.64052	0.872121	2.43621	0.989213
0.930582	1.40649	0.618119	0.661564	1.11718	0.654609
0.694134	1.72962	0.745721	1.08101	1.22851	1.06043
1.28275	1.30454	0.611002	0.743607	1.48474	1.68801
0.600389	1.13284	0.571365	0.802934	1.42712	1.37787
0.852728	1.48502	0.637205	1.13324	1.70679	1.2392
1.01786	1.22806	0.511698	1.05315	1.65923	1.20022
0.910023	1.77151	0.503048	1.37355	1.38052	1.64591
1.0067	1.7333	0.361923	0.706178	0.941295	0.843626
0.656363	1.07007	0.561363	0.881619	1.5591	1.73433
1.15513	1.08666	0.552072	0.536131	1.05323	0.841316
0.897197	0.900062	0.299184	0.661583	1.74288	1.02293
0.839072	0.683048	0.461825	0.953591	1.03912	0.964027
0.994304	0.922266	0.592871	0.715826	1.34985	1.39018
0.936744	0.835181	0.336511	0.686351	1.16622	1.04008
0.936616	0.984036	0.509444	1.14037	1.38886	0.78386
1.03528	0.902502	0.49705	1.12032	0.69362	0.573528
0.940373	1.40541	0.25223	1.00424	1.65236	1.17457
0.975708	1.22676	0.499719	1.17503	2.95068	0.946789
0.883132	1.06823	0.466327	0.896283	0.732519	1.10491
1.09033	0.928206	0.223903	1.1104	1.9752	1.69269
1.0626	1.13453	0.544267	1.1197	0.998461	0.946977
0.617572	1.07222	0.413262	0.901655	1.23806	1.16602
0.531765	1.33213	0.517894	0.752968	1.42333	1.11819
0.601126	1.60916	0.370748	1.28669	1.14648	0.965465
0.627462	1.5611	0.483123	0.896131	1.30217	0.698925
0.615463	0.969591	0.469652	0.95277	1.10665	0.802668
1.1604	1.08047	0.433303	0.880868	1.45565	1.36941
0.627138	1.12341	0.462846	0.703189	2.08169	1.19773
0.554984	1.30105	0.418237	0.671515	1.41578	1.24334
0.891975	1.78853	0.374086	0.893788	1.72622	1.24563
0.878657	1.3609	0.398242	1.06456	1.00343	1.0778
0.542741	0.975963	0.385371	0.798499	1.05059	0.904572
0.652716	1.40871	0.34493	0.891972	0.608307	1.12124
0.748472	0.795046	0.343671	0.657189	1.19155	0.565696
0.82021	1.7895	0.337577	0.662631	1.79686	1.34398
0.756664	1.18938	0.435873	0.715127	1.21542	0.999747
0.6316	1.09844	0.536065	0.854454	0.823715	0.807548
0.660159	1.07422	0.409801	0.913634	1.25873	0.958165
0.800582	1.32485	0.348474	0.94459	2.00467	2.08991
0.854856	0.621227	0.47861	0.936916	1.82939	1.34854
0.813	0.775586	0.469169	0.659013	1.50041	1.21721
0.733354	1.1713	0.638404	0.561688	1.04115	0.891365
0.938111	1.07504	0.751213	0.849074	2.11095	0.867209
0.947837	1.65196	0.473282	0.858102	1.51715	1.65912
0.841199	1.24882	0.490146	0.800573	1.04578	1.12235
1.00721	1.29385	0.644947	0.907789	1.04884	0.71435
0.679788	1.36416	1.06914	1.02048	1.02873	1.31648
0.994532	1.14163	0.537314	0.539483	1.41145	0.816253
0.90421	1.44633	0.606055	0.562392	1.1165	1.37336
1.06101	1.73367	0.784179	0.713585	1.13821	0.968783
0.819133	1.28113	0.910991	0.869632	1.12129	0.696929
0.842527	1.36905	0.396774	1.08239	1.16246	1.5351
0.758536	1.48852	0.584687	0.593144	0.940892	0.849365
0.943154	0.915292	0.579091	0.668492	1.24982	0.922134
0.70656	1.53674	0.817183	0.584538	1.45496	1.03499
0.85188	1.26109	0.832897	1.02289	1.02318	0.836031
0.951808	1.53881	0.579891	1.19142	0.939471	0.903933
0.573892	1.11139	0.640218	0.8057	1.20532	1.57304
0.695433	0.882064	0.830945	0.570999	1.25295	1.39839
0.811234	1.45815	0.791805	0.820759	1.04318	0.714785
0.795172	1.19659	0.404756	0.599997	2.11173	1.01929
1.05266	1.3082	0.621034	0.640316	1.06186	0.847548
0.930014	1.56393	0.916755	0.429263	0.81733	1.19753
0.833203	1.02518	0.577893	0.718754	2.21564	0.735729
0.781064	0.951678	0.753683	0.690952	1.8315	2.04161
1.32761	1.08836	0.6704	0.694574	1.03004	1.0159
0.785453	1.26592	0.767905	0.689522	1.66572	2.00961
0.752368	1.43794	0.432566	0.627248	2.25781	0.955957
1.04082	0.730595	0.753809	0.714719	1.99935	0.598612
1.09658	0.668078	0.678297	0.723721	1.32397	1.07467
0.618275	0.925594	0.563277	0.428135	1.74721	1.21774
1.05655	1.04799	0.623967	1.24305	1.58471	1.23517
0.90372	1.0999	0.494389	0.704694	1.55787	1.29855
0.744933	0.91751	0.44627	0.765772	2.3616	0.921949
0.911334	0.838539	0.603937	1.19631	1.68229	1.21732
1.35564	1.02059	0.544343	0.930794	1.26086	1.42568
0.873161	1.27077	0.503118	0.740521	2.23897	0.695228
0.972252	0.735122	0.528125	0.559399	1.04805	1.61116
0.75208	1.17175	0.69118	0.514784	1.36885	0.788168
0.981883	1.08396	0.717204	0.71309	1.55411	1.42284
0.778426	1.4611	0.57546	0.960167	1.47131	1.46789
0.818564	1.33315	0.718152	0.894233	1.81146	0.914889
0.739454	1.21654	0.58615	0.891763	1.49552	1.01978
0.734298	0.984264	0.593864	0.776414	1.10405	0.899374
0.886142	1.09432	0.712786	0.7979	1.45345	0.967314
0.825416	0.971413	0.566229	0.613128	2.05351	1.72451
0.677593	0.681262	0.755581	0.883235	1.61449	1.00378
0.974408	1.2835	0.444124	0.876126	1.1888	0.897942
0.63631	1.06208	0.773905	0.63443	1.41561	0.982961
0.658231	0.849485	0.821139	0.864582	0.633045	0.99014
0.933778	1.00647	0.574587	0.905664	1.80841	0.748559
0.979773	1.19914	0.553595	0.85735	1.81425	1.47062
0.821377	1.00864	0.568052	0.900184	1.74707	1.13222
0.807213	1.1852	0.460527	0.6576	1.71443	1.26428
0.734107	1.16209	0.454536	0.742073	2.38387	0.713013
0.832571	0.989425	0.56657	0.633589	2.18349	1.00055
1.00464	1.06453	0.508308	0.971419	1.97874	1.17338
0.656044	1.77444	0.569165	0.853462	2.13373	0.933993
0.769981	1.17576	0.503614	0.764633	2.09762	1.09518
0.739288	0.915656	0.631411	0.980068	2.24019	1.22866
0.819963	1.31758	0.565413	1.07858	2.32147	1.64734
0.84271	1.31417	0.601075	0.608069	1.42095	1.41791
0.820603	0.964529	0.77141	1.68698	0.850238	1.07114
0.744999	0.86024	0.747432	0.612821	1.65	0.669789
1.05043	1.21783	0.784155	0.706672	1.67868	1.04752
1.22754	0.807997	0.741779	1.19378	0.990762	1.3778
0.795523	1.28434	0.596365	0.918547	1.28765	1.31004
1.2563	1.28812	0.662347	0.612632	1.60288	0.81546
0.734572	1.27496	0.472474	0.961273	1.78738	0.775731
0.978209	1.2757	0.462559	0.904743	1.39179	1.00367
0.850828	0.793027	0.54302	0.545326	1.18792	0.735541
0.653087	0.750045	0.709787	0.95719	1.52611	0.798989
0.77791	1.06992	0.415628	0.597685	1.44528	1.55228
0.687326	0.99316	0.636205	1.11006	1.44134	1.50028
0.841123	1.02878	0.370882	0.78465	2.18782	0.798631
1.03118	1.04584	0.518488	0.647621	2.02685	0.652724
0.769936	0.983594	0.339377	0.635628	1.35455	1.04935
0.669831	1.05798	0.545099	1.08636	1.35377	1.15199
1.21346	1.07359	0.741483	1.10968	1.9461	1.71455
0.921534	1.16042	0.349711	0.616665	1.40398	1.2493
0.634741	0.936066	0.481153	0.832581	1.30566	0.903183
0.699342	0.676269	0.440471	0.812619	1.9297	0.796027
0.706933	1.1409	0.313089	0.999813	2.26659	1.17861
0.756321	1.02152	0.322634	1.05854	1.47269	1.02778
0.853884	1.12878	0.433023	1.17294	1.23823	0.858792
0.971297	0.782636	0.459792	0.871014	1.57257	0.732707
0.683881	0.847455	0.62633	0.630921	1.8308	0.661075
0.910824	0.914328	0.52736	0.645157	1.96295	1.01236
1.37027	0.869244	0.662587	1.02844	1.3886	1.23991
0.867239	0.884812	0.835888	0.51555	1.22025	1.01954
0.559469	1.07491	0.798273	0.594495	1.08355	1.46517
0.76492	0.779952	0.692645	1.28376	2.66764	0.648639
0.930155	0.90527	0.658389	0.60316	1.5152	0.855706
0.852023	0.855777	0.597487	0.76648	1.39452	0.856795
0.695641	1.80673	0.663201	0.893929	1.98352	1.11115
0.98858	1.2042	0.580387	0.835404	2.26166	0.913037
0.835824	0.751586	0.43531	0.761951	1.30573	0.925343
0.756096	1.53507	0.519423	0.530382	1.39007	2.02978
0.687233	1.36168	0.741708	0.570935	1.60137	1.1116
0.766181	0.725091	1.2364	0.846462	1.27806	1.21677
0.605731	2.19073	0.616005	1.03489	1.67572	0.801781
0.6241	1.3592	1.0106	0.959476	1.23338	1.82396
0.923544	1.42083	0.597432	0.531247	1.84993	1.89684
0.69916	1.30925	0.582535	0.490427	1.83403	1.3433
0.788391	1.1767	0.570485	0.711656	0.981134	0.954705
0.798879	1.35544	0.68286	0.693561	1.96897	1.40971
1.11993	1.30565	0.699901	1.32009	1.84646	1.50234
0.809285	1.49431	0.620385	0.943257	1.67428	1.15168
0.76573	0.986781	0.617859	0.650873	1.62746	1.04223
0.878769	1.37418	0.67128	0.831657	1.97922	0.930444
0.773216	1.23221	0.586126	0.916616	1.5761	0.618077
1.03689	1.48139	0.938056	0.887284	1.8166	1.5128
0.703954	0.856299	0.624975	1.62621	1.23523	1.31519
1.28257	0.887833	0.592053	0.62807	1.36804	1.00439
1.08179	0.808723	0.540188	0.796364	1.68228	1.38096
0.798842	0.835723	0.299089	0.678954	1.40998	0.960353
0.83442	0.929419	0.535397	1.02216	1.33567	1.44635
0.934364	1.21238	0.495714	0.717281	1.31178	1.52684
1.00319	0.69335	0.466482	0.641799	1.31461	1.33415
0.971479	1.06595	0.391329	0.833866	1.38785	1.65938
0.862357	0.537099	0.323252	0.75544	1.38075	1.53059
0.764781	1.01785	0.452024	0.745392	1.34645	1.25681
1.0079	1.15381	0.407408	0.522048	2.16712	0.811897
0.908651	0.869287	0.461919	1.09901	1.39807	1.51257
0.85618	0.955574	0.486716	0.873308	1.19733	1.48234
0.922687	1.17745	0.596114	0.989721	2.23177	1.17652
0.750181	0.92677	0.477031	1.09885	1.30767	1.35142
1.06357	0.916844	0.268246	0.867949	2.5047	1.06568
1.06994	0.866433	0.42991	1.64385	1.22832	1.70279
0.747883	1.19786	0.458973	1.40589	1.26416	0.887028
1.05524	1.18014	0.660349	1.21839	1.19476	0.561468
0.795814	0.642188	0.651852	0.932494	1.36916	1.49892
1.03365	0.767864	0.605001	1.00275	1.59794	0.889217
0.681335	1.06788	0.454456	1.37716	0.865256	1.59455
0.897462	0.9178	0.40148	0.984507	1.69645	0.769948
0.769356	0.739694	0.756295	1.24991	1.34472	1.1924
0.884975	1.01141	0.436666	1.34847	1.29495	1.59727
0.970232	1.13543	0.345346	1.32298	1.34728	1.0521
0.655241	0.85587	0.615084	0.94574	3.06637	1.3173
0.794604	0.844386	0.491775	0.84405	1.84992	1.76665
0.614999	0.746667	0.613953	0.884238	2.14238	1.52987
0.799329	1.06161	0.527369	1.42619	1.78401	0.748106
0.699774	1.10973	0.683821	0.81918	1.59355	1.10017
1.08194	0.929596	0.737124	0.834068	1.19507	1.38041
1.02253	0.93701	0.474469	0.698113	1.02733	1.45572
0.64571	0.78219	0.614032	0.705176	1.82195	1.59415
0.772367	1.2415	0.547546	0.811867	1.49134	1.40353
0.677555	1.11825	0.461745	0.826148	0.948915	1.25443
0.815975	0.887619	0.579956	0.672119	1.14579	1.88033
1.03867	0.819996	0.799117	1.2353	1.99976	1.1127
0.586562	0.682348	0.553624	0.948066	0.975245	1.45892
0.743291	0.932445	0.664803	0.85185	0.741163	0.768876
0.699758	1.50929	0.560661	0.868277	1.038	1.54622
0.854923	1.0356	0.787925	0.603386	2.85652	1.16311
0.642891	0.996086	0.657172	1.21842	1.18045	1.06473
0.581109	1.08804	0.879312	1.04641	1.1194	0.840126
1.03518	1.11148	0.692529	1.1057	0.688519	1.13229
0.995286	0.88199	0.442254	1.15013	1.07778	1.13139
0.81748	0.742906	0.480128	0.812094	1.30292	0.977586
0.781049	0.80612	0.515766	0.824547	0.998158	0.924403
0.678083	1.04561	0.533649	1.032	1.04277	1.55002
1.12347	1.1654	0.621207	0.503548	1.39433	1.40353
0.76052	0.845964	0.639638	1.07515	1.04323	0.720707
0.704009	0.630378	0.461631	1.12454	1.05315	1.84967
0.811535	0.770295	0.592544	0.592294	0.717764	1.55613
0.961257	1.04763	0.70384	0.909694	1.43813	1.73778
0.918612	0.854245	0.642128	0.641829	0.728928	1.31192
1.15746	0.879215	0.619045	1.00448	0.997703	1.26786
0.685181	1.24215	0.600329	1.05281	1.43584	1.19486
0.537641	1.17351	0.691391	1.02618	1.0513	0.865201
0.906319	0.51698	0.604488	0.989542	1.16381	1.33733
0.999834	0.949159	0.428067	0.951481	1.2555	0.635944
0.708066	1.04822	0.637076	1.28588	1.17135	0.718675
0.546289	0.576466	0.628441	0.883684	0.54253	1.33771
0.967819	0.648325	0.655443	0.696053	0.963926	1.26404
0.87759	1.33629	0.436386	0.863597	0.86087	0.982356
0.534491	0.7375	0.488672	0.75287	1.09145	0.982284
0.745389	1.19013	0.6544	1.07732	1.26077	0.677372
0.936884	0.994947	0.4713	0.843785	1.23474	1.11673
0.481622	1.26055	0.671958	0.872349	1.49761	0.593283
1.05684	0.762582	0.564122	0.933623	1.30056	1.2318
1.03929	0.74511	0.741002	0.879466	1.1974	0.820603
0.909529	0.661655	0.600731	0.622054	1.31038	0.806898
0.921786	0.718515	0.463299	0.634997	1.75659	0.829781
0.914201	0.700281	0.626493	0.681589	1.57892	1.34104
0.964755	0.691116	0.617239	0.987072	0.952053	0.946048
0.718223	1.02616	0.786123	0.736967	0.991606	0.799448
0.874116	0.830949	0.668315	0.836258	0.888421	1.96237
1.1541	0.652071	0.563727	0.695205	1.56885	1.69116
0.713225	0.708922	0.549511	0.754695	1.30452	0.687721
0.937517	1.01878	0.8377	0.939308	1.58143	1.98021
0.881001	1.08884	0.622372	0.674402	1.49962	1.01514
1.02649	1.07008	0.75193	0.832002	0.63371	0.907845
0.88272	1.00373	0.689363	0.693911	1.01443	0.838007
0.854055	1.17235	0.865111	0.619136	1.04322	1.76694
0.821017	0.996508	0.547144	1.01966	1.50837	1.04242
0.774109	0.918502	0.747515	0.970394	0.974368	1.08663
0.809682	1.35103	0.753997	0.644324	1.12274	1.26947
0.689285	0.74195	0.688753	0.925807	1.73785	1.32496
0.907578	1.82898	1.89713	0.67044	0.593331	1.02736
0.578002	1.0207	1.05556	0.801635	0.872453	0.785522
1.19378	0.929937	0.652306	0.949862	0.805214	1.13938
0.857601	1.09552	0.705738	0.984259	1.94501	1.44771
0.711476	1.08532	0.740541	0.961287	1.3678	0.791
0.729774	1.13889	0.672618	1.07607	1.95979	1.12106
0.805591	0.788022	1.24328	0.512939	1.2175	1.40435
0.793457	1.00316	0.556418	0.756351	1.02085	0.868816
0.798711	1.12178	0.70923	0.800597	1.2511	1.20212
1.06941	0.811059	0.709207	1.00216	1.00105	0.958442
0.790716	0.769931	0.524892	0.621422	1.60678	1.19901
0.706043	0.813933	0.533877	0.582333	1.1298	1.14701
1.02042	1.09146	0.621034	0.810437	2.02357	0.767132
0.723233	1.08939	0.368002	0.945725	1.96805	0.710766
0.754791	1.21219	0.375999	0.713718	1.48747	1.67737
1.02254	0.735596	0.697832	1.01107	2.44321	1.07316
0.912092	0.940221	0.501662	1.12222	1.02729	0.904871
1.08365	0.969654	0.87425	0.648847	1.91988	0.866804
0.590261	0.880802	0.676268	0.583648	2.35756	1.67068
0.761616	0.754188	0.685473	0.700017	1.46949	1.02222
0.668171	0.915195	0.593099	1.13648	1.29681	1.05427
0.825672	1.05672	0.481313	0.727017	1.17855	1.61125
0.698497	0.908942	0.539794	0.790896	0.912786	0.869647
0.728697	0.92078	0.730523	1.00925	1.52167	1.00984
0.846778	0.944433	0.948519	1.23836	1.47706	0.851154
0.716585	0.900086	0.521136	0.663388	0.703278	1.21126
0.888753	0.908937	0.901375	1.00048	1.12577	0.806887
0.949273	0.837687	0.377666	1.22846	2.15497	0.491118
0.662106	0.845203	0.406989	1.29808	2.10246	0.677616
0.851687	0.908447	0.558	1.27683	1.76218	0.482574
0.626475	0.747894	0.758948	1.1828	1.75024	0.477535
0.853177	1.01188	0.541504	0.766919	1.11769	0.944596
0.879872	0.843858	1.00527	0.720806	1.06919	0.477568
0.644241	0.941589	0.647885	1.04167	1.18486	0.757299
0.809489	0.82954	2.70073	1.09812	0.929357	1.28602
0.887471	0.956117	0.82175	0.725621	1.67684	0.491114
0.894463	0.842087	0.587247	0.666387	1.05226	1.71313
0.585231	0.712926	0.929692	0.68896	1.47433	0.918776
0.740184	1.09924	0.666482	0.764506	2.10274	0.812966
0.9466	0.898753	0.471751	0.870701	1.27848	0.780662
0.821065	1.18513	0.737582	0.884055	1.2611	0.594662
0.835629	1.09157	0.542526	0.71535	1.01057	0.728837
1.03515	0.975467	0.554367	0.870087	1.2503	0.929871
0.617854	1.3576	0.52222	0.746242	1.5753	0.681316
1.00095	0.942911	0.480062	1.31879	1.60339	0.934998
1.07439	1.22836	0.58932	0.8672	1.12973	0.870485
0.762588	1.23367	0.74324	1.32027	1.32984	0.774399
0.673657	1.26089	0.839883	0.821812	1.60757	0.388255
0.794827	0.848774	0.520273	0.83264	1.05446	0.758746
0.737613	1.20549	0.806834	1.29817	1.9929	0.798021
0.843096	0.942953	0.528996	0.794476	1.36964	0.507212
1.21632	1.05363	0.580458	1.17652	1.81086	1.0564
1.17916	0.900432	0.717574	0.970106	1.42173	1.21637
0.848607	1.16427	0.915429	0.891749	1.20606	0.432425
0.741128	1.10787	0.674993	0.952411	1.60492	0.74052
0.679966	1.19334	0.568602	1.35325	1.27751	0.677726
0.813395	1.10165	0.623813	1.02142	1.76475	1.19524
1.07536	0.809993	0.521115	1.13998	1.76961	1.56759
0.915703	1.16732	0.504944	1.04648	1.80917	1.02043
0.724863	1.18815	0.675631	0.856426	1.56294	0.728213
0.826385	0.719939	0.802118	1.32883	1.15931	0.896835
0.905184	0.984708	0.629417	0.897313	1.16091	1.04718
0.847957	0.844526	0.427602	0.756507	3.35035	0.593895
0.843466	1.02811	0.443861	0.99502	0.870999	1.4282
0.800171	1.02079	0.539246	0.757642	1.51205	0.927526
0.662713	1.00565	0.69739	1.49396	3.59565	1.01953
0.489266	0.946263	0.516288	1.2042	0.738404	0.610702
0.711334	1.26652	0.679597	1.21003	1.43299	0.947664
0.877181	1.14846	0.639207	1.16556	1.69328	0.971335
0.615204	0.808338	0.49775	0.741745	1.29046	0.404295
0.914405	1.24554	0.457873	0.848338	0.991769	0.677982
0.764908	1.03784	0.578276	0.839552	2.19805	0.504481
0.711805	1.18192	0.599889	0.921115	1.00994	0.91114
0.781445	1.03983	0.415151	1.17729	1.26821	1.0283
0.890672	1.16891	0.660976	0.797677	1.12566	0.701855
1.02578	1.13512	0.69179	0.745841	1.44502	0.675346
0.783551	0.957176	0.567673	0.964967	1.43755	0.555203
0.747416	0.785993	0.589132	1.0115	1.59525	0.548961
0.650665	0.895906	0.715418	0.754145	1.04645	0.754624
0.614193	1.6296	0.72242	0.990058	1.19701	0.720732
0.840484	1.0608	1.18107	0.682951	0.886937	0.627983
0.753803	0.759631	1.25374	0.677619	1.72759	0.851821
0.902166	1.14654	0.982383	0.933627	1.02976	0.754521
0.698848	1.34252	0.527722	0.91031	0.65982	1.2069
0.830074	0.692784	0.693689	1.03918	0.885717	1.43998
0.746568	0.986246	0.787696	0.647548	1.29168	0.965761
0.680488	0.964625	0.568014	0.855242	1.30957	1.17027
0.634596	0.944052	0.552303	0.831141	1.16138	1.00853
0.797024	0.874195	0.698157	0.692054	1.57569	1.4629
0.845422	1.11739	0.543819	0.509228	2.01783	0.538075
0.504871	0.71071	0.27769	0.571745	1.11426	0.423193
0.820227	0.93251	0.594083	0.934702	1.38795	0.790565
0.765808	0.64057	0.570502	0.631312	1.67012	0.788563
0.602109	0.847892	0.266466	0.686086	1.36293	0.784537
0.761818	1.1386	0.490847	0.790926	1.70032	0.747284
0.91861	0.776767	0.659888	0.823312	1.14319	0.644835
0.856031	1.03081	0.619163	0.820911	1.46547	0.568942
0.839881	1.10053	0.508324	0.75314	0.926692	0.778516
0.531506	1.14889	0.49265	0.627991	1.67148	1.03283
0.6756	1.13911	0.464454	0.619405	1.15756	1.00274
0.84379	1.26497	0.544162	0.947463	1.73844	0.953529
0.996604	0.724935	0.422723	0.770494	1.2214	0.525687
0.84241	1.3098	0.385342	0.711612	2.10025	0.830941
1.12877	1.1278	0.746026	0.71376	0.83573	1.00149
0.749236	1.00367	0.446079	0.887274	1.47724	0.615089
0.909135	0.872093	0.728818	0.756726	0.834955	0.904205
1.44324	0.769176	0.291566	1.66882	1.8888	1.02642
1.1943	0.72245	0.733975	0.891782	1.01695	1.07698
0.775297	0.710775	0.466195	1.39853	1.70086	0.836197
0.717003	0.621807	0.831583	1.11362	1.83899	0.80395
0.759602	0.721171	0.374481	1.08757	1.62036	0.969719
1.09968	0.899754	0.413431	0.797726	2.00893	1.1683
0.766301	1.29025	0.545264	1.19991	1.77683	0.605748
1.12342	1.02991	0.545248	0.80255	1.51158	1.29769
0.85296	0.695675	0.331913	1.15002	1.1437	1.23687
0.725659	0.867662	0.532994	1.43186	1.79659	1.07917
1.03543	1.01884	0.720585	0.94752	1.36893	0.515422
0.618474	0.894286	0.426874	1.30069	1.66167	0.711244
0.894522	0.830439	0.536639	1.14052	1.05812	1.37744
0.885408	0.884596	0.552941	0.943863	1.02006	1.69535
0.895419	0.906125	0.442013	0.750177	1.41632	0.763428
0.784227	0.812307	0.357738	0.771348	1.26722	0.627161
0.83643	1.09476	0.550501	0.81779	1.07788	0.619526
0.943988	1.26085	0.519993	0.796863	1.71509	0.912238
0.808709	0.809892	0.737565	1.40399	1.24457	0.55819
0.899394	0.972358	0.60532	0.722512	2.51944	0.724361
0.725948	0.909411	0.590147	0.761489	1.28944	0.95868
0.663856	0.966535	0.607349	0.609176	1.71306	0.907797
1.19824	0.939716	0.271296	0.846587	1.03411	0.911082
0.856144	0.858019	1.42802	0.881865	1.58596	0.895513
0.799122	0.763019	0.55635	0.653815	1.65447	0.866614
0.779716	0.6405	0.47244	0.870777	1.62275	0.93981
0.922628	1.0931	0.578155	0.714301	1.23629	0.964401
0.927959	0.672043	0.644859	0.797244	1.4524	0.824061
1.10153	0.915271	0.456617	0.73949	1.25211	1.12509
0.796755	0.748886	0.46024	0.952131	1.13467	0.828393
1.12032	1.03994	0.989994	0.77931	0.896543	1.06244
0.745102	0.69355	0.297553	0.843718	1.58104	0.786975
0.859768	0.758309	0.442094	0.772227	1.73236	0.61131
1.17902	0.713139	0.63136	0.788723	1.46718	0.854923
1.02786	0.653764	0.336552	0.843832	0.858597	0.710901
0.940508	0.824176	0.437893	0.938982	1.4409	1.17982
1.13013	0.815228	0.425707	0.710974	1.12405	0.821733
0.940246	0.89835	0.434428	0.666541	1.23953	1.17586
1.03344	1.22199	0.505842	0.606336	1.05388	0.899944
0.874676	0.654336	0.670443	0.574508	1.40804	0.718737
0.786483	1.16967	0.782044	0.915668	1.38673	0.657307
0.740259	1.4316	0.713763	0.629244	1.38798	1.32773
0.687686	0.611152	0.587504	0.742327	1.37984	0.699008
1.0695	1.33806	0.530584	0.70192	1.34405	0.995234
0.676316	0.931343	0.352152	0.633584	0.973772	2.16655
1.46511	0.824339	0.670147	0.781101	1.24673	2.16199
0.782182	0.953461	0.43731	0.713889	0.750722	1.35174
0.751723	0.719233	0.803	0.849956	1.79961	1.09726
0.884361	1.47969	0.831092	0.626288	1.77369	0.486789
0.865147	1.20316	0.956553	0.623582	1.02155	1.06081
1.07135	1.50872	0.702794	0.764773	1.0668	0.602196
0.985328	1.72875	0.531564	0.818224	1.15706	1.70708
1.11176	0.73231	0.370461	1.07556	2.27554	0.861605
0.83599	1.13023	0.658946	0.99811	2.38862	0.726014
1.06085	1.27022	0.352829	0.92066	1.91558	0.836394
1.03683	1.19413	0.604516	0.860657	1.29659	1.1067
1.2054	0.9032	0.43962	1.12506	2.60107	1.04902
1.07536	1.13302	0.756408	0.905391	1.20455	0.6124
1.01188	1.07807	0.252588	1.09892	1.60678	1.20722
0.884388	0.91659	0.571359	1.12411	2.11664	1.42572
0.968797	1.24158	0.360033	1.15246	1.64269	0.622284
0.972104	0.815572	0.516965	0.993547	1.98317	0.759515
0.827437	1.10989	0.562494	0.720814	1.41968	0.984798
0.748046	0.964643	0.425682	0.766535	0.915176	0.702948
0.760997	1.1571	0.636522	1.2024	3.25458	0.925089
1.04776	0.800449	0.733745	1.14104	1.31827	1.43275
0.523617	1.36701	0.745934	1.08129	1.94042	0.605613
0.775013	2.55891	0.78426	0.978781	1.04116	1.24714
0.6856	1.26676	0.620497	1.02605	2.02451	2.429
0.741187	0.886951	0.386353	0.995469	1.39555	0.763464
0.564288	1.20396	0.496236	0.853544	1.69729	0.567538
0.744114	1.27218	0.644447	1.09774	1.98422	0.872501
0.603177	1.03195	0.403854	0.803719	1.52932	4.85367
0.693321	1.3942	0.571913	1.3636	1.9117	0.86674
0.668788	0.975422	0.498142	1.25556	1.01937	0.882797
0.859101	1.06121	0.734924	0.758385	1.46839	0.774995
0.704644	1.11636	0.488329	1.00147	1.53064	0.932592
0.846846	0.964079	0.712178	0.740087	1.20955	0.683163
0.682584	1.15279	0.70229	1.00536	2.25431	0.720707
0.832905	0.795553	0.648631	0.942591	3.1936	0.767066
0.608956	1.16491	0.581212	0.72007	2.38906	0.544097
0.639992	1.23331	0.791481	1.10869	0.802205	0.799258
0.742873	1.62207	0.697485	0.68438	2.01586	1.21628
0.868065	1.08801	0.726651	0.922296	1.05897	0.724429
0.771918	1.1083	0.644999	1.43509	0.924097	1.23013
0.815354	1.1704	0.598904	1.03794	1.09454	1.1316
1.01973	1.32873	0.409937	1.04818	2.06291	0.981985
0.570956	1.13149	0.712487	0.859748	1.42912	1.1313
1.0577	1.47968	0.615506	0.995925	1.33454	0.948638
0.762131	1.7868	0.699056	0.729056	1.66182	0.865226
0.571292	0.983165	0.368373	0.875264	1.60363	0.912546
0.768746	2.24934	0.723458	1.13281	1.32896	1.01286
0.934432	1.78417	0.632292	0.90175	1.2774	1.46127
0.806821	0.961076	0.539128	0.987096	1.26193	1.36707
0.524492	1.13634	0.403859	1.00821	1.32523	1.58309
0.813763	1.41093	0.551667	0.808555	1.23892	0.931819
0.834037	1.35271	0.550346	0.865493	1.21494	1.43719
0.94219	0.810087	0.464611	0.856858	1.42087	0.964772
0.992738	0.924306	0.327508	1.13402	1.73083	0.77389
0.84291	0.863152	0.724206	0.961303	1.79838	1.23314
0.860262	0.910581	0.707879	0.849988	2.28548	0.813866
0.994468	1.3504	0.424856	0.963322	2.82244	0.864787
0.885713	1.02496	0.26394	1.13929	2.65084	1.45559
1.18442	0.956645	0.727203	1.04457	2.34686	1.47281
1.02626	1.32559	0.35222	1.03372	1.93082	0.879454
1.35246	0.910989	0.424786	0.904289	2.16453	0.566859
1.00394	1.63366	0.920948	0.948073	1.57299	0.579525
0.935513	1.29068	0.652274	0.965938	0.926492	0.827332
0.958345	1.54741	0.775436	0.870494	2.94307	0.915347
0.738928	1.88601	0.745959	0.844028	1.09976	1.18507
1.27073	1.10997	0.679003	0.924679	1.03139	0.512983
0.889797	0.887422	0.509621	1.01598	1.12841	0.817542
0.880667	1.07642	0.530345	0.870735	1.28183	0.765452
1.46762	1.13503	0.56058	1.30924	0.992721	0.840278
0.709698	1.55372	0.813956	0.806054	1.1992	1.03327
0.837309	1.18543	0.526955	0.793217	1.09154	0.634573
0.979536	1.48585	0.807927	0.783206	0.991038	0.801216
1.12651	0.946878	0.39268	0.944772	1.05073	0.596873
0.738994	1.48321	0.516396	0.965136	2.8595	0.598312
0.660247	0.915179	0.713531	0.980487	1.5935	1.01946
0.7223	0.965177	0.577592	1.00753	1.01938	1.05226
0.883352	1.05927	0.763301	0.869079	1.25918	0.740303
0.736526	1.61154	0.595285	0.742652	1.27875	0.581876
0.973805	1.45511	0.831879	1.30341	1.35114	1.07811
0.892227	1.29875	0.699892	0.657161	3.11529	0.907189
0.970415	1.10448	0.672764	0.847497	1.57616	0.656629
0.883525	1.0343	0.867875	0.645653	1.69787	0.680907
1.05762	1.37452	1.06622	1.06652	1.79197	1.37446
0.641135	1.48699	0.750583	0.793549	1.22933	0.915267
0.775327	1.40776	1.32974	1.21622	1.10134	0.939761
1.00309	1.40415	0.566638	0.839192	1.83587	0.745987
1.10894	1.52586	0.568932	0.718572	2.16094	1.17958
0.75529	1.10161	0.71367	0.648947	1.49479	0.630545
0.750398	1.39038	0.470422	0.827684	1.66823	0.847638
0.932934	1.4969	0.403949	0.928582	0.849518	0.936671
0.942284	1.02876	0.627809	0.702839	1.60251	0.974726
0.965133	1.18935	0.530318	0.683744	2.05171	0.876542
1.17635	1.01736	0.427989	0.812368	1.90211	0.984084
0.743105	0.936741	0.437644	1.017	1.44719	1.11725
0.858469	1.00418	0.549797	0.773588	1.96151	1.41254
0.928602	1.35857	0.395887	1.27825	1.44074	0.512577
0.866929	0.8528	0.525242	0.994474	1.40812	0.724297
0.888645	1.11412	0.586438	0.999154	1.23439	0.473445
0.985669	1.42608	0.645884	1.15071	1.85734	1.23302
0.877875	0.783379	0.472381	1.11727	0.889952	1.18844
0.501829	0.86887	0.60937	0.835941	1.19793	1.11683
0.652303	1.46168	0.514399	1.58038	1.49365	1.06563
0.889255	1.22469	0.63561	0.733567	1.24582	1.56063
0.821723	1.0584	0.627261	1.27018	1.30359	0.81046
0.585566	1.30105	0.779177	0.98947	1.42196	1.21911
0.684851	1.20434	0.567446	1.248	1.77025	0.690933
0.7055	0.866651	0.488032	1.05502	1.49947	1.00254
1.00981	1.45981	0.782062	1.15759	1.00297	0.781228
0.667796	1.53222	1.13728	0.951592	1.26602	0.786176
0.852017	1.21252	0.825232	0.953251	1.37819	0.902211
0.91438	1.78158	0.626714	0.976208	3.56535	0.971496
0.754086	0.956998	0.562192	1.09768	1.97272	0.942234
0.744225	1.20171	0.624392	1.00778	1.17731	0.792858
0.790197	2.31931	0.515617	1.30594	2.30674	0.504792
0.711967	0.809074	0.508279	0.744521	1.75515	0.799235
0.545741	1.42294	0.762393	1.13691	1.94898	0.665142
0.702682	0.771772	0.529072	0.995801	1.17022	0.903468
0.731211	0.816397	0.470582	0.957898	1.6351	0.592768
0.501609	1.1478	0.508906	0.937236	2.01533	0.876459
0.930073	1.23659	0.868838	1.40249	2.37788	0.885421
0.717331	0.814007	0.788214	0.758669	1.76874	0.659176
0.783188	0.99567	0.586246	0.899339	2.1659	0.912561
0.943619	0.962387	0.650608	0.975433	1.86191	0.603042
1.06946	0.946616	0.54515	1.74006	1.32678	0.706196
0.599631	0.964242	0.712522	0.85494	1.073	0.676297
0.938604	0.840338	0.875941	0.969794	1.31111	0.767222
1.06081	1.0237	0.662081	1.16509	2.73656	0.926494
0.693856	0.766592	0.64894	1.06422	0.920694	0.66262
0.616178	0.576385	0.523757	0.918626	1.98149	0.831265
0.79673	1.27741	0.759187	0.786247	3.4024	0.498162
0.640734	0.781841	0.742424	0.875463	3.90266	0.975949
0.811839	1.4579	0.878807	1.20506	1.09893	0.451983
0.57202	0.712344	0.383017	0.661535	2.99572	1.17974
1.30858	1.32173	0.541376	0.941877	1.23928	0.62817
0.907651	0.75454	0.771701	0.910504	1.21093	1.08144
0.944491	0.737838	0.723565	1.30274	1.27654	1.45138
0.702803	0.924119	0.634421	1.14486	0.923591	0.732564
0.888916	1.31584	0.832745	1.01091	1.57327	1.1378
0.527051	0.935568	0.522945	0.892842	1.66209	1.31734
0.94676	0.89507	0.718694	1.06452	1.76719	0.775087
0.682075	0.905814	0.582806	1.26171	0.972977	1.03564
0.661446	1.12031	0.274148	0.804023	1.48593	0.918808
0.883708	1.04175	0.570954	1.06281	1.72404	1.31953
0.77074	1.69124	0.562186	1.19705	2.5063	0.702966
0.945605	1.0907	0.475821	1.23923	1.89362	0.858327
1.04165	1.22229	0.845435	1.24509	0.959448	0.782808
0.741248	1.58012	0.661166	1.20967	1.67858	0.893391
0.834362	1.25417	0.447609	1.12988	1.82981	1.68573
0.870285	1.55656	0.593311	1.24687	1.33262	0.990965
0.675636	1.42882	0.472543	1.02675	1.03732	1.09106
0.733087	1.40767	0.494667	0.751527	1.56976	0.747554
0.68176	1.35986	0.327431	1.04129	1.03561	1.03813
0.703378	1.31692	0.63583	0.830915	1.81631	0.548391
0.605764	1.73101	0.388304	1.26508	1.81321	1.00723
0.469183	1.1058	0.364718	1.03117	1.82435	0.716744
0.644345	1.07185	1.10999	0.76576	1.50159	1.21869
0.661456	0.885023	0.414042	1.27802	1.55021	0.63077
0.676791	1.10253	0.404703	1.34039	1.00045	0.613747
0.844493	1.03448	0.960643	0.964401	1.57006	1.0856
0.801916	0.87915	0.688442	0.824403	2.00261	0.878822
0.508287	1.06253	0.780425	1.09784	1.87158	0.7008
0.578347	1.26159	0.755313	1.06289	1.27192	0.6746
0.550564	1.13329	0.726358	1.13326	1.76343	0.756116
0.512302	1.1404	0.651529	1.20997	1.10669	0.614072
1.13837	1.35737	0.550513	1.06353	2.64845	0.793359
0.814365	0.830282	0.713283	0.946896	1.09626	0.958138
0.57519	1.28665	0.723399	1.01305	1.08269	0.691791
0.769517	1.15753	0.602108	0.772636	2.32945	1.41905
0.632497	1.1411	0.513843	1.02834	1.00221	0.707529
0.582847	1.67505	1.33413	0.879629	1.54247	1.22115
0.553698	1.06062	0.592936	1.01541	1.89979	0.927128
0.565013	1.1146	0.886999	1.09914	1.93066	0.775983
0.498779	0.882738	0.622177	1.24382	1.24084	0.677523
1.0152	1.00707	0.700321	0.759589	1.27041	1.06046
0.59574	1.47391	0.569151	0.896412	1.20331	0.77197
0.469567	1.07841	0.501254	1.07601	0.958798	1.25328
0.608128	1.26036	0.494254	0.979111	1.10859	1.17111
0.584827	0.693205	0.56287	1.01042	0.842515	0.923505
0.714138	0.542972	0.558645	0.825095	1.13078	0.785427
0.740861	1.16995	0.576709	0.834748	1.34405	1.17582
0.713764	1.2884	0.443717	0.706894	1.11556	1.18197
0.502467	0.782499	0.838573	0.783531	1.23929	0.846176
0.47783	1.41056	0.674047	0.877187	1.43519	0.851654
0.851887	1.37433	0.593466	0.760764	1.05501	0.83373
0.728908	0.836398	0.548878	0.797407	1.50252	0.94497
0.881318	1.05231	0.506007	1.0601	1.57091	0.798533
0.832991	1.10232	0.638859	1.07977	1.03519	1.21549
0.862096	0.993742	0.561447	1.43878	0.885925	0.89436
1.07348	0.75793	0.526815	1.29916	0.944241	0.98272
0.741816	1.43555	0.512244	0.862132	0.782348	0.740158
0.81245	1.14242	0.34749	1.13263	1.24369	0.906585
0.920781	1.41613	0.964845	1.25606	1.58943	1.44615
0.924359	1.12459	0.487664	1.13845	1.18484	1.03812
0.798957	1.1549	0.585384	1.28346	0.741445	0.830077
0.788277	0.991315	0.830198	1.14321	1.58756	0.583239
0.660827	0.840352	0.549762	1.06436	1.2059	0.854236
0.71239	1.22519	0.908489	0.776886	1.24068	0.921381
0.669041	0.999863	0.805963	3.58019	1.9705	0.987289
0.781273	1.26335	0.298796	0.893311	1.23442	1.48837
0.649681	1.2797	0.509383	0.792803	1.4405	1.25341
0.681519	1.33822	0.313735	1.02874	0.952574	0.946512
0.782602	1.03577	0.590777	1.11336	1.01023	1.04722
0.668092	1.10349	0.699863	1.22736	0.896592	0.975877
0.764037	1.22754	0.564186	0.907657	1.65104	1.1589
0.627281	1.24033	0.394957	0.90354	1.77401	0.733699
0.671905	1.07555	0.786118	1.1322	2.30315	1.32687
0.808103	0.952096	0.687589	0.856688	1.86234	1.06471
0.822453	1.05508	0.561397	1.27747	1.33851	1.18443
1.01003	1.13512	0.484951	0.84538	1.01705	1.08003
0.688592	0.925831	0.77041	0.903471	1.67497	1.20236
0.83725	0.908186	0.548268	1.09835	1.58894	0.775817
0.69515	1.30639	0.678512	1.15559	1.10717	1.09741
0.879841	0.968435	0.552882	1.05194	1.45703	0.990516
0.879667	1.41927	0.565764	1.25933	1.33388	0.967855
0.744775	1.46814	0.620108	1.57194	1.66634	0.83212
0.767939	1.42491	0.480023	0.808197	1.33806	1.35773
0.812134	1.09023	0.63014	1.2	1.88763	0.678596
0.894602	1.28773	0.525438	1.35834	0.725555	0.574281
0.955084	1.14344	0.602257	0.911234	1.30127	1.31252
0.602912	0.848236	0.549684	1.17549	1.57919	0.935056
0.744853	1.14306	0.602291	0.917168	1.17715	0.529425
0.602497	1.09993	0.669625	1.15379	1.74927	1.27604
0.590943	1.31376	0.638747	1.2402	1.85498	0.851457
0.986968	1.25115	0.53258	1.15435	1.18666	0.714217
0.807391	0.791009	0.528362	1.05885	1.37676	0.792296
0.710743	1.26357	0.72998	0.930051	2.31727	0.893
0.710026	1.11782	0.31465	1.23894	1.83752	1.057
0.508126	1.06522	0.943341	0.864079	1.06444	0.972652
0.776472	1.16135	0.709476	0.962179	1.89047	1.36195
0.644483	1.24327	0.768847	1.635	1.36884	0.860462
0.843981	1.30818	0.483124	0.945054	1.47727	1.07996
0.737541	0.935499	0.56302	0.88428	0.7984	1.61538
0.888833	0.945266	0.570633	0.879417	2.12554	1.23669
0.748067	0.780769	0.836123	1.05701	0.890107	1.37041
0.651122	1.06251	0.619077	1.13228	2.07296	0.828171
0.872283	0.909201	0.623332	1.36053	1.56614	0.644214
0.621416	0.735493	0.967093	1.03018	2.2033	0.714807
0.676106	1.25431	0.484401	1.36724	1.77607	1.25006
0.961898	1.31368	0.58262	1.20356	1.29045	1.02885
1.17936	1.06272	0.893482	0.784874	1.98343	1.20797
0.992622	1.12664	0.501667	1.16741	1.292	1.16917
1.05229	0.900316	0.681436	0.951389	1.61756	0.786911
1.11433	2.5324	0.784174	1.23493	1.83397	0.794659
0.818472	1.05583	0.506726	1.05988	1.10237	0.697357
0.960868	0.914922	0.87669	0.946145	2.66324	1.48335
0.644054	1.01539	0.494299	0.703227	1.30897	1.02736
0.869889	1.05216	0.554312	0.697662	1.97709	0.754196
1.01843	1.09171	0.584775	0.914193	1.27335	1.46322
0.636686	0.97602	0.593745	1.44239	1.91819	2.1265
0.970644	0.974521	0.500866	0.749526	1.93409	0.95033
0.546486	1.32901	0.570776	0.819927	1.83517	1.33405
0.932492	1.10785	1.3416	1.11379	1.48488	1.26318
1.24507	0.915864	0.575347	0.645212	0.880679	1.45969
0.634689	1.02638	0.443444	0.853012	1.1934	0.975988
0.594186	1.75961	0.93084	0.946595	1.53441	0.927913
0.813285	1.06202	0.752116	1.08501	0.839635	1.39576
0.677721	1.13199	0.621899	1.36642	1.46465	1.86247
0.717276	1.17484	0.771862	1.71725	0.776186	0.938576
0.756529	1.69706	1.23622	1.14341	1.46217	1.093
0.714488	1.12675	0.67177	0.760098	1.1128	0.889248
0.795223	0.890493	0.434763	0.787286	1.14478	1.39551
0.850722	0.945156	0.498094	0.845726	0.981099	0.964973
0.809061	0.973344	0.528984	1.01595	1.26507	0.725521
0.833402	0.95218	0.672189	0.857139	1.52029	1.28539
0.610849	0.722234	1.01328	1.03006	1.09785	1.79994
0.783776	1.0888	0.555032	0.78732	1.08986	1.18164
0.686439	1.61444	0.317786	0.684144	1.19567	0.981239
0.663932	0.953272	0.552743	1.19272	1.69381	1.64247
0.494562	0.804697	0.627578	1.18378	0.884219	0.7545
0.913499	1.09871	0.449646	0.94204	1.66623	1.30846
0.661603	1.15719	0.787931	1.1384	1.93928	1.31391
0.638815	1.13446	0.684586	1.11944	0.744981	0.833112
0.720101	1.1216	0.550736	0.895034	1.13047	1.48661
0.721051	1.13467	0.62864	0.757625	1.31477	1.18374
0.536397	1.26676	0.864754	0.864395	1.1323	1.23984
0.694746	1.24314	0.547627	0.825001	0.845196	1.55432
0.521096	1.81346	0.465086	1.2053	1.71777	2.38536
0.761254	0.802418	0.893493	1.27252	1.27471	1.6268
0.734854	1.36801	0.631445	0.699115	1.24375	5.07101
0.570785	1.72884	0.715801	1.15403	1.37014	1.13313
0.611019	1.12582	0.549776	0.98689	1.13966	1.79745
0.603571	0.868132	1.03846	1.26639	1.16425	1.54957
0.697054	0.883775	1.04646	1.00784	1.27041	1.17315
0.901038	0.875886	0.821581	1.03488	0.704858	0.870033
0.85134	1.02809	0.48938	0.905962	1.02383	1.97398
0.585458	1.03972	0.623946	1.26246	1.79375	1.79935
0.713281	2.97829	0.472581	0.808506	1.34877	0.874076
0.984423	1.23947	0.598748	1.29087	1.37174	1.16379
1.1884	0.828975	0.694134	1.17771	1.39972	0.640419
1.04708	0.838648	0.526222	1.02539	1.65856	1.21666
1.0895	0.962538	0.302719	0.873919	1.1381	1.50321
0.760893	0.937766	0.381538	1.00747	1.42588	0.829414
1.12503	1.10208	0.760851	1.27061	0.98853	1.54407
0.954863	1.11832	0.673707	0.903637	1.13587	0.67122
1.0633	0.83272	0.537599	0.986648	1.31996	0.770822
0.742297	1.0014	0.385232	0.808616	4.07107	1.3294
0.708235	0.69215	0.510041	1.07536	1.16776	0.885266
0.603205	0.905145	0.48831	0.846569	1.35151	1.00094
0.892781	1.04304	0.585866	1.1007	2.03819	0.802189
0.904061	0.967779	0.612511	0.790109	1.39687	1.47685
1.19545	1.09394	0.48508	0.981705	1.67758	1.47612
0.72004	1.10231	0.539758	1.01606	1.02007	0.942864
0.8157	0.573108	0.928716	1.12105	1.3208	0.762169
0.745476	1.04068	0.638435	0.99357	1.06893	0.858522
1.26417	0.760842	1.38366	1.0844	1.56534	0.944617
0.962519	1.1569	0.961526	0.832614	1.51484	0.749552
0.714753	0.932604	0.779669	1.04504	1.33867	1.22367
0.965526	1.09119	0.771829	1.0019	2.02746	1.56313
0.933633	0.999669	0.911307	0.900136	1.09411	1.19355
0.871837	1.12367	0.688841	0.878523	1.23243	0.735922
0.720514	1.19051	0.687578	1.27632	1.57024	1.0811
1.26907	0.777721	0.984441	0.939394	1.53978	1.24014
0.787708	1.21601	0.666295	0.907473	1.87579	1.4667
0.966842	1.0506	0.811478	0.778298	1.43036	0.905658
1.00617	1.25209	0.5419	0.766872	1.37788	1.14746
1.13039	0.88869	1.29641	0.64311	1.75465	1.26331
0.920538	0.653604	0.637259	0.926696	1.57774	1.17007
1.44258	1.56957	0.585764	0.799065	1.65673	1.3761
0.997549	1.53649	0.899241	1.15144	0.743232	1.0157
0.863036	1.46536	0.941429	0.693044	0.982037	0.947059
0.990548	1.70216	0.688228	0.868845	1.14818	1.85496
1.11067	1.48033	0.972824	1.09372	0.623729	1.46826
1.19492	0.983588	0.884674	0.786618	2.35689	1.58432
1.13552	1.09237	0.509252	0.920833	1.07777	1.28284
1.21238	1.09721	0.547743	0.655436	2.41912	1.33908
1.06988	1.2569	0.431142	1.07503	1.39568	1.04743
1.06832	1.10794	0.524913	1.1598	1.21827	1.86811
1.03036	1.13046	0.577989	1.09571	1.17082	1.32938
1.02344	1.29032	0.522856	0.859587	0.928731	1.15325
0.85608	1.24117	1.11681	0.793414	1.7021	0.763288
0.99474	0.835559	0.472408	1.13653	0.98795	1.21602
0.800644	0.972792	0.469389	0.982908	1.15856	1.78299
0.84393	1.40521	2.29085	0.861269	0.837562	0.870587
0.946169	0.977037	0.661447	0.689368	1.57308	1.97041
0.929354	1.03889	0.709307	0.945277	1.69766	0.842091
1.14881	2.06691	0.644282	1.19025	1.7109	0.787242
1.33035	1.04155	0.415016	1.12952	0.745202	1.215
1.07066	1.1315	0.369464	1.07741	1.90344	1.00965
0.949466	0.836627	0.631764	0.949872	2.08247	1.30179
1.10432	2.43585	0.694534	0.695377	2.51903	1.19614
0.971875	1.17321	0.402937	1.06232	2.53265	1.15082
0.716901	1.86661	0.545845	0.928618	2.34449	0.541191
1.00979	1.35733	0.628684	1.11119	1.48287	0.954206
0.888042	1.05272	0.589046	0.766942	2.65303	1.59631
0.958913	0.948645	0.627293	0.667142	2.90375	0.577828
0.800955	0.863081	0.735466	0.843806	2.52306	1.35287
0.95876	1.02054	0.595978	0.94313	2.50009	1.04775
1.05314	1.05572	0.369418	1.12131	2.2167	1.91372
0.899559	0.789707	0.921296	0.815775	2.03602	2.2138
0.562407	1.18015	0.68387	1.25468	2.90097	1.62236
0.834652	1.18889	0.650976	0.750062	0.93633	0.971527
0.844191	0.746446	0.492234	0.707967	2.39083	1.71423
0.888355	0.945691	0.384634	0.825431	2.65413	2.27519
0.823101	1.06754	0.660734	1.09954	1.26388	1.51502
0.790248	0.798372	0.681571	0.708351	1.09609	0.956307
0.871461	1.13737	0.705132	0.979903	1.3239	0.791124
0.773855	0.836773	0.646376	1.14415	0.964897	1.69157
0.808742	0.790303	1.61084	1.17582	1.15534	1.44159
0.953805	0.930363	0.996485	0.815201	1.85194	1.58316
0.622575	1.11569	0.628418	0.911018	1.84337	1.26459
0.779554	0.952478	0.573406	1.1843	1.21729	1.00408
0.826652	0.84499	0.741729	0.783219	1.906	0.886411
0.989588	0.925628	0.626138	0.867714	0.91262	2.53233
0.947719	0.899921	0.629376	0.87338	1.49363	0.906696
0.85488	0.940246	0.653685	1.05222	1.50569	1.17489
1.42922	0.822953	0.830342	1.05324	2.16274	0.822385
0.709324	0.815935	0.824846	0.908601	1.5495	1.00138
0.645046	0.982937	0.683377	0.732744	1.73819	0.753614
0.991789	0.999157	0.675061	0.760284	1.19742	0.819504
0.662027	0.699247	0.536672	1.47381	1.0388	1.20807
0.658042	1.108	0.571775	0.824398	1.40654	1.02626
0.775783	0.669877	0.396222	0.968558	1.197	0.666507
0.731906	0.975617	0.506731	1.12866	1.63301	0.923985
0.706855	1.34067	0.633523	1.31788	0.801895	0.901324
1.07919	1.00704	0.716846	1.01574	4.00852	1.1073
0.834435	0.759554	0.541694	1.12249	1.11263	1.04536
1.42571	1.23805	0.63729	1.0445	1.80871	0.962835
0.828383	1.14137	0.988808	0.634951	2.13979	0.974578
0.676795	0.948465	0.494567	0.549963	1.77834	0.753199
0.872547	0.952507	0.513408	0.609769	2.07579	0.800619
0.862422	1.06432	0.45732	0.955646	2.15345	1.24186
0.919169	0.835656	0.410561	0.574614	1.5446	1.54153
0.773759	1.22049	0.529472	0.988103	1.70611	0.832714
1.52537	0.887914	0.653543	0.919682	4.36493	1.1196
0.781491	1.22929	0.472716	0.805036	1.35408	1.30987
0.872692	0.805695	0.631252	0.830591	1.47009	1.35842
1.26391	0.707993	0.414271	0.712419	1.59794	1.3566
0.922488	1.13902	0.674144	1.05636	0.802495	0.961045
1.25088	0.983879	0.879794	0.895554	3.33503	0.906583
0.918888	1.59805	0.442756	0.928122	1.6206	0.88495
0.773335	1.06604	0.437477	0.894826	1.15582	0.873813
0.902902	1.03969	0.786343	0.626261	1.44906	1.06276
0.532723	0.81566	0.56056	0.818992	5.92632	1.27234
0.948782	1.22651	0.573419	0.820872	2.83556	1.15782
1.06493	1.33322	0.825744	0.731857	1.47617	1.23293
0.950886	1.05621	0.340872	0.869986	1.73133	0.792977
1.05437	0.997974	0.727477	0.862123	1.40621	0.626047
0.699574	1.24268	0.609085	0.944294	1.30205	0.871089
1.29618	1.09975	0.595758	1.00597	1.49165	1.79375
0.531342	0.988914	0.513864	0.815743	1.26101	1.15136
0.651922	1.45833	0.855032	0.885392	1.64771	1.44686
0.898457	1.69094	0.716003	0.831751	1.42842	1.21593
0.711142	1.23302	1.76775	1.06493	1.07342	0.896089
1.07515	1.09681	0.525738	0.96547	1.55459	1.55435
0.754223	1.13919	0.538265	1.66698	1.05774	1.23296
0.6355	1.21684	0.902448	0.829484	1.36488	1.23306
0.984884	0.898231	0.730966	0.982515	2.02302	0.925026
0.741241	0.879174	0.642922	0.723527	1.40983	1.25813
1.29507	1.07497	0.52809	0.817709	1.5002	1.43575
0.736002	0.907003	0.570804	0.836782	1.95155	1.46275
0.758785	1.47732	0.78855	1.02045	1.84499	1.63752
1.2254	0.736029	0.631904	0.905208	1.43264	0.899776
0.813969	0.628688	0.660592	0.860868	1.42318	0.761472
1.3252	0.85249	0.341612	1.69216	1.09148	0.897874
1.02041	0.906145	0.725707	0.948195	1.16443	0.705402
0.720687	0.651447	0.357096	1.49965	1.84247	2.01819
0.848855	0.966697	0.36809	0.874332	1.33856	1.31211
0.957727	0.998678	0.501649	0.924328	1.19505	0.86882
0.899974	1.2328	0.687337	1.12427	1.82964	0.660631
0.933091	0.971073	0.579125	0.988054	1.50355	0.816954
0.897026	1.18098	0.368101	0.759764	0.992971	1.92431
0.78422	2.02323	0.776143	0.930264	1.10537	0.693227
0.921368	1.00481	0.509799	1.27939	1.41045	0.897656
0.760654	0.796832	0.47489	1.51326	1.38377	0.904795
0.84757	0.599096	0.330607	1.05061	1.41051	0.818542
0.572156	1.05304	0.403985	0.892696	1.1872	0.609432
0.637392	0.536175	0.748913	0.872872	1.37068	0.784177
0.745716	0.881589	0.420103	1.35794	1.05471	0.858656
0.526624	0.890391	0.834693	1.23486	2.10059	0.667818
0.91019	1.05213	0.731933	1.01267	1.78688	0.85579
0.804658	0.88027	0.717639	0.787365	1.3723	0.83457
0.744764	0.752308	0.633061	1.06075	1.1296	1.02403
0.837712	0.950347	0.616409	0.945943	2.24214	0.717302
0.909396	0.676183	0.680778	0.957285	2.52753	0.973401
0.91731	0.82872	0.488621	1.26558	2.19563	0.718743
1.00654	1.16357	0.556839	0.743561	0.962928	1.19879
1.12797	0.987553	0.597969	1.07387	1.29586	1.3649
0.706122	1.0183	0.525119	0.837675	1.61433	0.69912
1.04488	0.699646	0.559449	0.915878	1.94586	0.956264
0.890032	1.27812	0.495851	0.508916	2.31882	1.06446
0.943517	1.4539	0.467205	0.65872	2.15206	0.682866
0.749154	1.55114	0.470984	0.67329	1.69142	1.05522
0.840787	1.69844	0.463505	0.790746	1.85151	0.657488
1.08011	1.52518	0.628224	0.832834	2.27806	1.14613
0.91612	1.14858	0.459289	0.790902	1.54726	0.710682
0.869997	1.0532	0.638021	0.745347	1.25889	0.537771
1.10036	1.26474	0.503885	0.548139	1.12658	0.764227
0.742977	1.1807	0.627284	0.812516	2.266	1.36173
0.769942	1.18383	0.588339	0.622558	2.05373	1.03266
0.936674	1.08028	0.51501	0.712176	2.60297	1.08308
1.11675	1.05511	0.505902	0.88145	1.47877	0.62353
0.574811	0.921439	0.536559	0.772106	3.15189	1.15099
0.774795	1.27145	0.372577	0.726448	1.91717	1.65736
1.26091	1.219	0.999436	0.668235	1.77572	1.03558
0.493502	1.05587	0.758777	1.50125	1.70637	0.956586
0.933016	1.29404	0.61231	1.07014	2.0838	1.08094
0.671746	1.144	0.342613	0.686316	1.93699	0.840479
0.722887	1.35339	0.526031	0.910551	1.25118	1.0364
0.679	1.27628	0.509527	0.604034	1.63096	1.16985
0.759834	0.894654	0.383803	1.13341	1.24975	1.23015
1.28086	1.39778	0.494364	0.666397	1.09503	0.923603
0.93909	0.9107	0.490576	0.931147	1.8128	0.786851
1.05908	1.03019	0.440889	0.936392	1.56066	1.60565
0.960041	1.10521	0.489179	1.03317	1.299	0.944477
0.876971	0.941972	0.391656	0.672537	2.50345	0.959234
0.79341	1.1433	0.389601	0.910229	1.0731	1.69978
0.830001	0.784996	0.388047	0.791467	1.87558	1.51083
0.774955	1.07921	0.467905	1.35124	2.54247	0.728302
0.858315	0.666487	0.439091	0.738306	1.71065	0.617189
0.885376	0.892867	0.463129	0.624953	1.6282	1.3858
0.846852	1.15011	0.383075	0.821961	1.88114	1.0361
0.745465	0.899195	0.488329	0.875178	1.10822	1.11625
0.809115	1.08628	0.515509	0.918697	1.15464	1.41076
0.919322	1.16	0.587583	0.736684	1.55593	1.43078
0.815311	0.980134	0.614684	0.801902	0.79273	0.710173
0.992285	0.927817	0.8486	0.574087	1.13017	1.42656
0.905792	1.09826	0.804215	1.03286	1.40631	1.20068
0.623769	0.813238	0.707464	0.808215	1.49072	1.07737
0.690364	1.10761	0.56066	0.664793	0.997035	0.910494
1.00797	1.0774	0.772175	0.933713	1.51561	1.22054
1.04907	0.978435	0.806558	0.976775	1.61865	1.12137
0.987723	0.94814	0.786134	0.866627	1.79654	1.68248
0.725935	1.21823	0.638899	0.699825	1.77585	0.755356
1.00102	0.953989	0.55597	0.840805	0.813241	1.48479
1.04101	0.820997	0.625707	0.836099	1.0783	0.97285
1.00779	1.02412	1.14668	0.932544	0.92278	0.665934
0.856759	0.936377	0.531402	0.780092	1.86831	1.23644
1.12662	0.726382	0.61867	0.918877	2.99446	0.8451
0.561728	0.865058	0.363313	0.803902	0.992434	0.728171
0.658464	1.19073	0.680246	0.958837	1.34405	1.4689
0.685342	1.00051	0.332985	0.741742	2.89004	1.09488
0.898869	1.09255	0.552357	0.574605	1.36908	1.16104
0.87233	0.857255	0.380131	0.815659	1.33923	0.842596
0.5891	1.17054	0.298839	0.775634	1.56661	0.76356
0.707537	1.06532	0.459366	0.395224	1.40512	2.18893
0.912453	0.938567	0.492192	0.753066	1.72266	1.62031
0.589823	0.912856	0.37758	0.720228	1.26595	1.63441
0.753999	0.955322	0.55815	1.02244	1.09498	1.3549
0.935928	0.849901	0.49375	0.649036	1.61506	1.08904
0.575356	0.866537	0.478597	0.455469	1.02477	1.32236
0.754391	0.905286	0.348745	0.679413	1.6009	1.40117
0.683335	1.17246	0.557213	0.706732	1.19037	1.20179
0.574422	0.828883	0.560521	0.843584	1.93722	1.97621
0.649609	1.1767	0.679187	0.850646	0.936682	0.915711
0.676162	0.768949	0.483048	0.709592	1.25501	1.19423
0.722157	1.04422	0.469413	0.737751	1.9723	0.966264
0.773618	1.06157	0.567658	0.95987	1.11409	0.717284
0.467903	0.906245	0.567536	0.453177	1.60011	1.44173
0.599305	1.04716	0.685796	0.658174	2.12583	0.841379
0.690301	1.0791	0.807621	0.795018	1.88456	0.717239
0.599901	1.25463	0.720415	0.818515	0.930159	1.44784
0.819999	0.877974	0.424231	0.506753	1.43379	1.87374
0.845383	1.03614	1.26944	0.947527	0.94284	1.32627
0.57516	1.43806	2.91921	0.883725	1.88164	0.60792
0.738369	0.97948	0.524858	0.770272	1.57884	1.1504
0.71663	0.90857	0.871557	0.578042	1.08732	1.18077
0.78842	0.901573	0.555481	0.720102	1.25292	1.69578
0.722989	0.8991	1.41844	0.670316	1.16188	1.15543
0.752907	1.34763	0.611687	0.551576	1.34421	1.24516
0.843437	1.03492	0.848864	0.999807	1.39126	1.5571
0.409347	0.816687	0.849619	0.869089	1.45742	1.36394
0.690585	0.806505	1.40286	0.774262	1.26551	1.27894
0.933605	1.01167	0.7803	0.803844	1.16429	1.47495
0.659493	0.883706	0.459779	0.764379	0.829891	1.40661
0.945478	0.801902	0.7693	1.0867	1.32944	1.7431
0.703644	0.546284	0.499352	0.997164	1.36114	1.50894
0.607771	0.718903	0.702296	1.40141	1.40095	0.998346
0.49347	0.964949	0.466019	0.814639	0.968891	2.03596
0.654956	0.88634	0.743295	0.551874	0.988416	1.54336
0.636992	0.721099	0.610468	0.787455	1.25914	0.833438
0.964817	0.709324	0.703661	0.539597	0.939737	0.881468
0.990242	0.657409	0.521141	0.596838	0.961756	1.50413
0.989368	1.00073	0.503003	1.03428	1.36155	2.29416
1.20078	0.541715	0.354678	1.38468	0.925782	1.49031
0.801265	0.790675	0.547395	0.579318	1.21144	1.37633
0.805672	0.982845	0.440649	1.12994	1.11212	2.10122
0.703791	0.911107	0.516795	0.612354	1.13214	1.46381
0.627978	0.974038	0.636903	0.976084	1.07596	1.55389
0.682035	0.840854	0.535425	1.19387	1.55884	2.07614
0.773886	1.04462	0.730255	0.584233	0.765758	0.822077
0.899505	0.640543	0.511635	0.812738	0.971103	1.61568
0.817931	1.17549	0.781813	1.05624	1.43428	1.4442
0.792981	1.17111	0.457706	0.586222	1.31099	1.57698
0.647183	0.777842	0.539228	0.554621	1.56676	2.73101
0.756241	0.889728	0.566832	1.33427	0.957212	2.7352
0.694939	0.921576	0.393718	0.901624	0.844189	1.28058
1.15864	0.834298	0.543108	1.19098	1.17934	1.69173
0.73692	0.809071	0.529389	1.11758	1.29847	1.13702
0.680145	0.864952	0.362112	1.09223	0.861388	2.76504
0.926649	0.917519	0.491275	1.17028	0.804177	1.71945
0.686991	0.905332	0.462871	0.932093	1.45119	1.30487
0.900376	0.986813	0.526601	0.590673	0.80866	2.00026
0.885435	1.14101	0.442809	1.30424	0.933195	1.50981
0.652518	1.14796	0.654095	1.08393	1.5066	1.47028
1.14764	0.732815	0.769627	0.567046	1.18539	0.988098
0.577833	1.19044	0.462628	0.880636	1.21915	1.63345
0.91478	0.683228	0.588155	0.978965	0.899303	1.31225
0.923791	0.976863	0.495167	1.03017	1.07869	1.30463
0.869068	0.756101	0.717402	0.868111	0.95554	2.65153
0.977072	0.904751	0.387225	1.3173	1.78887	1.23097
0.949204	1.09026	0.539907	0.677285	1.81789	1.17227
0.595179	0.852088	0.444237	1.00511	1.16044	1.29052
1.03582	0.730702	0.554233	1.20773	1.5163	1.16677
0.924626	0.923663	0.369857	0.759898	1.48495	2.64162
0.526703	1.22089	0.379609	1.12428	1.96962	1.94214
0.75701	0.925637	0.323154	0.989675	1.18021	0.710791
0.834476	1.1908	0.444952	1.10387	1.68576	1.40359
0.727755	1.30785	0.384408	0.852506	1.35587	1.14943
0.755955	1.23839	0.48311	0.938281	1.71512	0.955505
0.797324	0.9546	0.411379	0.721282	2.4646	0.774659
0.815065	0.958271	0.464699	0.981479	1.24993	1.20681
0.683501	0.71481	0.458891	1.06632	1.3489	1.45139
0.604089	1.00778	0.409033	0.837884	1.10811	2.38655
0.612948	1.06334	0.35383	1.08146	1.09815	0.763958
0.821653	0.933412	0.564314	1.21789	2.19584	1.06592
0.979067	0.788666	0.526923	0.977829	1.00844	0.820523
0.853129	0.752752	0.567666	0.818354	1.21598	1.47902
0.671185	0.89307	0.585886	0.99583	1.48187	1.00905
0.694536	0.934978	0.88004	0.689556	1.30605	1.23626
0.998432	0.809365	0.581981	1.23169	1.76268	0.705242
0.900082	1.23973	0.476823	0.873487	0.912994	0.688508
0.581578	0.808688	0.445101	1.28992	1.88013	2.31392
0.940922	0.793343	0.485929	0.923661	1.2829	1.13089
0.884533	1.07921	0.546219	0.653326	1.67533	1.1547
0.903462	0.797694	0.736041	1.04376	1.99685	2.03631
0.837221	1.0207	0.416908	1.14515	1.62278	1.76805
0.723649	1.04799	0.476228	1.3347	0.92287	1.10393
0.995998	0.842761	0.701744	1.27014	1.21934	2.72666
1.00755	0.923415	0.630525	0.975863	1.51084	1.10826
0.612614	0.780305	0.475128	0.627739	1.54108	2.39385
0.672032	1.13854	0.67515	0.775621	1.49411	1.63485
0.688432	1.10076	0.640521	1.1666	1.01761	1.1586
0.68209	0.967533	0.809149	0.635472	1.65936	1.5164
0.789189	1.09914	0.679133	0.573315	2.56197	2.23968
0.791629	0.877766	0.478934	1.02325	1.48342	2.23464
0.707649	1.2316	0.533004	1.10293	1.74519	1.38023
0.814247	0.975842	0.64586	0.975932	1.77954	1.0691
1.25168	1.12632	0.745429	1.02215	1.36787	2.38263
0.676697	0.828354	0.536193	0.608403	2.11745	1.9595
0.980824	0.83805	0.586514	0.677222	1.47471	1.02396
0.717459	1.15782	0.599057	1.0795	1.05103	1.99995
0.88107	0.877695	0.449713	0.904713	1.47653	2.37503
0.88131	0.937589	0.538161	1.00327	2.19752	1.16479
0.728012	0.874371	0.629533	1.08608	1.83954	2.41962
0.821462	1.4127	0.389946	0.81453	1.67842	2.42616
0.822402	0.966758	0.390222	0.94204	1.64923	1.18503
0.759244	1.06298	0.407492	0.857177	1.79677	0.865687
0.907252	1.07122	0.525359	0.674486	0.991941	1.10093
0.763842	0.875613	0.618213	1.12483	1.77876	1.18519
0.912414	1.17616	0.414749	0.777656	1.92157	1.41307
0.875877	1.20202	0.553207	0.97331	1.62903	1.55721
0.905039	1.19713	0.549299	0.941236	0.957619	1.45883
0.986283	1.18799	0.406398	1.02799	1.22219	1.13017
1.15016	1.59474	0.264805	0.780052	1.67147	2.12506
0.787838	0.962235	0.571434	0.973149	2.26589	1.77693
0.960531	0.929307	0.933821	0.853923	1.41222	1.50361
1.02165	1.15805	0.701628	0.731183	1.89817	1.43048
1.08476	0.633492	0.993672	0.81611	1.42182	1.89645
0.981067	0.894425	0.455919	1.15177	1.61767	2.06869
0.92896	0.813738	0.719398	0.762638	1.42622	2.22734
0.882496	1.20294	0.384598	0.720307	1.20485	1.42995
1.07245	1.06285	0.429842	1.26774	1.31334	1.288
0.872253	0.921875	0.379107	1.05019	1.61734	0.700783
1.07838	0.994625	0.426638	1.3093	1.58923	1.36222
0.526069	0.788792	0.445242	0.587703	1.13565	1.0195
1.0847	1.02121	0.530002	1.1162	1.447	1.44869
0.753409	1.18782	0.462429	1.22237	1.32651	2.00616
1.24004	0.766247	0.359315	0.81962	1.45584	1.83027
1.07053	1.02196	0.540236	0.83668	1.71763	3.92518
0.995748	1.07482	0.379268	0.824657	1.56742	0.923051
0.764383	1.09174	0.40155	1.32122	1.22994	1.38675
0.886031	0.737985	0.567234	0.93947	1.50521	1.09182
0.760159	1.15001	0.56055	0.691655	1.26059	1.1979
0.99016	1.06608	0.355594	0.942581	1.39252	1.06223
0.990797	0.812319	0.308463	0.705188	2.12946	1.42105
0.83684	1.08357	0.308039	0.880722	1.78715	0.547062
1.14247	1.00738	0.417039	1.0772	1.4288	1.11048
0.862076	1.17971	0.337293	1.49307	1.5963	1.34857
1.03486	1.0772	0.496069	0.872104	1.1802	0.971912
0.805427	0.879214	0.429147	0.896102	0.925765	1.22592
1.08919	1.09211	0.460943	0.755903	1.49499	1.04468
1.35787	0.846682	0.384594	1.0342	2.88959	1.1776
1.11353	0.909556	0.398856	0.866991	2.78271	1.16358
0.877953	1.11767	0.410633	0.723742	1.58213	1.01053
0.847481	1.07186	0.571781	1.01823	1.3012	1.05958
0.977168	0.619805	0.48726	1.07496	1.23635	0.973686
1.22962	1.13696	0.521321	1.11515	1.57472	0.610538
0.797443	1.02344	0.341102	0.925289	1.16614	2.32169
0.848465	0.472562	0.457673	1.049	1.84386	1.10243
0.801006	1.1478	0.254269	1.23593	1.61105	1.98738
0.622149	1.12996	0.490068	0.911448	1.25826	1.08399
0.976778	1.20791	0.444276	0.867975	1.79287	0.954769
1.01045	1.24134	0.545705	0.720367	1.57726	1.64896
1.05425	1.50365	0.634364	1.23908	1.32968	1.69811
1.1183	1.23231	0.39473	0.74704	2.11942	2.11728
0.716447	0.863861	0.445736	0.710729	1.63656	1.97041
0.966589	1.40185	0.462751	1.09542	1.20877	1.19029
0.699005	1.02764	0.456803	0.72705	1.18476	1.35982
0.77455	0.955347	0.519015	1.00663	1.50701	0.711698
0.62482	0.750753	0.546714	0.808514	1.19873	1.95358
0.979125	1.19666	0.562826	0.738875	1.53033	1.35575
1.24909	0.879317	0.506838	0.942083	1.38218	0.812706
0.978158	0.931834	1.09147	1.2494	1.25723	2.58738
1.14665	0.95456	0.536594	1.0731	1.20048	1.47114
1.33889	1.38285	1.081	0.905457	1.01724	1.10179
0.901602	0.908028	1.17441	1.16732	1.63883	1.40951
1.20328	0.784231	0.573569	0.860751	1.72422	1.72282
1.14608	0.856622	0.528076	1.21639	1.64223	1.18608
0.773147	0.823661	0.732601	0.763786	2.12456	0.791828
1.17111	1.10052	0.510623	0.662838	1.55524	1.39619
1.6203	1.31532	0.893598	0.841301	1.32873	0.87902
0.864591	0.834995	0.389321	1.40879	2.08295	0.656916
1.0669	1.15882	0.972604	1.33813	2.06318	1.00489
1.1411	1.01526	0.458346	0.934705	1.76643	0.7868
0.727911	1.51741	0.572668	1.37399	1.29374	0.772692
1.69046	1.54188	0.41356	0.800918	1.41238	1.03527
1.0252	1.28149	0.418249	0.782963	2.13626	0.976238
0.971417	0.975806	0.489132	1.18258	1.27879	0.691633
0.871758	0.989877	0.444249	1.32572	1.54036	0.920243
0.799825	1.39745	0.428471	0.620332	2.14176	1.25252
1.00796	1.47148	0.614092	0.946443	2.59337	1.07408
0.998475	1.04204	0.463231	1.11073	1.48208	1.47172
1.47759	1.43732	0.740352	0.876124	1.66964	0.617753
1.01006	1.4548	0.631446	0.850425	1.5139	1.29368
1.49547	1.08973	0.649423	0.957234	2.0193	0.721136
0.797067	1.16426	0.473438	0.746126	2.36529	1.37102
0.800708	0.826278	0.356367	0.956394	1.26395	0.974326
1.07206	0.960465	0.572392	1.17405	2.06933	0.523963
0.966157	1.0927	0.386734	0.589187	1.41139	0.911449
0.804214	1.10979	0.492142	1.22453	2.84559	0.805105
0.668815	1.6281	0.557853	1.1849	2.84226	1.09482
0.674867	1.90949	0.449174	0.927428	1.6535	0.913356
1.04937	1.60415	0.678122	0.992461	2.15116	0.807241
0.694332	0.87365	0.524027	0.856101	2.9154	0.960861
0.77531	0.890553	0.532419	0.931838	1.3372	1.13287
0.77591	1.68172	0.419	0.855275	1.56248	1.10346
0.776104	1.21766	0.53916	0.88763	1.42454	0.91745
0.986639	1.35986	0.577681	0.903767	1.66905	0.819083
0.685548	1.46754	0.573849	1.17137	2.22138	0.926217
0.676449	0.82756	0.430241	1.03797	2.11996	1.08393
0.822229	0.904367	0.644467	0.96978	1.89286	1.19994
0.69148	0.907034	0.517425	0.872992	2.21102	1.22016
0.827433	1.9036	0.586519	0.945806	2.67013	1.23161
0.816716	0.947783	0.66005	1.09409	2.12895	1.01915
0.857734	1.26907	0.771039	0.854368	3.49735	1.42955
0.907153	1.19929	0.69686	0.857144	3.0885	1.68857
1.04347	0.85584	0.569681	0.943899	1.36201	0.720412
0.895981	0.77498	0.682201	0.84597	3.38171	0.629791
0.830787	1.17764	0.622217	0.8733	2.03113	1.31276
0.822624	1.16253	0.582213	0.96965	1.63264	1.86739
0.959671	1.34548	0.367574	0.808238	2.22461	1.11923
0.807054	1.22055	0.697061	0.959556	2.33333	1.30876
0.817238	1.01251	0.4376	0.933395	2.86581	0.578234
0.896579	1.49832	0.49379	1.09315	2.20105	1.0264
0.815736	1.03299	0.535076	0.849732	2.3355	0.967202
1.1562	2.02646	0.502802	0.719142	2.26043	0.852091
0.712677	1.82581	0.663145	0.824806	4.62219	1.20555
0.85109	1.2577	0.425813	0.929782	1.76135	0.991494
1.45598	1.18289	0.512839	0.926636	1.25157	1.00845
0.734961	1.26605	0.430396	1.15065	1.48048	0.825795
0.929856	1.03605	0.631865	0.915538	1.7195	1.00035
0.963153	1.24793	0.537829	1.26138	1.74276	0.664013
1.30716	1.30719	0.83815	0.732858	1.87629	2.06449
0.88493	0.976269	0.582089	0.875871	1.79193	0.921978
1.09941	1.0707	0.501284	0.883796	2.55847	0.740118
1.35327	1.31453	0.46998	0.991459	1.55073	0.728505
1.26561	1.99497	0.54013	1.0949	1.80735	0.916949
0.818149	1.34431	0.632058	1.0208	2.38859	0.788823
0.794485	1.74238	0.525745	0.793811	1.8642	0.902939
1.25026	0.842334	0.390862	0.811967	1.2958	0.818925
1.27018	1.23672	0.708402	0.91593	1.39748	1.18508
1.21481	1.2613	0.383241	0.819301	2.56506	1.02313
0.991155	0.818305	0.633076	0.918678	2.73165	1.32593
0.85351	1.30647	0.562239	1.15567	4.632	0.789979
1.07593	1.19676	0.508809	0.684187	1.48145	1.02609
0.873222	0.958691	0.492034	0.927901	1.16068	0.941405
0.878011	0.929876	0.531182	0.759192	2.42882	1.40748
1.51165	1.24354	0.47263	1.1324	2.27104	1.11502
0.859832	0.899468	0.427566	0.749552	1.38734	1.21445
0.903742	1.29237	0.394922	0.971057	1.26559	1.52035
0.650448	0.849019	0.419356	0.663077	3.03001	0.824442
0.726359	0.907327	0.887003	0.977812	2.60385	1.42676
0.905569	1.00447	0.574399	1.15875	1.2522	1.17908
0.682067	0.878708	0.536426	0.765559	1.49484	1.31523
1.02611	1.17714	0.515083	0.902044	1.79231	1.39682
0.774978	1.09004	0.455176	0.863287	2.48054	1.12059
0.681291	1.42844	0.706656	0.84667	1.75543	1.19983
0.967157	1.36957	0.76369	1.08982	1.16676	1.70458
0.996394	1.48249	0.409283	0.652936	1.50196	1.021
0.929756	1.7373	0.463702	0.914782	2.25637	0.480599
0.506181	0.977776	0.3887	0.956566	1.22666	0.520715
0.661621	1.11906	0.715761	1.06869	1.66488	1.05407
0.897897	1.28784	0.677984	1.12257	0.862919	1.15833
0.894437	1.44522	0.544033	1.16307	1.2432	1.11666
0.745436	1.14241	0.54762	1.27372	1.70447	0.776818
1.16655	1.54758	0.58033	1.12306	1.03311	1.08627
0.779551	0.814418	0.413229	0.888819	1.29348	0.791071
0.660831	1.6987	0.658354	1.11996	1.44485	1.34331
0.966277	0.781831	0.493487	0.804954	1.5315	1.36731
0.947998	0.966221	1.03989	0.890171	1.72623	0.915595
0.684487	0.745832	0.329294	0.906251	1.77077	1.04062
0.85824	1.65212	0.538895	1.16197	1.29346	1.38909
0.755057	1.16958	0.406449	1.41177	0.823352	0.873793
0.93779	1.18784	0.322074	1.26381	1.04342	0.743903
0.875696	1.38105	0.513795	1.2452	1.34658	1.08486
1.15422	0.981404	0.43757	0.708298	1.37014	0.788097
0.790577	1.17175	0.376672	1.00114	1.79062	0.605872
1.15322	1.33853	0.411758	1.11476	0.990891	0.971949
1.46162	1.01898	0.605633	1.68519	1.19098	1.02846
0.965245	0.597985	0.424901	0.902798	1.22499	1.19365
1.23452	1.23186	0.382637	1.17853	1.37597	0.540878
1.07047	0.948385	0.61524	0.990596	1.6961	1.10957
0.988151	1.56449	0.456704	0.96989	1.31548	1.0043
0.965259	1.79305	0.613651	1.03625	1.55552	1.08559
1.01645	1.37133	0.65652	0.86821	2.61154	1.35107
1.26752	0.911451	0.504648	0.70921	1.74708	0.892963
1.03286	1.39154	0.715761	0.873187	1.62229	0.793392
0.964049	1.07754	0.373502	1.12857	1.68299	0.683364
1.14572	1.14255	0.453185	1.21185	1.89436	0.548982
1.00237	0.905597	0.693625	1.13755	1.41845	0.90726
0.841906	2.21006	0.745973	0.93377	1.03151	0.903956
1.0804	1.62886	0.686751	0.569068	2.44075	1.19206
0.880003	1.02513	0.501366	0.712353	1.89163	1.00184
0.942355	1.27266	0.433897	1.05414	1.52225	0.791212
0.860158	1.23284	0.667401	0.888851	1.65903	0.96808
0.983921	1.27679	0.570144	0.791097	1.94784	0.847087
1.29382	1.4885	0.9307	0.932188	3.14018	0.572769
0.804257	2.24948	0.605456	0.711124	1.67277	1.12656
0.683796	1.0207	0.684692	1.0105	1.96096	0.927891
0.789245	1.19042	1.52262	0.699438	1.5427	0.637236
0.92044	1.25334	0.732885	0.611195	1.49316	0.856848
0.798729	1.34451	0.752843	1.15175	1.35949	1.39931
1.16674	1.04579	0.68876	0.680761	1.55758	0.766049
0.994715	1.18945	0.665233	0.591387	1.35446	0.99305
1.13958	1.16641	0.653563	0.902867	0.781612	1.02627
0.957023	1.13221	0.701745	0.701029	1.66387	1.25138
0.984529	1.22253	0.706751	0.850017	1.64995	1.22948
0.885047	1.08541	0.620049	0.630446	2.64168	0.934399
0.85834	0.912689	0.799779	0.768695	1.09408	1.12944
0.956737	1.23989	0.64262	0.689566	1.59406	1.23704
0.837144	0.932663	0.68339	1.07986	1.63007	0.852208
0.846245	0.926855	0.516332	1.05407	1.43978	1.12668
0.962672	1.22846	0.548997	0.860249	1.14162	1.39783
0.79262	1.33607	0.400033	1.06239	1.71021	1.13465
0.801171	1.09852	0.693435	0.773938	1.38921	1.3183
0.968752	1.31446	0.750168	0.697365	1.78123	1.44189
1.00662	1.4943	0.492681	0.932738	0.814614	0.894479
1.22774	1.60747	0.601724	1.07937	1.22773	0.667278
1.30051	1.14918	0.668153	0.561826	0.875582	1.39904
0.830213	1.62463	0.308017	1.03876	3.68154	1.4459
1.02051	0.903035	0.873811	0.949924	3.73756	0.948891
1.14328	1.11935	1.03696	0.894788	1.99565	1.23074
0.833613	1.22674	0.788161	1.18591	0.910169	0.937572
0.785408	1.37429	0.331787	1.09671	2.87913	0.965499
0.92037	1.02592	0.666942	0.728122	1.84427	0.602772
0.965535	1.36253	0.585989	0.692483	1.96054	0.631976
1.00577	1.03546	0.356321	0.740489	1.60097	0.494291
0.924527	1.066	0.691562	0.743346	2.25814	1.10301
1.13785	1.42845	0.853414	0.731476	1.47485	1.33955
0.831639	0.932432	0.477363	0.828413	2.19255	1.23814
0.914968	0.924554	0.366696	0.926519	1.17604	1.35677
0.616498	0.751617	0.370121	1.16999	1.84248	1.01631
0.711054	1.04828	0.503542	1.21495	2.50963	1.04038
0.97552	1.14035	0.445854	0.913083	1.58962	1.11583
0.800222	0.810727	0.56146	0.737385	1.56096	0.613077
0.848352	1.10645	0.578825	0.950875	1.25282	0.939466
0.828444	1.185	0.737022	0.749277	1.41735	0.763629
0.86557	0.964481	0.277067	0.998565	1.74595	2.09927
0.811566	1.10507	0.439555	0.909602	1.61903	0.49046
0.8346	0.806905	0.367222	0.81811	1.64962	0.610847
0.938097	1.14043	0.529888	1.0263	1.86004	0.706597
0.897743	0.889091	0.631319	0.819489	1.52726	0.967157
0.931086	0.828761	0.642734	0.845047	1.59989	0.418183
0.844646	1.27742	0.324151	0.641633	1.54356	2.16758
0.889809	0.749525	0.526564	0.94759	1.8652	0.90277
0.954249	0.989133	0.749067	0.683974	1.73318	0.805279
0.966642	0.884919	0.456526	0.781935	1.50581	0.906765
1.0062	1.05627	0.530823	1.10287	1.77346	0.756014
0.896751	1.53434	0.481326	0.640155	1.53071	0.762173
0.853405	1.69255	0.690588	0.778904	1.55458	1.07208
0.761609	1.26721	0.497156	0.82916	1.40157	0.587057
0.836577	1.10578	0.467423	0.648488	1.24284	0.769469
0.927734	1.24714	0.543501	1.16828	1.52237	1.89548
0.918979	1.46178	0.346322	1.11745	1.20336	0.654601
0.734997	1.51286	0.726624	1.04574	1.16077	1.05349
0.813134	1.4275	0.6102	1.09808	1.44627	1.8696
0.924169	1.77275	0.545769	1.31006	1.30986	0.693073
0.931032	1.2081	0.484304	1.22798	1.39437	1.72218
0.980298	1.13812	0.674599	0.70617	1.21011	0.521809
0.917096	1.53417	0.93766	1.16281	1.14406	0.795785
0.825515	1.52354	0.519567	1.21779	1.31215	0.679384
0.761727	1.23744	0.411568	1.12851	2.02819	0.45171
0.767221	0.961034	0.718134	1.15438	1.56852	0.843057
1.00056	1.2292	0.454598	1.33315	1.72807	0.589367
1.06246	0.992684	0.884133	1.07422	1.55548	0.92752
0.835966	1.03162	0.636776	0.694326	2.23704	0.448972
0.870458	1.22292	0.615516	0.806549	1.74891	0.876177
0.889168	1.16889	1.01684	2.03975	1.71195	0.837104
0.903439	0.910593	0.820371	1.16931	2.2198	0.476689
0.941815	1.11882	2.11866	1.11502	1.52718	0.845629
1.00642	1.20955	1.61451	1.0408	1.19765	0.911077
0.732099	1.09006	0.516459	1.10081	1.72414	0.73562
0.859835	1.16943	0.582968	1.62806	0.961711	1.04147
0.57939	1.35849	0.666013	0.990511	1.67454	1.84899
0.85823	1.32411	0.524158	1.20589	1.26537	0.9637
0.900784	0.792991	0.938446	1.33302	1.88797	1.1843
0.911089	0.959751	0.472777	0.643935	1.50985	0.465589
0.856586	1.10827	0.582673	1.15581	1.74835	1.31157
1.00115	1.33799	0.694161	0.591303	1.93775	0.824503
0.980644	1.00088	0.654651	1.10437	1.10365	0.861816
0.990471	0.835507	0.842993	0.946725	2.08742	0.919511
0.960239	1.12717	0.711381	0.927061	1.24496	0.671725
0.690779	1.52227	0.969141	1.12948	1.40423	0.92354
0.792555	0.706937	0.568175	0.987579	1.01412	1.46401
1.10978	1.34197	0.518101	0.727126	2.11529	0.655658
0.901302	1.4358	0.672284	0.880086	1.69583	0.657808
0.711095	0.95055	0.890931	0.677146	2.05709	1.09286
0.516196	0.897902	0.443134	1.27136	1.33015	0.713806
0.84771	0.983394	0.522771	0.915371	1.18414	0.930763
0.624935	0.980784	0.890748	0.612321	0.995937	0.784315
0.717869	0.692842	0.6614	1.23435	1.65642	0.59154
0.881251	0.895931	0.49241	0.946112	1.27223	0.583262
0.606967	0.981821	0.759281	0.718015	1.58236	1.05441
0.711851	0.729881	0.577783	0.760694	1.38153	1.70999
0.775173	0.650086	0.862266	1.05108	1.70203	1.74598
0.706288	0.895525	0.408774	1.1484	1.27584	1.41619
0.638778	0.7499	0.855631	0.756063	3.58472	0.933208
0.659254	0.820825	0.379194	0.987427	1.30282	1.2724
0.640635	0.927875	0.953699	0.89555	1.85408	0.869708
0.854924	0.838755	0.895815	1.17954	2.49216	0.635037
0.645848	1.40379	0.381679	1.46	1.44544	1.64726
0.861773	1.43879	0.481863	1.28306	1.64807	1.50572
0.909219	0.882467	0.47629	0.984098	2.00284	0.591615
0.929626	0.800502	0.74382	0.693406	1.11949	1.22824
0.861208	0.860996	0.417889	1.52048	1.29506	1.43528
0.585628	1.07611	0.527457	0.675403	2.51162	1.26995
0.740184	1.47683	0.986811	1.2079	2.34131	1.13138
0.859422	1.27313	0.467222	1.46275	1.70075	0.485705
0.862905	1.4105	0.796029	1.10809	1.32728	0.658367
0.643864	1.54931	0.49596	1.0143	1.74633	0.726656
0.809287	1.0058	1.31556	0.905119	1.7721	0.795175
0.573891	1.29095	0.528104	0.636823	1.586	0.596577
0.693049	1.47255	0.584519	0.820082	1.40287	0.859019
0.810873	1.48328	0.464201	0.997038	1.41304	0.941858
0.710851	1.90908	0.644621	0.847135	1.29515	0.658519
0.688501	1.02318	0.442166	0.884366	1.21564	0.594448
0.579007	1.363	0.359814	1.01726	0.81199	1.24061
1.06989	1.55138	0.605066	0.991826	1.83965	2.28843
0.542848	1.11018	0.487925	0.813611	1.17958	0.933536
0.687605	1.38345	0.713714	1.04676	2.29333	0.51181
1.00968	0.99125	0.574138	0.844752	2.00641	0.724952
0.687894	1.40363	0.584824	0.662604	1.574	0.609411
0.567029	1.48999	0.898405	1.00421	1.53049	1.14261
0.84245	1.45924	0.774093	0.590616	1.28094	0.762448
0.883677	1.36164	0.568614	0.586312	1.18833	0.687125
0.705372	1.01178	0.46215	1.17928	1.42907	1.08858
0.636525	1.19943	0.452338	1.11089	1.45601	0.876292
0.659361	0.572073	0.484216	1.08074	1.41783	1.53783
0.994507	1.0027	0.523301	0.852177	1.66839	0.787881
0.67252	1.15458	0.625956	0.661767	0.94694	0.66311
0.608406	0.876283	0.998326	0.659843	1.20618	1.14543
0.874742	1.09013	0.664034	0.790681	1.662	0.872438
0.661242	1.2917	0.558032	0.671759	1.58608	0.888948
0.771353	1.30619	0.756881	0.671328	2.06562	0.56337
0.945359	1.38422	0.963183	0.908088	1.28283	0.559908
0.815308	0.803041	0.745395	1.07556	1.40731	1.04267
0.95221	0.925363	0.743592	0.913746	1.48642	1.28715
0.986329	0.899018	0.52479	0.652486	1.10273	1.11323
0.770627	0.90658	1.49131	0.515456	1.35315	0.808279
0.856261	1.17804	0.987395	0.739314	1.1227	0.611301
0.83298	1.86709	0.784007	1.2069	1.32282	1.49543
1.14438	1.88188	0.577069	0.975239	1.5559	1.25279
0.821784	1.55131	0.608333	0.986953	1.79523	1.22911
1.12363	1.63045	0.609034	1.13044	2.23725	1.17371
0.877661	1.83622	0.502539	0.799342	2.14749	1.39104
0.934271	1.54161	0.851666	1.1445	1.20065	0.933547
0.626292	1.17398	0.670928	1.05789	1.3847	1.17423
0.951646	1.45517	1.01144	0.738383	2.15638	1.62442
0.528499	1.52045	0.600459	1.23714	0.904849	0.983162
0.67942	1.39591	1.05659	1.24368	1.39494	0.998804
0.72397	1.38638	0.61259	1.22522	1.36604	1.0745
0.773723	1.29694	0.690223	1.10093	2.35498	1.42629
0.922196	1.16834	0.528667	1.17049	1.37238	1.26955
0.988556	1.5632	0.643567	0.904476	1.83397	1.37752
0.680455	1.3657	0.482894	1.29148	1.34915	0.842184
0.833054	1.5911	0.588039	1.10961	1.91396	0.681009
0.776053	1.26853	0.728492	1.2383	1.4968	0.863367
0.843572	1.25311	0.550759	0.853412	0.811532	0.901764
0.841964	1.3987	0.890605	0.807428	0.975782	0.766574
0.676953	1.10349	0.901636	1.03828	1.64536	3.18846
0.715115	1.45688	0.495018	0.730963	0.963702	0.972072
0.764219	1.11453	0.67002	1.06098	1.9625	1.18652
1.45341	1.25007	0.546818	0.815912	1.15573	0.996475
1.28616	0.923081	0.815262	1.00818	1.71283	1.28284
0.75745	0.992739	0.748246	1.12636	1.34865	0.856743
0.729416	1.49117	0.575387	0.774775	1.63067	2.4941
0.933431	1.19	0.656437	0.790854	2.01562	1.17944
1.13802	0.860529	0.807476	0.730143	1.00163	1.14271
0.989393	1.40877	0.794717	1.058	1.38221	1.26297
0.771315	1.55282	0.8552	0.925805	1.40761	1.09775
0.623698	1.22579	0.69843	0.968491	1.44036	0.816634
0.724834	1.70621	1.1497	0.888006	1.66248	1.10851
0.69443	0.955159	0.732548	0.87525	1.33753	0.874424
0.644357	1.72995	0.640465	0.977595	1.18801	1.73084
1.09287	1.18999	0.774473	0.823434	1.56258	1.19389
0.676759	1.19265	0.801503	1.15458	2.40343	0.979999
0.797403	1.52677	0.712184	0.849179	1.78226	0.763218
0.821195	1.0639	0.749097	1.32543	1.19097	1.39511
0.911128	1.31992	0.816436	1.12936	2.52155	0.600972
0.672796	0.726186	0.536555	1.11512	2.83052	1.10953
0.628269	1.13376	0.541882	1.09182	1.33328	1.12932
0.596942	1.14224	0.587363	0.660954	2.02968	1.05009
0.535121	0.873754	0.550953	0.58552	1.38248	0.874538
0.775904	0.92158	0.516358	0.845948	2.25782	0.939186
0.781057	1.21492	0.556944	1.2441	1.44841	1.155
0.791405	1.21133	0.734564	1.27235	1.69978	1.08318
0.652285	1.00911	0.72796	0.879987	1.7282	0.906447
0.756514	1.04436	0.597874	0.886334	1.34546	0.960076
1.03409	1.31381	0.480374	1.27362	1.3243	0.69845
0.653684	1.1904	0.710225	0.693534	1.36624	1.14769
1.09265	1.15636	0.426687	0.873594	1.52152	0.866195
1.16247	1.52717	0.473543	0.714222	2.55717	0.889356
1.21955	1.5911	0.787896	1.28806	1.351	0.535683
0.971739	1.56366	0.779208	0.680712	1.92683	1.13532
1.06335	1.05581	0.694014	1.04184	1.49283	0.513276
1.01467	1.15072	0.628907	1.02955	1.39563	1.29777
1.01401	1.1842	0.65192	1.62964	1.03814	1.1613
0.942055	1.16251	0.709647	0.831887	1.83825	1.19131
0.766249	1.55201	0.5283	0.874693	2.10215	1.14184
0.604169	1.14047	0.639672	0.679342	2.54432	1.2563
0.767172	1.23464	0.75084	0.664037	1.89839	1.87403
0.64178	1.68791	1.10985	0.61726	2.33706	0.979672
1.07728	1.01465	0.594769	0.692243	1.57408	1.0386
0.879672	1.30864	0.834494	0.725485	3.00382	0.774153
1.10856	0.889152	0.891418	0.921059	2.90086	1.12098
0.952698	0.627045	0.596092	1.49757	1.41087	0.870807
0.893267	1.16028	0.490096	1.12235	1.56066	0.987992
1.21342	1.39327	0.604959	0.782776	1.10046	1.21194
0.929611	0.82772	0.748247	0.834837	1.30999	1.05552
1.07568	0.703108	1.24253	0.988583	1.75115	1.15228
1.2403	1.26957	1.00041	0.8196	1.49973	1.0374
0.587248	1.25527	0.475135	0.967561	2.12082	1.13967
0.862997	0.794971	1.36407	1.04927	1.15674	0.985906
1.02762	0.826577	0.505878	0.753466	2.86019	1.01811
0.942619	1.19805	0.828019	0.645017	2.45292	1.01644
0.639825	0.67362	0.475912	0.689317	1.24646	0.84209
0.798049	0.98614	0.455178	0.687045	1.07349	0.960795
1.00544	1.13558	0.6214	0.601509	1.55311	1.06075
0.939869	0.834278	0.432045	1.05078	2.3422	0.759141
0.850891	0.890226	0.370405	1.02319	1.98851	1.76769
0.878059	0.860308	0.759455	0.659624	1.18648	1.08124
0.9562	0.731154	0.37383	0.973107	1.16212	0.902844
1.03398	0.997462	0.360757	0.743038	2.04567	0.592586
0.969628	0.896327	0.952493	1.24874	1.56769	1.09719
0.857573	0.649732	0.876032	0.69809	1.6466	1.10929
0.989921	1.17398	0.675279	0.653828	1.80656	1.53343
0.680562	0.868082	0.934454	0.652108	1.5477	0.491873
1.05761	0.720413	0.683528	0.704314	0.835924	1.06104
0.883722	1.13634	0.335793	0.948989	0.997222	0.60787
1.22535	1.00323	0.434127	0.969923	1.57116	0.634483
1.19505	0.775229	1.0603	1.14188	1.31244	1.27779
1.00029	0.685394	0.601979	0.947892	1.36652	1.21711
1.2172	0.777436	0.90324	0.815079	1.61234	0.711847
0.762037	1.26096	0.3636	0.801556	1.39759	1.77465
0.826249	0.708489	0.872001	0.757082	1.22081	0.513718
0.945872	0.802018	0.729289	0.794799	1.40348	0.569494
0.86486	0.864777	0.664326	0.625075	1.71294	1.09151
0.785208	0.786895	0.49066	0.732796	1.69784	0.679184
1.109	1.05079	0.680572	0.718199	1.41298	0.807413
0.626985	1.09134	0.741418	0.882916	2.13547	0.877892
0.912462	1.27909	0.626762	0.842832	1.34324	0.98738
0.859689	1.03667	0.661899	0.903966	1.86154	0.88851
0.853542	0.932533	0.925172	0.727413	1.39063	1.0348
1.22193	0.872023	0.892489	0.816446	1.09828	1.604
1.20031	1.2124	0.526693	1.13879	1.79683	1.11325
0.795564	0.962202	0.994296	0.906561	1.87302	1.03037
0.953091	0.909084	0.566684	0.705237	2.15793	0.902323
0.961172	0.899958	1.05205	0.833753	1.40651	1.15843
1.05789	1.37045	0.649672	0.826294	1.43463	0.744819
0.859915	0.946738	0.507427	0.835141	1.96118	1.16565
0.85968	1.06666	0.63128	0.931121	1.04532	0.55729
0.813312	0.754122	0.613774	0.600206	1.17189	0.742515
0.771709	1.39928	0.821201	0.613908	1.64421	0.521414
0.770866	1.14025	0.793516	0.565657	1.24974	1.07595
0.729599	0.890179	0.739001	1.02717	1.3094	1.2549
1.00315	1.26447	0.632762	0.718812	2.35838	4.79745
0.630072	1.09528	0.41328	0.940095	1.51203	1.80578
0.817895	0.602123	0.622329	0.484938	1.545	0.617266
0.674418	1.25089	0.565252	0.530859	1.10113	0.866404
0.637369	1.19902	1.36907	0.81421	1.19878	1.07236
0.874863	0.905653	0.688955	0.626855	1.84941	0.867844
1.10308	0.807863	0.432531	0.888992	1.09576	1.41918
0.762946	1.53275	0.835746	0.870699	1.33402	0.978327
0.824097	1.72071	0.491374	0.785086	0.934569	1.16921
1.00693	1.09645	0.759824	0.66241	2.06954	0.458378
1.0218	1.25966	0.613814	0.890058	0.915435	0.677101
0.931253	1.40723	0.699146	0.655341	1.19401	1.02494
0.697479	1.39285	0.594592	0.521883	0.912843	1.93604
0.714492	1.34516	0.458532	0.959573	0.80426	1.39989
0.812718	2.33678	0.654047	0.894451	1.06043	0.783905
0.960214	1.87709	0.650109	0.767989	1.6783	0.819852
0.968641	0.9952	0.637673	0.678143	2.14554	0.792643
0.861183	1.50115	0.61996	0.974458	0.994835	0.92258
0.78309	1.22083	0.58549	1.0305	0.737961	1.98623
0.838906	0.994988	0.665747	0.852255	1.28483	1.38733
0.956501	0.983098	0.73582	0.886619	0.884213	2.20413
0.78496	1.2817	0.82596	0.817367	2.10961	1.58921
0.731913	1.30019	0.595424	0.74849	1.04902	0.762296
0.88302	0.947673	0.557239	0.743543	0.893095	1.18443
0.796748	1.34558	0.586424	0.553462	1.7376	1.50316
0.648535	1.18749	0.838755	0.606207	1.03271	0.968432
0.920657	0.996463	0.972177	0.862197	1.00361	0.560383
0.770222	1.01615	0.639324	1.01583	1.07094	1.31645
0.843984	1.00802	0.748774	0.911724	0.910614	0.840475
0.978648	0.837877	0.550932	1.00851	2.28443	0.924045
0.527146	0.750878	0.912873	0.872692	0.941388	1.05338
0.747186	1.26133	0.80973	1.00368	0.913502	1.23555
0.916157	1.1001	0.804388	0.750581	1.11109	0.922473
0.922765	1.06518	0.518173	0.445278	1.69739	0.765298
1.12689	0.792228	0.78588	1.00218	0.752943	1.12978
1.26457	1.13561	1.44598	1.12355	1.42313	2.13216
1.17653	1.15009	0.53315	1.45889	0.828457	1.17662
1.02816	1.03095	1.08924	1.03097	0.730895	0.637759
1.24279	0.81178	0.758357	0.567681	1.08789	1.22296
1.12964	1.96909	0.585947	0.836107	1.59189	1.05425
1.18335	1.05545	1.4532	0.589915	1.12813	0.914746
1.05938	1.38681	0.446354	0.742721	1.67296	0.651692
1.18335	1.01422	0.809978	0.883789	0.869546	0.882977
1.07744	0.742544	0.642198	0.557397	1.62406	0.986047
0.786874	0.944686	0.674573	0.625126	1.47631	1.06193
0.990962	1.16227	0.488124	0.496082	1.41107	0.77674
0.992435	0.651818	0.316698	0.826185	1.00287	1.2039
1.17011	1.49651	0.582592	0.537485	0.734296	0.765309
0.817338	1.73144	0.54953	0.699047	1.18123	1.62593
1.03833	0.941017	0.495155	0.729044	0.864877	0.736787
1.00173	0.900627	0.756156	0.573649	1.69489	0.616668
0.753546	0.971417	0.545791	0.654249	1.01141	0.730339
1.0019	0.990377	0.502691	0.597088	0.810172	0.591958
1.17388	1.98645	0.645387	0.807724	1.28885	1.13331
1.20809	0.904404	0.388375	0.769324	1.65847	0.947319
0.722741	0.95077	0.460458	1.23779	0.954902	0.900947
0.83662	1.26941	0.757444	0.750195	1.24251	0.736439
0.765071	1.03879	0.506288	0.627903	1.13647	1.02574
1.11645	1.72665	0.607502	0.741902	1.41274	0.831686
0.906401	0.781902	0.500433	1.35236	1.39815	0.580888
0.851846	1.60977	0.623584	0.666666	1.07288	0.902659
0.861292	1.32816	0.596978	0.814949	1.12452	0.833966
0.788101	0.66554	0.510051	1.25973	1.53961	1.43715
0.753294	0.746155	0.432467	1.24502	0.741936	1.62056
0.891247	0.99716	0.390383	0.996243	1.06958	1.02176
1.06046	0.633603	0.643315	0.878168	2.51025	1.12359
0.905685	1.50821	0.573758	0.678438	3.19621	1.46458
0.870017	1.47183	0.441801	0.812732	1.40783	0.985093
1.1252	0.915277	0.645184	0.837237	1.31569	1.1453
0.986744	1.17609	0.89928	0.666613	0.931235	1.21625
1.1276	1.05326	0.771603	0.697337	1.46977	0.840794
1.07304	1.18222	0.939976	0.721721	1.29718	1.12179
1.41202	1.11106	0.965066	0.812967	1.38071	1.19893
0.972117	1.14829	1.1779	0.804984	1.55764	1.01044
0.795308	0.915669	0.708004	0.990451	1.10608	0.718576
0.912295	1.14566	1.27826	1.27772	1.5146	1.28838
1.04157	1.80371	0.77947	0.693179	1.53146	0.95216
1.2149	1.75158	0.815441	0.871741	1.34131	0.848786
1.03445	1.41758	0.72282	0.643617	1.46793	0.465443
1.07147	1.1545	1.18548	0.980974	1.1773	1.23581
0.960105	1.63816	0.786188	0.852695	1.08879	1.531
0.9231	1.48195	0.763411	0.570689	1.09777	1.23896
0.897565	1.36697	0.680814	0.640373	1.33067	1.11227
1.03707	3.23967	0.647934	0.664795	1.0508	5.06879
0.809508	1.21295	0.577681	0.632516	0.819417	0.832031
0.860178	0.961697	0.617755	0.667708	1.06217	0.639938
1.23294	1.10649	0.819212	0.917989	1.07422	0.781921
1.41535	1.05057	0.811836	0.950162	1.22482	1.11918
0.778509	0.862169	0.620759	0.799223	1.68449	1.62654
0.689535	1.00752	0.693755	0.684333	1.22748	1.18735
0.670308	1.10711	0.872509	0.581639	0.931092	1.02403
1.31024	1.07209	1.0365	0.421886	1.15958	1.27616
0.749053	1.14065	0.994121	0.985748	1.23664	1.57359
0.674541	1.07992	0.500532	0.959675	0.995034	2.24906
0.807292	1.29094	0.655466	0.634047	0.95295	1.21193
0.783059	1.13415	0.865095	1.0086	1.2423	1.27891
0.69965	1.26841	0.699745	0.533121	1.44712	1.14637
1.22774	1.43143	0.86834	0.79569	1.18973	1.51128
0.916857	1.68252	0.669447	0.903308	1.13795	1.13525
1.39008	1.44719	0.740181	0.827626	1.13654	1.36982
1.17545	0.975793	0.831605	0.904716	1.21492	1.15362
1.32027	1.10189	0.37385	0.623108	0.995212	1.65662
0.73285	1.33878	0.737421	0.654346	1.18593	0.692422
1.17971	0.987647	0.406466	0.818915	0.823033	1.38055
0.828023	0.994414	0.59786	0.770909	1.12826	0.875896
0.675339	0.892096	0.827519	0.505876	1.10971	1.96273
0.725926	1.01279	0.465913	0.966112	0.895978	1.77043
0.857345	1.55934	0.976631	0.861039	1.25407	1.16045
0.612917	0.946831	0.585219	0.902795	0.826566	0.687897
0.793007	1.01021	0.654938	0.731447	1.05086	1.13378
1.05303	1.10778	0.456601	0.600236	0.698151	1.32987
0.722091	1.06164	0.428276	0.860377	1.34407	0.960471
1.42519	1.04765	0.554884	0.922004	1.05538	1.11719
0.741766	1.64175	0.544714	0.767213	1.90768	1.08805
0.767722	1.17625	0.510175	0.746126	1.3102	0.650313
0.697727	0.924	0.627501	1.04048	1.06574	0.973087
0.643589	0.95563	0.497255	0.783058	1.62897	0.808076
0.817412	1.15434	0.353213	1.25411	2.72614	1.05625
0.820384	0.973874	0.343293	0.608444	1.07866	0.760447
0.966361	1.43105	0.681073	1.22354	0.75531	0.605841
0.817724	1.34219	0.766354	0.840654	0.677722	1.16836
0.918597	1.85923	0.57364	1.12002	1.06162	0.989666
1.06072	0.924761	0.533962	0.936189	0.991108	1.32944
0.934338	0.864369	1.27271	0.537137	2.01116	1.06594
1.02985	1.03385	1.03206	1.04045	1.13523	0.963241
0.88744	0.99169	0.845732	1.21698	1.09854	1.03005
0.927698	1.37251	1.01113	0.741783	1.49237	1.49608
1.10317	0.987084	0.887066	0.750707	0.917943	1.65305
0.804628	1.43964	0.548791	0.686407	1.78194	1.04931
1.02683	1.48446	0.57214	0.477508	1.36289	0.867586
0.783219	1.16554	0.38135	1.07601	1.53417	1.11265
0.690884	1.05659	0.862514	1.01699	1.04851	1.86272
1.0271	0.923559	0.77483	0.722825	0.754181	1.05291
0.972281	1.14315	0.660459	0.839271	0.774787	0.726702
0.775925	1.80479	1.28102	0.747533	1.68069	1.43711
0.83112	1.11398	0.72398	1.04673	1.79746	1.46903
0.796959	0.913648	0.608727	0.959661	0.808001	1.09891
0.998599	1.01993	0.455698	0.498873	1.16542	2.05328
0.933636	0.788061	0.786746	0.825322	1.11458	1.34936
0.98891	1.18377	0.449974	0.795378	1.12236	1.53908
0.802813	0.798183	0.903541	1.03195	1.31919	0.990179
0.962403	1.40409	0.561283	0.824828	1.35874	1.18308
0.64152	0.802558	0.773958	0.695213	1.93071	1.5049
0.889066	1.0874	1.27169	1.0356	0.968537	0.936377
0.810742	1.7079	1.03082	0.822622	1.58026	1.5837
0.796781	0.987711	0.999046	0.726271	1.77006	0.717313
0.803386	0.755953	0.60429	1.03921	1.16246	1.19979
0.979301	1.36666	0.872579	1.15506	1.38793	0.933258
0.609119	0.964321	0.60174	0.763408	4.36447	0.594583
0.88473	1.2651	0.536035	0.675493	1.30614	0.976821
0.866225	1.34379	0.440615	0.695444	1.56145	0.532663
1.11392	0.89246	0.687935	1.15128	1.39654	0.600352
1.02526	1.45175	0.874457	0.702111	1.76786	2.01461
0.996367	1.27424	1.07721	0.708461	1.58981	1.04183
0.989131	1.32859	0.635764	0.863427	1.06917	1.24062
0.905134	1.86025	0.609302	0.608997	2.29909	0.627262
0.889222	1.64519	0.489429	0.778427	1.63802	1.46534
0.892631	1.15477	0.540364	0.761565	2.51276	1.73597
0.721483	1.13553	0.729118	0.686338	1.37038	1.11611
0.761637	1.8303	0.618528	0.529642	2.34541	1.02094
0.810261	1.13634	0.953419	0.809288	2.281	1.14828
1.00721	1.75923	1.05935	1.00981	1.23376	0.859991
1.0429	1.28391	1.11102	0.660766	1.64183	1.02129
0.771483	1.60619	0.62868	0.775502	1.35993	1.29215
0.846635	1.3322	0.912495	0.891451	0.856941	0.717591
0.683455	1.26743	0.502519	1.0579	1.5234	0.505995
0.786582	1.06774	0.542169	0.734558	1.76782	1.25885
0.818672	1.53521	0.830324	0.938867	1.14131	0.522503
0.896347	1.15564	0.553313	0.783042	1.06332	1.04304
0.934305	0.942812	0.783073	0.75921	1.88922	1.48158
0.520367	1.15829	0.536168	0.622301	1.3857	0.916249
0.705273	1.79864	0.571214	0.683773	1.58341	1.14121
1.1604	1.55901	0.517233	0.715468	1.31104	1.45154
1.06795	1.10264	0.60114	0.649564	2.29022	0.683302
0.884437	1.03491	0.397828	0.78503	2.12649	1.14756
0.625334	1.21994	0.599549	0.958917	1.01671	0.744386
0.615977	1.67485	0.490317	1.07896	3.62836	0.630739
1.02744	1.62018	0.398335	1.13051	2.0408	0.774845
0.618843	1.22851	0.364098	1.06434	1.90943	0.590206
0.802756	1.18295	0.662412	0.77868	1.33607	1.6404
0.763029	1.23912	0.57008	0.917923	2.05476	1.61383
1.02073	1.0348	0.411593	0.905096	1.8172	0.58027
1.0301	0.841723	1.07728	1.00251	2.71178	0.646047
0.870371	0.85342	0.79269	0.767287	1.56791	1.6596
0.90245	0.963475	0.796747	0.974629	2.72219	0.881525
0.993264	0.756203	0.550023	1.15298	2.29827	1.80496
0.744209	0.840536	0.859821	0.835102	1.37202	1.33829
0.925301	0.76137	0.810496	1.03243	2.37701	0.729144
0.535335	0.897265	0.675621	0.63026	2.76954	0.894716
1.01326	0.606179	0.54085	1.1105	1.09405	0.786733
0.720549	0.665727	0.727024	0.64606	1.88989	0.803085
0.655461	1.00347	0.721412	0.769612	2.88516	1.10969
0.728334	0.948935	0.612252	0.567542	2.48061	0.832438
0.917208	1.08443	0.464425	1.25709	0.772553	0.778684
1.0234	1.1267	0.75821	0.864562	2.79308	1.35981
0.702831	0.819023	0.577175	1.01335	1.23182	0.81696
0.666462	0.895438	0.616641	0.63741	1.12986	1.22515
0.907646	1.03118	0.827183	0.732169	1.09089	0.955725
0.884966	1.06655	0.447864	1.04247	1.13951	0.857196
0.575645	1.15347	0.629827	1.39598	1.06877	1.42938
0.61574	1.11053	0.396832	1.13075	2.07091	1.29828
0.847878	1.03966	0.638189	1.23988	0.943526	1.69809
0.808465	1.20847	0.681992	1.21843	0.798673	0.659427
1.01493	1.06052	0.490387	1.03975	1.68847	0.558853
0.782511	1.27928	0.696355	1.0048	1.56073	1.13273
0.932456	1.12756	0.541339	0.804897	1.51988	0.890493
0.831312	1.14278	0.79064	0.962842	1.24161	1.32374
0.70082	1.63415	0.660141	0.953939	0.894969	0.671611
0.989335	1.03467	0.476537	0.622103	1.37052	1.3592
0.790757	1.10455	0.409876	0.511049	1.29412	0.68113
0.665971	1.27943	0.563803	0.60413	1.66952	1.17872
0.759428	0.812465	0.481355	0.55295	1.7417	1.2024
0.71538	0.677359	0.458386	1.0714	1.40915	1.09481
0.826723	1.01392	0.64779	0.582796	2.63734	1.05696
0.87902	0.870191	0.505998	0.817528	2.41462	1.3837
0.92104	1.2354	0.946357	0.717102	1.45154	1.65263
0.795777	0.988382	0.465484	0.777284	1.28341	1.35049
0.863356	0.963203	0.549006	0.743665	1.79537	1.28492
0.809083	1.65721	0.756885	0.613333	1.92956	1.03699
0.585339	1.73222	0.741254	0.56737	1.85878	1.22504
0.789168	1.00205	0.456098	0.566824	2.84588	1.14875
0.853277	1.3043	0.615887	0.759533	1.7053	0.93058
0.611028	1.09896	0.571577	0.672866	1.67678	1.4765
0.841247	0.82612	0.737948	0.681958	1.96673	1.39812
0.608907	1.25006	0.511133	1.00222	1.93848	0.687798
0.544901	1.43303	0.410252	0.566532	1.08988	1.11656
0.904756	0.868283	1.54643	0.72674	1.8415	0.865315
0.698515	1.52641	0.626621	0.802562	1.6122	1.49191
0.863391	1.43998	0.571725	0.771466	1.54906	1.09202
0.78633	1.46181	0.506243	0.581153	2.69937	0.894526
0.922957	1.39432	0.933109	0.941818	1.08224	0.935484
0.638051	1.50887	0.647751	0.583696	2.13413	0.828013
0.741095	1.82447	0.579267	0.586012	1.94643	1.01422
0.624768	1.47127	0.643384	0.752351	1.21518	1.45263
0.809489	1.26343	0.812885	0.51123	1.4209	1.57629
0.797348	1.15278	0.785484	0.70175	1.82776	2.30012
0.614053	1.00424	0.911686	0.98349	1.37843	0.576522
0.774847	1.27739	0.583297	0.564934	1.23107	1.08584
0.84629	0.868792	0.651484	0.870635	1.56881	0.764595
0.904299	1.10391	0.497586	0.811042	1.24047	1.02134
0.591885	1.06595	0.416311	1.03611	1.63944	1.47375
0.948123	1.52927	0.929363	0.779431	1.71792	1.06549
0.714738	0.883872	0.779442	0.840399	1.68839	1.03303
0.496348	1.53135	0.575523	0.665949	2.81138	0.934545
0.776489	0.962397	0.857381	1.04339	1.41622	0.903204
0.854339	1.16739	0.349164	0.779494	1.19934	1.43518
0.955629	1.11091	0.612319	0.71929	3.26268	1.04067
0.973522	0.892367	0.521607	0.920644	3.47515	1.00688
0.880862	0.98256	0.490811	0.720932	1.68952	1.73247
0.836952	0.818102	0.438427	0.690857	1.53863	2.09188
1.35813	0.973429	0.410962	0.692923	1.46557	1.08593
0.720498	1.44295	0.44328	0.918184	1.5222	1.49612
0.884417	1.37664	0.37989	0.952173	2.201	1.2575
0.71538	0.977027	0.382535	0.76716	1.36136	1.62442
0.821064	1.30822	0.541418	0.734301	2.82372	1.11568
0.885521	1.00526	0.430063	0.686081	3.34503	1.77323
1.05247	1.66815	0.620015	0.514228	1.28429	1.16325
0.842599	0.988473	0.391045	0.778319	1.70018	0.776368
0.746328	1.0198	0.470516	1.1678	1.5501	0.96196
1.05109	0.627231	0.511007	0.83321	2.01546	0.714944
0.740334	0.994302	0.313418	0.88269	2.98564	1.06265
0.74221	0.932799	2.44214	0.923648	1.04156	1.32568
0.63659	0.860365	0.496119	0.692833	1.54568	1.54465
0.864194	0.767336	0.40948	1.20604	1.22015	1.15866
0.798808	1.08859	0.374274	1.15167	1.03703	0.764661
0.973917	0.911578	0.478539	0.637422	1.60677	1.05574
0.66408	0.851215	0.512715	0.924056	0.844571	0.540185
0.654109	0.664209	0.41257	0.595023	1.92133	0.887192
0.772921	0.969158	0.406754	1.21542	1.10074	0.498613
0.990241	0.650406	0.953132	1.03576	1.33449	1.0919
0.734463	0.815236	0.471603	0.647502	1.34033	0.808594
[truncated: 9,496 more rows]
