# Supplementary material for: Functional landscape of ubiquitin linkages couples K29-linked ubiquitylation to epigenome integrity
Source: EMBO J. 2025 Oct 22;44(23):6944–78. doi: 10.1038/s44318-025-00599-7 (PMC12669653; doi:10.1038/s44318-025-00599-7)
Supplement: Supplementary file 13 — Expanded View Figure Source Data [file 44318_2025_599_MOESM13_ESM.zip]

Archive with 12 entries (12 files):
- Figure EV1.zip
- __MACOSX/._Figure EV1.zip
- Figure EV2.zip
- __MACOSX/._Figure EV2.zip
- Figure EV4.zip
- __MACOSX/._Figure EV4.zip
- Figure EV5.zip
- __MACOSX/._Figure EV5.zip
- Figure EV6.zip
- __MACOSX/._Figure EV6.zip
- Figure EV7.zip
- __MACOSX/._Figure EV7.zip
